# Supplementary material for: 3D Interaction Homology: Computational Titration of Aspartic Acid, Glutamic Acid and Histidine Can Create pH-Tunable Hydropathic Environment Maps
Source: Front Mol Biosci. 2021 Nov 3;8:773385. doi: 10.3389/fmolb.2021.773385 (PMC8595396; doi:10.3389/fmolb.2021.773385)
Supplement: Supplementary file 1 [file Table1.xls]

## Sheet: ASP
Table S1A. List of all aspartic acids in dataset by unique map ID and chess square/parse.
Chess Square	Parse	Map ID	pdb ID	residue	name	chain	phi	psi	omega	atno: N	atno: CA	atno: CB	atno: C	atno: O
a1	0.06	1	1A04	ASP	13	A	-160.53	166.07	176.82	132	133	136	134	135
a1	0.06	2	1A04	ASP	13	B	-161.15	164.63	176.99	3340	3341	3344	3342	3343
a1	0.06	3	1AB5	ASP	38	A	-174	174.14	-179.84	549	550	553	551	552
a1	0.06	4	1AB5	ASP	38	B	-158.69	-178.83	-179.48	2460	2461	2464	2462	2463
a1	0.06	5	1AB6	ASP	38	A	-169.31	168.46	-179.77	551	552	555	553	554
a1	0.06	6	1AUN	ASP	98	A	-169.48	172.99	174.04	1456	1457	1460	1458	1459
a1	0.06	7	1B00	ASP	34	A	-159.95	176.58	-179.44	514	515	518	516	517
a1	0.06	8	1BAS	ASP	42	A	-161.59	-165.15	177.37	366	367	370	368	369
a1	0.06	9	1BFG	ASP	41	A	-159.11	-163.08	179.22	368	369	372	370	371
a1	0.06	10	1BVZ	ASP	171	A	-165.32	169.08	-179.27	2663	2664	2667	2665	2666
a1	0.06	11	1BVZ	ASP	418	A	-158.65	-174.37	177.42	6686	6687	6690	6688	6689
a1	0.06	12	1BVZ	ASP	218	B	-156.57	-170.22	-169.67	12758	12759	12762	12760	12761
a1	0.06	13	1BVZ	ASP	272	B	-157.04	174.97	178.31	13669	13670	13673	13671	13672
a1	0.06	14	1BVZ	ASP	418	B	-165.05	-176.28	-162.64	16044	16045	16048	16046	16047
a1	0.06	15	1CDJ	ASP	80	A	164.94	166.02	-178.8	1281	1282	1285	1283	1284
a1	0.06	16	1CNU	ASP	119	A	-159.42	-169.74	-176.27	1858	1859	1862	1860	1861
a1	0.06	17	1COF	ASP	123	A	-167.69	166.96	-177.55	1838	1839	1842	1840	1841
a1	0.06	18	1CZ1	ASP	50	A	-158.26	176.86	-178.57	657	658	661	659	660
a1	0.06	19	1DVN	ASP	158	A	-157.36	-170.31	-179.29	2495	2496	2499	2497	2498
a1	0.06	20	1E6L	ASP	38	A	-165.06	-179.46	-179.33	589	590	593	591	592
a1	0.06	21	1E6M	ASP	38	A	-164.72	179.2	-178.98	602	603	606	604	605
a1	0.06	22	1EDE	ASP	212	A	-156.27	171.41	-178.52	3331	3332	3335	3333	3334
a1	0.06	23	1EQP	ASP	50	A	-159.42	172.68	-179.48	657	658	661	659	660
a1	0.06	24	1F6W	ASP	155	A	-156.93	-172.02	-176.49	2365	2366	2369	2367	2368
a1	0.06	25	1FB2	ASP	39	A	-165.22	-168.19	-179.56	553	554	557	555	556
a1	0.06	26	1FB2	ASP	39	B	-155.56	-169.76	-178.73	2393	2394	2397	2395	2396
a1	0.06	27	1FC7	ASP	341	A	-157.55	-169.09	-176.28	3966	3967	3970	3968	3969
a1	0.06	28	1FHL	ASP	88	A	-155.63	-177.97	-179.29	1349	1350	1353	1351	1352
a1	0.06	29	1FR1	ASP	127	A	-156.29	163.76	-172.82	1928	1929	1932	1930	1931
a1	0.06	30	1FSN	ASP	130	A	-164.09	172.45	-179.47	1943	1944	1947	1945	1946
a1	0.06	31	1FSN	ASP	130	B	-164.08	172.43	-179.47	5957	5958	5961	5959	5960
a1	0.06	32	1FZY	ASP	31	A	-158.55	172.61	179.42	442	443	446	444	445
a1	0.06	33	1GCE	ASP	127	A	-163.44	178.26	-179.33	1917	1918	1921	1919	1920
a1	0.06	34	1GEQ	ASP	17	A	-157.5	161.81	-177.52	241	242	245	243	244
a1	0.06	35	1GEQ	ASP	17	B	-157.61	162.08	-177.36	4049	4050	4053	4051	4052
a1	0.06	36	1GOD	ASP	39	A	179.4	179.38	-179.62	568	569	572	570	571
a1	0.06	37	1GOD	ASP	86	A	-160.83	-163.42	-179.49	1169	1170	1173	1171	1172
a1	0.06	38	1H1N	ASP	246	A	-155.11	165.03	-170.4	3676	3677	3680	3678	3679
a1	0.06	39	1HBQ	ASP	39	A	-161.64	-171.98	-178.44	625	626	629	627	628
a1	0.06	40	1HDE	ASP	212	B	-156.66	176.12	-172.6	8181	8182	8185	8183	8184
a1	0.06	41	1HEY	ASP	38	A	-159.51	177.4	-179.54	538	539	542	540	541
a1	0.06	42	1HQZ	ASP	122	3	-156.36	174.46	-177.46	6114	6115	6118	6116	6117
a1	0.06	43	1HVA	ASP	130	A	171.91	163.02	-175.16	1937	1938	1941	1939	1940
a1	0.06	44	1I1J	ASP	14	A	-161.73	163.74	-177.17	203	204	207	205	206
a1	0.06	45	1I1J	ASP	34	B	-155.14	178.63	-177.19	2071	2072	2075	2073	2074
a1	0.06	46	1I5I	ASP	64	A	-155.4	157.46	-172.82	1007	1008	1011	1009	1010
a1	0.06	47	1J08	ASP	118	G	-167.73	170.11	-177.39	23294	23295	23298	23296	23297
a1	0.06	48	1JMW	ASP	77	A	-168.59	-172.64	-179.71	686	687	690	688	689
a1	0.06	49	1JN3	ASP	190	A	-165.78	-178.76	179.4	1587	1588	1591	1589	1590
a1	0.06	50	1K50	ASP	50	D	-155.56	158.73	-177.93	3551	3552	3555	3553	3554
a1	0.06	51	1KEH	ASP	34	A	-157.95	172.57	-178.45	423	424	427	425	426
a1	0.06	52	1LL6	ASP	175	A	-168.47	166.54	177.43	2215	2216	2219	2217	2218
a1	0.06	53	1LL6	ASP	175	B	-166.93	167.89	177.72	8252	8253	8256	8254	8255
a1	0.06	54	1LL6	ASP	175	C	-166.64	167.43	177.71	14289	14290	14293	14291	14292
a1	0.06	55	1LL6	ASP	175	D	-167.41	166.68	175.88	20326	20327	20330	20328	20329
a1	0.06	56	1LL7	ASP	175	A	-160.01	176.48	174.79	2215	2216	2219	2217	2218
a1	0.06	57	1LL7	ASP	175	B	-160.54	176.47	176.18	8252	8253	8256	8254	8255
a1	0.06	58	1M53	ASP	366	A	-166.87	174.22	179	5323	5324	5327	5325	5326
a1	0.06	59	1M53	ASP	572	A	-157.3	159.74	-177.08	8646	8647	8650	8648	8649
a1	0.06	60	1MG6	ASP	39	A	-158.16	-172.44	-179.1	538	539	542	540	541
a1	0.06	61	1MH7	ASP	39	A	-164.57	-170.34	-179.03	539	540	543	541	542
a1	0.06	62	1MH8	ASP	39	A	-163.82	-168.84	-179.04	539	540	543	541	542
a1	0.06	63	1MHX	ASP	31	A	-158.38	177.23	-178.62	468	469	472	470	471
a1	0.06	64	1MUK	ASP	358	A	-155.13	-177.62	-179.3	5602	5603	5606	5604	5605
a1	0.06	65	1N3Y	ASP	299	A	-155.91	174.02	-179.39	2692	2693	2696	2694	2695
a1	0.06	66	1NA7	ASP	237	A	-163.77	173.83	-177.58	3888	3889	3892	3890	3891
a1	0.06	67	1NYL	ASP	425	A	-158.58	-176.72	-179.46	6511	6512	6515	6513	6514
a1	0.06	68	1OO8	ASP	211	A	-156.8	178.04	-178.02	2886	2887	2890	2888	2889
a1	0.06	69	1P38	ASP	227	A	-167.05	171.59	-179.5	3635	3636	3639	3637	3638
a1	0.06	70	1P4X	ASP	132	A	-158.55	174.96	-178.59	2267	2268	2271	2269	2270
a1	0.06	71	1PCV	ASP	97	A	176.58	170.62	176.14	1424	1425	1428	1426	1427
a1	0.06	72	1PCV	ASP	97	B	176.41	169.98	175.97	4400	4401	4404	4402	4403
a1	0.06	73	1PE9	ASP	73	A	-158.44	-177.03	-179.72	1012	1013	1016	1014	1015
a1	0.06	74	1PE9	ASP	73	B	-160.73	-176.07	-179.69	6325	6326	6329	6327	6328
a1	0.06	75	1PGX	ASP	35	A	-155.41	171.69	-176.98	402	403	406	404	405
a1	0.06	76	1PP3	ASP	101	A	-167.43	169.66	174.84	1467	1468	1471	1469	1470
a1	0.06	77	1PP3	ASP	101	B	-164	168.56	175.72	4481	4482	4485	4483	4484
a1	0.06	78	1Q7S	ASP	122	A	-158.78	-178.25	-178.97	957	958	961	959	960
a1	0.06	79	1Q7S	ASP	122	B	-161.63	177.43	-178.5	2752	2753	2756	2754	2755
a1	0.06	80	1QCX	ASP	296	A	-161.09	156.48	-179.13	4337	4338	4341	4339	4340
a1	0.06	81	1QYR	ASP	135	A	-161.65	170.1	-179.13	1826	1827	1830	1828	1829
a1	0.06	82	1QYR	ASP	135	B	-165.46	170.19	-176.73	5727	5728	5731	5729	5730
a1	0.06	83	1RJB	ASP	895	A	-157.46	-173.39	-179.73	3883	3884	3887	3885	3886
a1	0.06	84	1RPL	ASP	190	A	-168.2	-178.9	178.13	1538	1539	1542	1540	1541
a1	0.06	85	1S2M	ASP	341	A	-174.63	172.7	-177.73	4796	4797	4800	4798	4799
a1	0.06	86	1S7J	ASP	152	A	-155.61	-173.75	-180	2434	2435	2438	2436	2437
a1	0.06	87	1S7J	ASP	152	B	-155.41	-173.45	179.98	6513	6514	6517	6515	6516
a1	0.06	88	1SAU	ASP	26	A	-156.56	-178.27	-175.2	409	410	413	411	412
a1	0.06	89	1SE2	ASP	42	A	-177.21	177.74	-178.16	624	625	628	626	627
a1	0.06	90	1SI7	ASP	314	A	-161.48	-176.89	-178.81	4912	4913	4916	4914	4915
a1	0.06	91	1SLL	ASP	175	A	-161.3	169.06	176.6	1409	1410	1413	1411	1412
a1	0.06	92	1SLL	ASP	586	A	-156.3	-174.93	179.27	7725	7726	7729	7727	7728
a1	0.06	93	1SNQ	ASP	19	A	-162.05	-163.58	-178.82	225	226	229	227	228
a1	0.06	94	1TG0	ASP	37	A	-165.37	-164.76	-174.45	582	583	586	584	585
a1	0.06	95	1TGO	ASP	6	A	-156.32	-163.76	177.11	84	85	88	86	87
a1	0.06	96	1TGO	ASP	108	A	164.64	172.13	-177.39	1807	1808	1811	1809	1810
a1	0.06	97	1THV	ASP	101	A	-167.6	163.4	169.85	1467	1468	1471	1469	1470
a1	0.06	98	1TP6	ASP	74	A	-155.95	-175.57	180	1107	1108	1111	1109	1110
a1	0.06	99	1TZQ	ASP	129	A	-160.6	179.65	179.66	1908	1909	1912	1910	1911
a1	0.06	100	1U9R	ASP	19	A	-174.51	-168.44	-178.37	203	204	207	205	206
a1	0.06	101	1UG3	ASP	1518	A	-155.3	165.26	-178.42	4374	4375	4378	4376	4377
a1	0.06	102	1UG3	ASP	1518	B	-156.01	164.97	-178.42	9530	9531	9534	9532	9533
a1	0.06	103	1UOK	ASP	425	A	-157.29	-167.65	179.24	6878	6879	6882	6880	6881
a1	0.06	104	1WDX	ASP	40	C	-163.41	-160.68	-171.65	2513	2514	2517	2515	2516
a1	0.06	105	1WFC	ASP	227	A	-165.32	168.72	175.99	3470	3471	3474	3472	3473
a1	0.06	106	1WKO	ASP	101	B	-156.33	168.08	-172.01	4105	4106	4109	4107	4108
a1	0.06	107	1WNS	ASP	6	A	-177.3	-172.34	179.89	84	85	88	86	87
a1	0.06	108	1WR2	ASP	212	A	-164.13	163.52	177.77	3397	3398	3401	3399	3400
a1	0.06	109	1X0M	ASP	298	A	-165.75	155.1	-179.72	4395	4396	4399	4397	4398
a1	0.06	110	1XWC	ASP	7	A	-172.01	176.44	-179.77	112	113	116	114	115
a1	0.06	111	1Y6I	ASP	199	A	-155.8	170.63	-178.82	3148	3149	3152	3150	3151
a1	0.06	112	1YBI	ASP	171	A	-161.22	-178.17	-171.82	2620	2621	2624	2622	2623
a1	0.06	113	1YBI	ASP	171	B	-161.25	-177.68	-172.57	7154	7155	7158	7156	7157
a1	0.06	114	1YKS	ASP	414	A	-169.63	178.83	-174.64	3443	3444	3447	3445	3446
a1	0.06	115	1YRZ	ASP	1407	A	-156.57	-168.16	-178.81	6353	6354	6357	6355	6356
a1	0.06	116	1YRZ	ASP	2407	B	-156.68	-169.15	-179.42	14579	14580	14583	14581	14582
a1	0.06	117	1YZY	ASP	7	A	-166.02	164.42	-178.41	86	87	90	88	89
a1	0.06	118	1ZEQ	ASP	83	X	-163.84	163.54	179.3	1223	1224	1227	1225	1226
a1	0.06	119	1ZLB	ASP	38	A	-167.53	-174.21	-174.34	548	549	552	550	551
a1	0.06	120	1ZQU	ASP	190	A	-171.22	172.5	179.12	1556	1557	1560	1558	1559
a1	0.06	121	1ZQW	ASP	190	A	-169.1	-173.59	-178.36	1556	1557	1560	1558	1559
a1	0.06	122	1ZQX	ASP	190	A	-168.14	175.83	-179.77	1556	1557	1560	1558	1559
a1	0.06	123	1ZTY	ASP	115	A	-178.62	175	-176.86	1842	1843	1846	1844	1845
a1	0.06	124	2A6Z	ASP	118	A	-162	178.49	-176.29	1735	1736	1739	1737	1738
a1	0.06	125	2AEH	ASP	309	A	-175.53	-171.31	179.48	4535	4536	4539	4537	4538
a1	0.06	126	2AHN	ASP	105	A	-167.65	163.96	158.64	1484	1485	1488	1486	1487
a1	0.06	127	2B4E	ASP	265	A	-175.77	166.77	178.22	3907	3908	3911	3909	3910
a1	0.06	128	2BFH	ASP	41	A	-159.68	-166.92	178.97	368	369	372	370	371
a1	0.06	129	2CYG	ASP	62	A	-163.43	159.93	179.71	520	521	524	522	523
a1	0.06	130	2DEP	ASP	295	A	-160.12	160.64	-176.31	4055	4056	4059	4057	4058
a1	0.06	131	2DEP	ASP	295	B	-160.84	160.05	-176.63	9517	9518	9521	9519	9520
a1	0.06	132	2DFF	ASP	108	A	-159.81	166.8	179.75	1589	1590	1593	1591	1592
a1	0.06	133	2DPS	ASP	32	A	-164.27	-168.87	179.53	431	432	435	433	434
a1	0.06	134	2DZT	ASP	17	A	-155.63	163.83	-177.33	241	242	245	243	244
a1	0.06	135	2DZT	ASP	17	B	-156.16	165.25	-176.77	4090	4091	4094	4092	4093
a1	0.06	136	2DZV	ASP	17	A	-160.08	157.83	-177.88	241	242	245	243	244
a1	0.06	137	2DZX	ASP	17	A	-161.89	156.95	-177.69	241	242	245	243	244
a1	0.06	138	2DZX	ASP	17	B	-161.06	156.76	-177.5	4082	4083	4086	4084	4085
a1	0.06	139	"2E09"	ASP	17	A	-160.6	162.1	-178.14	241	242	245	243	244
a1	0.06	140	"2E09"	ASP	17	B	-162.27	160.79	-177.74	4087	4088	4091	4089	4090
a1	0.06	141	2E3U	ASP	86	A	-169	170.02	175.33	895	896	899	897	898
a1	0.06	142	2EJX	ASP	89	A	-159.36	-164.37	-173.96	1411	1412	1415	1413	1414
a1	0.06	143	2EKC	ASP	29	A	-164.26	160.81	-178.13	474	475	478	476	477
a1	0.06	144	2EKC	ASP	29	B	-166.07	165.31	-177.51	4517	4518	4521	4519	4520
a1	0.06	145	2EXO	ASP	243	A	-165.09	175.15	-179.94	3642	3643	3646	3644	3645
a1	0.06	146	2F0Q	ASP	19	A	-159.67	-166.23	-172.24	203	204	207	205	206
a1	0.06	147	2F0T	ASP	19	A	-160.93	-162.77	-169.46	203	204	207	205	206
a1	0.06	148	2F23	ASP	44	A	-157.83	179.66	-178.55	703	704	707	705	706
a1	0.06	149	2FKL	ASP	167	A	177.45	171.01	-169.39	661	662	665	663	664
a1	0.06	150	2GI9	ASP	22	A	-156.09	176.93	-174.52	340	341	344	342	343
a1	0.06	151	2GRK	ASP	97	B	-166.19	169.48	-178.73	4696	4697	4700	4698	4699
a1	0.06	152	2H14	ASP	213	A	-161.85	-173.84	-166.23	2736	2737	2740	2738	2739
a1	0.06	153	2I49	ASP	388	A	-157.98	168.08	-178.62	5159	5160	5163	5161	5162
a1	0.06	154	2IXO	ASP	22	A	-164.31	-175.64	-178.69	336	337	340	338	339
a1	0.06	155	2JB9	ASP	34	A	-162.29	177.22	-174.38	502	503	506	504	505
a1	0.06	156	2JB9	ASP	34	B	-158.25	171.93	-176.52	2453	2454	2457	2455	2456
a1	0.06	157	2JEU	ASP	153	A	-155.63	-176.81	-177.03	2401	2402	2405	2403	2404
a1	0.06	158	2JHY	ASP	183	A	-156.22	-169.59	-178.07	1887	1888	1891	1889	1890
a1	0.06	159	2NQ5	ASP	89	A	-155.78	-171.93	-178.93	1455	1456	1459	1457	1458
a1	0.06	160	2ON8	ASP	22	A	-157.35	173.03	-172.92	349	350	353	351	352
a1	0.06	161	2OPE	ASP	127	B	-164.01	159.13	-178.37	3466	3467	3470	3468	3469
a1	0.06	162	2OSH	ASP	38	A	-172.42	-170.66	-176.55	546	547	550	548	549
a1	0.06	163	2PBO	ASP	50	A	-160.28	174.11	-178.3	659	660	663	661	662
a1	0.06	164	2PF0	ASP	50	A	-161.18	173.3	-179.34	657	658	661	659	660
a1	0.06	165	2PKY	ASP	212	X	-159.52	-179.62	-171.24	3314	3315	3318	3316	3317
a1	0.06	166	2PQ6	ASP	172	A	-164.85	178.84	-178.47	2286	2287	2290	2288	2289
a1	0.06	167	2PQS	ASP	120	A	-168.31	-171.56	-177.93	1845	1846	1849	1847	1848
a1	0.06	168	2PQS	ASP	120	B	-166.67	-173.93	-178.4	4335	4336	4339	4337	4338
a1	0.06	169	2PQS	ASP	120	C	-165.75	-169.14	-178.04	6825	6826	6829	6827	6828
a1	0.06	170	2PQS	ASP	120	D	-158.19	-167.14	-178.27	9315	9316	9319	9317	9318
a1	0.06	171	2PVT	ASP	39	A	-157.29	-171.57	-175.2	536	537	540	538	539
a1	0.06	172	2PW5	ASP	19	A	-173.95	-171.92	-177.42	203	204	207	205	206
a1	0.06	173	2PW7	ASP	19	A	-164.16	-163.01	-179.37	203	204	207	205	206
a1	0.06	174	2QCZ	ASP	28	A	-175.66	167.97	-179.54	99	100	103	101	102
a1	0.06	175	2QHE	ASP	39	A	-164.2	-170	-179.15	537	538	541	539	540
a1	0.06	176	2R60	ASP	20	A	-168.34	156.03	-179.71	212	213	216	214	215
a1	0.06	177	2R62	ASP	340	A	-161.41	177.13	174.88	2604	2605	2608	2606	2607
a1	0.06	178	2R88	ASP	26	A	-161.61	163.21	-177.18	285	286	289	287	288
a1	0.06	179	2R88	ASP	335	A	-156.59	-164.67	-179.08	4091	4092	4095	4093	4094
a1	0.06	180	2R88	ASP	26	B	-161.92	162.86	-177.14	5663	5664	5667	5665	5666
a1	0.06	181	2R88	ASP	335	B	-156.58	-164.58	-179.17	9469	9470	9473	9471	9472
a1	0.06	182	2REM	ASP	172	A	-160.51	171.61	-174.76	2581	2582	2585	2583	2584
a1	0.06	183	2REM	ASP	172	B	-162.84	174.81	-176.36	5500	5501	5504	5502	5503
a1	0.06	184	2REM	ASP	172	C	-159.57	-177.47	-173.68	8395	8396	8399	8397	8398
a1	0.06	185	2V2U	ASP	64	A	-163.84	164.75	-167.91	989	990	993	991	992
a1	0.06	186	2V2U	ASP	160	A	-164.85	-172.4	-171.62	2578	2579	2582	2580	2581
a1	0.06	187	2V2U	ASP	64	B	-155.19	164.63	-177.66	3796	3797	3800	3798	3799
a1	0.06	188	2V6J	ASP	416	A	-156.62	176.67	-170.99	6446	6447	6450	6448	6449
a1	0.06	189	2V8O	ASP	604	A	-155.16	168.55	-175.02	6453	6454	6457	6455	6456
a1	0.06	190	2VAN	ASP	190	A	-167.1	177.23	177.92	1587	1588	1591	1589	1590
a1	0.06	191	2VGM	ASP	24	A	-157.99	-179.35	-170.67	247	248	251	249	250
a1	0.06	192	2VSA	ASP	37	A	-156.38	171.32	177.97	78	79	82	80	81
a1	0.06	193	2W4C	ASP	93	A	-162.18	-179.11	178	1439	1440	1443	1441	1442
a1	0.06	194	2W61	ASP	180	A	-159.99	-176.26	-171.69	2282	2283	2286	2284	2285
a1	0.06	195	2W7S	ASP	69	A	-160.66	177.15	173.19	958	959	962	960	961
a1	0.06	196	2W7S	ASP	69	B	-163.61	163.63	175.27	3810	3811	3814	3812	3813
a1	0.06	197	2W7S	ASP	69	C	-159.82	172.73	176.97	6538	6539	6542	6540	6541
a1	0.06	198	2W7S	ASP	69	D	-165.62	170.32	-173	9333	9334	9337	9335	9336
a1	0.06	199	2W7U	ASP	69	B	-158.04	159.65	174.19	3881	3882	3885	3883	3884
a1	0.06	200	2W9T	ASP	107	A	-164.56	171.18	-164.47	1699	1700	1703	1701	1702
a1	0.06	201	2W9T	ASP	142	A	-158.94	-161.18	-175.65	2244	2245	2248	2246	2247
a1	0.06	202	2W9T	ASP	107	B	-166.29	167.79	-168.57	4244	4245	4248	4246	4247
a1	0.06	203	2W9T	ASP	142	B	-166.15	-168.25	-176.27	4777	4778	4781	4779	4780
a1	0.06	204	2WBZ	ASP	101	A	-158.38	167.66	163.7	1467	1468	1471	1469	1470
a1	0.06	205	2WJ5	ASP	47	A	-168.42	179.79	-178.17	708	709	712	710	711
a1	0.06	206	2WMF	ASP	271	A	-159.44	-169	-177.38	3792	3793	3796	3794	3795
a1	0.06	207	2X6R	ASP	241	A	-160.25	161.57	-179.06	3892	3893	3896	3894	3895
a1	0.06	208	2X6R	ASP	241	B	-158.63	157.17	-179.06	10634	10635	10638	10636	10637
a1	0.06	209	2YWE	ASP	440	A	170.92	170.74	-179.41	6522	6523	6526	6524	6525
a1	0.06	210	2YXP	ASP	212	X	-160.37	176.7	-174.48	3331	3332	3335	3333	3334
a1	0.06	211	2Z0M	ASP	296	A	-156.98	167.74	-178.93	4770	4771	4774	4772	4773
a1	0.06	212	2Z1E	ASP	72	A	-163.45	170.97	-177.66	466	467	470	468	469
a1	0.06	213	2Z1F	ASP	72	A	-163.04	172.09	-176.91	483	484	487	485	486
a1	0.06	214	2Z2U	ASP	187	A	-168.43	162.41	-179.97	2817	2818	2821	2819	2820
a1	0.06	215	2Z2U	ASP	291	A	-171.38	165.61	179.6	4263	4264	4267	4265	4266
a1	0.06	216	3A54	ASP	121	A	-162.68	170.7	-178.17	1639	1640	1643	1641	1642
a1	0.06	217	3A54	ASP	121	B	-165.23	170.85	-175.85	5888	5889	5892	5890	5891
a1	0.06	218	3A55	ASP	121	A	-164.29	169.27	-175.73	1632	1633	1636	1634	1635
a1	0.06	219	3A55	ASP	121	B	-165.06	170.06	-178.07	5874	5875	5878	5876	5877
a1	0.06	220	3BBA	ASP	350	A	-161.14	162.29	-178.26	3536	3537	3540	3538	3539
a1	0.06	221	3BBA	ASP	350	B	-164.03	164.36	-179.63	7184	7185	7188	7186	7187
a1	0.06	222	3BN6	ASP	120	A	-161.86	-175.26	-177.7	1839	1840	1843	1841	1842
a1	0.06	223	3C4S	ASP	42	A	-158.7	157.32	179.83	636	637	640	638	639
a1	0.06	224	3CH7	ASP	75	A	-155.93	155.63	-178.51	1134	1135	1138	1136	1137
a1	0.06	225	3CQN	ASP	203	A	-168.65	-172.69	-175.21	1806	1807	1810	1808	1809
a1	0.06	226	3CQN	ASP	203	B	-173.75	-175.88	-171	4283	4284	4287	4285	4286
a1	0.06	227	3CWV	ASP	24	A	-164.93	-178.32	173.61	244	245	248	246	247
a1	0.06	228	3CWV	ASP	24	B	-165.82	-175.01	177.86	5572	5573	5576	5574	5575
a1	0.06	229	3D7C	ASP	774	A	-157.3	170.76	-175.51	741	742	745	743	744
a1	0.06	230	3D9W	ASP	129	A	-162.13	-169.76	-177.44	1902	1903	1906	1904	1905
a1	0.06	231	3D9W	ASP	129	B	-173.92	-160.81	-179.55	6313	6314	6317	6315	6316
a1	0.06	232	3DJ3	ASP	49	A	-165.17	-170.36	-179.02	566	567	570	568	569
a1	0.06	233	3DJ3	ASP	49	C	-162.5	-176.41	-179.11	3688	3689	3692	3690	3691
a1	0.06	234	3E0C	ASP	961	A	-165.78	-177.85	179.18	12687	12688	12691	12689	12690
a1	0.06	235	3EZO	ASP	296	A	-164.4	173.77	-176.04	4300	4301	4304	4302	4303
a1	0.06	236	3FDR	ASP	70	A	-155.57	158.14	168.74	956	957	960	958	959
a1	0.06	237	3GG6	ASP	136	A	-164.41	-167.21	-171.22	1609	1610	1613	1611	1612
a1	0.06	238	3GGN	ASP	42	A	-166.06	-175.5	-178.85	634	635	638	636	637
a1	0.06	239	3GGN	ASP	42	B	176.35	178.85	-178.36	2626	2627	2630	2628	2629
a1	0.06	240	3GQ0	ASP	48	A	-155.15	167.76	-170.86	179	180	183	181	182
a1	0.06	241	3GQ0	ASP	48	B	-155.26	167.76	-170.66	1518	1519	1522	1520	1521
a1	0.06	242	3HBW	ASP	90	A	-163.59	-170.43	179.34	424	425	428	426	427
a1	0.06	243	3HBW	ASP	1090	B	-163.48	-170.78	179.23	2767	2768	2771	2769	2770
a1	0.06	244	3HNY	ASP	2288	M	-165.39	-179.11	-173.53	1814	1815	1818	1816	1817
a1	0.06	245	3HVA	ASP	397	B	-163.7	-176.45	-178.5	4433	4434	4437	4435	4436
a1	0.06	246	3HVM	ASP	211	A	-157.04	177.1	-176.89	3327	3328	3331	3329	3330
a1	0.06	247	3HWI	ASP	37	B	-163.75	172.12	-171.41	4593	4594	4597	4595	4596
a1	0.06	248	3I35	ASP	217	A	-161.22	-174.78	-172.67	193	194	197	195	196
a1	0.06	249	3IPF	ASP	38	B	-157.35	164.78	-178.85	1334	1335	1338	1336	1337
a1	0.06	250	3IPL	ASP	200	B	-158.07	-170.76	175.71	9645	9646	9649	9647	9648
a1	0.06	251	3K1D	ASP	367	A	-156.3	175.79	-180	5452	5453	5456	5454	5455
a1	0.06	252	3KJE	ASP	94	A	-156.99	-163.38	-178.8	1399	1400	1403	1401	1402
a1	0.06	253	3KL4	ASP	85	A	-157.79	-162.96	179.7	1392	1393	1396	1394	1395
a1	0.06	254	3LO7	ASP	328	B	-160.23	-178.16	-175.79	9675	9676	9679	9677	9678
a1	0.06	255	3LSD	ASP	109	A	-157.64	168.35	157.42	1531	1532	1535	1533	1534
a1	0.06	256	3LW2	ASP	255	A	-161.02	172.23	-177.46	3806	3807	3810	3808	3809
a1	0.06	257	3O6A	ASP	50	A	-167.49	172.09	-176.72	657	658	661	659	660
a1	0.06	258	3OC6	ASP	11	A	-156.76	178.17	-175.51	141	142	145	143	144
a1	0.06	259	3OC6	ASP	72	A	-160.84	167.83	-177.71	1040	1041	1044	1042	1043
a1	0.06	260	3ONG	ASP	488	A	-156.3	178.91	179.87	800	801	804	802	803
a1	0.06	261	3ONG	ASP	488	C	-155.48	176.44	178.54	5040	5041	5044	5042	5043
a1	0.18	1	1AGI	ASP	100	A	-163.69	167.11	178.06	1608	1609	1612	1610	1611
a1	0.18	2	1AM5	ASP	87	A	-158.3	172.71	178.67	1287	1288	1291	1289	1290
a1	0.18	3	1B00	ASP	101	A	-167.75	-179.38	-178.61	1566	1567	1570	1568	1569
a1	0.18	4	1B00	ASP	101	B	-157.97	174.25	179.21	3516	3517	3520	3518	3519
a1	0.18	5	1BK1	ASP	113	A	-160.76	161.03	178.84	1584	1585	1588	1586	1587
a1	0.18	6	1BSQ	ASP	96	A	-163.88	158.35	179.56	1517	1518	1521	1519	1520
a1	0.18	7	1C03	ASP	132	A	-178.93	161.39	178.29	1959	1960	1963	1961	1962
a1	0.18	8	1C03	ASP	132	B	-178.89	161.21	178.1	4530	4531	4534	4532	4533
a1	0.18	9	1C03	ASP	132	C	-178.59	161.04	178.39	7101	7102	7105	7103	7104
a1	0.18	10	1C03	ASP	132	D	-178.94	160.81	178.34	9672	9673	9676	9674	9675
a1	0.18	11	1CDJ	ASP	56	A	-167.26	-168.59	178.3	881	882	885	883	884
a1	0.18	12	1CDU	ASP	56	A	-159.3	174.94	-178.2	877	878	881	879	880
a1	0.18	13	1CDU	ASP	80	A	179.98	173.24	177.35	1277	1278	1281	1279	1280
a1	0.18	14	1CMS	ASP	89	A	-173.07	-178.18	179.49	1355	1356	1359	1357	1358
a1	0.18	15	1CNU	ASP	59	A	-155.45	155.51	-179.69	887	888	891	889	890
a1	0.18	16	1DK7	ASP	253	B	-175.89	158.92	178.03	3209	3210	3213	3211	3212
a1	0.18	17	1ECL	ASP	36	A	-179.29	177.43	179.94	535	536	539	537	538
a1	0.18	18	1EP7	ASP	92	A	-172.2	162.13	178.83	1358	1359	1362	1360	1361
a1	0.18	19	1EP7	ASP	92	B	-169.26	160.34	176.98	3008	3009	3012	3010	3011
a1	0.18	20	1EQV	ASP	19	A	-156.19	-179.3	178.51	225	226	229	227	228
a1	0.18	21	1ERJ	ASP	577	B	-156.03	174.21	-179.07	8582	8583	8586	8584	8585
a1	0.18	22	1ERJ	ASP	631	B	-155.98	-173.64	-180	9168	9169	9172	9170	9171
a1	0.18	23	1ERK	ASP	86	A	-171.23	158.66	177.03	1333	1334	1337	1335	1336
a1	0.18	24	1ET6	ASP	74	A	-159.7	165.16	-180	1167	1168	1171	1169	1170
a1	0.18	25	1ET6	ASP	74	B	-174.81	165.15	-179.92	4330	4331	4334	4332	4333
a1	0.18	26	1EY0	ASP	19	A	-160.6	-178.13	-178.67	225	226	229	227	228
a1	0.18	27	1EY4	ASP	19	A	-161.97	-178.9	179.61	225	226	229	227	228
a1	0.18	28	1EY5	ASP	19	A	-163.66	-178.71	-178.46	203	204	207	205	206
a1	0.18	29	1EY9	ASP	19	A	-170.93	169.8	175.47	203	204	207	205	206
a1	0.18	30	1EYD	ASP	19	A	-161.23	-177.07	179.13	225	226	229	227	228
a1	0.18	31	1EZ8	ASP	19	A	-173.43	178.9	-178.57	203	204	207	205	206
a1	0.18	32	1F1S	ASP	793	A	-173.88	158.84	176.47	9840	9841	9844	9842	9843
a1	0.18	33	1F2M	ASP	19	A	-157.74	178.98	178.94	225	226	229	227	228
a1	0.18	34	1F6W	ASP	298	A	-165.55	-178.71	178.97	4542	4543	4546	4544	4545
a1	0.18	35	1FC7	ASP	347	A	-157.13	161.04	-179.63	4056	4057	4060	4058	4059
a1	0.18	36	1FLH	ASP	87	A	-167.24	-176.91	-179.96	1258	1259	1262	1260	1261
a1	0.18	37	1GH2	ASP	89	A	-158.23	170.57	179.87	1312	1313	1316	1314	1315
a1	0.18	38	1GOZ	ASP	1042	A	-158.39	-177.66	-177.45	640	641	644	642	643
a1	0.18	39	1GOZ	ASP	2042	B	-155.32	-176.49	-178.1	4354	4355	4358	4356	4357
a1	0.18	40	1GS0	ASP	379	A	-160.5	163.31	177.4	2691	2692	2695	2693	2694
a1	0.18	41	1GS0	ASP	379	B	-175.36	176.8	179.57	8130	8131	8134	8132	8133
a1	0.18	42	1GXN	ASP	609	A	-161.96	-179.55	-176.68	4292	4293	4296	4294	4295
a1	0.18	43	1GYD	ASP	72	B	-169.7	168.66	158.64	626	627	630	628	629
a1	0.18	44	1H3Q	ASP	65	A	-174.13	-176.93	-178.24	1012	1013	1016	1014	1015
a1	0.18	45	1HBQ	ASP	108	A	-157.87	156.83	178.01	1687	1688	1691	1689	1690
a1	0.18	46	1HZT	ASP	138	A	-169.62	163.8	177.87	1673	1674	1677	1675	1676
a1	0.18	47	1I3V	ASP	27	A	-163.35	172.41	178.62	352	353	356	354	355
a1	0.18	48	1I3V	ASP	27	B	-165.59	172.75	177.51	2275	2276	2279	2277	2278
a1	0.18	49	1IJQ	ASP	412	A	-157.4	169.94	-178.9	600	601	604	602	603
a1	0.18	50	1IJQ	ASP	412	B	-158.78	166.39	-179.36	5371	5372	5375	5373	5374
a1	0.18	51	1IO2	ASP	62	A	-168.9	163.2	178.32	935	936	939	937	938
a1	0.18	52	1ISN	ASP	281	A	-165.57	-164.68	178.39	4293	4294	4297	4295	4296
a1	0.18	53	1IZ5	ASP	188	A	-168.66	155.49	179.76	2871	2872	2875	2873	2874
a1	0.18	54	1IZ5	ASP	188	B	-165.67	155.61	179.63	6654	6655	6658	6656	6657
a1	0.18	55	1J08	ASP	118	F	-158.63	173.5	-179.81	19721	19722	19725	19723	19724
a1	0.18	56	1JI6	ASP	408	A	-155.9	164.17	-179.48	5527	5528	5531	5529	5530
a1	0.18	57	1JOS	ASP	39	A	-173.87	165.58	178.82	532	533	536	534	535
a1	0.18	58	1JSS	ASP	77	A	-174.2	171.24	-178.62	870	871	874	872	873
a1	0.18	59	1JSS	ASP	77	B	-170.04	165.9	-179.3	4003	4004	4007	4005	4006
a1	0.18	60	1JXB	ASP	10	A	-156.81	156.65	174.31	126	127	130	128	129
a1	0.18	61	1KID	ASP	253	A	-162	161.71	172.87	1088	1089	1092	1090	1091
a1	0.18	62	1KVA	ASP	10	A	-163.32	161.77	179.54	162	163	166	164	165
a1	0.18	63	1KVC	ASP	10	A	-159.35	158.89	178.45	162	163	166	164	165
a1	0.18	64	1L1N	ASP	5	A	-161.18	165.73	175.51	51	52	55	53	54
a1	0.18	65	1L8K	ASP	240	A	-170.59	-170.27	-178.75	3796	3797	3800	3798	3799
a1	0.18	66	1LA1	ASP	253	A	-164.18	161.91	171.48	1034	1035	1038	1036	1037
a1	0.18	67	1LAV	ASP	10	A	-155.61	156.13	-178.87	162	163	166	164	165
a1	0.18	68	1LAW	ASP	10	A	-156	157.03	179.56	162	163	166	164	165
a1	0.18	69	1LKF	ASP	291	A	-166.6	155.12	174.16	4441	4442	4445	4443	4444
a1	0.18	70	1MHQ	ASP	164	B	173.1	177.81	-1.03	4514	4515	4518	4516	4517
a1	0.18	71	1MUK	ASP	1244	A	-167.27	155.14	177.08	19402	19403	19406	19404	19405
a1	0.18	72	1N7P	ASP	697	A	-158.23	158.3	167.04	8282	8283	8286	8284	8285
a1	0.18	73	1NA7	ASP	99	A	-164.09	173.02	178.17	1597	1598	1601	1599	1600
a1	0.18	74	1NAR	ASP	20	A	-174.28	177.5	178.55	319	320	323	321	322
a1	0.18	75	1NKR	ASP	47	A	-162.64	155.19	176.92	671	672	675	673	674
a1	0.18	76	1NOA	ASP	41	A	-164.72	170.15	178.74	525	526	529	527	528
a1	0.18	77	1NUK	ASP	147	A	-164.04	159.4	176.55	1824	1825	1828	1826	1827
a1	0.18	78	1NYL	ASP	473	A	163.84	179.33	179.86	7046	7047	7050	7048	7049
a1	0.18	79	1O9H	ASP	84	A	-161.55	167.48	-178.58	1257	1258	1261	1259	1260
a1	0.18	80	1OD0	ASP	259	A	-160.02	164.84	174.82	3972	3973	3976	3974	3975
a1	0.18	81	1OGM	ASP	395	X	-162.09	-169.88	-177.96	5827	5828	5831	5829	5830
a1	0.18	82	1OIA	ASP	42	A	-163.73	160.86	170.57	665	666	669	667	668
a1	0.18	83	1OIA	ASP	42	B	-161.54	162.49	170.84	2095	2096	2099	2097	2098
a1	0.18	84	1P38	ASP	88	A	-166.77	159.52	176.12	1398	1399	1402	1400	1401
a1	0.18	85	1PE9	ASP	194	A	-158.49	169.04	178.31	2818	2819	2822	2820	2821
a1	0.18	86	1PE9	ASP	194	B	-159.22	169.44	178.57	8131	8132	8135	8133	8134
a1	0.18	87	1PS8	ASP	265	A	-160.09	163.99	-179.86	3837	3838	3841	3839	3840
a1	0.18	88	1Q46	ASP	68	A	-167.28	169.97	-179.45	1110	1111	1114	1112	1113
a1	0.18	89	1Q7F	ASP	1006	A	-164.72	168.66	178.55	3924	3925	3928	3926	3927
a1	0.18	90	1Q7F	ASP	1006	B	-164.19	164.35	178.23	8388	8389	8392	8390	8391
a1	0.18	91	1QPV	ASP	61	A	-161.42	164.88	-179.78	872	873	876	874	875
a1	0.18	92	1QTR	ASP	15	A	-157.15	158.17	179.69	181	182	185	183	184
a1	0.18	93	1RBS	ASP	10	A	-160.45	158.09	177.57	162	163	166	164	165
a1	0.18	94	1RBT	ASP	10	A	-157.94	160.97	179.64	162	163	166	164	165
a1	0.18	95	1RBV	ASP	10	A	-159.7	155.01	179.89	162	163	166	164	165
a1	0.18	96	1RDB	ASP	10	A	-158.58	159.17	-179.28	162	163	166	164	165
a1	0.18	97	1RI6	ASP	123	A	-161.43	156.06	-179.76	1842	1843	1846	1844	1845
a1	0.18	98	1S4U	ASP	193	X	-156.69	161.84	173.38	2814	2815	2818	2816	2817
a1	0.18	99	1SLL	ASP	705	A	-158.15	-161.91	-179.41	9486	9487	9490	9488	9489
a1	0.18	100	1SNO	ASP	19	A	-157.05	-175.75	179.44	225	226	229	227	228
a1	0.18	101	1SRV	ASP	253	A	-170.86	160.37	176.63	987	988	991	989	990
a1	0.18	102	1STN	ASP	19	A	-157.17	-179.81	-179.66	225	226	229	227	228
a1	0.18	103	1SUU	ASP	755	A	-167.67	167.07	176.8	3713	3714	3717	3715	3716
a1	0.18	104	1SUU	ASP	800	A	-170.18	163.08	178.68	4407	4408	4411	4409	4410
a1	0.18	105	1SYC	ASP	19	A	-156.8	-178.87	179.14	225	226	229	227	228
a1	0.18	106	1T2P	ASP	185	B	-156.85	162.23	179.92	4096	4097	4100	4098	4099
a1	0.18	107	1T2P	ASP	185	C	-166.41	161.93	178.86	6378	6379	6382	6380	6381
a1	0.18	108	1TGO	ASP	4	A	-174.22	171.84	177.52	58	59	62	60	61
a1	0.18	109	1TK1	ASP	214	A	-156.04	170.43	-173.33	2534	2535	2538	2536	2537
a1	0.18	110	1TMY	ASP	100	A	-169.01	-179.61	-177.96	1527	1528	1531	1529	1530
a1	0.18	111	1TOL	ASP	169	A	-166.21	159.01	173.03	1610	1611	1614	1612	1613
a1	0.18	112	1TUO	ASP	384	A	-164.5	160.8	179.76	5731	5732	5735	5733	5734
a1	0.18	113	1TUX	ASP	173	A	-158.25	167.39	179.96	2675	2676	2679	2677	2678
a1	0.18	114	1UAI	ASP	123	A	-178.55	-172.32	179.3	1792	1793	1796	1794	1795
a1	0.18	115	1UAX	ASP	7	A	-155.1	168.27	179.47	91	92	95	93	94
a1	0.18	116	1UAX	ASP	62	A	-168.29	156.81	178.29	964	965	968	966	967
a1	0.18	117	1UAX	ASP	189	A	-167.54	-173.97	-179.43	3040	3041	3044	3042	3043
a1	0.18	118	1UAX	ASP	7	B	-159.84	172.1	178.76	3499	3500	3503	3501	3502
a1	0.18	119	1UAX	ASP	62	B	-167.73	162.84	178.4	4372	4373	4376	4374	4375
a1	0.18	120	1UAX	ASP	189	B	-158.21	164.98	179.43	6448	6449	6452	6450	6451
a1	0.18	121	1UH7	ASP	90	A	-167.64	175.08	-179.51	1264	1265	1268	1266	1267
a1	0.18	122	1UH8	ASP	90	A	-170.28	171.3	-179.42	1264	1265	1268	1266	1267
a1	0.18	123	1UH9	ASP	90	A	-167.54	176.56	-179.61	1264	1265	1268	1266	1267
a1	0.18	124	1UKR	ASP	113	A	-155.69	161.92	177.17	1573	1574	1577	1575	1576
a1	0.18	125	1UKR	ASP	113	B	-155.11	160.87	176.89	4170	4171	4174	4172	4173
a1	0.18	126	1UKR	ASP	113	C	-156.06	161.06	177.2	6767	6768	6771	6769	6770
a1	0.18	127	1UKR	ASP	113	D	-155.87	160.96	177.87	9364	9365	9368	9366	9367
a1	0.18	128	1V0S	ASP	202	A	-156.1	-176.85	-177.26	2867	2868	2871	2869	2870
a1	0.18	129	1V6Y	ASP	171	A	-160.23	167.45	179.32	2509	2510	2513	2511	2512
a1	0.18	130	1VFF	ASP	258	A	-164.65	-177.26	177.62	4313	4314	4317	4315	4316
a1	0.18	131	1WG3	ASP	65	A	-178.32	164.47	-178.47	979	980	983	981	982
a1	0.18	132	1WHP	ASP	26	A	-158.46	178.28	179.54	403	404	407	405	406
a1	0.18	133	1WNS	ASP	4	A	-163.95	-178.94	178.7	58	59	62	60	61
a1	0.18	134	1WVH	ASP	1679	A	-169.04	171.37	175.87	1133	1134	1137	1135	1136
a1	0.18	135	1X1H	ASP	538	A	-168.97	160.2	179.33	7668	7669	7672	7670	7671
a1	0.18	136	1X1P	ASP	7	A	-174.49	176.73	179.78	97	98	101	99	100
a1	0.18	137	1X1P	ASP	62	A	-164.37	167.4	178.83	942	943	946	944	945
a1	0.18	138	1XKR	ASP	143	A	-163.67	172.92	177.94	2230	2231	2234	2232	2233
a1	0.18	139	1XQZ	ASP	108	A	-176.36	167.44	178.97	1170	1171	1174	1172	1173
a1	0.18	140	1XYZ	ASP	688	A	-161.19	170.19	-179.78	2735	2736	2739	2737	2738
a1	0.18	141	1XYZ	ASP	688	B	-160.89	165.99	178.18	7766	7767	7770	7768	7769
a1	0.18	142	1YCK	ASP	71	A	-170.96	171.45	165.71	944	945	948	946	947
a1	0.18	143	1YHG	ASP	403	B	-155.62	-165.18	-178.02	4963	4964	4967	4965	4966
a1	0.18	144	1YHV	ASP	332	A	-174.85	174.42	178.12	1322	1323	1326	1324	1325
a1	0.18	145	1YHW	ASP	332	A	-175.4	174.66	178.65	1322	1323	1326	1324	1325
a1	0.18	146	1YJL	ASP	96	A	-166.46	158.23	-178.44	701	702	705	703	704
a1	0.18	147	1YRZ	ASP	1437	A	-156.69	159.16	178.72	6835	6836	6839	6837	6838
a1	0.18	148	1YRZ	ASP	2437	B	-156.63	158.46	178.65	15061	15062	15065	15063	15064
a1	0.18	149	1Z9X	ASP	81	A	-157.62	161.92	177.48	1316	1317	1320	1318	1319
a1	0.18	150	1Z9X	ASP	81	B	-157.69	162.02	177.36	6256	6257	6260	6258	6259
a1	0.18	151	1Z9X	ASP	81	C	-157.59	162.56	177.24	11196	11197	11200	11198	11199
a1	0.18	152	1ZI0	ASP	686	A	-156.76	171.04	179.28	1957	1958	1961	1959	1960
a1	0.18	153	1ZI0	ASP	686	B	-161.05	166.67	178.88	6198	6199	6202	6200	6201
a1	0.18	154	1ZMF	ASP	253	A	-163.48	179.68	168.26	1722	1723	1726	1724	1725
a1	0.18	155	1ZTY	ASP	9	A	-161.22	159	178.83	135	136	139	137	138
a1	0.18	156	1ZVT	ASP	684	A	-158.51	172.62	-175.7	2791	2792	2795	2793	2794
a1	0.18	157	1ZZO	ASP	110	A	-174.46	-177.15	179.85	953	954	957	955	956
a1	0.18	158	2A6Z	ASP	94	A	-163.87	160.83	178.88	1355	1356	1359	1357	1358
a1	0.18	159	2A9Q	ASP	97	A	-168.18	160.43	-172.07	1409	1410	1413	1411	1412
a1	0.18	160	2AEW	ASP	119	B	-168.46	160	-179.03	3973	3974	3977	3975	3976
a1	0.18	161	2AHD	ASP	81	A	-160.21	162.34	178.56	1285	1286	1289	1287	1288
a1	0.18	162	2AHD	ASP	281	B	-160.01	161.92	178.84	3893	3894	3897	3895	3896
a1	0.18	163	2AHD	ASP	81	C	-160.03	162.35	178.67	6501	6502	6505	6503	6504
a1	0.18	164	2AHD	ASP	281	D	-160.21	162.54	178.97	9109	9110	9113	9111	9112
a1	0.18	165	2AKP	ASP	143	A	-155.17	-176.09	-179.78	1822	1823	1826	1824	1825
a1	0.18	166	2AKP	ASP	143	B	-155.28	176.96	-179.53	4720	4721	4724	4722	4723
a1	0.18	167	2B78	ASP	32	A	-170.22	155.71	-179.82	522	523	526	524	525
a1	0.18	168	2B78	ASP	358	A	-168.91	162.24	176.72	5530	5531	5534	5532	5533
a1	0.18	169	2BCE	ASP	298	A	-170.68	174.26	179.2	4426	4427	4430	4428	4429
a1	0.18	170	2C0F	ASP	50	B	-171.86	177.63	175.84	3692	3693	3696	3694	3695
a1	0.18	171	2CKD	ASP	132	A	-178.62	-171.89	-173.57	1898	1899	1902	1900	1901
a1	0.18	172	2CKD	ASP	132	B	177.61	173.1	177.25	6452	6453	6456	6454	6455
a1	0.18	173	2CSD	ASP	6	B	-171.41	155.42	175.22	8436	8437	8440	8438	8439
a1	0.18	174	2D0A	ASP	97	A	-165.95	155.75	-179.84	1397	1398	1401	1399	1400
a1	0.18	175	2D42	ASP	60	A	-164.15	164.61	178.74	909	910	913	911	912
a1	0.18	176	2D42	ASP	60	B	-176.2	164.41	177.92	4736	4737	4740	4738	4739
a1	0.18	177	2D42	ASP	141	B	-164.93	162.91	178.3	5965	5966	5969	5967	5968
a1	0.18	178	2DEP	ASP	230	A	-165.34	165.42	178.93	3010	3011	3014	3012	3013
a1	0.18	179	2DEP	ASP	230	B	-166.97	167.08	179.14	8472	8473	8476	8474	8475
a1	0.18	180	2DFE	ASP	62	A	-171.46	165.25	179.23	980	981	984	982	983
a1	0.18	181	2DFF	ASP	62	A	-167.96	160.08	-179.67	897	898	901	899	900
a1	0.18	182	2DFH	ASP	62	A	-170.09	166.59	179.11	951	952	955	953	954
a1	0.18	183	2DL2	ASP	47	A	-163.59	178.22	179.53	728	729	732	730	731
a1	0.18	184	2E0Q	ASP	119	A	-166.6	164.69	178.01	1261	1262	1265	1263	1264
a1	0.18	185	2EKS	ASP	32	B	-172.45	-179.97	179.52	2035	2036	2039	2037	2038
a1	0.18	186	2EXO	ASP	170	A	-160.53	168.95	179.25	2493	2494	2497	2495	2496
a1	0.18	187	2EXZ	ASP	19	A	-163.94	-178.93	-177.34	203	204	207	205	206
a1	0.18	188	2EY1	ASP	19	A	-158.43	-175.06	179.22	225	226	229	227	228
a1	0.18	189	2EYH	ASP	19	A	-166.24	176.1	178.87	203	204	207	205	206
a1	0.18	190	2EYJ	ASP	19	A	-166.03	-177.19	177.68	225	226	229	227	228
a1	0.18	191	2EYL	ASP	19	A	-164.22	179.6	-179.13	225	226	229	227	228
a1	0.18	192	2EYO	ASP	19	A	-170.8	178.6	178.87	203	204	207	205	206
a1	0.18	193	2F0D	ASP	19	A	-158.71	178.69	-179.86	225	226	229	227	228
a1	0.18	194	2F0F	ASP	19	A	-157.14	178.89	-178.92	225	226	229	227	228
a1	0.18	195	2F0G	ASP	19	A	-161.51	176.35	175.98	203	204	207	205	206
a1	0.18	196	2F0H	ASP	19	A	-164.73	170.79	177.81	203	204	207	205	206
a1	0.18	197	2F0I	ASP	19	A	-163.35	176.41	179.92	225	226	229	227	228
a1	0.18	198	2F0J	ASP	19	A	-164.65	177.7	-178.21	203	204	207	205	206
a1	0.18	199	2F0L	ASP	19	A	-156.27	-176.14	176.62	203	204	207	205	206
a1	0.18	200	2F0N	ASP	19	A	-167.38	-179.75	177.78	225	226	229	227	228
a1	0.18	201	2F0O	ASP	19	A	-165.82	-179.39	179.25	225	226	229	227	228
a1	0.18	202	2F0P	ASP	19	A	-176.32	177.99	-177.67	203	204	207	205	206
a1	0.18	203	2F0S	ASP	19	A	-160.88	179.94	175.74	203	204	207	205	206
a1	0.18	204	2F4E	ASP	48	A	-168.38	173.85	179.53	192	193	196	194	195
a1	0.18	205	2F4E	ASP	48	B	-168.66	169.71	179.6	2219	2220	2223	2221	2222
a1	0.18	206	2F6B	ASP	5	A	-165.17	157.79	-177.43	66	67	70	68	69
a1	0.18	207	2FBO	ASP	244	J	-157.81	155.84	179.93	3559	3560	3563	3561	3562
a1	0.18	208	2FOK	ASP	369	A	-162.46	-175.49	177.2	5608	5609	5612	5610	5611
a1	0.18	209	2FOK	ASP	369	B	-160.72	167.42	179	14576	14577	14580	14578	14579
a1	0.18	210	2G4F	ASP	171	A	-163.86	158.75	177.59	2527	2528	2531	2529	2530
a1	0.18	211	2G4F	ASP	171	B	-167.69	157.03	178.45	7001	7002	7005	7003	7004
a1	0.18	212	2G5D	ASP	281	A	-159.35	-173.4	176.02	3468	3469	3472	3470	3471
a1	0.18	213	2GAI	ASP	39	A	-157.68	164.53	169.44	513	514	517	515	516
a1	0.18	214	2GAI	ASP	39	B	-155.99	166	166.75	10026	10027	10030	10028	10029
a1	0.18	215	2GAJ	ASP	39	A	-155.28	170.13	173.59	513	514	517	515	516
a1	0.18	216	2GAJ	ASP	39	B	-159.59	169.52	170.3	10026	10027	10030	10028	10029
a1	0.18	217	2GRK	ASP	202	B	-170.75	164.72	179.65	6295	6296	6299	6297	6298
a1	0.18	218	2H68	ASP	302	A	-157.34	175.67	179.46	4199	4200	4203	4201	4202
a1	0.18	219	2H68	ASP	302	B	-157.45	176.9	-178.58	8910	8911	8914	8912	8913
a1	0.18	220	2HBJ	ASP	172	A	-163.03	157.72	-179.93	733	734	737	735	736
a1	0.18	221	2HJV	ASP	268	A	-158.4	173.95	-176.85	917	918	921	919	920
a1	0.18	222	2HP7	ASP	85	A	-161.48	160.63	177.35	683	684	687	685	686
a1	0.18	223	2HZ7	ASP	480	A	-167.37	165.05	178.39	6943	6944	6947	6945	6946
a1	0.18	224	2IF4	ASP	48	A	172.95	155.96	179.84	197	198	201	199	200
a1	0.18	225	2II0	ASP	775	A	-167.23	173.74	-178.98	3196	3197	3200	3198	3199
a1	0.18	226	2J63	ASP	425	B	-155.97	163.47	-179.93	9992	9993	9996	9994	9995
a1	0.18	227	2JB9	ASP	101	A	-157.16	-178.17	-173.63	1557	1558	1561	1559	1560
a1	0.18	228	2JB9	ASP	101	B	-161.88	-179.93	-172.82	3508	3509	3512	3510	3511
a1	0.18	229	2JCP	ASP	139	A	-162.54	159.57	176.25	1736	1737	1740	1738	1739
a1	0.18	230	2LKF	ASP	98	A	-165.55	176.06	-177.39	1526	1527	1530	1528	1529
a1	0.18	231	2NMS	ASP	104	A	-176.81	-173.74	176.7	1374	1375	1378	1376	1377
a1	0.18	232	2O85	ASP	85	A	-160.5	161.4	-178.64	1195	1196	1199	1197	1198
a1	0.18	233	2OKT	ASP	57	A	-156.4	159.11	-179.32	934	935	938	936	937
a1	0.18	234	2OLA	ASP	177	A	-160.8	172.99	169.03	2873	2874	2877	2875	2876
a1	0.18	235	2P9Q	ASP	97	B	-169.06	175.79	-178.77	7674	7675	7678	7676	7677
a1	0.18	236	2PJJ	ASP	297	A	-155.79	170.44	178.48	4551	4552	4555	4553	4554
a1	0.18	237	2PSF	ASP	148	A	-159.42	172.88	171.54	2360	2361	2364	2362	2363
a1	0.18	238	2PSF	ASP	148	B	-155.46	173.15	172.6	7235	7236	7239	7237	7238
a1	0.18	239	2PSH	ASP	148	A	-155.4	173.41	172.93	2348	2349	2352	2350	2351
a1	0.18	240	2PSH	ASP	148	B	-157.37	173.61	174.3	7150	7151	7154	7152	7153
a1	0.18	241	2PYK	ASP	19	A	-165.31	178.97	178.86	203	204	207	205	206
a1	0.18	242	2QCZ	ASP	28	B	171.49	174.11	179.13	4862	4863	4866	4864	4865
a1	0.18	243	2QR3	ASP	103	A	-171.77	177.1	168.68	1554	1555	1558	1556	1557
a1	0.18	244	2QZW	ASP	97	A	-172.93	170.88	179.78	1409	1410	1413	1411	1412
a1	0.18	245	2QZW	ASP	97	B	-174.84	173.5	179.24	6451	6452	6455	6453	6454
a1	0.18	246	2R99	ASP	253	A	-165.18	177.99	166.25	1749	1750	1753	1751	1752
a1	0.18	247	2R99	ASP	296	A	-156.8	159.42	177.31	2424	2425	2428	2426	2427
a1	0.18	248	2RJD	ASP	369	A	-162.67	158.06	176.49	2521	2522	2525	2523	2524
a1	0.18	249	2RJD	ASP	473	A	-159.88	167.22	-177.67	4174	4175	4178	4176	4177
a1	0.18	250	2RKQ	ASP	73	A	-166.31	171.27	166.51	946	947	950	948	949
a1	0.18	251	2SIL	ASP	141	A	-161.4	159.47	178.33	2122	2123	2126	2124	2125
a1	0.18	252	2UYO	ASP	132	A	-166.71	172.8	175.25	1584	1585	1588	1586	1587
a1	0.18	253	2VH7	ASP	93	A	-160.13	176.34	174.58	1425	1426	1429	1427	1428
a1	0.18	254	2VIM	ASP	86	A	-172.18	163.28	171.78	1335	1336	1339	1337	1338
a1	0.18	255	2VLT	ASP	101	A	-176.81	165.22	174.29	1408	1409	1412	1410	1411
a1	0.18	256	2VLT	ASP	101	B	174.28	174.09	-177.85	3125	3126	3129	3127	3128
a1	0.18	257	2VLU	ASP	101	A	-169.29	167.49	175.41	1408	1409	1412	1410	1411
a1	0.18	258	2VLU	ASP	101	B	-167.08	167.01	175.53	3151	3152	3155	3153	3154
a1	0.18	259	2VLV	ASP	101	A	-170.31	166.71	175.14	1408	1409	1412	1410	1411
a1	0.18	260	2VLV	ASP	101	B	-166.21	166.46	175.67	3161	3162	3165	3163	3164
a1	0.18	261	2WE6	ASP	214	A	-172.23	-175.12	173.29	3118	3119	3122	3120	3121
a1	0.18	262	2WZ9	ASP	98	A	-162.76	166.95	-179.74	1359	1360	1363	1361	1362
a1	0.18	263	2X6Q	ASP	241	A	-159.05	157.38	-179.41	3892	3893	3896	3894	3895
a1	0.18	264	2XD2	ASP	270	A	-166.29	172.99	-177.84	3419	3420	3423	3421	3422
a1	0.18	265	2XD2	ASP	270	B	-159.66	175.6	-174.59	9116	9117	9120	9118	9119
a1	0.18	266	2YSS	ASP	27	B	-155.45	157.96	179.72	1958	1959	1962	1960	1961
a1	0.18	267	2YWE	ASP	199	A	-165.93	174.72	-179.41	2698	2699	2702	2700	2701
a1	0.18	268	2YX0	ASP	313	A	-177.29	177.8	-179.9	4817	4818	4821	4819	4820
a1	0.18	269	2Z01	ASP	62	A	-164.7	155.51	177.94	613	614	617	615	616
a1	0.18	270	2Z13	ASP	106	A	-170.47	175.15	177.38	1575	1576	1579	1577	1578
a1	0.18	271	2Z14	ASP	106	A	-171	172.32	177.73	1575	1576	1579	1577	1578
a1	0.18	272	2Z1J	ASP	10	A	-176.52	157.66	-179.84	169	170	173	171	172
a1	0.18	273	2Z2U	ASP	290	A	-166.24	173.91	-179.76	4251	4252	4255	4253	4254
a1	0.18	274	2Z83	ASP	410	A	-155.93	-166.88	-178.48	3423	3424	3427	3425	3426
a1	0.18	275	2ZAY	ASP	107	A	-159.7	167.7	-179.53	1521	1522	1525	1523	1524
a1	0.18	276	2ZAY	ASP	107	B	-161.33	167.12	-179.62	3445	3446	3449	3447	3448
a1	0.18	277	2ZU1	ASP	58	A	-159.42	156.14	177.88	894	895	898	896	897
a1	0.18	278	3A54	ASP	154	A	-162.22	172.9	175.33	2128	2129	2132	2130	2131
a1	0.18	279	3A54	ASP	154	B	-158.05	174.97	175.13	6377	6378	6381	6379	6380
a1	0.18	280	3A55	ASP	154	A	-162.19	174.15	177.21	2121	2122	2125	2123	2124
a1	0.18	281	3A55	ASP	154	B	-158.35	178.69	176.51	6363	6364	6367	6365	6366
a1	0.18	282	3AA2	ASP	10	A	-160.15	155.38	174.17	126	127	130	128	129
a1	0.18	283	3AA4	ASP	10	A	-157.97	161.53	175.23	145	146	149	147	148
a1	0.18	284	3B7X	ASP	141	A	-165.74	160.94	165.82	1765	1766	1769	1767	1768
a1	0.18	285	3B9N	ASP	58	A	-168.56	169.69	178.17	919	920	923	921	922
a1	0.18	286	3B9N	ASP	58	B	-166.06	159.24	177.63	7862	7863	7866	7864	7865
a1	0.18	287	3BLG	ASP	96	A	-161.81	164.13	177.97	1522	1523	1526	1524	1525
a1	0.18	288	3BQE	ASP	223	A	-155.81	156.64	178.3	427	428	431	429	430
a1	0.18	289	3C0E	ASP	143	A	-158.19	177.34	175.69	2210	2211	2214	2212	2213
a1	0.18	290	3CFY	ASP	99	A	-163.19	163.29	-179.09	1562	1563	1566	1564	1565
a1	0.18	291	3CKH	ASP	118	A	-178.89	161.98	166.98	1775	1776	1779	1777	1778
a1	0.18	292	3CKH	ASP	118	B	178.77	161.7	166.55	4368	4369	4372	4370	4371
a1	0.18	293	3D21	ASP	113	A	-169.36	173.55	-170.49	1424	1425	1428	1426	1427
a1	0.18	294	3D21	ASP	113	B	-169.59	169.79	-177.05	3182	3183	3186	3184	3185
a1	0.18	295	3D79	ASP	113	A	-164.14	156.91	176.47	1789	1790	1793	1791	1792
a1	0.18	296	3E0C	ASP	361	A	-168.15	164.33	178.09	4698	4699	4702	4700	4701
a1	0.18	297	3EMX	ASP	328	A	-171.1	168.93	178.76	1630	1631	1634	1632	1633
a1	0.18	298	3EMX	ASP	328	B	-177.82	168.84	176.17	3582	3583	3586	3584	3585
a1	0.18	299	3EOD	ASP	104	A	-174.1	167.02	174.72	1461	1462	1465	1463	1464
a1	0.18	300	3ETP	ASP	147	A	-175.54	165.97	166.41	1990	1991	1994	1992	1993
a1	0.18	301	3F6P	ASP	98	A	-170.11	174.94	176.39	1542	1543	1546	1544	1545
a1	0.18	302	3FTD	ASP	141	A	-167.2	174.69	178.56	2124	2125	2128	2126	2127
a1	0.18	303	3FUQ	ASP	1031	A	-167.98	158.13	179.67	2661	2662	2665	2663	2664
a1	0.18	304	3FUQ	ASP	1217	A	-165.49	170.4	-178.82	5531	5532	5535	5533	5534
a1	0.18	305	3FZE	ASP	657	A	-169.79	164.44	-173.78	1090	1091	1094	1092	1093
a1	0.18	306	3GP7	ASP	42	A	-166.44	176.92	179.95	637	638	641	639	640
a1	0.18	307	3GP7	ASP	42	B	-165.99	173.34	176.9	4339	4340	4343	4341	4342
a1	0.18	308	3HLR	ASP	201	A	-168.96	176.12	-0.23	2838	2839	2842	2840	2841
a1	0.18	309	3HOJ	ASP	111	A	-155.75	-170.18	175.81	1751	1752	1755	1753	1754
a1	0.18	310	3HVM	ASP	79	A	-166.87	-174.44	-167.54	1269	1270	1273	1271	1272
a1	0.18	311	3HWI	ASP	58	A	-160.56	-178.38	168.7	819	820	823	821	822
a1	0.18	312	3HWI	ASP	58	B	-167.05	168.35	175.87	4931	4932	4935	4933	4934
a1	0.18	313	3I2N	ASP	23	A	-155.11	159.64	172.92	268	269	272	270	271
a1	0.18	314	3IHM	ASP	260	A	-159.21	176.72	170.25	4008	4009	4012	4010	4011
a1	0.18	315	3IHM	ASP	260	B	-169.12	176.81	172.76	10326	10327	10330	10328	10329
a1	0.18	316	3IOS	ASP	110	A	-174.46	-177.15	179.85	951	952	955	953	954
a1	0.18	317	3JRP	ASP	14	A	-157.45	155.19	176.79	173	174	177	175	176
a1	0.18	318	3JRP	ASP	205	A	-159.66	173.65	-179.67	2925	2926	2929	2927	2928
a1	0.18	319	3JZN	ASP	237	A	-172.76	174.68	-175.27	2427	2428	2431	2429	2430
a1	0.18	320	3K2Y	ASP	9	B	-172.55	175.81	-179.41	1723	1724	1727	1725	1726
a1	0.18	321	3K2Y	ASP	9	D	-163.39	174.15	-179.28	4930	4931	4934	4932	4933
a1	0.18	322	3K9K	ASP	483	B	-159.44	176	178.63	4252	4253	4256	4254	4255
a1	0.18	323	3KG4	ASP	192	A	-165.75	175.76	179.69	2449	2450	2453	2451	2452
a1	0.18	324	3KJE	ASP	72	A	-174.82	176.81	179.85	1055	1056	1059	1057	1058
a1	0.18	325	3LIG	ASP	179	A	-164.65	159	178.66	2349	2350	2353	2351	2352
a1	0.18	326	3LMO	ASP	32	A	-172.48	161.54	179.56	455	456	459	457	458
a1	0.18	327	3M6C	ASP	251	A	-176.6	155.58	179.16	1045	1046	1049	1047	1048
a1	0.18	328	3ME8	ASP	141	B	-163.01	155.87	170.17	4875	4876	4879	4877	4878
a1	0.18	329	3ML3	ASP	686	A	-169.61	165.46	173.73	1430	1431	1434	1432	1433
a1	0.18	330	3MN3	ASP	120	A	-163	161.21	172.18	962	963	966	964	965
a1	0.18	331	3MOQ	ASP	33	A	-164.39	171.32	-177.27	500	501	504	502	503
a1	0.18	332	3MXX	ASP	92	A	-162.86	158.18	179.77	1070	1071	1074	1072	1073
a1	0.18	333	3N0D	ASP	92	A	-162.89	157.6	176.39	1071	1072	1075	1073	1074
a1	0.18	334	3N0E	ASP	92	A	-157.19	163.63	-175.11	1095	1096	1099	1097	1098
a1	0.18	335	3N77	ASP	66	A	-161.38	163.74	179.89	1024	1025	1028	1026	1027
a1	0.18	336	3N77	ASP	113	A	-163.37	165.49	174.31	1800	1801	1804	1802	1803
a1	0.18	337	3N77	ASP	66	B	-158.18	161.61	178.23	3255	3256	3259	3257	3258
a1	0.18	338	3N77	ASP	113	B	-163.08	168.73	172.45	4031	4032	4035	4033	4034
a1	0.18	339	3NE0	ASP	1185	A	-165.11	169.06	-178.66	2662	2663	2666	2664	2665
a1	0.18	340	3OGG	ASP	1233	A	-164.1	-179.55	178.75	5853	5854	5857	5855	5856
a1	0.18	341	4GCR	ASP	64	A	-156.57	155.53	-177.06	1005	1006	1009	1007	1008
a1	0.18	342	5PEP	ASP	87	A	-168.51	176.35	179.38	1238	1239	1242	1240	1241
a1	0.3	1	1C5G	ASP	378	A	179.82	159.25	178.42	5617	5618	5621	5619	5620
a1	0.3	2	1ET6	ASP	39	B	-160.73	-160.95	177.31	3787	3788	3791	3789	3790
a1	0.3	3	1JVA	ASP	712	A	-164.1	173.3	-179.49	6245	6246	6249	6247	6248
a1	0.3	4	1RPL	ASP	226	A	-156.41	172.69	-178.63	2143	2144	2147	2145	2146
a1	0.3	5	1TUX	ASP	23	A	-172.48	176.2	-178.08	323	324	327	325	326
a1	0.3	6	1WNS	ASP	108	A	-161.91	169.01	-179.81	1811	1812	1815	1813	1814
a1	0.3	7	1ZQU	ASP	226	A	-156.87	167.21	178.68	2149	2150	2153	2151	2152
a1	0.3	8	1ZQW	ASP	226	A	-161.31	164.82	-179.6	2149	2150	2153	2151	2152
a1	0.3	9	1ZQX	ASP	226	A	-163.55	167.04	-178.86	2149	2150	2153	2151	2152
a1	0.3	10	1ZQY	ASP	226	A	-166.21	174.76	-179.05	2149	2150	2153	2151	2152
a1	0.3	11	2A6Z	ASP	66	A	-155.19	172.38	-175.91	927	928	931	929	930
a1	0.3	12	2H14	ASP	172	A	-158.09	170.04	-179.64	2129	2130	2133	2131	2132
a1	0.3	13	2H68	ASP	172	A	-158.09	171.3	-177.01	2169	2170	2173	2171	2172
a1	0.3	14	2H68	ASP	172	B	-157.76	171.13	-178.69	6878	6879	6882	6880	6881
a1	0.3	15	2IDC	ASP	58	A	-177.28	164.14	167.73	915	916	919	917	918
a1	0.3	16	2WMF	ASP	189	A	-165.81	178.61	-163.89	2479	2480	2483	2481	2482
a1	0.3	17	3BZK	ASP	355	A	-172.62	158.6	172.21	5508	5509	5512	5510	5511
a1	0.3	18	3HSL	ASP	105	X	-157.05	159.18	-179.91	1488	1489	1492	1490	1491
a1	0.3	19	3LWE	ASP	11	A	-174.03	169.78	-178.75	179	180	183	181	182
a1	0.3	20	3LWE	ASP	11	B	-172.09	174.64	-175.68	1151	1152	1155	1153	1154
a1	0.3	21	3N0D	ASP	172	A	-160.76	164.98	-176.88	2294	2295	2298	2296	2297
a1	0.3	22	3N0E	ASP	172	A	-158.37	169.71	-175.28	2318	2319	2322	2320	2321
a2	0.06	1	1ATU	ASP	341	A	-174.89	-123.2	-179.93	5100	5101	5104	5102	5103
a2	0.06	2	1BAR	ASP	32	A	-162.74	-154.06	-179.88	333	334	337	335	336
a2	0.06	3	1BHE	ASP	93	A	-167.03	-155.17	-179.76	1312	1313	1316	1314	1315
a2	0.06	4	1ET6	ASP	39	A	-176.65	-159.69	180	643	644	647	645	646
a2	0.06	5	1FAS	ASP	45	A	-156.47	-156.7	179.31	658	659	662	660	661
a2	0.06	6	1R5Q	ASP	6	A	-164.72	-154.2	-178.53	34	35	38	36	37
a2	0.06	7	1TGO	ASP	164	A	-163	-158.76	179.24	2707	2708	2711	2709	2710
a2	0.06	8	1WDX	ASP	40	D	-164.45	-155.06	-170.81	3486	3487	3490	3488	3489
a2	0.06	9	2R88	ASP	217	A	-157.64	-157.28	-178.78	3044	3045	3048	3046	3047
a2	0.06	10	2R88	ASP	217	B	-158.09	-157.36	-178.93	8422	8423	8426	8424	8425
a2	0.06	11	2R9Y	ASP	231	A	-155.56	-156.66	-178.37	2780	2781	2784	2782	2783
a2	0.06	12	2YV2	ASP	11	A	-158.79	-158.78	-178.66	38	39	42	40	41
a2	0.06	13	3BZC	ASP	611	A	-155.8	-158.7	-180	9471	9472	9475	9473	9474
a2	0.06	14	3NS5	ASP	150	A	-156.81	-156.17	-175.99	1216	1217	1220	1218	1219
a2	0.18	1	1ES6	ASP	45	A	-161.96	-149.95	-177.94	10	11	14	12	13
a2	0.18	2	1EUR	ASP	259	A	-168.23	-154.91	179.36	3121	3122	3125	3123	3124
a2	0.18	3	1M14	ASP	982	A	-158.17	-117.38	-178.84	4701	4702	4705	4703	4704
a2	0.18	4	1Q87	ASP	177	A	-156.19	-135.71	178.69	488	489	492	490	491
a2	0.18	5	1Q87	ASP	177	B	-170.65	-132.82	-178.54	3406	3407	3410	3408	3409
a2	0.18	6	1WVH	ASP	1691	A	178.09	-119.79	179.14	1342	1343	1346	1344	1345
a2	0.18	7	2IY9	ASP	52	A	-168.9	-152.83	-171.93	456	457	460	458	459
a2	0.18	8	3F7M	ASP	143	A	-162.69	-141.32	179.76	568	569	572	570	571
a3	0.18	1	1ZYL	ASP	28	A	172.02	-84.69	179.91	380	381	384	382	383
a3	0.18	2	2Z0S	ASP	109	A	164.34	-76.68	179.12	757	758	761	759	760
a3	0.18	3	3K1D	ASP	41	A	-157.02	-76.02	179.93	455	456	459	457	458
a4	0.06	1	1IJ9	ASP	145	A	168.79	-43.3	179.74	2206	2207	2210	2208	2209
a4	0.06	2	1KCT	ASP	341	A	-178.02	-40.02	-177.67	5111	5112	5115	5113	5114
a4	0.06	3	1VCA	ASP	145	B	165.78	-41.3	-178.61	5289	5290	5293	5291	5292
a4	0.06	4	1YXA	ASP	324	B	-156.31	-53.22	178.91	10071	10072	10075	10073	10074
a4	0.06	5	2W9P	ASP	80	I	162.05	-34.6	-162.19	12732	12733	12736	12734	12735
a4	0.18	1	1ATT	ASP	362	B	-168.51	-43.41	179.78	12127	12128	12131	12129	12130
a4	0.18	2	1CDJ	ASP	63	A	-179.8	-42.96	-179.37	1006	1007	1010	1008	1009
a4	0.18	3	1IO1	ASP	352	A	168.32	-46.19	177.99	4290	4291	4294	4292	4293
a4	0.18	4	1RYL	ASP	32	A	-173.55	-40.17	178	373	374	377	375	376
a4	0.18	5	1WG3	ASP	59	A	-168.7	-27.66	-179.61	887	888	891	889	890
a4	0.18	6	2A6T	ASP	54	A	167.89	-44.83	177	854	855	858	856	857
a4	0.18	7	2GCJ	ASP	292	A	-176.29	-27.02	170.55	914	915	918	916	917
a4	0.18	8	2X3X	ASP	193	B	-159.7	-56	170.67	7439	7440	7443	7441	7442
a4	0.18	9	3MN3	ASP	126	A	178.89	-40.79	174.83	1064	1065	1068	1066	1067
a4	0.3	1	1CII	ASP	503	A	-160.87	-66.01	178.48	7593	7594	7597	7595	7596
a4	0.3	2	1KCT	ASP	133	A	-157.9	-66.34	179.65	1749	1750	1753	1751	1752
a5	0.06	1	1ATU	ASP	128	A	-164.12	-19.35	179.59	1650	1651	1654	1652	1653
a5	0.06	2	1IFB	ASP	74	A	173.57	-12.17	175.68	1181	1182	1185	1183	1184
a5	0.06	3	2CSD	ASP	75	A	-157	9.9	-178.98	1134	1135	1138	1136	1137
a5	0.06	4	2CSD	ASP	75	B	-161.76	16.36	176.5	9511	9512	9515	9513	9514
a5	0.06	5	2ELA	ASP	516	A	172.4	7.63	-178.93	334	335	338	336	337
a5	0.06	6	2MIB	ASP	54	A	-173.3	6.47	-178.4	841	842	845	843	844
a5	0.06	7	2PST	ASP	9	X	-172.34	-15.73	-178.29	13	14	17	15	16
a5	0.06	8	2YWE	ASP	458	A	-157.72	14.62	-179.29	6813	6814	6817	6815	6816
a5	0.06	9	3DRM	ASP	179	A	162.47	4.71	178.69	2394	2395	2398	2396	2397
a5	0.06	10	3K5O	ASP	145	B	-155.24	2.63	-177.21	14377	14378	14381	14379	14380
a5	0.18	1	1CDZ	ASP	63	A	-165.38	-23.68	178.51	1017	1018	1021	1019	1020
a5	0.18	2	1JY5	ASP	173	A	-168.52	-7.19	-179.76	2492	2493	2496	2494	2495
a5	0.18	3	1KEH	ASP	164	A	-165.06	11.01	179.86	2373	2374	2377	2375	2376
a5	0.18	4	1YAB	ASP	76	A	-172.46	-4.36	176.01	139	140	143	141	142
a5	0.18	5	2EC5	ASP	1031	A	-162.89	-21.61	-178.43	7238	7239	7242	7240	7241
a5	0.18	6	2EC5	ASP	1031	B	-165.51	-13.01	-178.92	18440	18441	18444	18442	18443
a5	0.18	7	2R62	ASP	171	A	174.04	-3.55	-175.01	193	194	197	195	196
a5	0.18	8	2W9T	ASP	120	B	-159.58	5.81	-168.85	4435	4436	4439	4437	4438
a5	0.18	9	2ZOT	ASP	109	B	-170.52	-20.79	168.75	3162	3163	3166	3164	3165
a5	0.18	10	3A1K	ASP	436	A	-179.29	7.8	-178.92	6340	6341	6344	6342	6343
a5	0.18	11	3OMW	ASP	131	D	166.06	-24.64	178.73	11237	11238	11241	11239	11240
a5	0.3	1	1G24	ASP	233	A	-167.29	-14.82	-179.87	3051	3052	3055	3053	3054
a5	0.3	2	1NYL	ASP	279	A	179.47	-3.91	-179.91	4267	4268	4271	4269	4270
a5	0.3	3	1TF5	ASP	249	A	-167.63	-22.27	178.66	3824	3825	3828	3826	3827
a6	0.06	1	1BOL	ASP	200	A	-157.57	36.31	176.95	2895	2896	2899	2897	2898
a6	0.06	2	1D2P	ASP	824	A	-155.05	42.28	-179.25	4544	4545	4548	4546	4547
a6	0.06	3	1R8N	ASP	100	A	-161.3	40.29	-180	1512	1513	1516	1514	1515
a6	0.06	4	2R62	ASP	343	B	-159.64	54.55	178.95	6447	6448	6451	6449	6450
a6	0.06	5	2VR9	ASP	198	A	-158.54	49.41	179.48	2219	2220	2223	2221	2222
a6	0.06	6	3DAD	ASP	25	B	-165.96	55.73	-179.25	5116	5117	5120	5118	5119
a6	0.06	7	3E0O	ASP	105	C	-166.88	45.57	179.78	6132	6133	6136	6134	6135
a6	0.06	8	3M7G	ASP	75	A	-160.95	24.57	179.42	1134	1135	1138	1136	1137
a6	0.18	1	1ONL	ASP	93	B	-159.4	62.68	-179.8	3318	3319	3322	3320	3321
a6	0.18	2	1RYL	ASP	60	A	-158.74	61.29	-179.84	825	826	829	827	828
a6	0.18	3	1S9H	ASP	246	A	-158.6	62.92	179.05	367	368	371	369	370
a6	0.18	4	1VR2	ASP	1028	A	-158.74	62.46	-179.14	2314	2315	2318	2316	2317
a6	0.18	5	1WFC	ASP	150	A	-165.05	49.53	177.97	2350	2351	2354	2352	2353
a6	0.18	6	2BCE	ASP	374	A	-166.93	28.92	-179.08	5519	5520	5523	5521	5522
a6	0.18	7	2DFH	ASP	40	A	-159.12	24.99	-178.79	582	583	586	584	585
a6	0.18	8	2DYL	ASP	259	A	-160.64	57.84	-179.34	2192	2193	2196	2194	2195
a6	0.18	9	2I7X	ASP	404	A	-156.16	63.27	-177.67	6109	6110	6113	6111	6112
a6	0.18	10	2R7O	ASP	577	A	-159.56	63.73	-179.39	9138	9139	9142	9140	9141
a6	0.18	11	3D9W	ASP	185	C	-168.5	21.66	-179.32	11618	11619	11622	11620	11621
a6	0.18	12	3DAD	ASP	270	A	-157.39	61.35	-179.73	3870	3871	3874	3872	3873
a6	0.18	13	3L56	ASP	567	A	-159.82	60.76	-175.53	456	457	460	458	459
a6	0.18	14	3LH9	ASP	79	B	-160.15	55.88	-160.19	5871	5872	5875	5873	5874
a6	0.18	15	3LHA	ASP	79	A	-162.51	43.06	-167.24	1157	1158	1161	1159	1160
a6	0.18	16	3LHA	ASP	79	B	-161.33	43.12	-167.9	5806	5807	5810	5808	5809
a6	0.18	17	3OMW	ASP	168	A	-173.46	46.01	-176.46	2599	2600	2603	2601	2602
a6	0.18	18	3OMW	ASP	168	C	-158.92	57.14	-170.23	8727	8728	8731	8729	8730
a6	0.3	1	1DU4	ASP	27	D	-157.11	51	-176.81	12442	12443	12446	12444	12445
a6	0.3	2	1IO1	ASP	353	A	-162.17	44.91	-179.1	4302	4303	4306	4304	4305
a6	0.3	3	1NA7	ASP	271	A	-159.1	22.85	177.92	4455	4456	4459	4457	4458
a6	0.3	4	2YXR	ASP	312	A	-175.62	54.02	-179.91	4712	4713	4716	4714	4715
a6	0.3	5	3O0A	ASP	327	A	-178.95	64.48	165.55	1608	1609	1612	1610	1611
a7	0.06	1	2Z5L	ASP	327	A	-157.39	83.94	179.19	4259	4260	4263	4261	4262
a7	0.06	2	3APP	ASP	279	A	176.09	94.68	-179.64	3917	3918	3921	3919	3920
a7	0.18	1	1A21	ASP	64	A	-165.89	100.47	179.24	982	983	986	984	985
a7	0.18	2	1A21	ASP	64	B	-162.44	89.6	-177.93	4026	4027	4030	4028	4029
a7	0.18	3	1A32	ASP	73	A	-158.87	105.75	-178.84	1232	1233	1236	1234	1235
a7	0.18	4	1AO6	ASP	56	A	-164.04	98.91	-179.44	814	815	818	816	817
a7	0.18	5	1AYZ	ASP	115	A	-170.14	70.05	-179.97	1801	1802	1805	1803	1804
a7	0.18	6	1BEE	ASP	137	A	-171.14	76.19	-179.33	2156	2157	2160	2158	2159
a7	0.18	7	1BM0	ASP	56	A	-169.82	101.24	-179.7	814	815	818	816	817
a7	0.18	8	1BOL	ASP	64	A	-164.45	103.33	179.7	843	844	847	845	846
a7	0.18	9	1BOL	ASP	80	A	-163.96	102.69	179.96	1077	1078	1081	1079	1080
a7	0.18	10	1BVZ	ASP	145	A	-157.86	83.85	-179.29	2284	2285	2288	2286	2287
a7	0.18	11	1CEM	ASP	349	A	-159.48	105.83	-177.87	4747	4748	4751	4749	4750
a7	0.18	12	1CNV	ASP	191	A	-156.6	103.59	-178.28	2992	2993	2996	2994	2995
a7	0.18	13	1D6M	ASP	374	A	-164.96	97.6	178.69	5848	5849	5852	5850	5851
a7	0.18	14	1DI1	ASP	164	A	-159.62	87.81	-178.8	2035	2036	2039	2037	2038
a7	0.18	15	1DI1	ASP	164	B	-159.65	87.49	-177.84	6644	6645	6648	6646	6647
a7	0.18	16	1DT3	ASP	27	A	-167.56	96.56	178.45	394	395	398	396	397
a7	0.18	17	"1E21"	ASP	14	A	-156.33	65.15	-177.86	125	126	129	127	128
a7	0.18	18	1EDE	ASP	137	A	-176.86	75.59	-176.44	2159	2160	2163	2161	2162
a7	0.18	19	1ERK	ASP	173	A	-165.69	74.82	-179.41	2777	2778	2781	2779	2780
a7	0.18	20	1FMT	ASP	278	A	-166.34	97.95	178.9	4140	4141	4144	4142	4143
a7	0.18	21	1FMT	ASP	278	B	-175.7	100.05	179.61	8840	8841	8844	8842	8843
a7	0.18	22	1FP9	ASP	87	A	175	91.05	179.83	1344	1345	1348	1346	1347
a7	0.18	23	1FVA	ASP	213	A	-163.88	75.18	-177.37	2852	2853	2856	2854	2855
a7	0.18	24	1G8A	ASP	184	A	-162.32	109.81	179.66	2932	2933	2936	2934	2935
a7	0.18	25	1G8P	ASP	237	A	-166.8	85.05	-179.9	3362	3363	3366	3364	3365
a7	0.18	26	1HDE	ASP	137	A	-167.88	69.81	-169.17	2159	2160	2163	2161	2162
a7	0.18	27	1HDE	ASP	137	B	-168.2	69.11	-169.75	7005	7006	7009	7007	7008
a7	0.18	28	1HQZ	ASP	27	4	-155.71	104.03	179.86	6749	6750	6753	6751	6752
a7	0.18	29	1IJ9	ASP	143	A	173.51	93.32	178.75	2184	2185	2188	2186	2187
a7	0.18	30	1J2A	ASP	145	A	-166.9	67.36	179.63	2195	2196	2199	2197	2198
a7	0.18	31	1JEJ	ASP	295	A	-156.51	107.39	-178.1	4807	4808	4811	4809	4810
a7	0.18	32	1JVA	ASP	537	B	-162.43	92.97	179.58	10605	10606	10609	10607	10608
a7	0.18	33	1K30	ASP	78	A	-162.71	81.01	-175.93	1142	1143	1146	1144	1145
a7	0.18	34	1KW2	ASP	151	A	-160.59	89.91	-179.8	1993	1994	1997	1995	1996
a7	0.18	35	1LUF	ASP	742	A	-170.83	84.62	-179.81	2479	2480	2483	2481	2482
a7	0.18	36	1NAR	ASP	94	A	-167.26	81.64	-176.77	1494	1495	1498	1496	1497
a7	0.18	37	1NND	ASP	174	A	-161.41	101.42	-179.69	2409	2410	2413	2411	2412
a7	0.18	38	1NTY	ASP	1492	A	-155.54	108.47	-179.81	4268	4269	4272	4270	4271
a7	0.18	39	1ONL	ASP	93	C	-158.56	70.6	-179.34	5246	5247	5250	5248	5249
a7	0.18	40	1ONL	ASP	107	C	-161.9	107.03	-179.34	5488	5489	5492	5490	5491
a7	0.18	41	1PBV	ASP	75	A	-159.4	105.53	-175.63	386	387	390	388	389
a7	0.18	42	1PRY	ASP	184	A	-160.89	107.92	-177.28	2922	2923	2926	2924	2925
a7	0.18	43	1Q87	ASP	258	A	-160.99	76.97	-179.78	1802	1803	1806	1804	1805
a7	0.18	44	1QSP	ASP	24	A	-166.15	77.85	-175.78	335	336	339	337	338
a7	0.18	45	1QSP	ASP	24	B	-167.12	77.36	-175.23	2976	2977	2980	2978	2979
a7	0.18	46	1QSW	ASP	67	D	170.65	96.92	179.89	7016	7017	7020	7018	7019
a7	0.18	47	1QTR	ASP	176	A	-165.37	75.32	-178.77	2742	2743	2746	2744	2745
a7	0.18	48	1QZM	ASP	562	A	177.94	94.97	-172.63	1186	1187	1190	1188	1189
a7	0.18	49	1R4B	ASP	82	A	-164.29	97.62	-171.21	622	623	626	624	625
a7	0.18	50	1R4B	ASP	82	B	-164.02	97.54	-171.19	3827	3828	3831	3829	3830
a7	0.18	51	1RL0	ASP	49	A	-157.39	81.47	-176.97	700	701	704	702	703
a7	0.18	52	1S0G	ASP	74	A	-165.86	91.59	-179.56	1206	1207	1210	1208	1209
a7	0.18	53	1S9H	ASP	246	B	-159.59	85.46	-179.09	4471	4472	4475	4473	4474
a7	0.18	54	1TGO	ASP	540	A	-157.21	106.36	177.55	8899	8900	8903	8901	8902
a7	0.18	55	1TMY	ASP	73	A	-156.4	86.37	-177.29	1134	1135	1138	1136	1137
a7	0.18	56	1UOH	ASP	29	A	-158.13	104.63	-169.31	386	387	390	388	389
a7	0.18	57	1V0S	ASP	313	A	-155.71	97.19	-177.12	4385	4386	4389	4387	4388
a7	0.18	58	1V0S	ASP	506	A	-155.83	94.21	176.95	7223	7224	7227	7225	7226
a7	0.18	59	1VCA	ASP	143	B	-176.2	73.9	178.49	5267	5268	5271	5269	5270
a7	0.18	60	1VJK	ASP	55	A	-155.35	108.35	-175.6	891	892	895	893	894
a7	0.18	61	1VJS	ASP	266	A	-161.91	109.62	179.93	4031	4032	4035	4033	4034
a7	0.18	62	1WKO	ASP	82	B	-157.79	73.71	-170.29	3795	3796	3799	3797	3798
a7	0.18	63	1WRJ	ASP	38	A	-163.26	95.56	-179.25	576	577	580	578	579
a7	0.18	64	1WYB	ASP	370	A	-163.22	81.55	174.27	5297	5298	5301	5299	5300
a7	0.18	65	1WYC	ASP	370	A	-163.58	101.22	172.05	5399	5400	5403	5401	5402
a7	0.18	66	1X1H	ASP	659	A	-160.68	70.23	-179.51	9414	9415	9418	9416	9417
a7	0.18	67	1XQV	ASP	224	A	-160.27	106.53	-178.46	3488	3489	3492	3490	3491
a7	0.18	68	1YBI	ASP	23	A	-164.66	95.62	-170.22	203	204	207	205	206
a7	0.18	69	1YBI	ASP	162	A	-161.38	96.19	-177.09	2471	2472	2475	2473	2474
a7	0.18	70	1YBI	ASP	23	B	-158.72	92.91	-170.92	4737	4738	4741	4739	4740
a7	0.18	71	1YBI	ASP	162	B	-161.35	97.29	-176.04	7005	7006	7009	7007	7008
a7	0.18	72	1YHG	ASP	21	A	-156.45	96.42	178.05	253	254	257	255	256
a7	0.18	73	1YHG	ASP	321	B	-155.84	95.4	178.15	3711	3712	3715	3713	3714
a7	0.18	74	1Z78	ASP	45	A	-156.84	93.67	-179.22	537	538	541	539	540
a7	0.18	75	1ZQU	ASP	170	A	-177.6	102.75	-178.44	1277	1278	1281	1279	1280
a7	0.18	76	1ZQW	ASP	170	A	-179.19	107.35	-178.45	1277	1278	1281	1279	1280
a7	0.18	77	1ZQY	ASP	170	A	178.75	101.42	-179.57	1277	1278	1281	1279	1280
a7	0.18	78	2AEH	ASP	140	B	-159.91	71.12	-176.96	7131	7132	7135	7133	7134
a7	0.18	79	2BSZ	ASP	127	A	-166.43	97.59	178.53	1889	1890	1893	1891	1892
a7	0.18	80	2BSZ	ASP	127	B	-163.27	102.47	179.22	6024	6025	6028	6026	6027
a7	0.18	81	2DWY	ASP	519	B	-159.96	87.82	-179.26	2181	2182	2185	2183	2184
a7	0.18	82	2DWY	ASP	519	C	-170.84	85.99	179.25	4225	4226	4229	4227	4228
a7	0.18	83	2F1X	ASP	145	B	-157.4	103.82	-178.64	3488	3489	3492	3490	3491
a7	0.18	84	2F4E	ASP	87	A	-161.06	88.92	-179.88	837	838	841	839	840
a7	0.18	85	2F4E	ASP	87	B	-155.76	93.23	-178.61	2864	2865	2868	2866	2867
a7	0.18	86	2G7K	ASP	73	A	-170.26	96.4	-178.75	1015	1016	1019	1017	1018
a7	0.18	87	2G7K	ASP	73	B	179.87	101.48	-178.99	7390	7391	7394	7392	7393
a7	0.18	88	2GAI	ASP	552	A	-162.1	90.58	-177.65	8748	8749	8752	8750	8751
a7	0.18	89	2GAI	ASP	552	B	-159.06	82.77	178.14	18261	18262	18265	18263	18264
a7	0.18	90	2GAJ	ASP	552	A	-162.4	88.64	179.66	8748	8749	8752	8750	8751
a7	0.18	91	2GAJ	ASP	552	B	-164.85	91.18	179.84	18261	18262	18265	18263	18264
a7	0.18	92	2GCJ	ASP	350	A	-157.29	85.74	-169.84	1891	1892	1895	1893	1894
a7	0.18	93	2GCJ	ASP	350	B	-165.05	91.35	-177.44	5668	5669	5672	5670	5671
a7	0.18	94	2GCJ	ASP	350	C	-167.33	81.11	-179	9460	9461	9464	9462	9463
a7	0.18	95	2GHB	ASP	301	B	-159.82	84.63	-170.25	10406	10407	10410	10408	10409
a7	0.18	96	2GHB	ASP	301	C	-158.98	87.22	-172.14	16172	16173	16176	16174	16175
a7	0.18	97	2HAD	ASP	137	A	-170.14	72.84	-177.36	2159	2160	2163	2161	2162
a7	0.18	98	2HLQ	ASP	38	A	-161.03	101.8	-175.59	94	95	98	96	97
a7	0.18	99	2IC6	ASP	35	B	-155.78	95.93	-174.55	1714	1715	1718	1716	1717
a7	0.18	100	2IF4	ASP	87	A	-171.03	98.97	-179.97	842	843	846	844	845
a7	0.18	101	2IM9	ASP	217	A	-159.95	90.47	-173.74	2677	2678	2681	2679	2680
a7	0.18	102	2J4T	ASP	14	A	-157.1	95.42	-178.23	232	233	236	234	235
a7	0.18	103	2JEM	ASP	72	A	-158.62	95.39	-176.19	672	673	676	674	675
a7	0.18	104	2JL9	ASP	324	A	-174.74	104.58	-176.32	5039	5040	5043	5041	5042
a7	0.18	105	2JL9	ASP	324	B	-175.29	107.92	-176.51	15394	15395	15398	15396	15397
a7	0.18	106	2JL9	ASP	324	C	-172.44	106.49	-175.08	25664	25665	25668	25666	25667
a7	0.18	107	2LAO	ASP	187	A	-157.32	106.78	-178.35	2810	2811	2814	2812	2813
a7	0.18	108	2NV5	ASP	1236	A	-159.68	109.02	179.09	522	523	526	524	525
a7	0.18	109	2PKY	ASP	137	X	-159.01	73.51	-168.38	2142	2143	2146	2144	2145
a7	0.18	110	2QGX	ASP	38	D	-158.88	105.04	-178.95	8079	8080	8083	8081	8082
a7	0.18	111	2QSJ	ASP	74	A	-169.69	94.85	-173.24	1021	1022	1025	1023	1024
a7	0.18	112	2QYS	ASP	305	B	-156.47	69.52	-179.61	9860	9861	9864	9862	9863
a7	0.18	113	2R0J	ASP	130	A	-155.24	87.68	-174.87	2067	2068	2071	2069	2070
a7	0.18	114	2R88	ASP	362	A	-167.38	108.13	178.13	4499	4500	4503	4501	4502
a7	0.18	115	2R88	ASP	362	B	-167.21	108.24	178.24	9877	9878	9881	9879	9880
a7	0.18	116	2VH4	ASP	217	B	-156.56	106.31	-176.82	8545	8546	8549	8547	8548
a7	0.18	117	2X0C	ASP	1549	A	-165.4	100.35	-170.24	2879	2880	2883	2881	2882
a7	0.18	118	2X0C	ASP	1626	A	-162.24	85.08	178.06	4004	4005	4008	4006	4007
a7	0.18	119	2X3X	ASP	276	C	-157.09	71.45	-173.54	13601	13602	13605	13603	13604
a7	0.18	120	2YXP	ASP	137	X	-163.27	69.12	-168.95	2159	2160	2163	2161	2162
a7	0.18	121	2Z2U	ASP	18	A	-158.16	101.57	-179.23	327	328	331	329	330
a7	0.18	122	2Z5L	ASP	38	A	175.1	108.49	-179.87	405	406	409	407	408
a7	0.18	123	3A1K	ASP	163	A	-170.39	100.68	-177.58	2355	2356	2359	2357	2358
a7	0.18	124	3A2E	ASP	42	B	-163.5	100.39	-164.13	2195	2196	2199	2197	2198
a7	0.18	125	3A2E	ASP	42	D	-161.29	92.31	-165.21	5361	5362	5365	5363	5364
a7	0.18	126	3A4S	ASP	19	A	-162.58	92.15	176.77	280	281	284	282	283
a7	0.18	127	3A4S	ASP	19	B	-173.41	96.64	169.81	2781	2782	2785	2783	2784
a7	0.18	128	3A54	ASP	217	A	-156.81	83.35	178.65	3107	3108	3111	3109	3110
a7	0.18	129	3A54	ASP	217	B	-155.34	84.93	179.84	7356	7357	7360	7358	7359
a7	0.18	130	3A55	ASP	217	A	-156.12	82.4	178.13	3100	3101	3104	3102	3103
a7	0.18	131	3BCH	ASP	126	A	-160.25	107.78	-175.26	1855	1856	1859	1857	1858
a7	0.18	132	3BOK	ASP	74	A	-163.72	99.47	-177.69	1062	1063	1066	1064	1065
a7	0.18	133	3BZK	ASP	151	A	-158.96	93.73	-179.58	2388	2389	2392	2390	2391
a7	0.18	134	3BZK	ASP	456	A	-163.65	94.35	-176.05	7050	7051	7054	7052	7053
a7	0.18	135	3C1D	ASP	70	A	-168.55	98.3	-172.47	813	814	817	815	816
a7	0.18	136	3C1D	ASP	70	B	-172.57	95.08	-176.45	3299	3300	3303	3301	3302
a7	0.18	137	3DAD	ASP	149	A	-176.56	71.54	-179.04	2003	2004	2007	2005	2006
a7	0.18	138	3DAD	ASP	149	B	-172.91	86.67	-178.51	6720	6721	6724	6722	6723
a7	0.18	139	3EZO	ASP	286	A	-162.67	105.25	-177.59	4168	4169	4172	4170	4171
a7	0.18	140	3FK5	ASP	149	A	-160.52	109.95	175.6	2215	2216	2219	2217	2218
a7	0.18	141	3G39	ASP	141	A	-167.99	75.32	-178.02	2142	2143	2146	2144	2145
a7	0.18	142	3G6L	ASP	87	A	-168.21	89.21	-175.46	751	752	755	753	754
a7	0.18	143	3H19	ASP	176	A	-162.3	95.38	175.23	2599	2600	2603	2601	2602
a7	0.18	144	3H1A	ASP	176	A	-161.29	101.67	178.42	2599	2600	2603	2601	2602
a7	0.18	145	3H5L	ASP	154	A	-164.28	69.38	-173.45	1628	1629	1632	1630	1631
a7	0.18	146	3H5L	ASP	271	A	-169.67	74	-170.54	3430	3431	3434	3432	3433
a7	0.18	147	3H5L	ASP	154	B	-167.08	68.03	-175.93	7565	7566	7569	7567	7568
a7	0.18	148	3H5L	ASP	271	B	-167.53	72.18	-171.37	9360	9361	9364	9362	9363
a7	0.18	149	3I4O	ASP	62	A	-163.96	104.92	-176.44	914	915	918	916	917
a7	0.18	150	3I4O	ASP	62	B	-162.75	103.54	-174.64	2018	2019	2022	2020	2021
a7	0.18	151	3IHM	ASP	231	A	-170.68	98.76	-179.19	3543	3544	3547	3545	3546
a7	0.18	152	3IHM	ASP	231	B	-171.15	100.05	-175.18	9861	9862	9865	9863	9864
a7	0.18	153	3KVD	ASP	226	D	-155.04	98.12	175.2	2251	2252	2255	2253	2254
a7	0.18	154	3L1I	ASP	176	A	-157.68	99.97	177.53	2616	2617	2620	2618	2619
a7	0.18	155	3MAB	ASP	47	B	-165.69	90.98	-169.98	2034	2035	2038	2036	2037
a7	0.18	156	3MEW	ASP	266	A	-155.18	105.27	-174.58	2126	2127	2130	2128	2129
a7	0.18	157	3N2T	ASP	102	A	-155.34	98.68	177.09	1526	1527	1530	1528	1529
a7	0.18	158	3ODW	ASP	721	B	172.28	87.95	-171.33	10180	10181	10184	10182	10183
a7	0.18	159	3OMW	ASP	73	A	-172.26	87.07	-177.47	1064	1065	1068	1066	1067
a7	0.18	160	3OMW	ASP	73	B	169.48	71.27	-174.47	4128	4129	4132	4130	4131
a7	0.18	161	3OMW	ASP	73	C	175.85	70.24	-174.61	7192	7193	7196	7194	7195
a7	0.18	162	3OMW	ASP	73	D	-155.49	76.8	-174.61	10256	10257	10260	10258	10259
a7	0.18	163	3ORE	ASP	180	A	-161.89	103.41	-173.44	2616	2617	2620	2618	2619
a7	0.3	1	1F6W	ASP	374	A	-168.8	73.53	-179.72	5706	5707	5710	5708	5709
a7	0.3	2	1JSS	ASP	178	B	-167.19	78.48	179.65	5609	5610	5613	5611	5612
a7	0.3	3	2ES3	ASP	93	A	-175.28	103.77	144.36	1351	1352	1355	1353	1354
a7	0.3	4	2R7O	ASP	629	A	-170.33	76.4	179.58	9957	9958	9961	9959	9960
a7	0.3	5	3LHA	ASP	170	A	-170.11	79.15	-178.25	2570	2571	2574	2572	2573
a7	0.3	6	3LHA	ASP	170	B	-171.15	79.06	-176.92	7281	7282	7285	7283	7284
a8	0.06	1	1ES6	ASP	296	A	177.53	126.94	179.16	3616	3617	3620	3618	3619
a8	0.06	2	1IJQ	ASP	580	B	-175.51	123.05	179.93	7854	7855	7858	7856	7857
a8	0.06	3	1NYL	ASP	440	A	-178.19	132.17	179.29	6723	6724	6727	6725	6726
a8	0.06	4	1TK1	ASP	182	A	-174.9	145.53	-166.23	2279	2280	2283	2281	2282
a8	0.06	5	1TUX	ASP	239	A	-163.45	148.91	-178.47	3630	3631	3634	3632	3633
a8	0.06	6	1V6Y	ASP	237	A	-164.63	138.79	-177.2	3570	3571	3574	3572	3573
a8	0.06	7	1WNS	ASP	540	A	-165.33	154.55	-178.92	8843	8844	8847	8845	8846
a8	0.06	8	1XYZ	ASP	756	B	-155.29	142.49	-177.38	8823	8824	8827	8825	8826
a8	0.06	9	1YZ6	ASP	232	A	179.48	139.37	-178.44	3723	3724	3727	3725	3726
a8	0.06	10	1YZE	ASP	164	B	-156.69	127.56	-176.89	2653	2654	2657	2655	2656
a8	0.06	11	1ZR5	ASP	225	A	-176.69	143.53	178.78	711	712	715	713	714
a8	0.06	12	1ZR5	ASP	225	B	-175.37	147.02	176.96	3574	3575	3578	3576	3577
a8	0.06	13	2ACG	ASP	51	A	178.01	114.31	178.93	688	689	692	690	691
a8	0.06	14	2C0Y	ASP	272	A	-159.57	143.28	179.62	4099	4100	4103	4101	4102
a8	0.06	15	2DZU	ASP	17	A	-155.66	152.78	-178.06	241	242	245	243	244
a8	0.06	16	2DZU	ASP	17	B	-155.57	153.93	-177.93	4094	4095	4098	4096	4097
a8	0.06	17	2EXO	ASP	235	A	-163.17	138.57	-177.38	3507	3508	3511	3509	3510
a8	0.06	18	2NMS	ASP	116	A	-167.72	150.69	-179.84	1553	1554	1557	1555	1556
a8	0.06	19	2OPE	ASP	127	A	-158.2	152.39	176.83	1602	1603	1606	1604	1605
a8	0.06	20	2P4V	ASP	116	C	-155.11	129.35	-176.59	7064	7065	7068	7066	7067
a8	0.06	21	2PGE	ASP	362	A	-155.15	129.34	-178.17	5431	5432	5435	5433	5434
a8	0.06	22	2PLF	ASP	93	A	-165.82	151.95	179.75	1407	1408	1411	1409	1410
a8	0.06	23	3C4S	ASP	42	B	-161.34	144.1	178.04	1515	1516	1519	1517	1518
a8	0.06	24	3F6P	ASP	34	A	-156.38	153.25	-178.54	536	537	540	538	539
a8	0.06	25	3K3V	ASP	83	A	-174.38	154.95	-178.42	1076	1077	1080	1078	1079
a8	0.06	26	3M6C	ASP	327	A	-159.66	154.66	179.94	2206	2207	2210	2208	2209
a8	0.06	27	5TSS	ASP	27	A	-160.53	144.78	-179.87	391	392	395	393	394
a8	0.18	1	1A06	ASP	15	A	-156.61	129.55	-179.86	91	92	95	93	94
a8	0.18	2	1A06	ASP	220	A	-170.48	154.22	179.75	2857	2858	2861	2859	2860
a8	0.18	3	1A5D	ASP	172	A	165.63	145.67	172.63	2796	2797	2800	2798	2799
a8	0.18	4	1AB5	ASP	12	A	-174.93	139.25	179.79	130	131	134	132	133
a8	0.18	5	1AB5	ASP	12	B	-165.72	138.6	179.42	2041	2042	2045	2043	2044
a8	0.18	6	1AB6	ASP	12	A	-156.59	139.1	178.57	130	131	134	132	133
a8	0.18	7	1AB6	ASP	12	B	-166.32	130.54	179.81	2041	2042	2045	2043	2044
a8	0.18	8	1AMM	ASP	64	A	-156.09	151.99	-170.95	1007	1008	1011	1009	1010
a8	0.18	9	1ATT	ASP	15	A	179	147.64	-171.86	156	157	160	158	159
a8	0.18	10	1ATT	ASP	328	A	-158.8	151.92	179.72	5107	5108	5111	5109	5110
a8	0.18	11	1ATT	ASP	328	B	-166.04	147.02	176.28	11607	11608	11611	11609	11610
a8	0.18	12	1ATU	ASP	107	A	-169.8	140.38	178.26	1332	1333	1336	1334	1335
a8	0.18	13	1AW7	ASP	27	A	-166.22	148.58	-177.37	391	392	395	393	394
a8	0.18	14	1AW7	ASP	227	B	-172.03	152.15	-177.77	3471	3472	3475	3473	3474
a8	0.18	15	1AW7	ASP	427	C	-162.94	147.95	179.64	6551	6552	6555	6553	6554
a8	0.18	16	1AW7	ASP	627	D	-165.57	138.05	-179.06	9631	9632	9635	9633	9634
a8	0.18	17	1BUE	ASP	246	A	-171.17	139.98	175.79	3289	3290	3293	3291	3292
a8	0.18	18	1BWZ	ASP	53	A	-167.34	114.44	-179.74	821	822	825	823	824
a8	0.18	19	1BY7	ASP	3	A	169.74	123.81	175.4	10	11	14	12	13
a8	0.18	20	1BY7	ASP	303	A	-160.22	153.73	177.77	4077	4078	4081	4079	4080
a8	0.18	21	1CEC	ASP	190	A	-162.02	135.28	-178.99	2909	2910	2913	2911	2912
a8	0.18	22	1CEO	ASP	190	A	-161.06	137.2	-178.62	2921	2922	2925	2923	2924
a8	0.18	23	1CFY	ASP	61	B	-161.06	152.37	-178.86	2939	2940	2943	2941	2942
a8	0.18	24	1CII	ASP	613	A	-157.67	128.75	-176.89	9272	9273	9276	9274	9275
a8	0.18	25	1CLW	ASP	429	A	-159.73	143.11	174.65	4686	4687	4690	4688	4689
a8	0.18	26	1COL	ASP	188	A	-162.34	143	179.79	2781	2782	2785	2783	2784
a8	0.18	27	1DJA	ASP	246	A	-157.84	128.44	178.08	3439	3440	3443	3441	3442
a8	0.18	28	1DJB	ASP	246	A	-155.08	135.5	176.89	3426	3427	3430	3428	3429
a8	0.18	29	1DK7	ASP	253	A	-176.71	152.07	177.56	985	986	989	987	988
a8	0.18	30	1DT3	ASP	254	A	-161.61	144.83	174.96	3785	3786	3789	3787	3788
a8	0.18	31	1DY6	ASP	246	A	-168.37	140.7	176.27	3380	3381	3384	3382	3383
a8	0.18	32	1DY6	ASP	246	B	-170.85	142.31	176.63	7476	7477	7480	7478	7479
a8	0.18	33	1E6L	ASP	12	A	-158.95	136.1	-178.15	164	165	168	166	167
a8	0.18	34	1E6M	ASP	12	A	-165.06	138.09	178.74	175	176	179	177	178
a8	0.18	35	1EDG	ASP	126	A	-156.25	122	-178.51	1991	1992	1995	1993	1994
a8	0.18	36	1ERJ	ASP	492	A	-160.91	135.44	179.03	2316	2317	2320	2318	2319
a8	0.18	37	1ERJ	ASP	492	B	-160.61	136.93	179.24	7457	7458	7461	7459	7460
a8	0.18	38	1ERJ	ASP	492	C	-161.26	135.76	178.73	12694	12695	12698	12696	12697
a8	0.18	39	1EUR	ASP	307	A	-161.99	139.63	-179.36	3840	3841	3844	3842	3843
a8	0.18	40	1F21	ASP	10	A	-156.54	153.14	175.92	126	127	130	128	129
a8	0.18	41	1F6W	ASP	77	A	176.39	147.85	178.72	1159	1160	1163	1161	1162
a8	0.18	42	1FHL	ASP	91	A	-161.42	111	179.28	1386	1387	1390	1388	1389
a8	0.18	43	1GD8	ASP	72	A	-155.06	113.8	-179.28	977	978	981	979	980
a8	0.18	44	1GD8	ASP	72	I	-166.05	121.33	-178.78	14961	14962	14965	14963	14964
a8	0.18	45	1GLO	ASP	173	A	-157.27	130.42	-179.15	2593	2594	2597	2595	2596
a8	0.18	46	1GND	ASP	257	A	-170.31	144.99	178.05	4099	4100	4103	4101	4102
a8	0.18	47	1GOA	ASP	10	A	-159	152.27	175.45	162	163	166	164	165
a8	0.18	48	1GOC	ASP	10	A	-159.21	141.52	177.65	162	163	166	164	165
a8	0.18	49	1GQZ	ASP	53	A	-172.15	114.33	-175.79	816	817	820	818	819
a8	0.18	50	1H1N	ASP	131	A	-173.34	144.83	174.95	1989	1990	1993	1991	1992
a8	0.18	51	1H1N	ASP	131	B	-171.58	147.82	174.76	6506	6507	6510	6508	6509
a8	0.18	52	1HA1	ASP	41	A	-156.03	152.63	-179.82	533	534	537	535	536
a8	0.18	53	1IDJ	ASP	162	A	-165.94	147.54	-179.94	2265	2266	2269	2267	2268
a8	0.18	54	1IDJ	ASP	162	B	-165.93	147.52	-179.96	7398	7399	7402	7400	7401
a8	0.18	55	1ISE	ASP	86	A	-158.79	113.92	-179.81	1328	1329	1332	1330	1331
a8	0.18	56	1IST	ASP	132	A	-158.52	141.77	-176.06	1951	1952	1955	1953	1954
a8	0.18	57	1IST	ASP	132	B	-155.78	147.93	-175.23	4339	4340	4343	4341	4342
a8	0.18	58	1IZ4	ASP	188	A	-156.19	144.84	178.74	2873	2874	2877	2875	2876
a8	0.18	59	1JEJ	ASP	258	A	-170.06	120.13	-178.56	4199	4200	4203	4201	4202
a8	0.18	60	1JN3	ASP	170	A	-174.39	111.22	-179.54	1308	1309	1312	1310	1311
a8	0.18	61	1JON	ASP	253	A	178.75	147.7	177.26	961	962	965	963	964
a8	0.18	62	1JVW	ASP	103	A	-165.96	142.01	178.45	1116	1117	1120	1118	1119
a8	0.18	63	1KVB	ASP	10	A	-166.72	146.74	178.41	162	163	166	164	165
a8	0.18	64	1KW2	ASP	80	A	170.64	133.44	-179.85	930	931	934	932	933
a8	0.18	65	1L3K	ASP	42	A	-156	154.09	-178.27	555	556	559	557	558
a8	0.18	66	1LPJ	ASP	14	A	-157.47	116.31	-179.31	188	189	192	190	191
a8	0.18	67	1MHQ	ASP	56	B	168.36	124	-179.88	2789	2790	2793	2791	2792
a8	0.18	68	1MTZ	ASP	224	A	-162.33	112.66	179.12	3485	3486	3489	3487	3488
a8	0.18	69	1MWK	ASP	241	A	169.87	117.05	-179.55	3758	3759	3762	3760	3761
a8	0.18	70	1MWK	ASP	241	B	-156.11	113.28	-178.96	8670	8671	8674	8672	8673
a8	0.18	71	1MZD	ASP	48	A	-172.44	141.48	-179.57	488	489	492	490	491
a8	0.18	72	1NIJ	ASP	283	A	-161.88	149.9	172.29	4404	4405	4408	4406	4407
a8	0.18	73	1O6D	ASP	70	A	-158.66	135.42	-178.33	1176	1177	1180	1178	1179
a8	0.18	74	1OGM	ASP	154	X	-155.09	126.29	-179.38	2210	2211	2214	2212	2213
a8	0.18	75	1ONL	ASP	107	A	-159.57	114.77	-179.14	1632	1633	1636	1634	1635
a8	0.18	76	1PDU	ASP	412	B	-176.28	141.01	-179.09	5097	5098	5101	5099	5100
a8	0.18	77	1PEV	ASP	154	A	-163.26	137.81	178.79	2257	2258	2261	2259	2260
a8	0.18	78	1Q46	ASP	150	A	-161.77	111.34	-179.31	2497	2498	2501	2499	2500
a8	0.18	79	1QA2	ASP	429	A	-159.21	142.77	175.35	4698	4699	4702	4700	4701
a8	0.18	80	1QA3	ASP	429	A	-159.24	140.91	175.01	4701	4702	4705	4703	4704
a8	0.18	81	1QAU	ASP	45	A	-159.64	130.12	178.85	512	513	516	514	515
a8	0.18	82	1QCX	ASP	162	A	-172.31	153.16	179.54	2311	2312	2315	2313	2314
a8	0.18	83	1QIL	ASP	27	A	-155.83	151.92	-179.72	391	392	395	393	394
a8	0.18	84	1QIL	ASP	27	B	-160.23	153.03	179.31	3471	3472	3475	3473	3474
a8	0.18	85	1QIL	ASP	27	C	-161.54	148.67	179.17	6551	6552	6555	6553	6554
a8	0.18	86	1QOI	ASP	146	A	-158.18	139.38	179.35	2138	2139	2142	2140	2141
a8	0.18	87	1QOK	ASP	134	A	-161.91	130.66	-179.7	1616	1617	1620	1618	1619
a8	0.18	88	1QPV	ASP	123	A	168.09	131.94	-178.7	1838	1839	1842	1840	1841
a8	0.18	89	1R4B	ASP	226	A	-156.42	147.29	172.04	2912	2913	2916	2914	2915
a8	0.18	90	1R4B	ASP	226	B	-162.92	147.6	176.49	6117	6118	6121	6119	6120
a8	0.18	91	1R9H	ASP	51	A	-165.2	153.2	179.9	729	730	733	731	732
a8	0.18	92	1RDC	ASP	10	A	179.3	153.24	-178.01	162	163	166	164	165
a8	0.18	93	1RH1	ASP	498	A	-159.44	151.23	176.21	7171	7172	7175	7173	7174
a8	0.18	94	1RI7	ASP	39	A	-164.43	112.64	-179.51	253	254	257	255	256
a8	0.18	95	1RIL	ASP	10	A	-170.41	147.49	-178.59	152	153	156	154	155
a8	0.18	96	1RPL	ASP	170	A	-170.96	113.68	175.86	1259	1260	1263	1261	1262
a8	0.18	97	1S0G	ASP	1157	A	-156.18	148.45	178.46	18749	18750	18753	18751	18752
a8	0.18	98	1SEF	ASP	92	A	-155.01	145	179.67	1178	1179	1182	1180	1181
a8	0.18	99	1SLL	ASP	254	A	-163.01	152.37	176.54	2614	2615	2618	2616	2617
a8	0.18	100	1SR8	ASP	18	A	167.09	136.45	177.82	319	320	323	321	322
a8	0.18	101	1T2P	ASP	185	A	-162.05	153.92	178.75	1945	1946	1949	1947	1948
a8	0.18	102	1T3X	ASP	68	A	-161.06	145.36	179.06	1025	1026	1029	1027	1028
a8	0.18	103	1T3Y	ASP	68	A	-162.64	144.24	179.6	1025	1026	1029	1027	1028
a8	0.18	104	1T8B	ASP	177	A	-166.37	129.78	179.04	2783	2784	2787	2785	2786
a8	0.18	105	1T8B	ASP	177	B	-165.45	129.14	178.75	6158	6159	6162	6160	6161
a8	0.18	106	1TD6	ASP	287	A	-171.6	143.38	-179.5	4670	4671	4674	4672	4673
a8	0.18	107	1TM2	ASP	63	A	-159.96	142.82	179.9	520	521	524	522	523
a8	0.18	108	1TMY	ASP	9	A	-169.15	136.84	-177.25	126	127	130	128	129
a8	0.18	109	1TS2	ASP	227	B	-158.27	148.95	179.27	3474	3475	3478	3476	3477
a8	0.18	110	1TS3	ASP	27	A	-155.46	154.98	-179.72	391	392	395	393	394
a8	0.18	111	1TS3	ASP	427	C	-156.63	149.47	179.56	6551	6552	6555	6553	6554
a8	0.18	112	1TS5	ASP	27	A	-162.29	145.9	-178.83	391	392	395	393	394
a8	0.18	113	1TS5	ASP	227	B	-155.3	145.03	179.02	3473	3474	3477	3475	3476
a8	0.18	114	1TSF	ASP	39	A	-161.49	149.35	179.07	501	502	505	503	504
a8	0.18	115	1U09	ASP	5	A	-168.71	140.4	179.15	64	65	68	66	67
a8	0.18	116	1UEB	ASP	334	B	-156.37	128.55	179.07	4934	4935	4938	4936	4937
a8	0.18	117	1UJJ	ASP	40	B	-175.03	134.48	-179.67	2776	2777	2780	2778	2779
a8	0.18	118	1UJJ	ASP	7	C	-162.93	147.15	179.87	4529	4530	4533	4531	4532
a8	0.18	119	1UP1	ASP	42	A	-157.05	151.84	-177.75	569	570	573	571	572
a8	0.18	120	1VAV	ASP	202	B	-165.09	148.12	-179.79	6644	6645	6648	6646	6647
a8	0.18	121	1VES	ASP	93	A	-171.07	131.41	175.76	1427	1428	1431	1429	1430
a8	0.18	122	1VES	ASP	93	B	-156.73	153.16	-169.98	3155	3156	3159	3157	3158
a8	0.18	123	1W9G	ASP	66	A	-163.28	145.25	176.65	987	988	991	989	990
a8	0.18	124	1W9G	ASP	66	B	-161.85	154.66	179.29	2508	2509	2512	2510	2511
a8	0.18	125	1WFC	ASP	88	A	-168.17	151.75	167.82	1330	1331	1334	1332	1333
a8	0.18	126	1WMM	ASP	73	A	-163.73	116.27	-178.58	1227	1228	1231	1229	1230
a8	0.18	127	1XDW	ASP	176	A	-155.44	152.61	176.29	2746	2747	2750	2748	2749
a8	0.18	128	1XDZ	ASP	126	A	-173.98	150.18	165.6	2024	2025	2028	2026	2027
a8	0.18	129	1XYH	ASP	123	A	-162.74	142.6	-179.36	1888	1889	1892	1890	1891
a8	0.18	130	1YBI	ASP	230	A	-173.11	149.63	172.61	3573	3574	3577	3575	3576
a8	0.18	131	1YFO	ASP	362	A	-168.73	151.74	178.85	2476	2477	2480	2478	2479
a8	0.18	132	1YFO	ASP	362	B	-171.56	148.47	179.15	6948	6949	6952	6950	6951
a8	0.18	133	1YRW	ASP	271	A	-155.23	122.88	-179.15	3986	3987	3990	3988	3989
a8	0.18	134	1ZQX	ASP	170	A	176.45	112.27	-178.94	1277	1278	1281	1279	1280
a8	0.18	135	1ZTY	ASP	443	A	-161.94	113.4	-179.34	6910	6911	6914	6912	6913
a8	0.18	136	2AEH	ASP	311	A	-163.8	145.71	-179.75	4569	4570	4573	4571	4572
a8	0.18	137	2AEW	ASP	119	A	-170.97	147.49	178.22	1165	1166	1169	1167	1168
a8	0.18	138	2B4E	ASP	86	A	-155.2	139.52	-179.88	1155	1156	1159	1157	1158
a8	0.18	139	2CKD	ASP	70	B	-166.82	117.4	-174.92	5481	5482	5485	5483	5484
a8	0.18	140	2COQ	ASP	26	A	-161.75	117.29	179.65	396	397	400	398	399
a8	0.18	141	2CSD	ASP	6	A	-171.07	152.16	174.69	59	60	63	61	62
a8	0.18	142	2DFH	ASP	215	A	-163.74	130.16	-179.93	3371	3372	3375	3373	3374
a8	0.18	143	2ECE	ASP	327	A	-158.18	141.22	-178.46	5138	5139	5142	5140	5141
a8	0.18	144	2EG9	ASP	166	A	-162.67	137.24	-179.7	1581	1582	1585	1583	1584
a8	0.18	145	2EG9	ASP	166	B	-156.89	133.9	-179.74	4863	4864	4867	4865	4866
a8	0.18	146	2EIF	ASP	32	A	-155.22	140.17	178.21	455	456	459	457	458
a8	0.18	147	2EKS	ASP	27	B	-163.19	151.6	-179.05	1958	1959	1962	1960	1961
a8	0.18	148	2ET6	ASP	353	A	-157.73	136.23	-178.91	5219	5220	5223	5221	5222
a8	0.18	149	2ET6	ASP	356	A	-155.92	113.82	178.62	5273	5274	5277	5275	5276
a8	0.18	150	2EX0	ASP	33	A	-172.9	125.07	179.47	148	149	152	150	151
a8	0.18	151	2EX0	ASP	33	B	-171.49	125.16	179.41	6467	6468	6471	6469	6470
a8	0.18	152	2F51	ASP	94	A	-158.34	154.88	175.24	1411	1412	1415	1413	1414
a8	0.18	153	2F51	ASP	94	B	-158.5	151	171.05	3105	3106	3109	3107	3108
a8	0.18	154	2FH7	ASP	1401	A	-155.97	114.65	173.36	529	530	533	531	532
a8	0.18	155	2FH7	ASP	1522	A	-165.71	143.47	173.5	2494	2495	2498	2496	2497
a8	0.18	156	2FI9	ASP	99	A	-156.43	152.24	179	1370	1371	1374	1372	1373
a8	0.18	157	2FKL	ASP	167	B	-167.39	146.94	179.5	1652	1653	1656	1654	1655
a8	0.18	158	2FN9	ASP	67	B	-155.48	134.59	-174.21	5294	5295	5298	5296	5297
a8	0.18	159	2GG4	ASP	425	A	-157.08	139.73	179.49	6182	6183	6186	6184	6185
a8	0.18	160	2GPR	ASP	31	A	-167.73	115.18	-179.87	393	394	397	395	396
a8	0.18	161	2GRK	ASP	97	A	171.31	138.65	-179.36	1317	1318	1321	1319	1320
a8	0.18	162	2H14	ASP	92	A	-160.67	153.1	174.6	906	907	910	908	909
a8	0.18	163	2H68	ASP	92	A	-156.78	152.4	173.11	946	947	950	948	949
a8	0.18	164	2H68	ASP	92	B	-157.46	154.67	173.01	5655	5656	5659	5657	5658
a8	0.18	165	2H6D	ASP	215	A	-157.9	131.14	178.51	3084	3085	3088	3086	3087
a8	0.18	166	2H6D	ASP	216	A	-171.84	135.44	-179.89	3096	3097	3100	3098	3099
a8	0.18	167	2I5H	ASP	23	A	-164.23	135.58	178.16	117	118	121	119	120
a8	0.18	168	2IXO	ASP	205	A	-155.57	144.01	179.74	3050	3051	3054	3052	3053
a8	0.18	169	2IXO	ASP	205	B	-162.12	142.85	175.36	8050	8051	8054	8052	8053
a8	0.18	170	2J7V	ASP	229	A	-163.71	150.62	-179.56	3384	3385	3388	3386	3387
a8	0.18	171	2J7V	ASP	229	B	-163.68	147.03	178.02	7473	7474	7477	7475	7476
a8	0.18	172	2J7V	ASP	229	C	-165.33	148.31	-177.8	11644	11645	11648	11646	11647
a8	0.18	173	2J7V	ASP	229	D	-160.44	143.74	-179.5	15885	15886	15889	15887	15888
a8	0.18	174	2JEM	ASP	257	B	-156.76	141.41	164.02	7017	7018	7021	7019	7020
a8	0.18	175	2LKF	ASP	291	A	-173.14	128.55	176.42	4532	4533	4536	4534	4535
a8	0.18	176	2NQ5	ASP	67	A	-155.07	138.74	-179.71	1081	1082	1085	1083	1084
a8	0.18	177	2NV5	ASP	1357	A	-166.64	141.34	177.22	2455	2456	2459	2457	2458
a8	0.18	178	2NV5	ASP	1236	B	-160.3	110.54	-179.21	5024	5025	5028	5026	5027
a8	0.18	179	2NV5	ASP	1357	B	-156.55	139.84	174.08	6957	6958	6961	6959	6960
a8	0.18	180	2NV5	ASP	1357	C	-166.56	148.57	175.08	11459	11460	11463	11461	11462
a8	0.18	181	2NX2	ASP	21	A	-168.53	124.32	-163.13	348	349	352	350	351
a8	0.18	182	2O87	ASP	85	A	-159.31	154.3	-178.02	1135	1136	1139	1137	1138
a8	0.18	183	2O89	ASP	85	A	-164.77	143.81	-179.16	1190	1191	1194	1192	1193
a8	0.18	184	2OLA	ASP	57	A	-165.69	152.22	179.9	934	935	938	936	937
a8	0.18	185	2OSA	ASP	433	A	-174.82	115.91	-167.3	2725	2726	2729	2727	2728
a8	0.18	186	2P9Q	ASP	292	A	-163.8	124.64	-178.86	4544	4545	4548	4546	4547
a8	0.18	187	2P9Q	ASP	314	B	-171.26	152.58	179.31	10906	10907	10910	10908	10909
a8	0.18	188	2PLC	ASP	157	A	-158.57	110.59	-178.94	2201	2202	2205	2203	2204
a8	0.18	189	2PPO	ASP	37	A	-166.15	140.79	-178.87	550	551	554	552	553
a8	0.18	190	2QCZ	ASP	74	B	-165.45	137.16	-179.22	5547	5548	5551	5549	5550
a8	0.18	191	2QEV	ASP	67	A	-156.46	123.36	179.23	1092	1093	1096	1094	1095
a8	0.18	192	2QGO	ASP	107	A	-164.2	120.48	-179.46	1481	1482	1485	1483	1484
a8	0.18	193	2QIL	ASP	27	A	-163.48	143.94	179.3	391	392	395	393	394
a8	0.18	194	2QIL	ASP	27	B	-162.05	148.98	-179.15	3478	3479	3482	3480	3481
a8	0.18	195	2QIL	ASP	27	C	-157.05	151.81	179.32	6565	6566	6569	6567	6568
a8	0.18	196	2QR3	ASP	8	A	-157.6	144.36	178.39	127	128	131	129	130
a8	0.18	197	2QSJ	ASP	8	A	-156.4	143.24	-173.14	122	123	126	124	125
a8	0.18	198	2QSJ	ASP	8	B	-158.57	134.14	-175.04	1911	1912	1915	1913	1914
a8	0.18	199	2R60	ASP	309	A	-175.22	136.57	175.7	4793	4794	4797	4795	4796
a8	0.18	200	2R88	ASP	283	A	-163.1	151.44	179.86	3636	3637	3640	3638	3639
a8	0.18	201	2R88	ASP	283	B	-163.54	150.95	179.83	9014	9015	9018	9016	9017
a8	0.18	202	2RA1	ASP	374	A	-155.22	154.63	-178.75	5342	5343	5346	5344	5345
a8	0.18	203	2RER	ASP	113	A	-161.26	128.63	-178.83	1789	1790	1793	1791	1792
a8	0.18	204	2RJN	ASP	14	A	-162.83	131.67	178.16	177	178	181	179	180
a8	0.18	205	2SIL	ASP	328	A	-164.68	130.23	175.73	4984	4985	4988	4986	4987
a8	0.18	206	2VAN	ASP	170	A	-173.07	119.19	179.98	1308	1309	1312	1310	1311
a8	0.18	207	2VGM	ASP	185	A	-169.59	153.07	179.16	2502	2503	2506	2504	2505
a8	0.18	208	2VSA	ASP	664	A	-160.4	131.41	169.51	9845	9846	9849	9847	9848
a8	0.18	209	2W5H	ASP	72	A	-170.34	154.91	171.04	1094	1095	1098	1096	1097
a8	0.18	210	2WPG	ASP	145	A	-163.7	110.26	179.86	2117	2118	2121	2119	2120
a8	0.18	211	2WXZ	ASP	210	A	-159.7	137.45	-177.38	2862	2863	2866	2864	2865
a8	0.18	212	2WXZ	ASP	210	C	-159.49	136.84	-176.5	9323	9324	9327	9325	9326
a8	0.18	213	2X8X	ASP	121	X	-160.29	140.43	-178.13	809	810	813	811	812
a8	0.18	214	2X8X	ASP	276	X	-156.65	143.79	165.93	3264	3265	3268	3266	3267
a8	0.18	215	2X9Y	ASP	192	A	-157.66	146.25	173.53	90	91	94	92	93
a8	0.18	216	2YXR	ASP	294	A	177.88	145.72	179.09	4449	4450	4453	4451	4452
a8	0.18	217	2YZA	ASP	216	A	-160.05	137.29	177.79	3094	3095	3098	3096	3097
a8	0.18	218	2Z1E	ASP	132	A	-156.25	150.28	176.74	1343	1344	1347	1345	1346
a8	0.18	219	2Z1F	ASP	59	A	-155.08	137.15	178.77	294	295	298	296	297
a8	0.18	220	2Z1F	ASP	132	A	-159.97	147.74	177.61	1374	1375	1378	1376	1377
a8	0.18	221	2Z1G	ASP	10	A	-160.48	154.12	179.36	169	170	173	171	172
a8	0.18	222	2Z1H	ASP	10	A	-166.21	145.54	-179.79	169	170	173	171	172
a8	0.18	223	2Z1I	ASP	10	A	-172.75	149.01	179.21	169	170	173	171	172
a8	0.18	224	2Z1I	ASP	10	B	-172.23	148.11	179.01	2574	2575	2578	2576	2577
a8	0.18	225	2ZAY	ASP	15	B	-168.98	137.78	179.95	2070	2071	2074	2072	2073
a8	0.18	226	2ZBN	ASP	73	A	-156.59	121.07	-179.26	1227	1228	1231	1229	1230
a8	0.18	227	2ZTY	ASP	58	A	-171.09	151.45	179.45	894	895	898	896	897
a8	0.18	228	2ZTZ	ASP	58	A	-166.77	151.13	179.08	894	895	898	896	897
a8	0.18	229	2ZTZ	ASP	58	B	-168.96	147.98	-179.81	3685	3686	3689	3687	3688
a8	0.18	230	2ZU1	ASP	58	B	-168.27	152.21	178.07	3684	3685	3688	3686	3687
a8	0.18	231	3A2E	ASP	42	A	-171.98	119.06	-157.37	612	613	616	614	615
a8	0.18	232	3AA5	ASP	10	X	-155.47	150.79	173.4	145	146	149	147	148
a8	0.18	233	3ADY	ASP	125	A	-167.22	110.82	179.53	1013	1014	1017	1015	1016
a8	0.18	234	3B7M	ASP	77	B	-155.12	121.92	174.82	4398	4399	4402	4400	4401
a8	0.18	235	3B9N	ASP	406	A	-162.8	154.89	-178.79	6431	6432	6435	6433	6434
a8	0.18	236	3BB7	ASP	67	A	-159.89	141.84	-179.75	430	431	434	432	433
a8	0.18	237	3BCI	ASP	23	A	-159.65	137.66	-179.6	141	142	145	143	144
a8	0.18	238	3BCK	ASP	23	A	-160.99	139.45	-179.23	141	142	145	143	144
a8	0.18	239	3BD2	ASP	23	A	-158.69	139.52	-179.89	141	142	145	143	144
a8	0.18	240	3BZC	ASP	355	A	-172.8	151.74	171.77	5545	5546	5549	5547	5548
a8	0.18	241	3COI	ASP	89	A	-166.63	151.56	165.92	1438	1439	1442	1440	1441
a8	0.18	242	3COI	ASP	252	A	-160.19	130	-177.89	3913	3914	3917	3915	3916
a8	0.18	243	3CWV	ASP	230	B	-159.43	112.89	179.14	8122	8123	8126	8124	8125
a8	0.18	244	3DFG	ASP	65	A	-157.57	116.47	-179.41	768	769	772	770	771
a8	0.18	245	3DGF	ASP	9	C	-155.2	126.99	180	128	129	132	130	131
a8	0.18	246	3DW0	ASP	246	A	-160.57	143.2	169.26	3189	3190	3193	3191	3192
a8	0.18	247	3DW0	ASP	246	B	-162.24	142.03	170.11	7096	7097	7100	7098	7099
a8	0.18	248	3EYE	ASP	12	A	-157.34	118.05	179.26	131	132	135	133	134
a8	0.18	249	3EYE	ASP	37	A	-168.54	121.34	-171.63	509	510	513	511	512
a8	0.18	250	3F6P	ASP	9	A	-155.59	139.28	-178.13	139	140	143	141	142
a8	0.18	251	3GQM	ASP	167	A	-156.31	124.41	175.91	2400	2401	2404	2402	2403
a8	0.18	252	3GQM	ASP	167	B	-155.67	125.65	174.11	6265	6266	6269	6267	6268
a8	0.18	253	3GT7	ASP	110	A	-155.07	140.12	178.69	1573	1574	1577	1575	1576
a8	0.18	254	3H2H	ASP	107	A	-157.59	134.02	-179.49	1405	1406	1409	1407	1408
a8	0.18	255	3H5L	ASP	235	A	-159.76	124.26	175.66	2858	2859	2862	2860	2861
a8	0.18	256	3H5L	ASP	235	B	-162.87	114.6	179.07	8795	8796	8799	8797	8798
a8	0.18	257	3H5L	ASP	413	B	-156.81	129.68	-177.16	11443	11444	11447	11445	11446
a8	0.18	258	3IHM	ASP	122	A	-155.33	151.08	173.18	1889	1890	1893	1891	1892
a8	0.18	259	3ILH	ASP	14	A	-156.38	148.61	175.95	164	165	168	166	167
a8	0.18	260	3JRP	ASP	47	A	-163.8	137.94	174.96	700	701	704	702	703
a8	0.18	261	3JRP	ASP	209	A	-161.95	148.43	175.99	3001	3002	3005	3003	3004
a8	0.18	262	3JTE	ASP	10	A	-159.39	136.98	-178.99	127	128	131	129	130
a8	0.18	263	3JWJ	ASP	311	A	-156.56	151.63	-177.72	755	756	759	757	758
a8	0.18	264	3JWJ	ASP	311	B	-157.33	149.04	-178.45	3820	3821	3824	3822	3823
a8	0.18	265	3JWJ	ASP	348	B	-156.16	117.44	-177.61	4462	4463	4466	4464	4465
a8	0.18	266	3JZN	ASP	243	A	-162.19	134.28	171.48	2510	2511	2514	2512	2513
a8	0.18	267	3K2Y	ASP	46	A	-160.76	115.04	-179.82	661	662	665	663	664
a8	0.18	268	3K2Y	ASP	46	C	-159.48	110.37	-178.83	3904	3905	3908	3906	3907
a8	0.18	269	3K2Y	ASP	46	D	-169.53	117.45	-178.92	5504	5505	5508	5506	5507
a8	0.18	270	3K5O	ASP	434	A	-157.73	146.11	179.6	6648	6649	6652	6650	6651
a8	0.18	271	3K5O	ASP	434	B	-163.51	143.89	179.27	18804	18805	18808	18806	18807
a8	0.18	272	3K5O	ASP	512	B	-156.28	125.58	-179.49	20017	20018	20021	20019	20020
a8	0.18	273	3K74	ASP	69	A	162.77	114.46	-170.74	1086	1087	1090	1088	1089
a8	0.18	274	3KCI	ASP	4147	A	-155.51	149.71	-172.58	2838	2839	2842	2840	2841
a8	0.18	275	3LH5	ASP	547	A	-163.79	122.8	-179.51	509	510	513	511	512
a8	0.18	276	3LIG	ASP	305	A	-159.88	113.04	-179.48	4266	4267	4270	4268	4269
a8	0.18	277	3LIG	ASP	363	A	-155.06	125.45	-178.95	5081	5082	5085	5083	5084
a8	0.18	278	3LRA	ASP	185	A	-161.09	115.15	179.66	2909	2910	2913	2911	2912
a8	0.18	279	3M7D	ASP	6	A	-157.85	153.79	171.65	40	41	44	42	43
a8	0.18	280	3M7D	ASP	219	A	-158.39	145.77	-177.06	3441	3442	3445	3443	3444
a8	0.18	281	3M7G	ASP	219	A	-159.3	145	-179.43	3496	3497	3500	3498	3499
a8	0.18	282	3MDF	ASP	34	A	-157.21	150.02	178.91	508	509	512	510	511
a8	0.18	283	3MDF	ASP	34	B	-163.5	150.01	177.05	1777	1778	1781	1779	1780
a8	0.18	284	3ME8	ASP	141	A	-161.36	151.54	168.82	2251	2252	2255	2253	2254
a8	0.18	285	3NPO	ASP	96	A	-176.63	139.49	171.95	1517	1518	1521	1519	1520
a8	0.18	286	3P2I	ASP	55	A	-159.79	146.59	179.92	847	848	851	849	850
a8	0.18	287	3P2I	ASP	181	A	-155.84	150.3	178.12	2591	2592	2595	2593	2594
a8	0.18	288	3P2I	ASP	55	B	-158.94	147.07	179.91	4034	4035	4038	4036	4037
a8	0.18	289	3P2I	ASP	181	B	-155.8	150.59	178.14	5778	5779	5782	5780	5781
a8	0.18	290	3PZF	ASP	237	A	-157.86	151.82	166.92	3226	3227	3230	3228	3229
a8	0.18	291	3TGL	ASP	226	A	-157.37	152.28	178.75	3417	3418	3421	3419	3420
a8	0.18	292	5TSS	ASP	27	B	-161.16	151.88	177.2	3478	3479	3482	3480	3481
a8	0.3	1	1DVN	ASP	355	A	-156.06	123.61	-179.83	5617	5618	5621	5619	5620
a8	0.3	2	1EQ6	ASP	126	A	-158.24	137.29	174.59	1488	1489	1492	1490	1491
a8	0.3	3	1JHS	ASP	126	A	-155.9	143.72	172.86	1472	1473	1476	1474	1475
a8	0.3	4	1OB3	ASP	67	B	-167.26	154.72	-178.98	5352	5353	5356	5354	5355
a8	0.3	5	1PW2	ASP	68	A	-156.62	153.71	178.7	1012	1013	1016	1014	1015
a8	0.3	6	1WNS	ASP	44	A	-157.64	133.31	-179.92	737	738	741	739	740
a8	0.3	7	2F82	ASP	147	A	-160.05	150.33	173.19	2187	2188	2191	2189	2190
a8	0.3	8	2JEM	ASP	257	A	-169.04	151.12	170.16	3480	3483	3484	3481	3482
a8	0.3	9	2QEQ	ASP	410	A	-167.39	149.62	-179.34	3214	3215	3218	3216	3217
a8	0.3	10	3N77	ASP	75	A	-160.02	153.12	169.04	1177	1178	1181	1179	1180
a8	0.3	11	3N77	ASP	75	B	-155.49	151.86	169.54	3408	3409	3412	3410	3411
a8	0.3	12	3ORE	ASP	38	A	-163.05	149.05	171.14	550	551	554	552	553
a8	0.3	13	3P1W	ASP	265	A	-166.5	149.09	162.23	4215	4216	4219	4217	4218
b1	0.06	1	1A0P	ASP	94	A	-135	164.69	172.3	1396	1397	1400	1398	1399
b1	0.06	2	1A8Q	ASP	65	A	-114.34	176.49	176.06	998	999	1002	1000	1001
b1	0.06	3	1A8Q	ASP	68	A	-146.28	157.94	-174.53	1038	1039	1042	1040	1041
b1	0.06	4	1AB6	ASP	38	B	-148.63	-178.93	179.49	2462	2463	2466	2464	2465
b1	0.06	5	1ACF	ASP	73	A	-141.47	-164.27	-177.32	1007	1008	1011	1009	1010
b1	0.06	6	1AGJ	ASP	218	A	-147.86	-174.44	-178.4	3369	3370	3373	3371	3372
b1	0.06	7	1AGJ	ASP	218	B	-143.8	-173.44	-177.76	7132	7133	7136	7134	7135
b1	0.06	8	1AMM	ASP	107	A	-135.4	174.87	176.23	1721	1722	1725	1723	1724
b1	0.06	9	1AO3	ASP	121	A	-121.28	163.34	179.34	1818	1819	1822	1820	1821
b1	0.06	10	1AO3	ASP	121	B	-117.94	166.16	-179.35	4627	4628	4631	4629	4630
b1	0.06	11	1AOV	ASP	315	A	-133.56	163.28	-179.52	4767	4768	4771	4769	4770
b1	0.06	12	1APA	ASP	83	A	-140.12	-164.89	-178.68	1245	1246	1249	1247	1248
b1	0.06	13	1ATZ	ASP	1043	A	-115.61	165.37	179.86	1797	1798	1801	1799	1800
b1	0.06	14	1ATZ	ASP	1043	B	-118.09	165.76	-179.75	4599	4600	4603	4601	4602
b1	0.06	15	1AYD	ASP	64	A	-153.44	-168.72	176.98	901	902	905	903	904
b1	0.06	16	1AYZ	ASP	60	A	-142.33	-178.48	-177.85	922	923	926	924	925
b1	0.06	17	1AYZ	ASP	101	A	-144.49	177.46	-178.78	1589	1590	1593	1591	1592
b1	0.06	18	1AYZ	ASP	60	B	-144.48	-174.35	-177.37	3334	3335	3338	3336	3337
b1	0.06	19	1AYZ	ASP	101	B	-150.28	174.61	-178.79	4001	4002	4005	4003	4004
b1	0.06	20	1AYZ	ASP	60	C	-139.18	-176.6	-178.55	5746	5747	5750	5748	5749
b1	0.06	21	1AYZ	ASP	101	C	-141.04	-177.77	-179.15	6413	6414	6417	6415	6416
b1	0.06	22	1B00	ASP	34	B	-145.34	166.57	-177.74	2464	2465	2468	2466	2467
b1	0.06	23	1B1J	ASP	22	A	-114.72	-172.75	179.48	340	341	344	342	343
b1	0.06	24	1B9K	ASP	703	A	-122.78	-178.64	-179.71	13	14	17	15	16
b1	0.06	25	1BAR	ASP	32	B	-147.72	-170.24	179.09	2442	2443	2446	2444	2445
b1	0.06	26	1BEE	ASP	212	A	-146.44	173.38	-177.86	3325	3326	3329	3327	3328
b1	0.06	27	1BHE	ASP	284	A	-150.45	-175.29	-179.53	4199	4200	4203	4201	4202
b1	0.06	28	1BUE	ASP	233	A	-147.31	174.64	175.09	3130	3131	3134	3132	3133
b1	0.06	29	1BVZ	ASP	63	A	-132.06	177	158.04	972	973	976	974	975
b1	0.06	30	1BVZ	ASP	218	A	-145.74	178.66	177.88	3400	3401	3404	3402	3403
b1	0.06	31	1BVZ	ASP	63	B	-136.62	172.7	173.67	10330	10331	10334	10332	10333
b1	0.06	32	1BVZ	ASP	171	B	-149.64	-171.94	-174.45	12021	12022	12025	12023	12024
b1	0.06	33	1BY7	ASP	191	A	-150.88	-164.46	178.82	2307	2308	2311	2309	2310
b1	0.06	34	1C3F	ASP	247	A	-111.71	-162.49	-178.37	3607	3608	3611	3609	3610
b1	0.06	35	1C5G	ASP	181	A	-139.93	-178.83	179.82	2495	2496	2499	2497	2498
b1	0.06	36	1C90	ASP	247	A	-117.93	-160.53	179.92	3607	3608	3611	3609	3610
b1	0.06	37	1C91	ASP	247	A	-113.83	-164.2	-179.82	3602	3603	3606	3604	3605
b1	0.06	38	1CEC	ASP	145	A	-147.53	179.83	-177.24	2186	2187	2190	2188	2189
b1	0.06	39	1CEO	ASP	145	A	-151.33	175.76	-177.54	2198	2199	2202	2200	2201
b1	0.06	40	1CFY	ASP	123	A	-150.34	165.29	-176.86	1838	1839	1842	1840	1841
b1	0.06	41	1CIY	ASP	298	A	-130.25	159.95	-178.73	4315	4316	4319	4317	4318
b1	0.06	42	1CK3	ASP	233	A	-141.29	177.87	177.47	3166	3167	3170	3168	3169
b1	0.06	43	1CL5	ASP	39	A	-150.26	-168.39	-179.19	553	554	557	555	556
b1	0.06	44	1CL5	ASP	39	B	-148.47	-170.25	-179.22	2393	2394	2397	2395	2396
b1	0.06	45	1CLW	ASP	444	A	-141.86	179.49	179.55	4900	4901	4904	4902	4903
b1	0.06	46	1CNV	ASP	135	A	-151.52	177.15	-177.05	2080	2081	2084	2082	2083
b1	0.06	47	1CQY	ASP	466	A	-152.35	-177.41	-179.98	755	756	759	757	758
b1	0.06	48	1CVF	ASP	130	A	-147.78	173.07	-179.98	1936	1937	1940	1938	1939
b1	0.06	49	1D2K	ASP	175	A	-152.08	-170.48	179.88	2213	2214	2217	2215	2216
b1	0.06	50	1D6M	ASP	105	A	-138.17	-163.27	-175.15	1665	1666	1669	1667	1668
b1	0.06	51	1DJA	ASP	233	A	-128.46	168.08	172.67	3247	3248	3251	3249	3250
b1	0.06	52	1DJB	ASP	233	A	-129.66	174.22	173.44	3234	3235	3238	3236	3237
b1	0.06	53	1DKL	ASP	239	A	-125.36	167.22	-179.37	3491	3492	3495	3493	3494
b1	0.06	54	1DKL	ASP	239	B	-149.96	166.81	-178.52	9603	9604	9607	9605	9606
b1	0.06	55	1DLC	ASP	335	A	-148.31	176.38	-177.69	4425	4426	4429	4427	4428
b1	0.06	56	1DT4	ASP	6	A	-139.18	-175.82	-178.8	30	31	34	32	33
b1	0.06	57	1DUA	ASP	218	A	-130.02	-177.04	-177.85	3369	3370	3373	3371	3372
b1	0.06	58	1DUE	ASP	218	A	-130.96	-168.47	-178.36	3368	3369	3372	3370	3371
b1	0.06	59	1DY6	ASP	233	A	-150.42	176.56	176.1	3221	3222	3225	3223	3224
b1	0.06	60	1DY6	ASP	233	B	-152.91	171.38	176.33	7317	7318	7321	7319	7320
b1	0.06	61	1EDQ	ASP	517	A	-128.45	-175.86	-178.82	7469	7470	7473	7471	7472
b1	0.06	62	1EM7	ASP	22	A	-149.32	175.69	-178.18	334	335	338	336	337
b1	0.06	63	1EP7	ASP	93	A	-152.45	168.13	179.24	1370	1371	1374	1372	1373
b1	0.06	64	1EP7	ASP	93	B	-151.32	174.7	-178.53	3020	3021	3024	3022	3023
b1	0.06	65	1ERK	ASP	109	A	-142.09	166.67	-178.36	1713	1714	1717	1715	1716
b1	0.06	66	1ET6	ASP	181	A	-150.34	167.94	-179.26	2737	2738	2741	2739	2740
b1	0.06	67	1ET6	ASP	181	B	-145.03	162.58	-178.69	5971	5972	5975	5973	5974
b1	0.06	68	1EUJ	ASP	5	A	-141.28	175.24	-177.44	32	33	36	34	35
b1	0.06	69	1EUJ	ASP	5	B	-144.87	175.69	-177.58	2551	2552	2555	2553	2554
b1	0.06	70	1EUR	ASP	291	A	-125.7	-167.58	179.27	3614	3615	3618	3616	3617
b1	0.06	71	1F1S	ASP	250	A	-154.17	-163.4	-179.62	1212	1213	1216	1214	1215
b1	0.06	72	1F1S	ASP	885	A	-148.51	-179.94	-178.79	11318	11319	11322	11320	11321
b1	0.06	73	1F1S	ASP	939	A	-131.64	-175.13	-179.86	12178	12179	12182	12180	12181
b1	0.06	74	1F1S	ASP	965	A	-134.71	-168.64	-179.87	12593	12594	12597	12595	12596
b1	0.06	75	1FG4	ASP	20	B	-142.24	157.37	-174.59	2549	2550	2553	2551	2552
b1	0.06	76	1FL0	ASP	151	A	-124.06	-179.18	-177.84	22	23	26	24	25
b1	0.06	77	1FR1	ASP	127	B	-139.89	160.84	-179.43	7500	7501	7504	7502	7503
b1	0.06	78	1FSO	ASP	140	A	-149	177.61	-179.47	1179	1180	1183	1181	1182
b1	0.06	79	1FSO	ASP	183	A	-125.25	-169.46	-179.57	1837	1838	1841	1839	1840
b1	0.06	80	1GC7	ASP	221	A	-126.75	-164.61	-177.99	3677	3678	3681	3679	3680
b1	0.06	81	1GCS	ASP	107	A	-140.3	179.72	-179.16	1721	1722	1725	1723	1724
b1	0.06	82	1GD8	ASP	59	A	-134.61	177.82	-179.69	745	746	749	747	748
b1	0.06	83	1GD8	ASP	59	B	-122.29	177.66	179.86	2493	2494	2497	2495	2496
b1	0.06	84	1GD8	ASP	59	C	-121.65	174.47	-179.55	4241	4242	4245	4243	4244
b1	0.06	85	1GD8	ASP	59	D	-121.35	-177.33	-177.94	5989	5990	5993	5991	5992
b1	0.06	86	1GD8	ASP	59	E	-128.72	177.1	-179.28	7737	7738	7741	7739	7740
b1	0.06	87	1GD8	ASP	59	F	-134.71	178.14	-179.72	9485	9486	9489	9487	9488
b1	0.06	88	1GD8	ASP	59	G	-124.15	170.86	-177.89	11233	11234	11237	11235	11236
b1	0.06	89	1GD8	ASP	59	H	-119.09	177.31	178.24	12981	12982	12985	12983	12984
b1	0.06	90	1GD8	ASP	59	I	-132.18	178.15	179.04	14729	14730	14733	14731	14732
b1	0.06	91	1GOZ	ASP	1048	A	-130.13	165.27	177.83	749	750	753	751	752
b1	0.06	92	1GOZ	ASP	2048	B	-130.49	166.68	179.29	4463	4464	4467	4465	4466
b1	0.06	93	1H14	ASP	74	A	-141.28	-176.46	-170.47	1102	1103	1106	1104	1105
b1	0.06	94	1H1N	ASP	246	B	-151.3	163.8	-170.6	8193	8194	8197	8195	8196
b1	0.06	95	1H4U	ASP	606	A	-146.45	177.43	-179.9	3296	3297	3300	3298	3299
b1	0.06	96	1H6T	ASP	277	A	-136.93	172.35	-177.69	3880	3881	3884	3882	3883
b1	0.06	97	1HCL	ASP	223	A	-140.66	-177.12	-178.17	3540	3541	3544	3542	3543
b1	0.06	98	1HDE	ASP	212	A	-154.73	176.39	-173.56	3335	3336	3339	3337	3338
b1	0.06	99	1HEY	ASP	35	A	-128.01	162.83	178.98	501	502	505	503	504
b1	0.06	100	1HQZ	ASP	122	1	-154.84	178.68	-178.32	1856	1857	1860	1858	1859
b1	0.06	101	1HQZ	ASP	122	2	-142.22	178.71	-179.35	3985	3986	3989	3987	3988
b1	0.06	102	1HQZ	ASP	122	4	-153.96	175.23	-178.86	8212	8213	8216	8214	8215
b1	0.06	103	1HQZ	ASP	122	5	-151.15	-179.35	-178.94	10314	10315	10318	10316	10317
b1	0.06	104	1HQZ	ASP	122	6	-147.25	174.35	-178.76	12426	12427	12430	12428	12429
b1	0.06	105	1HQZ	ASP	122	7	-146.78	173.04	-178.3	14538	14539	14542	14540	14541
b1	0.06	106	1HQZ	ASP	122	8	-145.9	-179.56	-178.68	16562	16563	16566	16564	16565
b1	0.06	107	1HQZ	ASP	122	9	-142.03	175.2	-179.88	18649	18650	18653	18651	18652
b1	0.06	108	1HTZ	ASP	233	A	-145.46	178.4	179.21	3230	3231	3234	3232	3233
b1	0.06	109	1HTZ	ASP	233	B	-145.62	176.62	179.08	7277	7278	7281	7279	7280
b1	0.06	110	1HTZ	ASP	233	C	-143.69	177.56	177.91	11324	11325	11328	11326	11327
b1	0.06	111	1HTZ	ASP	233	D	-144.04	179.42	179	15371	15372	15375	15373	15374
b1	0.06	112	1HTZ	ASP	233	E	-143.77	175.89	178.65	19418	19419	19422	19420	19421
b1	0.06	113	1HTZ	ASP	233	F	-144.56	179.8	178.61	23465	23466	23469	23467	23468
b1	0.06	114	1I1J	ASP	34	A	-152.53	178.83	-173.81	487	488	491	489	490
b1	0.06	115	1I1J	ASP	14	B	-153.19	167.69	-179.62	1787	1788	1791	1789	1790
b1	0.06	116	1I5I	ASP	107	A	-137.69	175.5	177.14	1721	1722	1725	1723	1724
b1	0.06	117	1I7K	ASP	127	B	-135.6	-176.94	-179.33	3831	3832	3835	3833	3834
b1	0.06	118	1IFG	ASP	75	A	-146.3	-160.32	-178.07	1120	1121	1124	1122	1123
b1	0.06	119	1IFG	ASP	89	A	-150.03	-163.75	-179.25	1315	1316	1319	1317	1318
b1	0.06	120	1IGD	ASP	27	A	-153.2	167.91	-176.84	409	410	413	411	412
b1	0.06	121	1II3	ASP	19	A	-154.75	-163.43	-174.21	225	226	229	227	228
b1	0.06	122	1IO1	ASP	182	A	-150.04	166.58	177.48	1912	1913	1916	1914	1915
b1	0.06	123	1ISN	ASP	237	A	-150.02	-177.67	-179.28	3573	3574	3577	3575	3576
b1	0.06	124	1JAM	ASP	237	A	-143	175.06	-178.7	3857	3858	3861	3859	3860
b1	0.06	125	1JI6	ASP	336	A	-137.86	171.49	-175.77	4393	4394	4397	4395	4396
b1	0.06	126	1JPE	ASP	68	A	-141.94	168.1	-178.37	964	965	968	966	967
b1	0.06	127	1JTI	ASP	167	A	-144.82	-164.57	-179.02	2558	2559	2562	2560	2561
b1	0.06	128	1JTI	ASP	167	B	-149.07	-168.37	-178.9	8435	8436	8439	8437	8438
b1	0.06	129	1KAF	ASP	193	F	-136.03	155.99	177.75	10011	10012	10015	10013	10014
b1	0.06	130	1KEH	ASP	352	A	-143.17	172.26	-179.23	5259	5260	5263	5261	5262
b1	0.06	131	1KGE	ASP	233	A	-126.26	168.78	173.02	3238	3239	3242	3240	3241
b1	0.06	132	1KGF	ASP	233	A	-121.83	166.66	171.19	3238	3239	3242	3240	3241
b1	0.06	133	1KH0	ASP	50	A	-133.36	155.28	-174.24	733	734	737	735	736
b1	0.06	134	1KH0	ASP	50	B	-133.19	166.19	-173.37	1730	1731	1734	1732	1733
b1	0.06	135	1KN9	ASP	280	A	-120.96	-160.23	-178.52	2970	2971	2974	2972	2973
b1	0.06	136	1KS5	ASP	95	A	-139.79	161.01	179.28	1378	1379	1382	1380	1381
b1	0.06	137	1KZF	ASP	45	A	-143.84	-169.96	-176.52	461	462	465	463	464
b1	0.06	138	1L05	ASP	157	A	-130.72	177.55	-173.53	2507	2508	2511	2509	2510
b1	0.06	139	1L0B	ASP	1685	A	-117.54	175.74	-178.6	1554	1555	1558	1556	1557
b1	0.06	140	1L6P	ASP	68	A	-144.73	174.2	-172.45	1028	1029	1032	1030	1031
b1	0.06	141	1L8K	ASP	130	A	-154.9	-162.47	-177.65	2105	2106	2109	2107	2108
b1	0.06	142	1LQ0	ASP	336	A	-130.04	-172.76	-178.73	4831	4832	4835	4833	4834
b1	0.06	143	1LTU	ASP	135	A	-128.37	-173.73	-177.48	2141	2142	2145	2143	2144
b1	0.06	144	1M3I	ASP	111	A	-120.84	178.33	-179.07	1158	1159	1162	1160	1161
b1	0.06	145	1M3I	ASP	111	B	-120.43	178.16	-178.98	8414	8415	8418	8416	8417
b1	0.06	146	1M3I	ASP	111	C	-127.29	176.33	-179.96	15670	15671	15674	15672	15673
b1	0.06	147	1M3I	ASP	111	D	-126.75	176.62	179.98	22926	22927	22930	22928	22929
b1	0.06	148	1M53	ASP	71	A	-137.32	172.68	-178.61	460	461	464	462	463
b1	0.06	149	1MH3	ASP	209	A	-114.31	-168.55	-178.48	3196	3197	3200	3198	3199
b1	0.06	150	1MH4	ASP	209	A	-125.68	-166.55	-178.23	3196	3197	3200	3198	3199
b1	0.06	151	1MJS	ASP	257	A	-132.86	174.21	-178.22	453	454	457	455	456
b1	0.06	152	1MQA	ASP	182	A	-114.71	174.74	-178.91	883	884	887	885	886
b1	0.06	153	1MQA	ASP	244	A	-130.9	163.47	178.58	1871	1872	1875	1873	1874
b1	0.06	154	1MUK	ASP	1082	A	-139.97	-176.1	-179.85	16858	16859	16862	16860	16861
b1	0.06	155	1N3X	ASP	209	A	-120.78	-167.67	-179.6	3201	3202	3205	3203	3204
b1	0.06	156	1N7P	ASP	172	A	-145.81	-169.21	178.18	35	36	39	37	38
b1	0.06	157	1N7P	ASP	647	A	-150.12	-164.05	-176.53	7529	7530	7533	7531	7532
b1	0.06	158	1N7P	ASP	841	A	-142.82	178.89	-175.82	10573	10574	10577	10575	10576
b1	0.06	159	1NI2	ASP	221	A	-141.71	-174.18	-178.13	3601	3602	3605	3603	3604
b1	0.06	160	1NI2	ASP	221	B	-141.56	-174.87	-177.66	8518	8519	8522	8520	8521
b1	0.06	161	1NM8	ASP	110	A	-129.8	177.69	-178.94	1665	1666	1669	1667	1668
b1	0.06	162	1O7F	ASP	402	A	-138.14	158.59	-179.46	6004	6005	6008	6006	6007
b1	0.06	163	1O9H	ASP	50	A	-125.44	178.38	-175.61	733	734	737	735	736
b1	0.06	164	1OB3	ASP	85	A	-141.25	166.43	-170.59	1407	1408	1411	1409	1410
b1	0.06	165	1OB3	ASP	85	B	-148.18	168.94	-175.5	5586	5587	5590	5588	5589
b1	0.06	166	1OIB	ASP	96	B	-114.25	162.6	-178.25	6209	6210	6213	6211	6212
b1	0.06	167	1OMP	ASP	209	A	-113.47	-168.43	-178.42	3242	3243	3246	3244	3245
b1	0.06	168	1OO8	ASP	341	A	-136.52	-171.92	-177.4	4962	4963	4966	4964	4965
b1	0.06	169	1OW1	ASP	3584	A	-152.29	179.19	-178.73	1378	1379	1382	1380	1381
b1	0.06	170	1OZ9	ASP	49	A	-115.93	176.8	-177.88	719	720	723	721	722
b1	0.06	171	1P3C	ASP	156	A	-120.64	-164.75	-177.01	2283	2284	2287	2285	2286
b1	0.06	172	1PC9	ASP	39	A	-150.88	-171.58	-179.35	519	520	523	521	522
b1	0.06	173	1PEV	ASP	78	A	-139.51	178.25	-178.3	1100	1101	1104	1102	1103
b1	0.06	174	1PEV	ASP	343	A	-121.68	176.89	-178.22	5106	5107	5110	5108	5109
b1	0.06	175	1PEV	ASP	510	A	-129.04	171.93	-178.78	7533	7534	7537	7535	7536
b1	0.06	176	1PGA	ASP	22	A	-152.92	174.05	-179.69	337	338	341	339	340
b1	0.06	177	1PGB	ASP	22	A	-146.78	-179.27	-178.17	337	338	341	339	340
b1	0.06	178	1PGS	ASP	130	A	-134.76	163.29	-179.05	2011	2012	2015	2013	2014
b1	0.06	179	1PK5	ASP	463	A	-116.29	176.61	-177.15	2374	2375	2378	2376	2377
b1	0.06	180	1PRQ	ASP	73	A	-145.23	-163.77	-179.34	1022	1023	1026	1024	1025
b1	0.06	181	1PW2	ASP	223	A	-135	179.25	-179.25	3540	3541	3544	3542	3543
b1	0.06	182	1PXZ	ASP	204	A	-130.14	158.11	177.01	3022	3023	3026	3024	3025
b1	0.06	183	1Q2Y	ASP	36	A	-117.73	-173.96	-178.07	578	579	582	580	581
b1	0.06	184	1Q7F	ASP	975	A	-154.94	161.58	179.61	3441	3442	3445	3443	3444
b1	0.06	185	1Q7F	ASP	975	B	-149.86	164.55	-179.48	7905	7906	7909	7907	7908
b1	0.06	186	1QA2	ASP	444	A	-143.46	-179.6	-180	4912	4913	4916	4914	4915
b1	0.06	187	1QA3	ASP	444	A	-142.06	-178.84	179.6	4915	4916	4919	4917	4918
b1	0.06	188	1QLP	ASP	341	A	-146.52	-175.76	-176.76	5084	5085	5088	5086	5087
b1	0.06	189	1R3F	ASP	90	A	-147.22	166.23	-177.56	1275	1276	1279	1277	1278
b1	0.06	190	1R6K	ASP	153	A	-152.31	-168.24	-178.32	2275	2276	2279	2277	2278
b1	0.06	191	1RD6	ASP	517	A	-137.91	171.37	-179.21	7456	7457	7460	7458	7459
b1	0.06	192	1RH1	ASP	173	A	-118.85	164.29	-172.24	2277	2278	2281	2279	2280
b1	0.06	193	1RN7	ASP	18	A	-128.2	179.29	-178.42	87	88	91	89	90
b1	0.06	194	1RZ2	ASP	101	A	-143.84	178.33	179.44	1087	1088	1091	1089	1090
b1	0.06	195	1S0G	ASP	120	A	-136.93	-160.38	-177.99	1980	1981	1984	1982	1983
b1	0.06	196	1S0G	ASP	1227	A	-146.77	160.34	-178.96	19964	19965	19968	19966	19967
b1	0.06	197	1S4U	ASP	145	X	-122.46	177.46	-171.68	2079	2080	2083	2081	2082
b1	0.06	198	1S4U	ASP	160	X	-145.87	-172.51	-174.67	2331	2332	2335	2333	2334
b1	0.06	199	1SE2	ASP	48	A	-110.87	171.66	177.75	724	725	728	726	727
b1	0.06	200	1SEF	ASP	64	A	-128.32	161.08	-176.18	759	760	763	761	762
b1	0.06	201	1SH0	ASP	398	A	-134.09	-174.14	-179.35	6100	6101	6104	6102	6103
b1	0.06	202	1SH0	ASP	398	B	-121.2	175.08	-175.92	13958	13959	13962	13960	13961
b1	0.06	203	1SH2	ASP	398	A	-128.46	176.15	179.98	6100	6101	6104	6102	6103
b1	0.06	204	1SQW	ASP	168	A	-141.79	159.08	-179.67	2681	2682	2685	2683	2684
b1	0.06	205	1T45	ASP	765	A	-139.66	-177.24	-174.86	2533	2534	2537	2535	2536
b1	0.06	206	1T45	ASP	876	A	-131.98	-175.76	-175.27	4289	4290	4293	4291	4292
b1	0.06	207	1T7N	ASP	131	A	-149.01	173.72	-179.14	1712	1713	1716	1714	1715
b1	0.06	208	1TF1	ASP	103	D	-137.6	164.35	-175.15	9775	9776	9779	9777	9778
b1	0.06	209	1TGO	ASP	404	A	-144.86	159.82	179.43	6659	6660	6663	6661	6662
b1	0.06	210	1TK1	ASP	156	A	-148.7	170.73	173.17	1859	1860	1863	1861	1862
b1	0.06	211	1TLY	ASP	49	A	-116.91	155.74	-176.94	666	667	670	668	669
b1	0.06	212	1TLY	ASP	49	B	-118.81	158.33	-178.12	4581	4582	4585	4583	4584
b1	0.06	213	1TP6	ASP	96	A	-151.4	-167.38	-179.44	1413	1414	1417	1415	1416
b1	0.06	214	1TQO	ASP	19	A	-149.98	-160.67	-179.37	203	204	207	205	206
b1	0.06	215	1TZV	ASP	36	A	-150.38	-165.57	-178.97	632	633	636	634	635
b1	0.06	216	1UAI	ASP	120	A	-128.04	-160.64	-178.73	1761	1762	1765	1763	1764
b1	0.06	217	1UCT	ASP	71	A	-136.99	173.6	-178.04	1029	1030	1033	1031	1032
b1	0.06	218	1UCT	ASP	164	A	-150.13	176.36	-179.07	2460	2461	2464	2462	2463
b1	0.06	219	1UKF	ASP	113	A	-123.2	177.56	-178.68	458	459	462	460	461
b1	0.06	220	1UN3	ASP	22	A	-116.37	-172.38	-175.96	290	291	294	292	293
b1	0.06	221	1UOK	ASP	29	A	-150.8	-179.13	-178.4	455	456	459	457	458
b1	0.06	222	1V6Y	ASP	245	A	-146.51	169.57	-178.81	3705	3706	3709	3707	3708
b1	0.06	223	1V77	ASP	109	A	-153.76	172.39	-179.87	1737	1738	1741	1739	1740
b1	0.06	224	1V77	ASP	113	A	-140.67	-170.99	-179.55	1789	1790	1793	1791	1792
b1	0.06	225	1VCC	ASP	14	A	-119.12	155.63	-178.33	230	231	234	232	233
b1	0.06	226	1VF8	ASP	195	A	-150.19	166.22	-179.75	3114	3115	3118	3116	3117
b1	0.06	227	1W9G	ASP	21	B	-132.04	157.8	-164.67	1910	1911	1914	1912	1913
b1	0.06	228	1WDX	ASP	40	A	-142.85	-170.32	-174.68	567	568	571	569	570
b1	0.06	229	1WKO	ASP	101	A	-153.61	168.28	-178.33	1468	1469	1472	1470	1471
b1	0.06	230	1WKO	ASP	63	B	-141.96	-172.97	-172.32	3504	3505	3508	3506	3507
b1	0.06	231	1WMK	ASP	279	A	-134.69	176.48	179.32	4501	4502	4505	4503	4504
b1	0.06	232	1WYB	ASP	196	A	-147.72	-176.1	-175.98	2691	2692	2695	2693	2694
b1	0.06	233	1WYC	ASP	196	A	-153.89	-177.77	-175.32	2796	2797	2800	2798	2799
b1	0.06	234	1X0M	ASP	174	A	-128.99	-168.22	-178.35	2390	2391	2394	2392	2393
b1	0.06	235	1X1H	ASP	27	A	-121.25	-176.51	-179.57	14	15	18	16	17
b1	0.06	236	1X6L	ASP	517	A	-132.1	-175.74	-178.68	7456	7457	7460	7458	7459
b1	0.06	237	1XDW	ASP	136	A	-123.52	178.08	-175.89	2157	2158	2161	2159	2160
b1	0.06	238	1XEU	ASP	154	A	-154.8	175.83	-176.29	1870	1871	1874	1872	1873
b1	0.06	239	1XI6	ASP	219	A	-123.46	179.57	174.87	2884	2885	2888	2886	2887
b1	0.06	240	1XO1	ASP	188	A	-150.03	179.44	-179.52	2281	2282	2285	2283	2284
b1	0.06	241	1XO1	ASP	188	B	-153.49	179.23	-179.2	6170	6171	6174	6172	6173
b1	0.06	242	1XR7	ASP	366	A	-133.27	-174.97	178.25	5751	5752	5755	5753	5754
b1	0.06	243	1XR7	ASP	366	B	-144.57	-171.18	-174.43	13105	13106	13109	13107	13108
b1	0.06	244	1XW2	ASP	74	A	-136.15	-171.46	-174.49	1109	1110	1113	1111	1112
b1	0.06	245	1XWT	ASP	74	A	-137.98	-173.94	-173.05	1104	1105	1108	1106	1107
b1	0.06	246	1XX2	ASP	127	A	-152.68	174.85	-179.62	1902	1903	1906	1904	1905
b1	0.06	247	1XX2	ASP	1127	B	-148.72	176.59	-179.68	7374	7375	7378	7376	7377
b1	0.06	248	1YKS	ASP	608	A	-144.71	175.71	178.16	6475	6476	6479	6477	6478
b1	0.06	249	1YPR	ASP	73	A	-142.36	-162.77	-178.36	1074	1075	1078	1076	1077
b1	0.06	250	1YPR	ASP	73	B	-120.24	-166.94	-178.2	2950	2951	2954	2952	2953
b1	0.06	251	1YVI	ASP	24	A	-114.46	-166.82	-178.46	336	337	340	338	339
b1	0.06	252	1YVI	ASP	24	B	-124.79	-167.9	-178.58	2488	2489	2492	2490	2491
b1	0.06	253	1YVR	ASP	6	A	-117.53	-179.09	-179.13	20	21	24	22	23
b1	0.06	254	1YVY	ASP	1268	B	-111.58	-165.32	-178.5	11552	11553	11556	11554	11555
b1	0.06	255	1YZE	ASP	198	A	-120.38	174.75	-177.41	1486	1487	1490	1488	1489
b1	0.06	256	1YZY	ASP	7	B	-148.62	168.15	-179.59	6324	6325	6328	6326	6327
b1	0.06	257	1Z81	ASP	176	A	-132.82	167.78	-179.27	2306	2307	2310	2308	2309
b1	0.06	258	1Z9X	ASP	235	A	-136.75	164.53	169.55	3742	3743	3746	3744	3745
b1	0.06	259	1Z9X	ASP	279	A	-145.64	170.81	-178.11	4502	4503	4506	4504	4505
b1	0.06	260	1Z9X	ASP	235	B	-136.71	164.56	169.35	8682	8683	8686	8684	8685
b1	0.06	261	1Z9X	ASP	279	B	-145.79	170.83	-178.01	9442	9443	9446	9444	9445
b1	0.06	262	1Z9X	ASP	235	C	-137.23	165.03	169.85	13622	13623	13626	13624	13625
b1	0.06	263	1Z9X	ASP	279	C	-145.4	170.88	-177.88	14382	14383	14386	14384	14385
b1	0.06	264	1ZG6	ASP	233	A	-136.97	169.62	172.08	3231	3232	3235	3233	3234
b1	0.06	265	1ZKB	ASP	209	A	-114.29	-166.73	-178.83	3269	3270	3273	3271	3272
b1	0.06	266	1ZQY	ASP	190	A	-152.28	-174.61	179.85	1556	1557	1560	1558	1559
b1	0.06	267	1ZSA	ASP	130	A	-141.91	166	-177.79	1962	1963	1966	1964	1965
b1	0.06	268	1ZTY	ASP	414	A	-144.62	173.17	-179.25	6470	6471	6474	6472	6473
b1	0.06	269	1ZYN	ASP	28	A	-124.88	-167.11	-178.37	460	461	464	462	463
b1	0.06	270	1ZYP	ASP	28	A	-123.56	-166.11	-178.59	460	461	464	462	463
b1	0.06	271	2A4A	ASP	217	B	-133.73	155.06	-177.91	7390	7391	7394	7392	7393
b1	0.06	272	2A6W	ASP	207	A	-134.98	-160.64	-177.22	3141	3142	3145	3143	3144
b1	0.06	273	2A8Z	ASP	74	A	-139.24	-179.1	-178.94	1094	1095	1098	1096	1097
b1	0.06	274	2AEH	ASP	63	A	-112.99	170.01	-178.86	485	486	489	487	488
b1	0.06	275	2AL6	ASP	309	A	-128.33	-164.33	179.9	4552	4553	4556	4554	4555
b1	0.06	276	2AV5	ASP	89	A	-131.53	168.97	179.54	1229	1230	1233	1231	1232
b1	0.06	277	2AV5	ASP	89	B	-131.73	168.54	-179.62	2975	2976	2979	2977	2978
b1	0.06	278	2AV5	ASP	89	C	-131.64	168.47	179.77	4721	4722	4725	4723	4724
b1	0.06	279	2AV5	ASP	89	D	-131.46	168.21	179.6	6467	6468	6471	6469	6470
b1	0.06	280	2AV5	ASP	89	E	-131.59	168.73	179.91	8213	8214	8217	8215	8216
b1	0.06	281	2BAA	ASP	235	A	-113.84	173.26	175.81	3413	3414	3417	3415	3416
b1	0.06	282	2BCE	ASP	155	A	-153.41	-175.18	-179.75	2265	2266	2269	2267	2268
b1	0.06	283	2BCE	ASP	506	A	-147.52	-165.53	-179.64	7584	7585	7588	7586	7587
b1	0.06	284	2BDD	ASP	151	A	-145.28	157.33	-178.11	1812	1813	1816	1814	1815
b1	0.06	285	2BF2	ASP	90	A	-147.31	-164.84	-171.34	1380	1381	1384	1382	1383
b1	0.06	286	2BF5	ASP	90	A	-146.73	-161.26	-171.02	1237	1238	1241	1239	1240
b1	0.06	287	2BF5	ASP	90	B	-145.68	-164.57	-174.96	2681	2682	2685	2683	2684
b1	0.06	288	2BK8	ASP	28	A	-148.46	-166.88	-176.63	412	413	416	414	415
b1	0.06	289	2BSZ	ASP	180	A	-116.77	-174.43	-174.44	2726	2727	2730	2728	2729
b1	0.06	290	2BSZ	ASP	180	B	-117.07	-177.12	-177.72	6861	6862	6865	6863	6864
b1	0.06	291	2BXJ	ASP	15	B	-110.62	173.75	179.22	1877	1878	1881	1879	1880
b1	0.06	292	2C0F	ASP	31	A	-130.51	-173.67	-175.43	93	94	97	95	96
b1	0.06	293	2C0F	ASP	31	B	-125.33	-178.07	177.13	3381	3382	3385	3383	3384
b1	0.06	294	2C0F	ASP	101	B	-146.44	-166.8	177.27	4392	4393	4396	4394	4395
b1	0.06	295	2C0Y	ASP	59	A	-121.28	171.62	-178.25	982	983	986	984	985
b1	0.06	296	2CBE	ASP	130	A	-149.64	165.16	-177.78	1977	1978	1981	1979	1980
b1	0.06	297	2CGQ	ASP	32	A	-121.06	-177.13	-174.68	501	502	505	503	504
b1	0.06	298	2CSD	ASP	477	A	-115.22	175.87	177.18	7710	7711	7714	7712	7713
b1	0.06	299	2CSD	ASP	477	B	-122.11	176.1	-176.96	16087	16088	16091	16089	16090
b1	0.06	300	2CWC	ASP	122	A	-113.77	164.98	-178.97	1613	1614	1617	1615	1616
b1	0.06	301	2CWC	ASP	237	A	-152.64	171.78	-178.53	3351	3352	3355	3353	3354
b1	0.06	302	2CY7	ASP	234	A	-141.23	168.52	-180	3229	3230	3233	3231	3232
b1	0.06	303	2DEP	ASP	266	A	-140.12	176.28	-177.69	3585	3586	3589	3587	3588
b1	0.06	304	2DEP	ASP	266	B	-138.2	176.8	-177.35	9047	9048	9051	9049	9050
b1	0.06	305	2DPS	ASP	32	B	-144.9	-175.4	179.15	4023	4024	4027	4025	4026
b1	0.06	306	2DWG	ASP	113	A	-130.18	-167.82	179.79	481	482	485	483	484
b1	0.06	307	2DWG	ASP	113	B	-126.89	-164.33	-179.55	2968	2969	2972	2970	2971
b1	0.06	308	2DYL	ASP	268	A	-135.78	176.27	-179.13	2338	2339	2342	2340	2341
b1	0.06	309	2DYL	ASP	316	A	-125.66	-173.85	-179.82	2714	2715	2718	2716	2717
b1	0.06	310	2DZS	ASP	17	A	-145.15	158.11	-178.35	241	242	245	243	244
b1	0.06	311	2DZS	ASP	17	B	-144.06	161.51	-178.24	4087	4088	4091	4089	4090
b1	0.06	312	2DZV	ASP	17	B	-154.02	167.06	-177.36	4090	4091	4094	4092	4093
b1	0.06	313	2DZW	ASP	17	A	-149.16	158.56	-178.21	241	242	245	243	244
b1	0.06	314	2DZW	ASP	17	B	-149.33	159.41	-178.05	4087	4088	4091	4089	4090
b1	0.06	315	2E0Q	ASP	41	A	-152.47	-170.78	-176.14	74	75	78	76	77
b1	0.06	316	2E3S	ASP	479	A	-119.82	164.41	-179.35	1775	1776	1779	1777	1778
b1	0.06	317	2E3Z	ASP	237	A	-148.56	-173.45	-177.52	3684	3685	3688	3686	3687
b1	0.06	318	2E3Z	ASP	237	B	-142	-171.19	-178.2	10918	10919	10922	10920	10921
b1	0.06	319	2ECE	ASP	453	A	-142.89	-165.86	-177.9	7120	7121	7124	7122	7123
b1	0.06	320	2EQL	ASP	67	A	-140.01	-177.49	179.62	1025	1026	1029	1027	1028
b1	0.06	321	2ERA	ASP	31	A	-129.31	-173.64	-179	452	453	456	454	455
b1	0.06	322	2ET6	ASP	259	A	-131.75	-169.71	-169.88	3756	3757	3760	3758	3759
b1	0.06	323	2F23	ASP	44	B	-153.82	-176.62	-178.79	3090	3091	3094	3092	3093
b1	0.06	324	2F68	ASP	61	X	-146.39	168.53	-179.27	501	502	505	503	504
b1	0.06	325	2F68	ASP	179	X	-153.14	171.57	176.15	2201	2202	2205	2203	2204
b1	0.06	326	2F6B	ASP	5	B	-153.21	-178.07	-169.97	3195	3196	3199	3197	3198
b1	0.06	327	2F82	ASP	52	A	-153.41	-179.92	-176.98	739	740	743	741	742
b1	0.06	328	2G4F	ASP	238	A	-150.31	155.19	-170.15	3569	3570	3573	3571	3572
b1	0.06	329	2G98	ASP	64	A	-143.73	161.12	178.61	964	965	968	966	967
b1	0.06	330	2GCB	ASP	244	A	-154.48	-165.54	-178.2	3773	3774	3777	3775	3776
b1	0.06	331	2GQ0	ASP	487	B	-124.72	178.4	175.94	8361	8362	8365	8363	8364
b1	0.06	332	2GRC	ASP	1506	A	-130.86	175.53	-179.79	946	947	950	948	949
b1	0.06	333	2H1R	ASP	257	A	-116.75	-174.36	-171.75	4057	4058	4061	4059	4060
b1	0.06	334	2H1R	ASP	257	B	-115.86	-174.3	-177.08	8473	8474	8477	8475	8476
b1	0.06	335	2HAD	ASP	212	A	-150.72	175.68	-178.71	3331	3332	3335	3333	3334
b1	0.06	336	2HBJ	ASP	479	A	-145.4	172.12	-179	5823	5824	5827	5825	5826
b1	0.06	337	2HJW	ASP	436	A	-142.36	179.01	179.51	2957	2958	2961	2959	2960
b1	0.06	338	2I49	ASP	356	A	-122.76	-171.97	-178.22	4643	4644	4647	4645	4646
b1	0.06	339	2I7X	ASP	185	A	-137.89	-166.68	-177.53	2904	2905	2908	2906	2907
b1	0.06	340	2ICC	ASP	52	A	-138.87	-161.94	-175.38	831	832	835	833	834
b1	0.06	341	2ICC	ASP	109	A	-138.65	166.3	175	1705	1706	1709	1707	1708
b1	0.06	342	2IGD	ASP	27	A	-154.52	168.75	-175.32	409	410	413	411	412
b1	0.06	343	2IWN	ASP	377	A	-120.19	160.02	-172.9	91	92	95	93	94
b1	0.06	344	2IXM	ASP	150	A	-132.4	167.37	-178.59	2056	2057	2060	2058	2059
b1	0.06	345	2IXO	ASP	143	A	-121.85	165.92	175.5	2168	2169	2172	2170	2171
b1	0.06	346	2IXO	ASP	143	B	-132.13	169.3	176.31	7151	7152	7155	7153	7154
b1	0.06	347	2J4T	ASP	21	A	-112.73	-167.39	-179.6	338	339	342	340	341
b1	0.06	348	2J4T	ASP	21	B	-116.39	-165.79	-179.01	2195	2196	2199	2197	2198
b1	0.06	349	2JAY	ASP	95	A	-149.65	-174.24	-176.81	443	444	447	445	446
b1	0.06	350	2JAY	ASP	216	A	-148.05	-166.32	-179.2	2234	2235	2238	2236	2237
b1	0.06	351	2JDF	ASP	64	A	-152.44	157.05	-178.31	1029	1030	1033	1031	1032
b1	0.06	352	2JDG	ASP	64	A	-153.92	162.04	-177.93	1015	1016	1019	1017	1018
b1	0.06	353	2JDG	ASP	107	A	-150.49	179.97	-178.54	1700	1701	1704	1702	1703
b1	0.06	354	2JG5	ASP	304	A	-148.62	175.82	176.58	4563	4564	4567	4565	4566
b1	0.06	355	2JG5	ASP	304	B	-153.42	167.84	-175.47	9144	9145	9148	9146	9147
b1	0.06	356	2JKF	ASP	151	A	-150.99	167.3	-169.73	2238	2239	2242	2240	2241
b1	0.06	357	2JL9	ASP	428	A	-144.4	-172.31	179.88	6636	6637	6640	6638	6639
b1	0.06	358	2JL9	ASP	428	B	-144.88	-175.64	-178.29	16991	16992	16995	16993	16994
b1	0.06	359	2JL9	ASP	428	C	-145.35	-172.95	179.83	27261	27262	27265	27263	27264
b1	0.06	360	2OCA	ASP	9	A	-153.8	-172.38	-177.91	143	144	147	145	146
b1	0.06	361	2OHW	ASP	122	A	-149.64	177.09	-179.3	1942	1943	1946	1944	1945
b1	0.06	362	2OHW	ASP	122	B	-148.57	178.26	-176.54	4012	4013	4016	4014	4015
b1	0.06	363	2OKT	ASP	177	A	-142.04	-173.11	-177.65	2873	2874	2877	2875	2876
b1	0.06	364	2OL7	ASP	118	A	-144.78	-166.19	-171.85	1383	1384	1387	1385	1386
b1	0.06	365	2OPE	ASP	127	C	-137.14	-177.67	-171.73	5171	5172	5175	5173	5174
b1	0.06	366	2OPE	ASP	127	D	-140.38	173.71	-177.31	6872	6873	6876	6874	6875
b1	0.06	367	2OUC	ASP	237	B	-123.72	-162.37	-177.25	3436	3437	3440	3438	3439
b1	0.06	368	2P1G	ASP	59	A	-117.39	-174.97	-172.63	486	487	490	488	489
b1	0.06	369	2P1G	ASP	59	B	-110.67	-172.77	-174.09	4048	4049	4052	4050	4051
b1	0.06	370	2P4H	ASP	144	X	-132.51	-170.63	-177.14	1878	1879	1882	1880	1881
b1	0.06	371	2P6N	ASP	508	B	-136.01	164.95	179.02	4149	4150	4153	4151	4152
b1	0.06	372	2P9Q	ASP	284	A	-128.83	168.68	-178.72	4421	4422	4425	4423	4424
b1	0.06	373	2P9Q	ASP	284	B	-140.69	161.81	-179.09	10476	10477	10480	10478	10479
b1	0.06	374	2P9R	ASP	129	A	-117.37	179.73	178.12	429	430	433	431	432
b1	0.06	375	2PEF	ASP	56	A	-129.35	-179.46	-177.44	90	91	94	92	93
b1	0.06	376	2PEF	ASP	176	A	-113.17	-162.85	-179.22	1920	1921	1924	1922	1923
b1	0.06	377	2PEF	ASP	369	A	-141.59	-163.08	-174.13	4879	4880	4883	4881	4882
b1	0.06	378	2PND	ASP	52	A	-144.35	-162.57	-173.94	855	856	859	857	858
b1	0.06	379	2PND	ASP	109	A	-144.13	159.8	176.21	1756	1757	1760	1758	1759
b1	0.06	380	2PTH	ASP	141	A	-153.02	168.71	-178.14	2143	2144	2147	2145	2146
b1	0.06	381	2QWT	ASP	147	A	-112.59	176.03	-170.32	2128	2129	2132	2130	2131
b1	0.06	382	2QY9	ASP	224	A	-153.54	178.13	-178.87	485	486	489	487	488
b1	0.06	383	2R57	ASP	243	A	-142.92	174.11	-175.18	1047	1048	1051	1049	1050
b1	0.06	384	2RA1	ASP	271	A	-133.01	-162.86	-175.03	3751	3752	3755	3753	3754
b1	0.06	385	2RJD	ASP	391	A	-128.79	170.68	-172.6	2881	2882	2885	2883	2884
b1	0.06	386	2RKQ	ASP	50	A	-151.21	170.49	-172.01	575	576	579	577	578
b1	0.06	387	2RKX	ASP	85	A	-153.33	170.24	-179.83	1322	1323	1326	1324	1325
b1	0.06	388	2SIL	ASP	306	A	-154.76	-161.67	177.95	4630	4631	4634	4632	4633
b1	0.06	389	2UWI	ASP	51	A	-143.44	-171.02	-179.2	435	436	439	437	438
b1	0.06	390	2UWI	ASP	51	B	-142.4	-169.67	-178.34	2251	2252	2255	2253	2254
b1	0.06	391	2V2U	ASP	160	B	-153.98	-168.15	-173.59	5385	5386	5389	5387	5388
b1	0.06	392	2VGM	ASP	110	A	-132.4	158.22	-176.16	1445	1446	1449	1447	1448
b1	0.06	393	2VH4	ASP	56	A	-144.91	179.16	-178.02	189	190	193	191	192
b1	0.06	394	2VH4	ASP	176	A	-117.4	-163.27	-178.08	2087	2088	2091	2089	2090
b1	0.06	395	2VH4	ASP	369	A	-133.99	-161.99	-173.93	5018	5019	5022	5020	5021
b1	0.06	396	2VH4	ASP	56	B	-117.7	-179.36	-175.62	6005	6006	6009	6007	6008
b1	0.06	397	2VH4	ASP	369	B	-140.82	-165.28	-179.91	10766	10767	10770	10768	10769
b1	0.06	398	2VSA	ASP	90	A	-111.79	177.31	178.96	908	909	912	910	911
b1	0.06	399	2W61	ASP	148	A	-132.77	171.82	-173.81	1783	1784	1787	1785	1786
b1	0.06	400	2W7U	ASP	69	A	-150.9	173.79	-178.47	979	980	983	981	982
b1	0.06	401	2W7U	ASP	69	C	-147.77	163.99	-179.57	6718	6719	6722	6720	6721
b1	0.06	402	2W7U	ASP	69	D	-149.49	167.92	-175.55	9567	9568	9571	9569	9570
b1	0.06	403	2W9P	ASP	61	L	-121.96	176.29	175.5	16701	16702	16705	16703	16704
b1	0.06	404	2WPG	ASP	208	A	-146.89	-175.57	-173.25	3056	3057	3060	3058	3059
b1	0.06	405	2WQX	ASP	277	A	-137.63	177.18	-171.97	3877	3878	3881	3879	3880
b1	0.06	406	2WQX	ASP	277	B	-137.18	177.97	-171.64	8493	8494	8497	8495	8496
b1	0.06	407	2X3X	ASP	416	E	-120.72	-162.87	-174.95	15384	15385	15388	15386	15387
b1	0.06	408	2X4L	ASP	144	A	-149.07	172.44	177.5	1396	1397	1400	1398	1399
b1	0.06	409	2X6Q	ASP	365	A	-145.49	-175.58	-178.84	5892	5893	5896	5894	5895
b1	0.06	410	2X6Q	ASP	365	B	-148.48	-179.41	-178.53	12624	12625	12628	12626	12627
b1	0.06	411	2X6R	ASP	365	A	-148.02	-173.26	179.91	5892	5893	5896	5894	5895
b1	0.06	412	2X6R	ASP	365	B	-144.75	-174.78	179.55	12634	12635	12638	12636	12637
b1	0.06	413	2XD2	ASP	125	B	-124.87	-177.37	-179.42	6945	6946	6949	6947	6948
b1	0.06	414	2XHW	ASP	61	A	-136.28	-176.45	179.75	957	958	961	959	960
b1	0.06	415	2YV1	ASP	11	A	-146.58	-170.22	-178.72	70	71	74	72	73
b1	0.06	416	2YWE	ASP	266	A	-153.71	160.54	-177.83	3726	3727	3730	3728	3729
b1	0.06	417	2YX0	ASP	206	A	-153.3	157.26	-178.08	3149	3150	3153	3151	3152
b1	0.06	418	2Z01	ASP	104	A	-118.05	156.25	179.11	1257	1258	1261	1259	1260
b1	0.06	419	2Z0M	ASP	206	A	-147.68	-177.1	-178.01	3293	3294	3297	3295	3296
b1	0.06	420	2Z1P	ASP	184	A	-150.56	-162.05	179.63	1998	1999	2002	2000	2001
b1	0.06	421	2Z83	ASP	604	A	-135.07	170.24	-179.33	6422	6423	6426	6424	6425
b1	0.06	422	2ZCO	ASP	56	A	-144.59	-165.56	-176.01	913	914	917	915	916
b1	0.06	423	2ZEQ	ASP	20	A	-142.74	-177.73	-178.39	304	305	308	306	307
b1	0.06	424	2ZFY	ASP	216	A	-125.95	-165.36	-179.31	2706	2707	2710	2708	2709
b1	0.06	425	2ZJ8	ASP	448	A	-152.09	162.43	178.84	7082	7083	7086	7084	7085
b1	0.06	426	2ZRR	ASP	31	A	-151.64	156.31	-179.19	349	350	353	351	352
b1	0.06	427	2ZW1	ASP	22	A	-153.79	175.93	-177.23	349	350	353	351	352
b1	0.06	428	3B9E	ASP	548	A	-126.64	-178.2	-179.16	7865	7866	7869	7867	7868
b1	0.06	429	3B9N	ASP	250	B	-123.91	163.85	-179.87	10896	10897	10900	10898	10899
b1	0.06	430	3BHW	ASP	117	A	-133.91	171.75	179.16	1719	1720	1723	1721	1722
b1	0.06	431	3BHW	ASP	117	B	-145	177.21	-174.41	4640	4641	4644	4642	4643
b1	0.06	432	3BLM	ASP	233	A	-127.17	173.09	165.48	3235	3236	3239	3237	3238
b1	0.06	433	3BNW	ASP	37	A	-132.06	178.99	-173.33	462	463	466	464	465
b1	0.06	434	3BNW	ASP	37	B	-141.87	174.42	-175.77	2849	2850	2853	2851	2852
b1	0.06	435	3BOK	ASP	58	A	-138.83	176.93	-164.91	887	888	891	889	890
b1	0.06	436	3BYI	ASP	383	A	-131.28	160.64	-172.18	1936	1937	1940	1938	1939
b1	0.06	437	3BYI	ASP	383	B	-119.85	155.67	-177.83	5233	5234	5237	5235	5236
b1	0.06	438	3BYI	ASP	383	C	-125.61	173.78	-175.94	8495	8496	8499	8497	8498
b1	0.06	439	3BZG	ASP	177	A	-127.2	176.08	-169.2	2806	2807	2810	2808	2809
b1	0.06	440	3BZK	ASP	158	A	-154.96	165.07	179.86	2484	2485	2488	2486	2487
b1	0.06	441	3BZK	ASP	611	A	-136.68	-162.82	-175.17	9434	9435	9438	9436	9437
b1	0.06	442	3C0L	ASP	177	A	-126.22	174.25	-174.29	2806	2807	2810	2808	2809
b1	0.06	443	3CE7	ASP	56	A	-132.95	-170.33	-177.54	712	713	716	714	715
b1	0.06	444	3CJ1	ASP	416	A	-122.46	-173.27	-178.05	5722	5723	5726	5724	5725
b1	0.06	445	3CKH	ASP	144	A	-134.39	157.99	-178.67	2163	2164	2167	2165	2166
b1	0.06	446	3COI	ASP	113	A	-138.46	162.7	-176.04	1808	1809	1812	1810	1811
b1	0.06	447	3COU	ASP	63	A	-110.11	-179.51	-173.17	941	942	945	943	944
b1	0.06	448	3CSG	ASP	209	A	-124.08	-168.79	-173.91	3195	3196	3199	3197	3198
b1	0.06	449	3CWV	ASP	247	A	-145.48	-175.71	-169.83	3667	3668	3671	3669	3670
b1	0.06	450	3CWV	ASP	247	B	-148.16	-168.32	-178.54	8394	8395	8398	8396	8397
b1	0.06	451	3D5U	ASP	108	A	-113.24	-163.13	-177.77	1356	1357	1360	1358	1359
b1	0.06	452	3D79	ASP	46	A	-145.97	-167.11	-170.71	695	696	699	697	698
b1	0.06	453	3D7C	ASP	774	B	-150.58	177.84	-176.41	2519	2520	2523	2521	2522
b1	0.06	454	3D9W	ASP	250	A	-143.31	158.06	-179.2	3865	3866	3869	3867	3868
b1	0.06	455	3D9W	ASP	6	D	-115.99	162.83	-179.72	13213	13214	13217	13215	13216
b1	0.06	456	3DIW	ASP	778	C	-117.82	162.36	-179.34	3422	3423	3426	3424	3425
b1	0.06	457	3DJ3	ASP	49	D	-150.99	177.6	-178.88	5221	5222	5225	5223	5224
b1	0.06	458	3DRM	ASP	341	A	-148.09	-177.18	-179.04	5003	5004	5007	5005	5006
b1	0.06	459	3DTM	ASP	233	A	-143.95	175.6	173.85	3223	3224	3227	3225	3226
b1	0.06	460	3DVW	ASP	191	A	-153.33	176.82	-168.24	2624	2625	2628	2626	2627
b1	0.06	461	3DW0	ASP	233	A	-148.76	165.21	171.38	3021	3022	3025	3023	3024
b1	0.06	462	3DW0	ASP	233	B	-145.89	163.55	170.37	6928	6929	6932	6930	6931
b1	0.06	463	3DXN	ASP	92	A	-140.85	-167.72	-179.82	1035	1036	1039	1037	1038
b1	0.06	464	3EDU	ASP	1721	A	-150.39	175.78	-170.94	489	490	493	491	492
b1	0.06	465	3EJF	ASP	135	A	-128.2	166.47	-171.51	1994	1995	1998	1996	1997
b1	0.06	466	3ENB	ASP	1782	B	-152.53	161	177.13	3775	3776	3779	3777	3778
b1	0.06	467	3EOX	ASP	158	A	-148.68	-166.06	-178.17	2435	2436	2439	2437	2438
b1	0.06	468	3FUQ	ASP	1163	A	-151.41	178.16	-179.71	4728	4729	4732	4730	4731
b1	0.06	469	3GBZ	ASP	97	A	-143.62	165.19	-168.24	1254	1255	1258	1256	1257
b1	0.06	470	3GBZ	ASP	237	A	-138.91	-177.74	-173.41	3216	3217	3220	3218	3219
b1	0.06	471	3GD0	ASP	299	A	-117.71	-170.43	-172.53	3929	3930	3933	3931	3932
b1	0.06	472	3GP7	ASP	48	A	-123.4	166.81	171.49	746	747	750	748	749
b1	0.06	473	3GP7	ASP	48	B	-123.93	167.57	171.33	4448	4449	4452	4450	4451
b1	0.06	474	3GT7	ASP	96	A	-146.42	160.77	178.96	1370	1371	1374	1372	1373
b1	0.06	475	3H5L	ASP	165	A	-122.37	170.58	172.66	1814	1815	1818	1816	1817
b1	0.06	476	3H5L	ASP	165	B	-122.79	170.17	171.99	7751	7752	7755	7753	7754
b1	0.06	477	3HMH	ASP	1568	A	-149.49	173.99	-173.36	891	892	895	893	894
b1	0.06	478	3HOJ	ASP	162	A	-144.06	-179.62	-174.38	2541	2542	2545	2543	2544
b1	0.06	479	3HOL	ASP	416	A	-149.48	171.68	-174.83	6006	6007	6010	6008	6009
b1	0.06	480	3HSM	ASP	192	A	-153.79	-179.49	178.99	2269	2270	2273	2271	2272
b1	0.06	481	3HSM	ASP	192	B	-151.12	179.7	178.64	4673	4674	4677	4675	4676
b1	0.06	482	3HVA	ASP	397	A	-140.59	-177.52	-177.68	1992	1993	1996	1994	1995
b1	0.06	483	3HWI	ASP	30	A	-126.63	172.19	169.27	410	411	414	412	413
b1	0.06	484	3HWI	ASP	37	A	-154.3	172.27	-171.85	500	501	504	502	503
b1	0.06	485	3HZ8	ASP	191	A	-152.05	174.9	-172.95	2620	2621	2624	2622	2623
b1	0.06	486	3I2N	ASP	87	A	-111.78	-179.2	-175.06	1166	1167	1170	1168	1169
b1	0.06	487	3I35	ASP	236	A	-152.45	-167.14	-178.66	469	470	473	471	472
b1	0.06	488	3I41	ASP	273	A	-121.47	159.85	171.06	4174	4175	4178	4176	4177
b1	0.06	489	3I41	ASP	273	B	-119.99	167.73	177.45	8726	8727	8730	8728	8729
b1	0.06	490	3I85	ASP	65	A	-133.41	169.68	176.06	597	598	601	599	600
b1	0.06	491	3I85	ASP	65	B	-137.09	172.51	175.72	1820	1821	1824	1822	1823
b1	0.06	492	3ID1	ASP	161	A	-147.55	174.92	-178.93	500	501	504	502	503
b1	0.06	493	3IEP	ASP	427	A	-113.35	-173.66	-169.35	6504	6505	6508	6506	6507
b1	0.06	494	3ILY	ASP	87	A	-145.41	174.56	-172.12	1106	1107	1110	1108	1109
b1	0.06	495	3ILY	ASP	87	B	-139.29	-179.96	-175.66	3242	3243	3246	3244	3245
b1	0.06	496	3IM5	ASP	204	A	-143.6	-176.37	175.49	2313	2314	2317	2315	2316
b1	0.06	497	3IM5	ASP	204	B	-154.33	-178.17	175.9	4858	4859	4862	4860	4861
b1	0.06	498	3IPL	ASP	54	A	-113.24	177.51	173.4	871	872	875	873	874
b1	0.06	499	3IPL	ASP	200	A	-143.52	-161.32	-177.68	2619	2620	2623	2621	2622
b1	0.06	500	3IPL	ASP	54	C	-131.77	-175.15	177.13	14859	14860	14863	14861	14862
b1	0.06	501	3IPL	ASP	200	C	-147.43	-160.6	-176.98	16554	16555	16558	16556	16557
b1	0.06	502	3IU0	ASP	188	A	-142.01	166.3	-179.74	2479	2480	2483	2481	2482
b1	0.06	503	3IU5	ASP	93	A	-154.71	178.91	-178.4	863	864	867	865	866
b1	0.06	504	3IVF	ASP	201	A	-148.94	-166.4	-174.09	2597	2598	2601	2599	2600
b1	0.06	505	3JVC	ASP	200	B	-134.73	155.98	179.61	2908	2909	2912	2910	2911
b1	0.06	506	3JVE	ASP	939	A	-151.47	-175.74	-172.6	606	607	610	608	609
b1	0.06	507	3K5O	ASP	446	B	-135.6	159.63	-179.62	18968	18969	18972	18970	18971
b1	0.06	508	3K74	ASP	144	A	-145.31	-162.23	-178.21	2231	2232	2235	2233	2234
b1	0.06	509	3K8U	ASP	71	A	-136.26	-178.67	-177.73	1031	1032	1035	1033	1034
b1	0.06	510	3KCI	ASP	4127	A	-154.13	-174.82	-177.88	2518	2519	2522	2520	2521
b1	0.06	511	3KH7	ASP	158	A	-114.31	-173.91	-176.24	2126	2127	2130	2128	2129
b1	0.06	512	3KJT	ASP	209	A	-121.96	-172.01	-178.2	3281	3282	3285	3283	3284
b1	0.06	513	3L78	ASP	97	A	-133.86	-165.55	-176.94	1539	1540	1543	1541	1542
b1	0.06	514	3LNU	ASP	113	A	-139.4	163.6	179.61	816	817	820	818	819
b1	0.06	515	3LO7	ASP	328	A	-153.73	174.22	-178.77	3809	3810	3813	3811	3812
b1	0.06	516	3LO7	ASP	465	B	-113.04	160.81	-175.66	11339	11340	11343	11341	11342
b1	0.06	517	3LPZ	ASP	86	A	-152.87	-179.79	-171.41	1286	1287	1290	1288	1289
b1	0.06	518	3LW2	ASP	158	A	-151.08	-167.99	-176.42	2417	2418	2421	2419	2420
b1	0.06	519	3LW2	ASP	222	A	-139.05	166.46	-177.82	3296	3297	3300	3298	3299
b1	0.06	520	3MDF	ASP	18	A	-138.26	-176.43	-178.05	265	266	269	267	268
b1	0.06	521	3MDF	ASP	18	B	-136.59	-171.77	-178.68	1534	1535	1538	1536	1537
b1	0.06	522	3MQM	ASP	2487	A	-116.86	162.34	179.54	843	844	847	845	846
b1	0.06	523	3MQM	ASP	2487	B	-125.7	165.08	-179.49	2703	2704	2707	2705	2706
b1	0.06	524	3N0F	ASP	175	A	-112.05	-176.17	-179.52	1810	1811	1814	1812	1813
b1	0.06	525	3N11	ASP	117	A	-149.14	175.7	-177.87	1318	1319	1322	1320	1321
b1	0.06	526	3N2T	ASP	93	A	-152.21	-168.16	-176.18	1364	1365	1368	1366	1367
b1	0.06	527	3N77	ASP	74	A	-133.76	166.95	177.51	1165	1166	1169	1167	1168
b1	0.06	528	3N77	ASP	74	B	-130.57	163.16	179.76	3396	3397	3400	3398	3399
b1	0.06	529	3NCW	ASP	807	A	-111.49	165.22	-178.51	864	865	868	866	867
b1	0.06	530	3ND2	ASP	511	A	-148.55	-174.21	178.28	7861	7862	7865	7863	7864
b1	0.06	531	3NR0	ASP	229	A	-115.32	178.87	-176.37	3245	3246	3249	3247	3248
b1	0.06	532	3NR0	ASP	229	B	-114	175.29	-178.59	6849	6850	6853	6851	6852
b1	0.06	533	3NS5	ASP	150	B	-150.39	-164.95	-177.02	2635	2636	2639	2637	2638
b1	0.06	534	3OBS	ASP	123	A	-148.81	170.48	-178.57	1941	1942	1945	1943	1944
b1	0.06	535	3ONG	ASP	532	C	-110.19	165.22	179.96	5692	5693	5696	5694	5695
b1	0.06	536	3ONH	ASP	488	A	-150.71	-173.72	-172.89	801	802	805	803	804
b1	0.06	537	3ORE	ASP	236	A	-119.5	-161.88	-177.33	3510	3511	3514	3512	3513
b1	0.06	538	3ORE	ASP	419	A	-145.94	-164.07	179.4	6171	6172	6175	6173	6174
b1	0.06	539	3ORE	ASP	419	B	-133.58	-169.99	178.45	10088	10089	10092	10090	10091
b1	0.06	540	3OU5	ASP	376	A	-112.71	167.75	-168.55	4573	4574	4577	4575	4576
b1	0.06	541	3P0L	ASP	183	A	-117.99	169.57	-178.5	1840	1841	1844	1842	1843
b1	0.06	542	3P0L	ASP	183	B	-117.82	169.22	-178.45	5121	5122	5125	5123	5124
b1	0.06	543	3P0L	ASP	183	C	-117.9	169.68	-178.68	8371	8372	8375	8373	8374
b1	0.06	544	3P0L	ASP	183	D	-117.75	169.57	-178.79	11481	11482	11485	11483	11484
b1	0.06	545	3P4L	ASP	887	A	-135.78	-172.59	-176.34	558	559	562	560	561
b1	0.06	546	3PZF	ASP	303	A	-134.87	168.9	-171.06	4291	4292	4295	4293	4294
b1	0.06	547	3Q1C	ASP	238	A	-147.42	-178.59	-170.52	3058	3059	3062	3060	3061
b1	0.06	548	3Q48	ASP	65	A	-124.15	176.49	-173.72	515	516	519	517	518
b1	0.06	549	3Q48	ASP	65	B	-124.95	179.59	-172.3	3476	3477	3480	3478	3479
b1	0.06	550	3QH4	ASP	211	A	-149.94	177.45	-173.81	3081	3082	3085	3083	3084
b1	0.06	551	3QYJ	ASP	140	A	-145.53	-176.58	-176.11	2222	2223	2226	2224	2225
b1	0.06	552	3QYJ	ASP	140	B	-140.31	-177.8	-175.58	6853	6854	6857	6855	6856
b1	0.06	553	3SQC	ASP	462	A	-140.83	-163.61	-179.28	7175	7176	7179	7177	7178
b1	0.06	554	3SQC	ASP	462	B	-142.34	-163.99	-179.02	16908	16909	16912	16910	16911
b1	0.06	555	3SQC	ASP	462	C	-143.61	-163.67	-179.47	26641	26642	26645	26643	26644
b1	0.06	556	4GCR	ASP	107	A	-135.82	173.12	179.19	1719	1720	1723	1721	1722
b1	0.18	1	1A06	ASP	24	A	-120.93	177.09	176.23	254	255	258	256	257
b1	0.18	2	1A06	ASP	83	A	-137.76	165.71	-178.76	1006	1007	1010	1008	1009
b1	0.18	3	1A5D	ASP	107	A	-126.09	178.35	179.9	1703	1704	1707	1705	1706
b1	0.18	4	1A5D	ASP	107	B	-131.86	162.69	178.34	4516	4517	4520	4518	4519
b1	0.18	5	1AK1	ASP	228	A	-113.17	168.43	179.93	3567	3568	3571	3569	3570
b1	0.18	6	1AO3	ASP	117	A	-137.03	178.32	178.34	1763	1764	1767	1765	1766
b1	0.18	7	1AO3	ASP	117	B	-145.37	178.42	179.54	4572	4573	4576	4574	4575
b1	0.18	8	1ATT	ASP	367	A	-144.31	160.58	-176.29	5706	5707	5710	5708	5709
b1	0.18	9	1ATZ	ASP	1039	A	-151.36	171.83	178.18	1742	1743	1746	1744	1745
b1	0.18	10	1ATZ	ASP	1039	B	-152.14	173.97	178.06	4544	4545	4548	4546	4547
b1	0.18	11	1BK1	ASP	85	A	-152.03	155.94	-179.35	1206	1207	1210	1208	1209
b1	0.18	12	1CFY	ASP	61	A	-144.49	165.86	-179.76	872	873	876	874	875
b1	0.18	13	1CFY	ASP	123	B	-153.34	163.62	-179.92	3905	3906	3909	3907	3908
b1	0.18	14	1CIY	ASP	308	A	-117.59	-166.68	178.97	4477	4478	4481	4479	4480
b1	0.18	15	1CLW	ASP	411	A	-137.1	-171.35	179.35	4380	4381	4384	4382	4383
b1	0.18	16	1CLW	ASP	623	A	-142.84	-171.55	179.52	7422	7423	7426	7424	7425
b1	0.18	17	1COF	ASP	61	A	-152.82	163.73	-179.62	872	873	876	874	875
b1	0.18	18	1DU4	ASP	254	C	-135.97	162.47	176.76	11817	11818	11821	11819	11820
b1	0.18	19	1DYW	ASP	167	A	-146.26	161.71	176.07	2495	2496	2499	2497	2498
b1	0.18	20	1EDQ	ASP	132	A	-148.74	166.6	-168.38	1548	1549	1552	1550	1551
b1	0.18	21	1ENK	ASP	103	A	-111.82	170.49	-178.26	1677	1678	1681	1679	1680
b1	0.18	22	1ERJ	ASP	527	A	-130.23	176.02	-179.1	2820	2821	2824	2822	2823
b1	0.18	23	1ERJ	ASP	577	A	-152.9	177.32	-178.39	3436	3437	3440	3438	3439
b1	0.18	24	1ERJ	ASP	631	A	-152.03	-174.54	179.82	4010	4011	4014	4012	4013
b1	0.18	25	1ERJ	ASP	527	B	-129.29	175.54	-178.69	7966	7967	7970	7968	7969
b1	0.18	26	1ERJ	ASP	527	C	-128.95	176.8	-178.42	13202	13203	13206	13204	13205
b1	0.18	27	1ERJ	ASP	577	C	-153.15	177.85	-178.3	13890	13891	13894	13892	13893
b1	0.18	28	1ERJ	ASP	631	C	-154.03	-174.08	-179.57	14483	14484	14487	14485	14486
b1	0.18	29	1EY8	ASP	19	A	-154.65	176.13	177.57	203	204	207	205	206
b1	0.18	30	1EYH	ASP	66	A	-150.59	172.46	-174.93	800	801	804	802	803
b1	0.18	31	1F1S	ASP	478	A	-147.4	160.88	-178.17	4886	4887	4890	4888	4889
b1	0.18	32	1F2Y	ASP	19	A	-139.87	-178.07	178.18	225	226	229	227	228
b1	0.18	33	1F2Z	ASP	19	A	-153.33	-178.61	179.17	225	226	229	227	228
b1	0.18	34	1FMT	ASP	142	A	-133.99	179.36	-178.08	2075	2076	2079	2077	2078
b1	0.18	35	1FMT	ASP	142	B	-127.24	177.41	177.16	6775	6776	6779	6777	6778
b1	0.18	36	1G83	ASP	191	A	-134.98	171.04	179.21	1676	1677	1680	1678	1679
b1	0.18	37	1G83	ASP	191	B	-137.05	168.23	179.28	4233	4234	4237	4235	4236
b1	0.18	38	1GCS	ASP	64	A	-151.64	155.13	-174.26	1007	1008	1011	1009	1010
b1	0.18	39	1I04	ASP	143	A	-151.64	165.77	179.6	1962	1963	1966	1964	1965
b1	0.18	40	1I39	ASP	6	A	-153.67	-177.72	-178.95	78	79	82	80	81
b1	0.18	41	1IO2	ASP	7	A	-145.56	-179.21	-177.28	97	98	101	99	100
b1	0.18	42	1IQV	ASP	138	A	-138.09	-171.03	178.59	1384	1385	1388	1386	1387
b1	0.18	43	1ISE	ASP	61	A	-149.65	165.66	179.36	938	939	942	940	941
b1	0.18	44	1J08	ASP	118	A	-149.22	159.87	179.29	1856	1857	1860	1858	1859
b1	0.18	45	1J08	ASP	118	B	-150.86	160.59	179.1	5429	5430	5433	5431	5432
b1	0.18	46	1J08	ASP	118	C	-142.06	164.9	178.66	9002	9003	9006	9004	9005
b1	0.18	47	1J08	ASP	118	D	-147.93	161.39	179.53	12575	12576	12579	12577	12578
b1	0.18	48	1JAM	ASP	99	A	-153.2	167.05	179.05	1554	1555	1558	1556	1557
b1	0.18	49	1JI6	ASP	610	A	-151.18	179.24	-179.81	8722	8723	8726	8724	8725
b1	0.18	50	1JPE	ASP	21	A	-153.85	164.61	-179.14	169	170	173	171	172
b1	0.18	51	1K50	ASP	50	A	-135.54	159.91	179.89	725	726	729	727	728
b1	0.18	52	1KAA	ASP	19	A	-150.74	178.18	175.74	225	226	229	227	228
b1	0.18	53	1KAB	ASP	19	A	-153.95	-177.77	177.34	225	226	229	227	228
b1	0.18	54	1KDA	ASP	19	A	-150.32	-178.88	178.5	225	226	229	227	228
b1	0.18	55	1KDB	ASP	19	A	-154.24	-179.69	179.42	225	226	229	227	228
b1	0.18	56	1KDC	ASP	19	A	-153.32	-176.72	178.46	225	226	229	227	228
b1	0.18	57	1KEH	ASP	455	A	-143.66	165.71	178.56	6826	6827	6830	6828	6829
b1	0.18	58	1L04	ASP	157	A	-136.54	-178.89	-170.67	2507	2508	2511	2509	2510
b1	0.18	59	1L6P	ASP	21	A	-150.69	169.46	-178.57	233	234	237	235	236
b1	0.18	60	1M53	ASP	159	A	-153.46	156.07	179.51	1893	1894	1897	1895	1896
b1	0.18	61	1M8U	ASP	161	A	-121.07	155.62	-179.93	2628	2629	2632	2630	2631
b1	0.18	62	1M8U	ASP	172	A	-129.71	157.24	-179.34	2801	2802	2805	2803	2804
b1	0.18	63	1MC4	ASP	262	A	-152.69	156.95	-179.32	3970	3971	3974	3972	3973
b1	0.18	64	1N7P	ASP	398	A	-138.46	172.05	-178.16	3646	3647	3650	3648	3649
b1	0.18	65	1NAR	ASP	118	A	-130.26	-178.37	178.8	1882	1883	1886	1884	1885
b1	0.18	66	1NI2	ASP	261	B	-114.44	-161.2	-179.33	9176	9177	9180	9178	9179
b1	0.18	67	1NIJ	ASP	47	A	-142.77	170.2	167.2	697	698	701	699	700
b1	0.18	68	1NM8	ASP	445	A	-150.22	177.06	-177.4	7017	7018	7021	7019	7020
b1	0.18	69	1O8I	ASP	299	A	-135.05	156.55	-179.87	4417	4418	4421	4419	4420
b1	0.18	70	1O8M	ASP	299	A	-132.89	160.06	179.68	4417	4418	4421	4419	4420
b1	0.18	71	1O9H	ASP	214	A	-145.27	164.97	175.92	3208	3209	3212	3210	3211
b1	0.18	72	1OIB	ASP	96	A	-131.85	173.43	178.52	1378	1379	1382	1380	1381
b1	0.18	73	1OW1	ASP	3497	A	-140.06	160.42	179.88	33	34	37	35	36
b1	0.18	74	1OZA	ASP	265	A	-150.35	163.06	-179.58	3832	3833	3836	3834	3835
b1	0.18	75	1PEV	ASP	108	A	-152.69	155.7	-179.81	1578	1579	1582	1580	1581
b1	0.18	76	1PSN	ASP	87	A	-154.4	176.73	171.63	1258	1259	1262	1260	1261
b1	0.18	77	1PTD	ASP	126	A	-118.08	177.64	179.12	2021	2022	2025	2023	2024
b1	0.18	78	1QA2	ASP	411	A	-137.7	-170.55	179.9	4392	4393	4396	4394	4395
b1	0.18	79	1QA2	ASP	623	A	-150.46	-173.27	179.27	7423	7424	7427	7425	7426
b1	0.18	80	1QA3	ASP	411	A	-138.21	-169.71	179.46	4395	4396	4399	4397	4398
b1	0.18	81	1QA3	ASP	623	A	-144.58	-169.96	179.31	7426	7427	7430	7428	7429
b1	0.18	82	1QMT	ASP	112	A	-150.29	171.31	179.68	1828	1829	1832	1830	1831
b1	0.18	83	1QXT	ASP	103	A	-148.14	-162.46	-178.23	1517	1518	1521	1519	1520
b1	0.18	84	1QY3	ASP	103	A	-150.63	-161.31	-178.67	1539	1540	1543	1541	1542
b1	0.18	85	1QYO	ASP	103	A	-148.06	-162.77	-178.83	1543	1544	1547	1545	1546
b1	0.18	86	1RBU	ASP	10	A	-154.62	158.09	-179.94	162	163	166	164	165
b1	0.18	87	1RI6	ASP	229	A	-118.33	-168.8	-179.89	3431	3432	3435	3433	3434
b1	0.18	88	1S0G	ASP	245	A	-151.8	-162.79	-179.85	3902	3903	3906	3904	3905
b1	0.18	89	1S0G	ASP	484	A	-149.6	155.22	179.74	7717	7718	7721	7719	7720
b1	0.18	90	1SFE	ASP	59	A	-132.1	158.2	179.3	697	698	701	699	700
b1	0.18	91	1SLL	ASP	472	A	-123.73	162.28	-178.51	5987	5988	5991	5989	5990
b1	0.18	92	1SUU	ASP	608	A	-152.41	170.62	172.11	1485	1486	1489	1487	1488
b1	0.18	93	1SYE	ASP	19	A	-154.21	176.27	178.47	225	226	229	227	228
b1	0.18	94	1SYG	ASP	19	A	-148.84	178.6	179.25	225	226	229	227	228
b1	0.18	95	1T7N	ASP	466	A	-142.64	175.78	-176.81	7060	7061	7064	7062	7063
b1	0.18	96	1TGN	ASP	189	A	-132.01	-166.94	167.11	2446	2447	2450	2448	2449
b1	0.18	97	1TGO	ASP	141	A	-153.63	167.22	-179.47	2356	2357	2360	2358	2359
b1	0.18	98	1TJE	ASP	180	A	-129.41	175.94	-176.44	2793	2794	2797	2795	2796
b1	0.18	99	1TK1	ASP	35	A	-127.98	-176.84	178.79	464	465	468	466	467
b1	0.18	100	1U5G	ASP	170	A	-118.24	174.74	-172.78	1081	1082	1085	1083	1084
b1	0.18	101	1U5G	ASP	170	B	-111.65	167.86	176.66	2964	2965	2968	2966	2967
b1	0.18	102	1U5G	ASP	170	D	-110.54	173.48	-176.42	6826	6827	6830	6828	6829
b1	0.18	103	1UJ8	ASP	55	A	-130.67	-176.2	179.45	804	805	808	806	807
b1	0.18	104	1UKR	ASP	85	A	-151.92	160.36	-179.07	1195	1196	1199	1197	1198
b1	0.18	105	1UKR	ASP	85	B	-152.25	159.42	-179.24	3792	3793	3796	3794	3795
b1	0.18	106	1UKR	ASP	85	C	-152.39	161.14	-178.4	6389	6390	6393	6391	6392
b1	0.18	107	1UKR	ASP	85	D	-151.88	160.79	-179.11	8986	8987	8990	8988	8989
b1	0.18	108	1VAV	ASP	150	A	-132.74	-179.64	178.79	2373	2374	2377	2375	2376
b1	0.18	109	1VES	ASP	33	A	-141.13	170.38	-179.66	500	501	504	502	503
b1	0.18	110	1VES	ASP	33	B	-131.71	169.42	177.91	2228	2229	2232	2230	2231
b1	0.18	111	1W8V	ASP	160	A	-154.51	157.51	179.4	2422	2423	2426	2424	2425
b1	0.18	112	1W8Z	ASP	22	A	-114.04	173.54	173.19	296	297	300	298	299
b1	0.18	113	1W9F	ASP	22	A	-120.06	165.01	169.43	296	297	300	298	299
b1	0.18	114	1W9F	ASP	22	B	-121.29	167.98	167.82	2433	2434	2437	2435	2436
b1	0.18	115	1WBA	ASP	31	A	-137.61	166.08	178.48	415	416	419	417	418
b1	0.18	116	1WMK	ASP	81	A	-146.53	156.39	178.42	1316	1317	1320	1318	1319
b1	0.18	117	1WNS	ASP	141	A	-134.81	160.88	-178.79	2345	2346	2349	2347	2348
b1	0.18	118	1WR2	ASP	229	A	-148.23	162.44	-179.79	3655	3656	3659	3657	3658
b1	0.18	119	1WRJ	ASP	27	A	-140.42	160.58	178.61	422	423	426	424	425
b1	0.18	120	1WWA	ASP	306	X	-122.63	158.37	178.95	374	375	378	376	377
b1	0.18	121	1WWA	ASP	306	Y	-117.7	156.89	-179.07	2013	2014	2017	2015	2016
b1	0.18	122	1WWB	ASP	370	X	-124.88	156.07	-178.59	1371	1372	1375	1373	1374
b1	0.18	123	1X6J	ASP	2	A	-119.8	-177.89	-151.75	20	21	24	22	23
b1	0.18	124	1XDW	ASP	325	A	-146.31	168.1	-178.25	5040	5041	5044	5042	5043
b1	0.18	125	1XQZ	ASP	239	A	-149.44	164.69	179.73	3298	3299	3302	3300	3301
b1	0.18	126	1XYH	ASP	151	A	-147.13	170.22	178.41	2349	2350	2353	2351	2352
b1	0.18	127	1Y6J	ASP	39	A	-118.91	170.28	177.85	479	480	483	481	482
b1	0.18	128	1Y9U	ASP	41	A	-150.01	167.25	178.55	570	571	574	572	573
b1	0.18	129	1YES	ASP	157	A	-153.7	172.74	178.4	2273	2274	2277	2275	2276
b1	0.18	130	1YHG	ASP	103	A	-153.2	-166.86	-178.94	1505	1506	1509	1507	1508
b1	0.18	131	1YHH	ASP	103	A	-151.1	-161.84	-178.77	1553	1554	1557	1555	1556
b1	0.18	132	1YHI	ASP	103	A	-148.76	-162.65	-178.46	1537	1538	1541	1539	1540
b1	0.18	133	1YVR	ASP	476	A	-132.74	171.21	179.84	7337	7338	7341	7339	7340
b1	0.18	134	1Z15	ASP	173	A	-148.6	158.94	-179.76	2574	2575	2578	2576	2577
b1	0.18	135	1ZLB	ASP	72	A	-130.59	179.12	-173.16	1046	1047	1050	1048	1049
b1	0.18	136	1ZMF	ASP	296	A	-153.99	163.59	-179.6	2385	2386	2389	2387	2388
b1	0.18	137	1ZVT	ASP	529	A	-115.06	163	177.96	477	478	481	479	480
b1	0.18	138	1ZVT	ASP	529	B	-114.62	157.6	176.25	4202	4203	4206	4204	4205
b1	0.18	139	1ZVT	ASP	684	B	-148.63	173.29	-177.64	6516	6517	6520	6518	6519
b1	0.18	140	1ZYL	ASP	46	A	-121.98	171.08	178.77	666	667	670	668	669
b1	0.18	141	2AHF	ASP	41	A	-114.99	-170.6	-179.71	623	624	627	625	626
b1	0.18	142	2AHF	ASP	41	B	-112.1	-168.03	179.51	6495	6496	6499	6497	6498
b1	0.18	143	2ALA	ASP	109	A	-116.06	162.82	175.77	1663	1664	1667	1665	1666
b1	0.18	144	2ALR	ASP	135	A	-144.43	156.88	-176.45	2089	2090	2093	2091	2092
b1	0.18	145	2B1K	ASP	107	A	-124.52	176.38	178.25	1130	1131	1134	1132	1133
b1	0.18	146	2B1L	ASP	107	A	-132.99	164.5	178.22	804	805	808	806	807
b1	0.18	147	2B1L	ASP	107	B	-126.57	178.63	177.83	2824	2825	2828	2826	2827
b1	0.18	148	2B4E	ASP	177	A	-133.43	-179.31	-177.4	2497	2498	2501	2499	2500
b1	0.18	149	2BJV	ASP	172	A	-149.84	163.97	-172.27	2214	2215	2218	2216	2217
b1	0.18	150	2BJW	ASP	172	A	-143.95	168.03	-172.36	2370	2371	2374	2372	2373
b1	0.18	151	2BK8	ASP	83	A	-153.53	158.07	175.89	1295	1296	1299	1297	1298
b1	0.18	152	2C0F	ASP	50	A	-151.23	-174.31	162.35	404	405	408	406	407
b1	0.18	153	2C0F	ASP	101	A	-141.71	172.75	175.91	1072	1073	1076	1074	1075
b1	0.18	154	2CPL	ASP	160	A	-154.39	158.91	179.58	2405	2406	2409	2407	2408
b1	0.18	155	2CVF	ASP	183	A	-120.89	157.28	-178.05	2869	2870	2873	2871	2872
b1	0.18	156	2D0A	ASP	77	A	-120.31	-175.73	179.68	1129	1130	1133	1131	1132
b1	0.18	157	2D5D	ASP	137	A	-112.28	164.78	179.84	955	956	959	957	958
b1	0.18	158	2D5J	ASP	41	A	-112.86	-168.84	-179.77	623	624	627	625	626
b1	0.18	159	2D5J	ASP	41	B	-111.78	-167.19	179.88	6493	6494	6497	6495	6496
b1	0.18	160	2DBI	ASP	186	A	-132.56	-174.84	-178.3	2643	2644	2647	2645	2646
b1	0.18	161	2DFE	ASP	7	A	-149.48	-178.35	-178.71	97	98	101	99	100
b1	0.18	162	2DFF	ASP	7	A	-140.17	176.49	-177.1	97	98	101	99	100
b1	0.18	163	2DFH	ASP	7	A	-153.38	176.98	180	97	98	101	99	100
b1	0.18	164	2DLI	ASP	47	A	-148.65	157.24	-179.57	718	719	722	720	721
b1	0.18	165	2ECE	ASP	192	A	-125.93	172.88	179.13	2893	2894	2897	2895	2896
b1	0.18	166	2EG9	ASP	171	A	-125.73	-171.32	179.68	1643	1644	1647	1645	1646
b1	0.18	167	2EHG	ASP	7	A	-149.84	158.93	177.59	106	107	110	108	109
b1	0.18	168	2EVB	ASP	137	A	-120.13	167.52	-179.48	1015	1016	1019	1017	1018
b1	0.18	169	2EY5	ASP	19	A	-154.24	178.65	176.89	203	204	207	205	206
b1	0.18	170	2EYM	ASP	19	A	-153.64	178.94	175.54	203	204	207	205	206
b1	0.18	171	2F0E	ASP	19	A	-147.73	-177.42	172.92	203	204	207	205	206
b1	0.18	172	2F0M	ASP	19	A	-151.87	-175.78	-179.45	225	226	229	227	228
b1	0.18	173	2F0U	ASP	19	A	-153.81	-178.88	179.86	225	226	229	227	228
b1	0.18	174	2F82	ASP	11	A	-139.36	165.77	-168.66	137	138	141	139	140
b1	0.18	175	2FBO	ASP	123	J	-145.38	159.66	-179.4	1807	1808	1811	1809	1810
b1	0.18	176	2FEM	ASP	148	A	-112.44	160.15	178.97	2194	2195	2198	2196	2197
b1	0.18	177	2FJZ	ASP	167	A	-152.57	160.25	-174.46	574	575	578	576	577
b1	0.18	178	2FK7	ASP	288	A	-145.68	176.46	177.06	4158	4159	4162	4160	4161
b1	0.18	179	2FO3	ASP	29	A	-125.83	160.33	176.53	332	333	336	334	335
b1	0.18	180	2FP3	ASP	384	A	-117.79	161.17	-179.77	2978	2979	2982	2980	2981
b1	0.18	181	2FY2	ASP	450	A	-145.81	-168.74	-174.59	6761	6762	6765	6763	6764
b1	0.18	182	2G0F	ASP	107	A	-121.55	-174.53	178.97	1130	1131	1134	1132	1133
b1	0.18	183	2G5D	ASP	148	A	-152.36	166.3	173.25	1624	1625	1628	1626	1627
b1	0.18	184	2G5D	ASP	393	A	-145.07	165.37	178.74	5127	5128	5131	5129	5130
b1	0.18	185	2G5X	ASP	7	A	-149.21	173.75	-177.53	106	107	110	108	109
b1	0.18	186	2GAE	ASP	317	A	-149.27	176.57	177.18	4543	4544	4547	4545	4546
b1	0.18	187	2GEE	ASP	141	A	-143.65	156.08	-179.33	821	822	825	823	824
b1	0.18	188	2GKG	ASP	30	A	-118.1	163.52	-176.16	422	423	426	424	425
b1	0.18	189	2GPR	ASP	41	A	-111.82	179.4	179.95	560	561	564	562	563
b1	0.18	190	2GRK	ASP	202	A	-138.04	158.33	179.38	2916	2917	2920	2918	2919
b1	0.18	191	2H14	ASP	302	A	-151.1	174.22	179.98	4136	4137	4140	4138	4139
b1	0.18	192	2HBJ	ASP	238	A	-154.03	171.73	-179.13	1787	1788	1791	1789	1790
b1	0.18	193	2HIV	ASP	351	A	-150.63	162.57	179.46	5431	5432	5435	5433	5434
b1	0.18	194	2HJV	ASP	268	B	-152.8	175.46	-174.91	3395	3396	3399	3397	3398
b1	0.18	195	2HZ7	ASP	524	A	-132.97	168.01	178.86	7606	7607	7610	7608	7609
b1	0.18	196	2I7X	ASP	120	A	-110.78	169.09	179.11	1858	1859	1862	1860	1861
b1	0.18	197	2J4T	ASP	97	A	-152.28	173.14	179.96	1494	1495	1498	1496	1497
b1	0.18	198	2J4T	ASP	97	B	-150.43	170.04	179.4	3353	3354	3357	3355	3356
b1	0.18	199	2J63	ASP	425	A	-153.71	165.4	178.27	4825	4826	4829	4827	4828
b1	0.18	200	2JDF	ASP	107	A	-151.4	174.64	-179.37	1714	1715	1718	1716	1717
b1	0.18	201	2JG5	ASP	227	A	-117.26	176.66	167.37	3455	3456	3459	3457	3458
b1	0.18	202	2JG5	ASP	282	A	-141.42	159.23	175.16	4215	4216	4219	4217	4218
b1	0.18	203	2JG5	ASP	227	B	-114.06	175.22	167.98	8036	8037	8040	8038	8039
b1	0.18	204	2JL9	ASP	209	A	-131.37	163.01	-179.08	3241	3242	3245	3243	3244
b1	0.18	205	2JL9	ASP	209	B	-131.32	165.4	-176.36	13596	13597	13600	13598	13599
b1	0.18	206	2JL9	ASP	209	C	-131.1	164.23	-177.84	23866	23867	23870	23868	23869
b1	0.18	207	2NOT	ASP	39	A	-148.06	174.28	175.28	577	578	581	579	580
b1	0.18	208	2NOT	ASP	39	B	-147.23	171.33	170.29	2382	2383	2386	2384	2385
b1	0.18	209	2NT3	ASP	30	A	-121.39	162.79	-177.53	432	433	436	434	435
b1	0.18	210	2O1P	ASP	279	A	-125.56	168.61	-172.79	4387	4388	4391	4389	4390
b1	0.18	211	2O1P	ASP	279	B	-114.56	168.52	174.8	12769	12770	12773	12771	12772
b1	0.18	212	2O5F	ASP	65	A	-151.7	177.87	177.7	844	845	848	846	847
b1	0.18	213	2O5F	ASP	65	B	-153.94	178.44	178.22	3386	3387	3390	3388	3389
b1	0.18	214	2O7K	ASP	85	A	-152.36	158.15	-179	1181	1182	1185	1183	1184
b1	0.18	215	2OG4	ASP	2174	A	-145.53	171.58	176.1	447	448	451	449	450
b1	0.18	216	2OKT	ASP	305	A	-127.23	159.46	174.31	4908	4909	4912	4910	4911
b1	0.18	217	2OLA	ASP	305	A	-119.76	157.46	171.66	4908	4909	4912	4910	4911
b1	0.18	218	2P1G	ASP	50	A	-148.84	173.95	-177.84	349	350	353	351	352
[truncated: 40,715 more rows]

## Sheet: GLU
Table S1B. List of all glutamic acids in dataset by unique map ID and chess square/parse.
Chess Square	Parse	Map ID	pdb ID	residue	name	chain	phi	psi	omega	atno: N	atno: CA	atno: CB	atno: C	atno: O
a1	.060.060	1	1RI6	GLU	171	A	-176.43	175.09	177.35	2550	2551	2554	2552	2553
a1	.060.060	2	1ZNW	GLU	88	A	-159.06	155	172.75	1060	1061	1064	1062	1063
a1	.060.060	3	2CWC	GLU	216	A	-177.32	166.9	179.11	3055	3056	3059	3057	3058
a1	.060.060	4	2W9P	GLU	45	J	-156.32	161.5	-177.98	13586	13587	13590	13588	13589
a1	.060.180	1	1AFU	GLU	111	A	-161.11	162.48	176.86	1641	1642	1645	1643	1644
a1	.060.180	2	1AOV	GLU	486	A	175.25	162.14	-178.94	7310	7311	7314	7312	7313
a1	.060.180	3	1BRY	GLU	85	Y	-162.25	157.21	-177.88	1323	1324	1327	1325	1326
a1	.060.180	4	1BRY	GLU	85	Z	-162.21	155.86	-177.85	5160	5161	5164	5162	5163
a1	.060.180	5	1BSQ	GLU	108	A	-161.03	168.46	178.7	1726	1727	1730	1728	1729
a1	.060.180	6	1CF1	GLU	161	B	-168.1	159.19	177.73	8211	8212	8215	8213	8214
a1	.060.180	7	1CFY	GLU	38	A	-157.14	156.61	-179.97	512	513	516	514	515
a1	.060.180	8	1CHK	GLU	36	A	-166.02	155.28	176.87	536	537	540	538	539
a1	.060.180	9	1D2P	GLU	648	A	-168.5	158.36	177.3	1773	1774	1777	1775	1776
a1	.060.180	10	1D2P	GLU	835	A	-166.82	155.93	178.83	4708	4709	4712	4710	4711
a1	.060.180	11	1D6M	GLU	47	A	-156.62	163.28	-170.79	724	725	728	726	727
a1	.060.180	12	1EOF	GLU	108	A	-160.52	168.83	179.11	714	715	718	716	717
a1	.060.180	13	1FMT	GLU	133	B	-161.4	161.78	175.68	6639	6640	6643	6641	6642
a1	.060.180	14	1G4R	GLU	185	A	-155.06	163.89	178.68	2883	2884	2887	2885	2886
a1	.060.180	15	1GD8	GLU	115	A	-158.41	164.18	-179.32	1699	1700	1703	1701	1702
a1	.060.180	16	1GD8	GLU	115	B	-158.04	163.89	179.57	3447	3448	3451	3449	3450
a1	.060.180	17	1GD8	GLU	115	C	-160.17	159.99	179.28	5195	5196	5199	5197	5198
a1	.060.180	18	1GD8	GLU	115	D	-163.03	166.24	179.97	6943	6944	6947	6945	6946
a1	.060.180	19	1GD8	GLU	115	E	-157.18	169.32	-179.4	8691	8692	8695	8693	8694
a1	.060.180	20	1GD8	GLU	115	F	-160.34	164.56	-179.52	10439	10440	10443	10441	10442
a1	.060.180	21	1GD8	GLU	115	G	-159.56	165.8	179.14	12187	12188	12191	12189	12190
a1	.060.180	22	1GD8	GLU	115	H	-158.36	164.94	179.47	13935	13936	13939	13937	13938
a1	.060.180	23	1GD8	GLU	115	I	-160.29	164.12	-179.81	15683	15684	15687	15685	15686
a1	.060.180	24	1GS0	GLU	476	B	-156.07	159.73	-179.36	9644	9645	9648	9646	9647
a1	.060.180	25	1GSO	GLU	286	A	-165.63	161.03	178.42	4180	4181	4184	4182	4183
a1	.060.180	26	1GYD	GLU	221	B	-160.63	167.26	164.79	2950	2951	2954	2952	2953
a1	.060.180	27	1HCL	GLU	8	A	-172.82	160.84	177.27	124	125	128	126	127
a1	.060.180	28	1HQZ	GLU	44	3	-157.47	159.06	179.98	4927	4928	4931	4929	4930
a1	.060.180	29	1HQZ	GLU	44	5	-158.97	166.65	179.88	9127	9128	9131	9129	9130
a1	.060.180	30	1HQZ	GLU	44	7	-162.42	167.46	-179.87	13351	13352	13355	13353	13354
a1	.060.180	31	1HQZ	GLU	44	8	-158.76	163.82	-180	15375	15376	15379	15377	15378
a1	.060.180	32	1IJQ	GLU	387	A	-175.21	167.63	169.49	181	182	185	183	184
a1	.060.180	33	1IJQ	GLU	387	B	-169.47	168.9	170.14	5007	5008	5011	5009	5010
a1	.060.180	34	1IO2	GLU	189	A	-164.4	167.58	179.81	2917	2918	2921	2919	2920
a1	.060.180	35	1IQV	GLU	137	A	-158.38	162.2	-179.64	1369	1370	1373	1371	1372
a1	.060.180	36	1IUK	GLU	69	A	-157.95	156.64	-179.83	1095	1096	1099	1097	1098
a1	.060.180	37	1IZ5	GLU	193	A	-157.45	161	178.91	2950	2951	2954	2952	2953
a1	.060.180	38	1IZ5	GLU	67	B	-170.44	168.48	-179.86	4802	4803	4806	4804	4805
a1	.060.180	39	1IZ5	GLU	169	B	-156.11	159.98	178.2	6360	6361	6364	6362	6363
a1	.060.180	40	1IZ5	GLU	193	B	-165.14	164.08	179.1	6733	6734	6737	6735	6736
a1	.060.180	41	1IZP	GLU	111	A	-166.31	161.25	178.49	1652	1653	1656	1654	1655
a1	.060.180	42	1IZQ	GLU	111	A	-165.66	161.1	179.03	1649	1650	1653	1651	1652
a1	.060.180	43	1IZR	GLU	111	A	-168.34	161.82	178.46	1643	1644	1647	1645	1646
a1	.060.180	44	1JVA	GLU	391	B	-159.15	156.6	179.25	8257	8258	8261	8259	8260
a1	.060.180	45	1JVT	GLU	111	A	-179.53	160.87	174.63	1641	1642	1645	1643	1644
a1	.060.180	46	1JVV	GLU	111	A	-162.87	160.43	174.79	1641	1642	1645	1643	1644
a1	.060.180	47	1KEH	GLU	370	A	-161.88	162.25	178.43	5533	5534	5537	5535	5536
a1	.060.180	48	1LMI	GLU	124	A	-166.72	169	171.89	1784	1785	1788	1786	1787
a1	.060.180	49	1LRZ	GLU	324	A	-170.61	163.87	175.07	5137	5138	5141	5139	5140
a1	.060.180	50	1MWK	GLU	35	A	-170.19	167.55	-179.5	551	552	555	553	554
a1	.060.180	51	1MWK	GLU	35	B	-177.1	166.6	179.86	5563	5564	5567	5565	5566
a1	.060.180	52	1NC5	GLU	317	A	-171.55	163.27	178.92	4982	4983	4986	4984	4985
a1	.060.180	53	1NI2	GLU	73	A	-170.89	168.58	-178.36	1181	1182	1185	1183	1184
a1	.060.180	54	1NI2	GLU	73	B	-172.65	171.51	-178.69	6084	6085	6088	6086	6087
a1	.060.180	55	1NQY	GLU	45	A	-160.28	172.24	-179.22	475	476	479	477	478
a1	.060.180	56	1O77	GLU	738	D	-157.44	162.69	-179.79	8395	8396	8399	8397	8398
a1	.060.180	57	1O7F	GLU	131	A	-168.06	173.22	178.77	1829	1830	1833	1831	1832
a1	.060.180	58	1O7F	GLU	422	A	-155.17	171.05	-179.25	6312	6313	6316	6314	6315
a1	.060.180	59	1OB3	GLU	12	B	-158.16	175.09	-178.76	4656	4657	4660	4658	4659
a1	.060.180	60	1OI7	GLU	208	A	-162.81	-176.47	-179.5	3068	3069	3072	3070	3071
a1	.060.180	61	1P3C	GLU	155	A	-159.03	162.12	165.34	2268	2269	2272	2270	2271
a1	.060.180	62	1P9Q	GLU	47	C	-162.28	164.58	-178.48	719	720	723	721	722
a1	.060.180	63	1PE9	GLU	240	A	-157.37	166.97	178.9	3530	3531	3534	3532	3533
a1	.060.180	64	1PE9	GLU	240	B	-159.18	163.69	178.19	8843	8844	8847	8845	8846
a1	.060.180	65	1PW2	GLU	8	A	-172.46	168.97	179.49	124	125	128	126	127
a1	.060.180	66	1Q7F	GLU	772	A	-169.66	160.7	-179.88	243	244	247	245	246
a1	.060.180	67	1Q7F	GLU	772	B	-163.58	165.8	-179.67	4707	4708	4711	4709	4710
a1	.060.180	68	1QLP	GLU	175	A	-166.76	161.09	-179.64	2395	2396	2399	2397	2398
a1	.060.180	69	1QZM	GLU	538	A	-164.78	157.36	176.48	784	785	788	786	787
a1	.060.180	70	1R9H	GLU	119	A	-170.68	178.01	178.37	1737	1738	1741	1739	1740
a1	.060.180	71	1RSS	GLU	74	A	-161.13	160.16	176.38	1028	1029	1032	1030	1031
a1	.060.180	72	1S0G	GLU	1190	A	-167.44	157.53	179.2	19349	19350	19353	19351	19352
a1	.060.180	73	1S0G	GLU	1251	A	-166.79	174.56	179.17	20333	20334	20337	20335	20336
a1	.060.180	74	1S9H	GLU	379	A	-169.77	168.78	-179.98	2426	2427	2430	2428	2429
a1	.060.180	75	1SEF	GLU	248	A	-158.82	164.59	179.91	3610	3611	3614	3612	3613
a1	.060.180	76	1SH0	GLU	168	A	-158.97	166.12	174.88	2463	2464	2467	2465	2466
a1	.060.180	77	1SH0	GLU	168	B	-163.16	165.91	174.64	10321	10322	10325	10323	10324
a1	.060.180	78	1SR8	GLU	61	A	161.7	157.32	-179.66	951	952	955	953	954
a1	.060.180	79	1TLY	GLU	159	A	-177.97	166.3	176.95	2128	2129	2132	2130	2131
a1	.060.180	80	1TLY	GLU	159	B	176.54	167.57	177.3	6043	6044	6047	6045	6046
a1	.060.180	81	1U09	GLU	166	A	-155.21	168.68	178.69	2513	2514	2517	2515	2516
a1	.060.180	82	1UH7	GLU	16	A	-163.17	166.98	-179.59	203	204	207	205	206
a1	.060.180	83	1UH7	GLU	317	A	-167.08	173.54	177.06	4582	4583	4586	4584	4585
a1	.060.180	84	1UH8	GLU	16	A	-170.46	155.77	-179.75	203	204	207	205	206
a1	.060.180	85	1UH8	GLU	317	A	-169.5	175.83	177.62	4582	4583	4586	4584	4585
a1	.060.180	86	1UH9	GLU	16	A	-159.99	165.02	-179.29	203	204	207	205	206
a1	.060.180	87	1UH9	GLU	317	A	-164.39	173.65	176.72	4582	4583	4586	4584	4585
a1	.060.180	88	1VJK	GLU	20	A	-157.98	158.3	178.5	316	317	320	318	319
a1	.060.180	89	1VMO	GLU	64	B	-160.16	176.52	177.33	3435	3436	3439	3437	3438
a1	.060.180	90	1WDX	GLU	47	A	-157.46	166.37	171.5	676	677	680	678	679
a1	.060.180	91	1WR2	GLU	210	A	-155.77	163.29	179.67	3365	3366	3369	3367	3368
a1	.060.180	92	1X1P	GLU	189	A	-179.25	162.97	178.98	2936	2937	2940	2938	2939
a1	.060.180	93	1XR7	GLU	161	A	-160.73	161.06	171.78	2516	2517	2520	2518	2519
a1	.060.180	94	1XR7	GLU	161	B	-166.57	163.34	173.22	9870	9871	9874	9872	9873
a1	.060.180	95	1YHV	GLU	461	A	-159.77	161.7	179.51	3272	3273	3276	3274	3275
a1	.060.180	96	1YHW	GLU	461	A	-160.71	158.41	179.83	3271	3272	3275	3273	3274
a1	.060.180	97	1YRW	GLU	127	A	-159.41	158.16	174.02	1859	1860	1863	1861	1862
a1	.060.180	98	1YRZ	GLU	1188	A	-156.02	-160.52	179.67	2935	2936	2939	2937	2938
a1	.060.180	99	1YVR	GLU	418	A	-159.07	155.87	177.97	6452	6453	6456	6454	6455
a1	.060.180	100	1YZE	GLU	68	A	-155.31	167.51	-179.49	62	63	66	64	65
a1	.060.180	101	1YZE	GLU	68	B	-160.92	155.32	179.94	1559	1560	1563	1561	1562
a1	.060.180	102	1YZY	GLU	387	A	-163.35	162.73	-179.18	5848	5849	5852	5850	5851
a1	.060.180	103	1YZY	GLU	387	B	-159.43	167.53	-179.05	12086	12087	12090	12088	12089
a1	.060.180	104	1ZHV	GLU	43	A	-157.03	166.56	173.98	612	613	616	614	615
a1	.060.180	105	1ZI0	GLU	537	A	-168.05	166.91	179.64	27	28	31	29	30
a1	.060.180	106	1ZXT	GLU	28	A	-170.95	172.66	173.13	358	359	362	360	361
a1	.060.180	107	1ZXT	GLU	28	B	-170.81	177.06	178.16	1445	1446	1449	1447	1448
a1	.060.180	108	1ZXT	GLU	28	C	-163.2	173.53	168.97	2532	2533	2536	2534	2535
a1	.060.180	109	1ZXT	GLU	28	D	-168.01	-179.15	176.78	3619	3620	3623	3621	3622
a1	.060.180	110	2A22	GLU	23	A	-167.28	165.02	169.06	299	300	303	301	302
a1	.060.180	111	2A22	GLU	23	B	-164.61	171.18	169.65	3421	3422	3425	3423	3424
a1	.060.180	112	2CI3	GLU	136	A	-166.72	174.39	178.82	1996	1997	2000	1998	1999
a1	.060.180	113	2CI4	GLU	136	A	-160.58	175.17	178.7	1986	1987	1990	1988	1989
a1	.060.180	114	2CKW	GLU	169	A	-156.66	166.66	167.15	2599	2600	2603	2601	2602
a1	.060.180	115	2CX5	GLU	125	B	-161.39	158.31	178.72	4203	4204	4207	4205	4206
a1	.060.180	116	2D7J	GLU	126	A	-161.78	161.55	167.55	1995	1996	1999	1997	1998
a1	.060.180	117	2D7J	GLU	131	A	-160.92	169.15	176.24	2067	2068	2071	2069	2070
a1	.060.180	118	2DFE	GLU	189	A	-160.26	167.17	179.62	2974	2975	2978	2976	2977
a1	.060.180	119	2DFH	GLU	189	A	-161.07	170.07	179.32	2933	2934	2937	2935	2936
a1	.060.180	120	2DQX	GLU	488	A	-155.51	155.22	-179.42	7629	7630	7633	7631	7632
a1	.060.180	121	2DWY	GLU	623	A	-155.34	157.61	173.82	1817	1818	1821	1819	1820
a1	.060.180	122	2E0J	GLU	111	A	-161.57	164.03	175.88	1715	1716	1719	1717	1718
a1	.060.180	123	2E0J	GLU	111	B	-160.74	162.52	175.23	3667	3668	3671	3669	3670
a1	.060.180	124	2E3Z	GLU	265	A	-168.87	167.58	178.26	4120	4121	4124	4122	4123
a1	.060.180	125	2E3Z	GLU	265	B	-170	159.82	177.37	11354	11355	11358	11356	11357
a1	.060.180	126	2EIF	GLU	60	A	-155.78	159.07	175.37	887	888	891	889	890
a1	.060.180	127	2EIF	GLU	112	A	-164.06	160.97	179.83	1705	1706	1709	1707	1708
a1	.060.180	128	2F1X	GLU	83	A	-156.12	172.13	-178.31	337	338	341	339	340
a1	.060.180	129	2F82	GLU	439	A	-163.84	157.32	168.92	6738	6739	6742	6740	6741
a1	.060.180	130	2FOK	GLU	220	A	-161.61	156.53	179.11	3235	3236	3239	3237	3238
a1	.060.180	131	2FOK	GLU	220	B	-157.12	157.27	177.91	12105	12106	12109	12107	12108
a1	.060.180	132	2G7K	GLU	163	B	-170.18	157.65	179.89	8806	8807	8810	8808	8809
a1	.060.180	133	2HIV	GLU	535	A	-172.83	166.85	175.59	8327	8328	8331	8329	8330
a1	.060.180	134	2HJW	GLU	580	A	-177.58	170.54	177.99	5180	5181	5184	5182	5183
a1	.060.180	135	2I1S	GLU	54	A	-162.12	156.22	172.27	867	868	871	869	870
a1	.060.180	136	2I6V	GLU	287	A	-160.76	159.49	176.69	1066	1067	1070	1068	1069
a1	.060.180	137	2JEM	GLU	173	A	-170.51	173.07	172.81	2192	2193	2196	2194	2195
a1	.060.180	138	2JEM	GLU	173	B	-168.55	172.89	175.59	5729	5730	5733	5731	5732
a1	.060.180	139	2NSB	GLU	91	A	-155.38	175.71	179.82	1521	1522	1525	1523	1524
a1	.060.180	140	2NUB	GLU	490	A	-178.33	164.04	178.34	8104	8105	8108	8106	8107
a1	.060.180	141	2O5F	GLU	138	B	-162.11	157.94	178.46	4482	4483	4486	4484	4485
a1	.060.180	142	2PB7	GLU	567	A	-160.76	157.04	179.82	2132	2133	2136	2134	2135
a1	.060.180	143	2PTD	GLU	182	A	-173.41	173.65	178.12	2914	2915	2918	2916	2917
a1	.060.180	144	2Q5X	GLU	848	A	-171.23	169.86	175.65	2018	2019	2022	2020	2021
a1	.060.180	145	2QI2	GLU	5	A	-169.95	166.75	177.13	82	83	86	84	85
a1	.060.180	146	2QVK	GLU	509	A	-161.99	163.09	-178.21	125	126	129	127	128
a1	.060.180	147	2R9Y	GLU	195	A	166.29	166.9	-177.52	2192	2193	2196	2194	2195
a1	.060.180	148	2UUT	GLU	169	A	-157.13	162.51	174.69	2599	2600	2603	2601	2602
a1	.060.180	149	2VH4	GLU	134	A	-161.91	174.05	176.38	1414	1415	1418	1416	1417
a1	.060.180	150	2VQ4	GLU	81	A	-164.29	163.42	-178.89	1121	1122	1125	1123	1124
a1	.060.180	151	2VSA	GLU	282	A	177.41	-179.89	171.03	3711	3712	3715	3713	3714
a1	.060.180	152	2W7S	GLU	177	B	-163.65	157.45	-162.18	5362	5363	5366	5364	5365
a1	.060.180	153	2W7S	GLU	177	D	-163.99	157.65	-173.37	10841	10842	10845	10843	10844
a1	.060.180	154	2W9P	GLU	39	C	-156.88	174.57	177.13	3441	3442	3445	3443	3444
a1	.060.180	155	2W9P	GLU	39	D	-163.09	169.51	173.57	4876	4877	4880	4878	4879
a1	.060.180	156	2W9P	GLU	39	L	-169.46	166.4	-177.27	16356	16357	16360	16358	16359
a1	.060.180	157	2W9P	GLU	39	N	-156.8	173.73	170.59	19226	19227	19230	19228	19229
a1	.060.180	158	2WAC	GLU	790	B	-155.26	158.27	171.6	4814	4815	4818	4816	4817
a1	.060.180	159	2X4L	GLU	121	A	-158.16	167.21	174.16	1026	1027	1030	1028	1029
a1	.060.180	160	2YV1	GLU	214	A	-163.7	175.38	-179.26	3102	3103	3106	3104	3105
a1	.060.180	161	2YV2	GLU	215	A	-168.26	-177.09	-178.8	3060	3061	3064	3062	3063
a1	.060.180	162	2YX0	GLU	314	A	-160.19	167.44	179.07	4829	4830	4833	4831	4832
a1	.060.180	163	2Z1H	GLU	61	A	-168.31	162.19	-179.43	931	932	935	933	934
a1	.060.180	164	2Z1P	GLU	235	A	-170.23	-169.49	178.68	2786	2787	2790	2788	2789
a1	.060.180	165	2Z37	GLU	233	A	-159.16	165.11	-175.83	1302	1303	1306	1304	1305
a1	.060.180	166	2Z37	GLU	233	B	-156.63	165.65	179.82	4952	4953	4956	4954	4955
a1	.060.180	167	2Z37	GLU	233	C	-159.88	167.72	178.41	8602	8603	8606	8604	8605
a1	.060.180	168	2Z37	GLU	233	D	-158.31	166.83	-177.05	12254	12255	12258	12256	12257
a1	.060.180	169	2ZJ8	GLU	355	A	-160.28	161.46	179.97	5592	5593	5596	5594	5595
a1	.060.180	170	2ZJ8	GLU	470	A	-161.31	156.97	177.1	7468	7469	7472	7470	7471
a1	.060.180	171	3B43	GLU	538	A	167.83	167.85	176.31	8361	8362	8365	8363	8364
a1	.060.180	172	3BB7	GLU	123	A	-159.88	156.85	174.26	1303	1304	1307	1305	1306
a1	.060.180	173	3BBA	GLU	123	A	-165.95	164.23	176.22	174	175	178	176	177
a1	.060.180	174	3BBA	GLU	123	B	-165.82	165.63	178.86	3822	3823	3826	3824	3825
a1	.060.180	175	3BOK	GLU	164	A	-172.68	158.52	-170.17	2478	2479	2482	2480	2481
a1	.060.180	176	3BOP	GLU	254	B	-161.98	167.09	176.79	4950	4951	4954	4952	4953
a1	.060.180	177	3CIV	GLU	282	A	-156.17	175.36	-179.47	4261	4262	4265	4263	4264
a1	.060.180	178	3D9W	GLU	52	A	-164.18	156.39	179.64	748	749	752	750	751
a1	.060.180	179	3D9W	GLU	52	C	-157.74	160.7	179.32	9536	9537	9540	9538	9539
a1	.060.180	180	3DFA	GLU	71	A	-157.35	169.06	177.23	1101	1102	1105	1103	1104
a1	.060.180	181	3DGK	GLU	81	A	-163.31	170.15	-179.32	1280	1281	1284	1282	1283
a1	.060.180	182	3DGK	GLU	84	A	-155.18	156.19	170.74	1332	1333	1336	1334	1335
a1	.060.180	183	3DRM	GLU	204	A	-158.38	157.54	-179.69	2822	2823	2826	2824	2825
a1	.060.180	184	"3E66"	GLU	1983	A	-169.53	159.2	179.59	2427	2428	2431	2429	2430
a1	.060.180	185	"3E66"	GLU	1983	B	-161.64	163.11	179.89	6579	6580	6583	6581	6582
a1	.060.180	186	3E9G	GLU	90	A	-162.73	166.6	174.86	1096	1097	1100	1098	1099
a1	.060.180	187	3ENB	GLU	1911	A	-160.76	161.55	175.53	2306	2307	2310	2308	2309
a1	.060.180	188	3EP0	GLU	131	B	-172.65	176.88	174.11	3166	3167	3170	3168	3169
a1	.060.180	189	3F2G	GLU	132	A	-160.64	168.07	170.16	1962	1963	1966	1964	1965
a1	.060.180	190	3F2G	GLU	132	B	-164.38	165.01	172.48	5129	5130	5133	5131	5132
a1	.060.180	191	3FUQ	GLU	916	A	-173.19	159.54	177.89	747	748	751	749	750
a1	.060.180	192	3GTY	GLU	73	S	-157.43	-175.08	177.96	7970	7971	7974	7972	7973
a1	.060.180	193	3H6Q	GLU	41	A	-159.16	162.55	179.2	582	583	586	584	585
a1	.060.180	194	3I2E	GLU	137	A	-166.36	179.41	178.59	1957	1958	1961	1959	1960
a1	.060.180	195	3I2E	GLU	137	B	-177.69	169.54	178.96	6173	6174	6177	6175	6176
a1	.060.180	196	3I2N	GLU	157	A	-158.68	160.68	-179.32	2140	2141	2144	2142	2143
a1	.060.180	197	3IPL	GLU	270	A	-159.28	155.8	-177.36	3779	3780	3783	3781	3782
a1	.060.180	198	3ISU	GLU	1550	A	-163.64	158.91	166.1	320	321	324	322	323
a1	.060.180	199	3JRP	GLU	294	A	-160.26	160.4	178.98	4353	4354	4357	4355	4356
a1	.060.180	200	3JSY	GLU	88	A	-160.67	155.6	-179.23	1322	1323	1326	1324	1325
a1	.060.180	201	3JSY	GLU	162	B	-159.17	160.42	173.2	5844	5845	5848	5846	5847
a1	.060.180	202	3K10	GLU	330	A	-164.47	172.04	179.4	267	268	271	269	270
a1	.060.180	203	3KB5	GLU	312	A	-162.34	165.61	179.39	537	538	541	539	540
a1	.060.180	204	3KG9	GLU	1056	A	-167.74	-177.46	178.13	1481	1482	1485	1483	1484
a1	.060.180	205	3LH9	GLU	206	B	-155.4	161.91	174.02	7972	7973	7976	7974	7975
a1	.060.180	206	3LIG	GLU	452	A	-178.7	157.1	179.86	6416	6417	6420	6418	6419
a1	.060.180	207	3LJ8	GLU	245	A	-162.29	155.52	179.49	688	689	692	690	691
a1	.060.180	208	3M6C	GLU	253	A	-157.99	-161.02	179.42	1073	1074	1077	1075	1076
a1	.060.180	209	3MFT	GLU	79	A	-159.51	166.43	-179.32	1177	1178	1181	1179	1180
a1	.060.180	210	3MYD	GLU	464	A	-155.83	155.65	174.45	1259	1260	1263	1261	1262
a1	.060.180	211	3NJE	GLU	77	A	-156.64	-163.86	-173.88	684	685	688	686	687
a1	.060.180	212	3NJE	GLU	77	B	-155.02	-168.41	-163.08	3182	3183	3186	3184	3185
a1	.060.180	213	3O0A	GLU	436	B	-163.08	161.37	176.59	6610	6611	6614	6612	6613
a1	.060.180	214	3O0P	GLU	185	A	-165.61	174.59	173.53	2031	2032	2035	2033	2034
a1	.060.180	215	3ODO	GLU	651	B	-156.67	156.99	-176.3	10420	10421	10424	10422	10423
a1	.060.180	216	3ODO	GLU	734	B	-159.4	174.45	175	11805	11806	11809	11807	11808
a1	.060.180	217	6PTD	GLU	182	A	174.54	172.19	178.3	2916	2917	2920	2918	2919
a1	.060.180	218	7PTD	GLU	182	A	164.31	165.8	176.71	2912	2913	2916	2914	2915
a1	.060.300	1	1M0Z	GLU	162	B	-161	158.93	-179.82	6603	6604	6607	6605	6606
a1	.060.300	2	1NYL	GLU	408	A	-165.66	-173.73	178.37	6209	6210	6213	6211	6212
a1	.060.300	3	1U5G	GLU	163	A	-160.07	167.93	172.7	977	978	981	979	980
a1	.060.300	4	1U5G	GLU	163	B	-163	162.46	170.53	2860	2861	2864	2862	2863
a1	.060.300	5	1U5G	GLU	163	C	-162.33	161.89	173.23	4791	4792	4795	4793	4794
a1	.060.300	6	1U5G	GLU	163	D	-168.82	171.54	-178.91	6722	6723	6726	6724	6725
a1	.060.300	7	2JJW	GLU	54	A	-163.21	167.03	179.88	808	809	812	810	811
a1	.060.300	8	2W9P	GLU	39	A	179.69	170.91	-178.06	571	572	575	573	574
a1	.060.300	9	2YV0	GLU	61	X	-156.09	166.61	179.98	927	928	931	929	930
a1	.060.300	10	3AA3	GLU	61	A	-159.55	168.65	177	933	934	937	935	936
a1	.060.300	11	3FZE	GLU	623	A	-159.57	-179.91	-169.7	519	520	523	521	522
a1	.060.300	12	3IBY	GLU	42	B	-162.52	165.19	174.99	4425	4426	4429	4427	4428
a1	.060.300	13	3JSY	GLU	162	A	-156.43	161.94	176.97	2450	2451	2454	2452	2453
a1	.060.300	14	3LIG	GLU	55	A	-165.19	176.58	179.5	560	561	564	562	563
a1	.060.300	15	3PZF	GLU	177	A	-163.15	157.14	-178.92	2313	2314	2317	2315	2316
a1	.180.060	1	1BSQ	GLU	65	A	-157.55	171.99	-179.87	1004	1005	1008	1006	1007
a1	.180.060	2	1BY7	GLU	239	A	-163.07	158.62	175.66	3056	3057	3060	3058	3059
a1	.180.060	3	1BY7	GLU	353	A	-170.41	160.8	177.02	4882	4883	4886	4884	4885
a1	.180.060	4	1HTZ	GLU	89	E	-160.34	156.17	179.36	17178	17179	17182	17180	17181
a1	.180.060	5	1NTY	GLU	1431	A	-169.44	157.05	179.12	3251	3252	3255	3253	3254
a1	.180.060	6	1W8Z	GLU	89	B	-166.88	155.81	165.08	3483	3484	3487	3485	3486
a1	.180.060	7	1W9F	GLU	89	A	178.68	159.85	168.5	1320	1321	1324	1322	1323
a1	.180.060	8	1XWC	GLU	88	A	-164.23	163.73	179.81	1365	1366	1369	1367	1368
a1	.180.060	9	2A2F	GLU	60	X	-157.68	167.94	-178.06	990	991	994	992	993
a1	.180.060	10	2BEA	GLU	168	B	-163.7	-170.59	-179.29	5053	5054	5057	5055	5056
a1	.180.060	11	2ZD2	GLU	1021	A	-169.65	156.85	-179.86	279	280	283	281	282
a1	.180.060	12	3B9N	GLU	11	A	-155.26	166.72	178.29	146	147	150	148	149
a1	.180.060	13	3DTM	GLU	89	A	-159.5	155.8	168.67	993	994	997	995	996
a1	.180.060	14	3E0C	GLU	201	A	-161.97	162.17	169.96	2662	2663	2666	2664	2665
a1	.180.060	15	3LH9	GLU	35	A	-173.83	160.02	-175.69	421	422	425	423	424
a1	.180.060	16	4PTD	GLU	182	A	-166.81	167.84	175.31	2914	2915	2918	2916	2917
a1	.180.180	1	1AFU	GLU	111	B	-159.97	161.42	177.2	3468	3469	3472	3470	3471
a1	.180.180	2	1CEW	GLU	88	I	-175.61	-177.03	121.89	1219	1220	1223	1221	1222
a1	.180.180	3	1EIC	GLU	111	A	-163.77	158.02	177.53	1653	1654	1657	1655	1656
a1	.180.180	4	1EID	GLU	111	A	-160.6	161.83	177.87	1653	1654	1657	1655	1656
a1	.180.180	5	1EIE	GLU	111	A	-166.61	159.01	178.07	1653	1654	1657	1655	1656
a1	.180.180	6	1FS3	GLU	111	A	-168.1	163.28	178.6	1653	1654	1657	1655	1656
a1	.180.180	7	1HD8	GLU	187	A	-160.73	155.74	174.6	2528	2529	2532	2530	2531
a1	.180.180	8	1JVA	GLU	328	B	174.93	166.54	178.72	7433	7434	7437	7435	7436
a1	.180.180	9	1JVT	GLU	111	B	-159.45	157.24	175.8	3468	3469	3472	3470	3471
a1	.180.180	10	1O9H	GLU	228	A	-167.46	156.39	175.66	3441	3442	3445	3443	3444
a1	.180.180	11	1PXZ	GLU	316	A	-164.19	159.02	178.65	4707	4708	4711	4709	4710
a1	.180.180	12	1RPM	GLU	1028	A	-168.89	155.59	178.18	2406	2407	2410	2408	2409
a1	.180.180	13	1RPM	GLU	1028	B	-169.28	155.91	178.01	6813	6814	6817	6815	6816
a1	.180.180	14	1XPS	GLU	111	A	-157.99	158.73	175.37	1653	1654	1657	1655	1656
a1	.180.180	15	1XPT	GLU	111	A	-162.7	155.28	174.7	1653	1654	1657	1655	1656
a1	.180.180	16	2G8Q	GLU	111	B	-162.27	155.91	169.97	3492	3493	3496	3494	3495
a1	.180.180	17	2GRK	GLU	94	B	-156.32	163.15	178.92	4660	4661	4664	4662	4663
a1	.180.180	18	2OP2	GLU	111	A	-161.95	159.58	176.55	1633	1634	1637	1635	1636
a1	.180.180	19	2X3X	GLU	397	E	-163.72	-172.96	162.96	15098	15099	15102	15100	15101
a1	.180.180	20	3BQW	GLU	105	A	168.08	166.29	-116.68	1566	1567	1570	1568	1569
a1	.180.180	21	3EUX	GLU	111	B	-164.18	162.43	177.54	3461	3462	3465	3463	3464
a1	.180.180	22	3JTE	GLU	102	A	-167.99	158.4	173.86	1551	1552	1555	1553	1554
a1	.180.180	23	4AME	GLU	25	A	-156.01	156.5	176.44	376	377	380	378	379
a1	.180.180	24	5PTD	GLU	182	A	-155.2	179.58	177.87	2907	2908	2911	2909	2910
a1	.180.300	1	1PXZ	GLU	316	B	-173.74	161.32	176.67	9852	9853	9856	9854	9855
a1	.180.300	2	3OMW	GLU	128	A	172.04	158.9	178.2	2003	2004	2007	2005	2006
a1	.300.060	1	1DVO	GLU	152	A	-157.01	165.04	175.86	1928	1929	1932	1930	1931
a1	.300.060	2	1QTR	GLU	132	A	-159.53	167.24	-179.45	1968	1969	1972	1970	1971
a1	.300.180	1	"1E21"	GLU	111	A	-161.55	166.37	176.97	1609	1610	1613	1611	1612
a1	.300.180	2	1IZ4	GLU	193	A	-160.57	160.27	178.83	2952	2953	2956	2954	2955
a1	.300.180	3	1IZ5	GLU	67	A	-155.36	160.5	178.32	1019	1020	1023	1021	1022
a1	.300.180	4	1RHA	GLU	111	A	-162.29	161.24	173.01	1653	1654	1657	1655	1656
a1	.300.180	5	1RHB	GLU	111	A	-155.02	160.11	174.07	1646	1647	1650	1648	1649
a1	.300.180	6	1S0G	GLU	473	A	-156.28	161.68	-179.77	7542	7543	7546	7544	7545
a1	.300.180	7	1T8B	GLU	114	A	-170.74	170.49	179.46	1738	1739	1742	1740	1741
a1	.300.180	8	1T8B	GLU	114	B	-173.17	178.16	-171.89	5113	5114	5117	5115	5116
a1	.300.180	9	1WVW	GLU	81	A	-158.18	158.53	178.73	1301	1302	1305	1303	1304
a1	.300.180	10	2BEA	GLU	168	A	-167.99	174.8	-176.88	2436	2437	2440	2438	2439
a1	.300.180	11	2GRV	GLU	380	C	164.86	167.28	-171.3	20352	20353	20356	20354	20355
a1	.300.180	12	2HTB	GLU	110	C	-156.94	156.13	-170.65	10604	10605	10608	10606	10607
a1	.300.180	13	2IU1	GLU	386	A	170.52	156.81	176.74	2623	2624	2627	2625	2626
a1	.300.180	14	2RAT	GLU	111	A	-158.37	159.13	174.7	1653	1654	1657	1655	1656
a1	.300.180	15	3A4S	GLU	403	D	-158.47	161.75	178.65	6907	6908	6911	6909	6910
a1	.300.180	16	3JSY	GLU	215	A	-156.13	157.11	178.03	3298	3299	3302	3300	3301
a1	.300.180	17	3RAT	GLU	111	A	-159.15	158.2	174.86	1653	1654	1657	1655	1656
a1	.300.180	18	3RSD	GLU	111	A	-155.43	160.91	175.53	1653	1654	1657	1655	1656
a1	.300.180	19	5PEP	GLU	245	A	-161.9	159.44	-180	3445	3446	3449	3447	3448
a1	.300.180	20	5RAT	GLU	111	A	-156.49	160.53	172.41	1653	1654	1657	1655	1656
a1	.300.180	21	6RAT	GLU	111	A	-157.44	158.37	173.79	1653	1654	1657	1655	1656
a1	.300.180	22	8RAT	GLU	111	A	-155.27	165.32	172.75	1653	1654	1657	1655	1656
a1	.300.300	1	1QPV	GLU	43	A	-170.69	155.71	179.18	600	601	604	602	603
a1	.300.300	2	2EHG	GLU	39	A	-161.23	170.91	179.47	583	584	587	585	586
a1	.300.300	3	2NQ5	GLU	238	A	-173.04	-178.73	-179.71	3860	3861	3864	3862	3863
a1	.300.300	4	3K1D	GLU	523	A	-157.94	168.87	176.03	7899	7900	7903	7901	7902
a2	.180.180	1	2OEW	GLU	34	A	-166.14	-140.33	158.76	527	528	531	529	530
a2	.180.180	2	2R55	GLU	32	A	-155.79	-145.7	-178.35	486	487	490	488	489
a2	.180.180	3	2R55	GLU	32	B	-155.56	-145.34	-178.43	3695	3696	3699	3697	3698
a2	.300.180	1	2AEH	GLU	34	B	-155.09	-147.21	178.05	5374	5375	5378	5376	5377
a3	.180.180	1	1PK5	GLU	356	A	164.26	-76.74	177.73	625	626	629	627	628
a4	.060.060	1	1TF5	GLU	646	A	-158.09	-37.14	-179.62	10139	10140	10143	10141	10142
a4	.060.180	1	1NYL	GLU	76	A	-178.05	-45.67	179.33	1019	1020	1023	1021	1022
a4	.060.180	2	1TF5	GLU	651	A	-176.4	-57.87	-177.77	10217	10218	10221	10219	10220
a4	.060.180	3	2O87	GLU	16	A	-155.68	-31.02	179.93	165	166	169	167	168
a4	.060.180	4	2X3X	GLU	183	A	170.01	-45.54	174.87	2774	2775	2778	2776	2777
a4	.060.300	1	2R62	GLU	177	A	169.52	-26.09	175.09	268	269	272	270	271
a4	.180.060	1	1ATT	GLU	358	B	-173.42	-53.53	179.5	12070	12071	12074	12072	12073
a4	.180.060	2	1S4U	GLU	266	X	-176.02	-51.46	173.08	3772	3773	3776	3774	3775
a4	.180.060	3	1SH0	GLU	376	A	-171.35	-43.19	-174.09	5744	5745	5748	5746	5747
a4	.180.060	4	1XG6	GLU	142	A	161.53	-61.07	-177.09	2169	2170	2173	2171	2172
a4	.180.060	5	2JKF	GLU	42	A	166.91	-53.36	174.4	529	530	533	531	532
a4	.180.180	1	1DKL	GLU	3	A	-160	-51.6	-179.44	14	15	18	16	17
a4	.180.180	2	1DYW	GLU	88	A	165.36	-60.06	178.61	1314	1315	1318	1316	1317
a4	.180.180	3	1SE2	GLU	10	A	-168.77	-31.14	-179.46	126	127	130	128	129
a4	.180.180	4	2D4P	GLU	59	A	-159.13	-61.42	172.96	919	920	923	921	922
a4	.180.180	5	2DLA	GLU	212	B	-178.79	-63.5	179.58	7239	7240	7243	7241	7242
a4	.180.180	6	2GHB	GLU	142	A	-175.87	-55.04	175.52	2176	2177	2180	2178	2179
a4	.180.180	7	2Z1I	GLU	80	B	-169.19	-39.1	-178.81	3637	3638	3641	3639	3640
a4	.180.180	8	3H5E	GLU	78	B	169.29	-44.72	163.57	3481	3482	3485	3483	3484
a4	.180.300	1	1TF5	GLU	672	A	166.4	-60	179.81	10546	10547	10550	10548	10549
a4	.180.300	2	2D7U	GLU	153	A	-156.24	-50.66	179.91	2086	2087	2090	2088	2089
a4	.180.300	3	3FZD	GLU	47	A	-160.01	-35.35	166.15	668	669	672	670	671
a4	.300.180	1	1BD8	GLU	129	A	172.69	-29.59	-174.93	1808	1809	1812	1810	1811
a4	.300.180	2	1KCT	GLU	75	A	-172.58	-39.05	178.96	828	829	832	830	831
a4	.300.180	3	2X35	GLU	1137	A	-156.76	-30.38	-179.96	900	901	904	902	903
a4	.300.300	1	1KCT	GLU	162	A	-158.06	-39.48	178.39	2214	2215	2218	2216	2217
a4	.300.300	2	3BY1	GLU	401	A	-174.93	-54.78	179.19	2441	2442	2445	2443	2444
a5	.060.060	1	2R62	GLU	307	A	-173.09	17.51	-177.01	2077	2078	2081	2079	2080
a5	.060.180	1	1IZ4	GLU	127	A	170.16	-8.17	-177.3	1913	1914	1917	1915	1916
a5	.060.180	2	1KCT	GLU	342	A	-176.69	-10.11	-178.72	5123	5124	5127	5125	5126
a5	.060.180	3	1WG3	GLU	163	A	-162.58	-12.32	-177.43	2513	2514	2517	2515	2516
a5	.060.180	4	2AHF	GLU	141	B	-172.15	-22.27	179.69	8094	8095	8098	8096	8097
a5	.060.300	1	3GTY	GLU	171	X	-158.85	19.68	169.33	2773	2774	2777	2775	2776
a5	.180.060	1	1ATT	GLU	299	B	-168.11	-22.08	171.81	11113	11114	11117	11115	11116
a5	.180.060	2	2R62	GLU	241	B	-160.65	2.13	-175.77	5031	5032	5035	5033	5034
a5	.300.060	1	2CVF	GLU	121	B	-162.99	-21.3	178.72	5324	5325	5328	5326	5327
a5	.300.180	1	1M3I	GLU	141	C	-162.59	-13.5	-178.92	16168	16169	16172	16170	16171
a5	.300.180	2	1M3I	GLU	141	D	-162.53	-13.42	-178.96	23424	23425	23428	23426	23427
a5	.300.180	3	1O77	GLU	711	D	-156.32	11.42	179.67	8030	8031	8034	8032	8033
a5	.300.180	4	2OCA	GLU	370	A	-164.98	-5.78	-178.57	5888	5889	5892	5890	5891
a6	.060.300	1	1R8N	GLU	155	A	-158.16	35.02	-179.71	2317	2318	2321	2319	2320
a6	.180.060	1	1KCT	GLU	257	A	-156.36	61.65	-178.48	3793	3794	3797	3795	3796
a6	.180.060	2	2CKW	GLU	133	A	161.14	28.42	121.09	2027	2028	2031	2029	2030
a6	.180.180	1	1ATU	GLU	323	A	-165.57	55.36	-178.93	4810	4811	4814	4812	4813
a6	.180.180	2	1KCT	GLU	279	A	-164.9	62.22	-178.16	4157	4158	4161	4159	4160
a6	.180.180	3	1OMP	GLU	172	A	-156.29	25.88	-178.23	2687	2688	2691	2689	2690
a6	.180.180	4	2AEW	GLU	32	B	-171.51	43.22	-179.57	2884	2885	2888	2886	2887
a6	.180.180	5	2R62	GLU	289	A	-176.37	28.92	-170.14	1805	1806	1809	1807	1808
a6	.180.180	6	3HO3	GLU	281	A	-163.71	27.23	-161.55	1042	1043	1046	1044	1045
a6	.300.180	1	1KCT	GLU	98	A	-157.32	51.32	-178.1	1188	1189	1192	1190	1191
a6	.300.180	2	1NIJ	GLU	165	A	-157.49	61.17	-175.8	2499	2500	2503	2501	2502
a6	.300.180	3	1YZE	GLU	162	C	-155.66	47.29	-179.57	4069	4070	4073	4071	4072
a6	.300.180	4	3I9W	GLU	168	A	176.64	47.8	-179.51	2014	2015	2018	2016	2017
a7	.060.180	1	2H36	GLU	94	X	-156.34	82.87	1.98	1496	1497	1500	1498	1499
a7	.060.180	2	2IF4	GLU	260	A	-164.29	76.2	-179.85	3553	3554	3557	3555	3556
a7	.180.060	1	1PXY	GLU	558	B	-163.31	92.49	-179.77	14067	14068	14071	14069	14070
a7	.180.060	2	2AKP	GLU	59	A	-158.82	87.62	-179.65	536	537	540	538	539
a7	.180.060	3	2AKP	GLU	59	B	-164.27	91.83	-179.71	3434	3435	3438	3436	3437
a7	.180.060	4	2R7O	GLU	769	A	-160.49	100.19	-179.57	12202	12203	12206	12204	12205
a7	.180.060	5	3C0E	GLU	59	A	-166.71	87.78	-175.91	942	943	946	944	945
a7	.180.060	6	5TSS	GLU	192	B	-167.89	97.11	-177.16	6141	6142	6145	6143	6144
a7	.180.180	1	1BVZ	GLU	70	B	-163.94	108.71	174.63	10454	10455	10458	10456	10457
a7	.180.180	2	1C3P	GLU	341	A	-155.2	98.28	177.73	5409	5410	5413	5411	5412
a7	.180.180	3	1HQZ	GLU	4	3	-178.95	78.24	-179.5	4280	4281	4284	4282	4283
a7	.180.180	4	1HQZ	GLU	4	5	-164.83	79.27	-179.57	8480	8481	8484	8482	8483
a7	.180.180	5	1IDK	GLU	86	A	-172.49	76.09	-179.91	1171	1172	1175	1173	1174
a7	.180.180	6	1Q7F	GLU	782	A	-163.15	95.14	179.71	391	392	395	393	394
a7	.180.180	7	1Q7F	GLU	782	B	-164.01	95.87	179.79	4855	4856	4859	4857	4858
a7	.180.180	8	1YF2	GLU	21	B	-170.14	109.99	-179.6	7311	7312	7315	7313	7314
a7	.180.180	9	2DUK	GLU	48	A	-160.44	73.19	173.2	743	744	747	745	746
a7	.180.180	10	2FOK	GLU	48	B	165.58	83.82	-179.83	9616	9617	9620	9618	9619
a7	.180.180	11	2GMF	GLU	51	B	-166.12	71.73	-179.7	2657	2658	2661	2659	2660
a7	.180.180	12	3K9K	GLU	450	B	-173.42	102.06	-174.52	3700	3701	3704	3702	3703
a7	.180.180	13	3SQC	GLU	593	A	-158.75	85.24	-179.7	9174	9175	9178	9176	9177
a7	.180.180	14	3SQC	GLU	593	B	-159.22	87.43	-179.74	18907	18908	18911	18909	18910
a7	.180.180	15	3SQC	GLU	593	C	-159.66	86.89	-179.91	28640	28641	28644	28642	28643
a7	.180.300	1	1A8Q	GLU	150	A	-167.25	93.39	-174.83	2269	2270	2273	2271	2272
a7	.180.300	2	1FB2	GLU	129	B	162.02	66.18	179.83	3625	3626	3629	3627	3628
a7	.180.300	3	1GS0	GLU	526	A	-171.09	99.4	-179.75	4923	4924	4927	4925	4926
a7	.300.180	1	1ONL	GLU	19	C	-159	98.71	-178.93	4152	4153	4156	4154	4155
a7	.300.180	2	2DUK	GLU	94	A	-158.84	104.58	172.87	1472	1473	1476	1474	1475
a7	.300.180	3	2LKF	GLU	224	A	-160.86	99.05	-179.74	3386	3387	3390	3388	3389
a7	.300.300	1	1G8P	GLU	197	A	-158.64	102.21	176.89	2705	2706	2709	2707	2708
a8	.060.060	1	1A33	GLU	98	A	-165.38	151.98	177.68	1424	1425	1428	1426	1427
a8	.060.060	2	1CL5	GLU	129	A	-164.1	143.85	-179.71	1785	1786	1789	1787	1788
a8	.060.060	3	1N05	GLU	101	A	-163.32	150.73	-177.2	1248	1249	1252	1250	1251
a8	.060.060	4	1NYL	GLU	395	A	-158.24	140.71	179.16	5981	5982	5985	5983	5984
a8	.060.060	5	2BSZ	GLU	43	A	-164.9	153.98	177.93	578	579	582	580	581
a8	.060.060	6	2BSZ	GLU	43	B	-157.98	153.7	177.37	4713	4714	4717	4715	4716
a8	.060.060	7	2W9P	GLU	39	F	-167.24	150.54	178.41	7746	7747	7750	7748	7749
a8	.060.060	8	2W9P	GLU	39	I	-170.74	145.93	176.78	12051	12052	12055	12053	12054
a8	.060.060	9	3H2I	GLU	252	A	-155.32	148.51	-179.26	3590	3591	3594	3592	3593
a8	.060.060	10	3K3V	GLU	59	A	-157.11	145.63	-168.76	688	689	692	690	691
a8	.060.180	1	1A21	GLU	54	A	-158.34	148.61	179.67	831	832	835	833	834
a8	.060.180	2	1A21	GLU	115	A	-178.6	145.3	-179.41	1716	1717	1720	1718	1719
a8	.060.180	3	1A21	GLU	115	B	176.95	138.7	-179.34	4750	4751	4754	4752	4753
a8	.060.180	4	1BEA	GLU	114	A	-160.06	151.17	-179.03	1635	1636	1639	1637	1638
a8	.060.180	5	1BFA	GLU	114	A	-158.68	150.6	178.93	1635	1636	1639	1637	1638
a8	.060.180	6	1DU4	GLU	56	D	-158.69	139.09	-176.33	12840	12841	12844	12842	12843
a8	.060.180	7	1ECL	GLU	141	A	-170.9	151.64	-176.51	1820	1821	1824	1822	1823
a8	.060.180	8	1EIF	GLU	60	A	-161.53	151.57	175.78	808	809	812	810	811
a8	.060.180	9	1F9M	GLU	103	B	-166.24	149.01	179.4	3265	3266	3269	3267	3268
a8	.060.180	10	1GGL	GLU	89	B	-156.86	144.58	-177.69	3633	3634	3637	3635	3636
a8	.060.180	11	1IZ5	GLU	169	A	-156.3	154.18	177.9	2577	2578	2581	2579	2580
a8	.060.180	12	1JHS	GLU	125	A	-160.26	146.02	-179.96	1457	1458	1461	1459	1460
a8	.060.180	13	1JI6	GLU	299	A	-156.83	154.42	178.9	3782	3783	3786	3784	3785
a8	.060.180	14	1JKS	GLU	84	A	-161.16	153.22	176.86	1353	1354	1357	1355	1356
a8	.060.180	15	1KEH	GLU	19	A	-163.85	149.71	176.97	189	190	193	191	192
a8	.060.180	16	1M14	GLU	844	A	-157.26	139.33	179.81	2771	2772	2775	2773	2774
a8	.060.180	17	1MH4	GLU	328	A	-159.15	152.95	-178.91	4974	4975	4978	4976	4977
a8	.060.180	18	1MW7	GLU	165	A	-162.73	150.88	179.13	2244	2245	2248	2246	2247
a8	.060.180	19	1NJ4	GLU	33	A	-165.45	149.61	170.99	472	473	476	474	475
a8	.060.180	20	1NTG	GLU	40	D	-175.44	120.61	179.88	8655	8656	8659	8657	8658
a8	.060.180	21	1NUK	GLU	52	A	-168.46	140.7	-179.85	353	354	357	355	356
a8	.060.180	22	1PC9	GLU	86	A	173.28	146.1	-178.27	1138	1139	1142	1140	1141
a8	.060.180	23	1Q7F	GLU	819	B	-161.26	147.79	-179.26	5431	5432	5435	5433	5434
a8	.060.180	24	1RDC	GLU	61	A	-162.34	139.24	-179.88	924	925	928	926	927
a8	.060.180	25	1S0G	GLU	521	A	-157.6	144.09	-178.93	8298	8299	8302	8300	8301
a8	.060.180	26	1S9H	GLU	379	B	-167.9	154.49	178.62	6514	6515	6518	6516	6517
a8	.060.180	27	1S9H	GLU	483	C	-176.51	154.58	177.39	10904	10905	10908	10906	10907
a8	.060.180	28	1T2P	GLU	149	A	-169.24	154.96	178.03	1352	1353	1356	1354	1355
a8	.060.180	29	1TF5	GLU	511	A	-175.16	154.08	179.64	7924	7925	7928	7926	7927
a8	.060.180	30	1VFF	GLU	407	A	-156.21	152.69	176.18	6785	6786	6789	6787	6788
a8	.060.180	31	1VJK	GLU	21	A	-158.46	145.08	174.18	331	332	335	333	334
a8	.060.180	32	1W45	GLU	11	A	-158.16	119.37	162.92	54	55	58	56	57
a8	.060.180	33	1WDX	GLU	47	C	-161.5	147	163.06	2622	2623	2626	2624	2625
a8	.060.180	34	1WDX	GLU	47	D	-160.33	153.22	165.98	3595	3596	3599	3597	3598
a8	.060.180	35	1WVW	GLU	84	A	-158.93	153.37	176.53	1353	1354	1357	1355	1356
a8	.060.180	36	1Y6J	GLU	287	A	-168.33	145.04	179.37	3908	3909	3912	3910	3911
a8	.060.180	37	1YNZ	GLU	30	A	-166.54	144.63	170.12	458	459	462	460	461
a8	.060.180	38	1YZE	GLU	68	C	-173.57	149.66	179.4	3056	3057	3060	3058	3059
a8	.060.180	39	1ZI0	GLU	681	A	-156.37	152.88	179.47	1881	1882	1885	1883	1884
a8	.060.180	40	2ALA	GLU	35	A	-155.46	145.24	170.06	545	546	549	547	548
a8	.060.180	41	2BF5	GLU	55	B	-155.29	152.14	177.15	2115	2116	2119	2117	2118
a8	.060.180	42	2CX5	GLU	125	A	-155.87	154.23	178.06	1853	1854	1857	1855	1856
a8	.060.180	43	2D1V	GLU	134	A	-173.78	141.3	179.77	39	40	43	41	42
a8	.060.180	44	2GAI	GLU	113	A	-159.69	150.63	-173.94	1717	1718	1721	1719	1720
a8	.060.180	45	2GAI	GLU	113	B	-155.88	152.32	-175.3	11230	11231	11234	11232	11233
a8	.060.180	46	2GAJ	GLU	113	A	-157.6	152.12	-177.09	1717	1718	1721	1719	1720
a8	.060.180	47	2GAJ	GLU	113	B	-156.69	151.28	-175.56	11230	11231	11234	11232	11233
a8	.060.180	48	2GZV	GLU	96	A	-155.37	153.43	-175.77	1072	1073	1076	1074	1075
a8	.060.180	49	2H36	GLU	36	X	-172.28	143.6	177.61	542	543	546	544	545
a8	.060.180	50	2HIV	GLU	304	A	-160.04	151.35	-171.15	4647	4648	4651	4649	4650
a8	.060.180	51	2HNP	GLU	147	A	-158.15	146.51	-178.91	2343	2344	2347	2345	2346
a8	.060.180	52	2NSB	GLU	93	A	-166.46	145.85	179.02	1560	1561	1564	1562	1563
a8	.060.180	53	2NSC	GLU	7	A	-166.22	153.93	172.15	107	108	111	109	110
a8	.060.180	54	2NX2	GLU	105	A	-155.33	142.66	-178.35	1725	1726	1729	1727	1728
a8	.060.180	55	2P9R	GLU	199	A	-165.25	154.72	179	1548	1549	1552	1550	1551
a8	.060.180	56	2PLU	GLU	99	A	-159.35	148.12	-176.49	1280	1281	1284	1282	1283
a8	.060.180	57	2Q5X	GLU	781	A	-162.42	151.97	179.09	1033	1034	1037	1035	1036
a8	.060.180	58	2VH4	GLU	359	A	-157.99	149.49	165.46	4849	4850	4853	4851	4852
a8	.060.180	59	2VO8	GLU	991	A	-159.73	152.06	178.16	770	771	774	772	773
a8	.060.180	60	2VWR	GLU	361	A	-162.13	153.19	-177.74	447	448	451	449	450
a8	.060.180	61	2W7U	GLU	177	B	-158.14	153.83	-170.75	5411	5412	5415	5413	5414
a8	.060.180	62	2W9P	GLU	86	E	-176.64	144.58	179.77	7100	7101	7104	7102	7103
a8	.060.180	63	2W9P	GLU	39	K	-163.86	141.16	179.39	14921	14922	14925	14923	14924
a8	.060.180	64	2W9Q	GLU	39	A	-160.35	145.37	173.93	571	572	575	573	574
a8	.060.180	65	2XD2	GLU	147	B	-162.05	142.63	177.4	7255	7256	7259	7257	7258
a8	.060.180	66	2Z1I	GLU	61	B	177.22	154.23	179.66	3337	3338	3341	3339	3340
a8	.060.180	67	3BB7	GLU	263	A	-157.56	147.11	178.37	3360	3361	3364	3362	3363
a8	.060.180	68	3BZK	GLU	217	A	-164.28	154.23	176.35	3428	3429	3432	3430	3431
a8	.060.180	69	3DMS	GLU	166	A	-165.06	153.46	176.79	2530	2531	2534	2532	2533
a8	.060.180	70	3EOX	GLU	313	A	-173.39	150.88	179.21	4924	4925	4928	4926	4927
a8	.060.180	71	3GRH	GLU	282	A	-163.73	154.79	176.41	4300	4301	4304	4302	4303
a8	.060.180	72	3GTY	GLU	93	X	-168.56	144.41	-169.04	1509	1510	1513	1511	1512
a8	.060.180	73	3I4O	GLU	16	A	-163.3	153.11	174.07	148	149	152	150	151
a8	.060.180	74	3I4O	GLU	16	B	-163.1	153.31	177.68	1252	1253	1256	1254	1255
a8	.060.180	75	3I50	GLU	209	H	-165.01	112.13	-176.28	10352	10353	10356	10354	10355
a8	.060.180	76	3I85	GLU	64	B	-159.3	145.84	-178.13	1805	1806	1809	1807	1808
a8	.060.180	77	3IFT	GLU	60	A	-157.09	152.36	174.29	895	896	899	897	898
a8	.060.180	78	3LHA	GLU	98	A	-156.21	145.26	179.81	1453	1454	1457	1455	1456
a8	.060.180	79	3LHA	GLU	98	B	-155.63	144.06	-179.84	6102	6103	6106	6104	6105
a8	.060.180	80	3ODO	GLU	651	A	-155.13	149.49	-176.07	4309	4310	4313	4311	4312
a8	.060.180	81	3OMW	GLU	113	A	-163.5	150.95	-172.66	1755	1756	1759	1757	1758
a8	.060.180	82	3OMW	GLU	113	B	-162.57	140.69	-172.67	4819	4820	4823	4821	4822
a8	.060.180	83	3OMW	GLU	113	C	-163.44	153.79	-175.36	7883	7884	7887	7885	7886
a8	.060.180	84	3ORE	GLU	434	A	-160.95	154.29	177.37	6374	6375	6378	6376	6377
a8	.060.300	1	1BJ7	GLU	74	A	-156.06	130.56	-179.83	1085	1086	1089	1087	1088
a8	.060.300	2	2HBJ	GLU	234	A	-159.25	153.84	177.96	1727	1728	1731	1729	1730
a8	.060.300	3	2W9P	GLU	39	H	-164.2	141.91	177.62	10616	10617	10620	10618	10619
a8	.060.300	4	3DEL	GLU	48	D	-158.27	136.72	177.71	7593	7594	7597	7595	7596
a8	.180.060	1	1A7H	GLU	128	A	-157.63	139.68	178.44	665	666	669	667	668
a8	.180.060	2	1A7H	GLU	128	B	-155.2	140.84	179.23	2072	2073	2076	2074	2075
a8	.180.060	3	1ATU	GLU	376	A	-157.73	130.07	-179.66	5647	5648	5651	5649	5650
a8	.180.060	4	1BU2	GLU	148	A	-164.98	143.13	-178.39	2001	2002	2005	2003	2004
a8	.180.060	5	1CFY	GLU	43	A	-160.55	153.36	179.47	600	601	604	602	603
a8	.180.060	6	1CFY	GLU	43	B	-160.33	149.8	177.4	2667	2668	2671	2669	2670
a8	.180.060	7	1COF	GLU	43	A	-160.83	140.98	179.1	600	601	604	602	603
a8	.180.060	8	1ECL	GLU	463	A	-163.32	149.88	177.1	6698	6699	6702	6700	6701
a8	.180.060	9	1HD8	GLU	342	A	-166.78	145.12	179.22	4963	4964	4967	4965	4966
a8	.180.060	10	1HTZ	GLU	58	A	-165.35	150.5	179.77	504	505	508	506	507
a8	.180.060	11	1HTZ	GLU	89	A	-166.47	154.29	179.78	990	991	994	992	993
a8	.180.060	12	1HTZ	GLU	58	B	-165.9	151.75	-179.61	4551	4552	4555	4553	4554
a8	.180.060	13	1HTZ	GLU	89	B	-159.9	152.78	179.79	5037	5038	5041	5039	5040
a8	.180.060	14	1HTZ	GLU	58	C	-166.32	149.34	-180	8598	8599	8602	8600	8601
a8	.180.060	15	1HTZ	GLU	89	C	-165.85	154.55	179.63	9084	9085	9088	9086	9087
a8	.180.060	16	1HTZ	GLU	58	D	-166.63	151.32	179.9	12645	12646	12649	12647	12648
a8	.180.060	17	1HTZ	GLU	89	D	-162.55	154.31	179.14	13131	13132	13135	13133	13134
a8	.180.060	18	1HTZ	GLU	58	E	-167.5	149.1	179.81	16692	16693	16696	16694	16695
a8	.180.060	19	1HTZ	GLU	89	F	-176.64	141.27	180	21225	21226	21229	21227	21228
a8	.180.060	20	1N7P	GLU	819	A	-156.38	149.15	171.86	10224	10225	10228	10226	10227
a8	.180.060	21	1NJ4	GLU	342	A	-156.9	140.22	177.31	5070	5071	5074	5072	5073
a8	.180.060	22	1NUK	GLU	170	A	-168.32	132.9	-177.6	2087	2088	2091	2089	2090
a8	.180.060	23	1RPM	GLU	1017	A	-158.49	143.89	179.8	2208	2209	2212	2210	2211
a8	.180.060	24	1RPM	GLU	1017	B	-158.2	143.94	179.68	6615	6616	6619	6617	6618
a8	.180.060	25	1W8Z	GLU	89	A	-169.34	151.16	165.06	1308	1309	1312	1310	1311
a8	.180.060	26	1W9F	GLU	89	B	-175.24	151.72	167.31	3457	3458	3461	3459	3460
a8	.180.060	27	1WHP	GLU	30	A	-165.71	134.64	-179.58	456	457	460	458	459
a8	.180.060	28	1YF2	GLU	12	B	166.74	110.59	-179.49	7171	7172	7175	7173	7174
a8	.180.060	29	1ZXJ	GLU	155	C	-158.77	146.22	178.47	7675	7676	7679	7677	7678
a8	.180.060	30	2AE1	GLU	61	A	-173.01	141.28	-178.76	885	886	889	887	888
a8	.180.060	31	2EGU	GLU	70	A	-157.18	125.49	179.03	1062	1063	1066	1064	1065
a8	.180.060	32	2F4E	GLU	86	A	-158.09	139.14	-179.05	822	823	826	824	825
a8	.180.060	33	2F4E	GLU	86	B	-155.75	132.79	-179.57	2849	2850	2853	2851	2852
a8	.180.060	34	2G5D	GLU	222	A	-159.04	110.91	-172.77	2554	2555	2558	2556	2557
a8	.180.060	35	2GKG	GLU	9	A	-160.02	123.94	175.46	120	121	124	122	123
a8	.180.060	36	2IF4	GLU	86	A	-156.39	149.51	179.12	827	828	831	829	830
a8	.180.060	37	2JB9	GLU	9	A	-165.84	135.68	-171.3	121	122	125	123	124
a8	.180.060	38	2NT3	GLU	9	A	-159.7	128.93	178.56	130	131	134	132	133
a8	.180.060	39	2OTT	GLU	87	Y	-155.89	127.42	174.42	2480	2481	2484	2482	2483
a8	.180.060	40	2PAW	GLU	835	A	-158.92	147.97	-179.57	2801	2802	2805	2803	2804
a8	.180.060	41	2PQS	GLU	154	C	-157.35	130.99	178.7	7411	7412	7415	7413	7414
a8	.180.060	42	2WAC	GLU	709	B	-158.55	139.57	174.17	3557	3558	3561	3559	3560
a8	.180.060	43	2X6Q	GLU	326	A	-163.22	143.33	175.75	5296	5297	5300	5298	5299
a8	.180.060	44	2X6Q	GLU	326	B	-162.87	144	175.62	12028	12029	12032	12030	12031
a8	.180.060	45	2X6R	GLU	326	A	-158.14	150.31	177.13	5296	5297	5300	5298	5299
a8	.180.060	46	2X7L	GLU	13	B	-164.25	137.39	176.44	3389	3390	3393	3391	3392
a8	.180.060	47	2X7L	GLU	13	D	-163.71	137.39	176.84	9812	9813	9816	9814	9815
a8	.180.060	48	2X7L	GLU	13	F	-162.98	137.11	175.97	16235	16236	16239	16237	16238
a8	.180.060	49	2X7L	GLU	13	I	-162.91	137.54	176.67	25869	25870	25873	25871	25872
a8	.180.060	50	2X7L	GLU	13	K	-164.1	136.71	176.32	32292	32293	32296	32294	32295
a8	.180.060	51	2X7L	GLU	13	L	-164.38	136.68	177.43	35504	35505	35508	35506	35507
a8	.180.060	52	2YWE	GLU	545	A	-156.85	141.86	-179.32	8251	8252	8255	8253	8254
a8	.180.060	53	2Z01	GLU	138	A	-170.43	129.74	178.12	1716	1717	1720	1718	1719
a8	.180.060	54	3ADY	GLU	126	A	-155.47	154.66	179.46	1025	1026	1029	1027	1028
a8	.180.060	55	3BZR	GLU	284	A	-158.8	150.18	176.42	775	776	779	777	778
a8	.180.060	56	3BZS	GLU	284	A	-161.48	147.37	178.59	587	588	591	589	590
a8	.180.060	57	3CMI	GLU	140	A	-167.65	151.72	174.69	1955	1956	1959	1957	1958
a8	.180.060	58	3CNB	GLU	72	A	-165.75	120.06	179.89	110	111	114	112	113
a8	.180.060	59	3CPI	GLU	389	G	-156.88	142.1	175.13	6080	6081	6084	6082	6083
a8	.180.060	60	3GTY	GLU	224	X	-164.51	152.39	-179.49	3664	3665	3668	3666	3667
a8	.180.060	61	3OC6	GLU	73	A	-158.57	151.74	179.34	1052	1053	1056	1054	1055
a8	.180.180	1	1A33	GLU	87	A	-158.78	147.11	179.34	1268	1269	1272	1270	1271
a8	.180.180	2	1A3H	GLU	228	A	-155.89	127.38	170.5	3453	3454	3457	3455	3456
a8	.180.180	3	1AFU	GLU	2	A	-159.04	126.97	178.64	13	14	17	15	16
a8	.180.180	4	1AGJ	GLU	109	B	-159.11	145.46	179.1	5475	5476	5479	5477	5478
a8	.180.180	5	1ALB	GLU	61	A	-162.41	133.83	177.95	918	919	922	920	921
a8	.180.180	6	1B7I	GLU	25	A	-155.57	150.08	178.4	380	381	384	382	383
a8	.180.180	7	1BSQ	GLU	45	A	-155.95	149.36	177.05	682	683	686	684	685
a8	.180.180	8	1BVZ	GLU	70	A	-155.85	129.07	-175.74	1096	1097	1100	1098	1099
a8	.180.180	9	1CF1	GLU	346	A	-157.38	120.88	178.32	5365	5366	5369	5367	5368
a8	.180.180	10	1CF1	GLU	346	C	-157.31	120.67	178.75	17039	17040	17043	17041	17042
a8	.180.180	11	1CF1	GLU	161	D	-155.87	118.63	-179.47	20061	20062	20065	20063	20064
a8	.180.180	12	1CHK	GLU	36	B	-169.97	135.31	170.45	4101	4102	4105	4103	4104
a8	.180.180	13	1D2P	GLU	771	A	-157.78	126.9	177.57	3708	3709	3712	3710	3711
a8	.180.180	14	1DKL	GLU	374	A	-162.39	130.38	178.47	5618	5619	5622	5620	5621
a8	.180.180	15	1DKL	GLU	374	B	-156.37	133.38	178.58	11730	11731	11734	11732	11733
a8	.180.180	16	1DT3	GLU	56	A	-156.92	119.99	-175.16	792	793	796	794	795
a8	.180.180	17	1DU4	GLU	56	A	-156.13	131.14	179.55	792	793	796	794	795
a8	.180.180	18	1DU4	GLU	56	C	-156.54	133.65	-179.53	8824	8825	8828	8826	8827
a8	.180.180	19	1DUA	GLU	109	A	-161.11	140.24	178.17	1712	1713	1716	1714	1715
a8	.180.180	20	1DYW	GLU	83	A	-161.92	130.75	175.08	1241	1242	1245	1243	1244
a8	.180.180	21	1ECL	GLU	270	A	-168.81	140.52	176.18	3903	3904	3907	3905	3906
a8	.180.180	22	1EUJ	GLU	117	A	-155.48	129.67	-179.63	1753	1754	1757	1755	1756
a8	.180.180	23	1EUJ	GLU	117	B	-159.83	132.78	-179.88	4272	4273	4276	4274	4275
a8	.180.180	24	1EW4	GLU	101	A	-158.96	147.5	179.92	1559	1560	1563	1561	1562
a8	.180.180	25	1F1S	GLU	917	A	-166.44	136.72	179.14	11817	11818	11821	11819	11820
a8	.180.180	26	1F9M	GLU	103	A	-155.46	142.28	177.12	1492	1493	1496	1494	1495
a8	.180.180	27	1FAA	GLU	103	A	-157.3	136.15	178.84	1627	1628	1631	1629	1630
a8	.180.180	28	1FB0	GLU	93	A	-165.18	152.94	-179.82	1351	1352	1355	1353	1354
a8	.180.180	29	1FB0	GLU	93	B	-163.93	154.94	179.51	2977	2978	2981	2979	2980
a8	.180.180	30	1FB6	GLU	93	A	-166.14	150.63	179.91	1334	1335	1338	1336	1337
a8	.180.180	31	1FMT	GLU	266	A	-168.97	144.86	-179.03	3972	3973	3976	3974	3975
a8	.180.180	32	1G8A	GLU	208	A	-159.15	150.08	178.51	3338	3339	3342	3340	3341
a8	.180.180	33	1GEQ	GLU	174	B	-179.76	121.23	-179.45	6482	6483	6486	6484	6485
a8	.180.180	34	1GGL	GLU	111	A	-179.81	120	-177.54	1814	1815	1818	1816	1817
a8	.180.180	35	1GMU	GLU	105	A	-157.73	137.94	177.39	1607	1608	1611	1609	1610
a8	.180.180	36	1GMU	GLU	105	B	-156.41	139.72	177.77	3739	3740	3743	3741	3742
a8	.180.180	37	1GMU	GLU	105	D	-156.06	137.06	178.18	8034	8035	8038	8036	8037
a8	.180.180	38	1H4U	GLU	523	A	-160.15	125.01	-179.76	2205	2206	2209	2207	2208
a8	.180.180	39	1H6T	GLU	293	A	-163.75	136.78	174.63	4153	4154	4157	4155	4156
a8	.180.180	40	1HD8	GLU	33	A	-160.88	140.72	172.08	472	473	476	474	475
a8	.180.180	41	1HIB	GLU	25	A	-160.38	148.39	177.19	343	344	347	345	346
a8	.180.180	42	1ICX	GLU	44	A	-161.9	144.35	-179.73	673	674	677	675	676
a8	.180.180	43	1IQ0	GLU	70	A	-161.78	146.4	178.85	1129	1130	1133	1131	1132
a8	.180.180	44	1ISN	GLU	32	A	-156.75	116.4	-178.82	225	226	229	227	228
a8	.180.180	45	1IV7	GLU	2	A	-155.98	137.27	-165.1	10	11	14	12	13
a8	.180.180	46	1IZ4	GLU	67	A	-166.04	150.09	177.83	1019	1020	1023	1021	1022
a8	.180.180	47	1IZ4	GLU	163	A	-160.23	134.56	178.25	2476	2477	2480	2478	2479
a8	.180.180	48	1IZ5	GLU	174	B	-157.54	149.98	177.89	6428	6429	6432	6430	6431
a8	.180.180	49	1J08	GLU	58	E	-159.29	122.96	179.86	15230	15231	15234	15232	15233
a8	.180.180	50	1J08	GLU	58	H	-156.57	125.04	-179.41	25949	25950	25953	25951	25952
a8	.180.180	51	1J27	GLU	53	A	-161.84	149.18	172.35	868	869	872	870	871
a8	.180.180	52	1JAB	GLU	25	A	-157.73	151.23	174.98	377	378	381	379	380
a8	.180.180	53	1JB3	GLU	24	A	-160.14	136.71	177.91	288	289	292	290	291
a8	.180.180	54	1JFR	GLU	253	A	-156.2	150.27	176.43	3732	3733	3736	3734	3735
a8	.180.180	55	1JFR	GLU	253	B	-157.67	147.4	176.5	7599	7600	7603	7601	7602
a8	.180.180	56	1JTI	GLU	204	A	169.16	116.68	-179.66	3151	3152	3155	3153	3154
a8	.180.180	57	1JTI	GLU	204	B	-174.13	122.94	-179.57	9028	9029	9032	9030	9031
a8	.180.180	58	1JVA	GLU	328	A	169.04	153.34	178.93	705	706	709	707	708
a8	.180.180	59	1JVA	GLU	299	B	-162.94	137.61	179.22	6963	6964	6967	6965	6966
a8	.180.180	60	1JVA	GLU	534	B	-166.62	138.6	-179.22	10547	10548	10551	10549	10550
a8	.180.180	61	1JVV	GLU	111	B	-161.11	151.97	175.06	3468	3469	3472	3470	3471
a8	.180.180	62	1JWF	GLU	24	A	-162.31	147.95	176.77	278	279	282	280	281
a8	.180.180	63	1KEH	GLU	683	A	-161.73	127.99	179.49	10350	10351	10354	10352	10353
a8	.180.180	64	1L0B	GLU	1739	A	-155.05	148.89	178.54	2347	2348	2351	2349	2350
a8	.180.180	65	1L2L	GLU	110	A	-158.57	145.92	178.93	1763	1764	1767	1765	1766
a8	.180.180	66	1LF1	GLU	228	A	-162.2	123.78	173.79	3449	3450	3453	3451	3452
a8	.180.180	67	1MHN	GLU	134	A	-160.61	143.75	167.24	701	702	705	703	704
a8	.180.180	68	1NJ4	GLU	187	A	-156.83	154.1	173.73	2635	2636	2639	2637	2638
a8	.180.180	69	1NTG	GLU	122	A	-158.7	126.22	-179.29	1866	1867	1870	1868	1869
a8	.180.180	70	1NTG	GLU	122	B	-159.5	129.95	-179.39	4550	4551	4554	4552	4553
a8	.180.180	71	1NTG	GLU	122	C	-163.85	122.89	-179.55	7234	7235	7238	7236	7237
a8	.180.180	72	1NTG	GLU	122	D	-160.75	123.86	-179.96	9918	9919	9922	9920	9921
a8	.180.180	73	1NTY	GLU	1419	A	-161.51	149.42	-179.53	3064	3065	3068	3066	3067
a8	.180.180	74	1O0X	GLU	238	A	-155.08	142.09	172.69	3649	3650	3653	3651	3652
a8	.180.180	75	1O8I	GLU	258	A	-166.57	134.47	-179.5	3776	3777	3780	3778	3779
a8	.180.180	76	1O8M	GLU	258	A	-163.61	135.62	-179.8	3776	3777	3780	3778	3779
a8	.180.180	77	1ONL	GLU	78	A	-165.5	150.43	179.92	1151	1152	1155	1153	1154
a8	.180.180	78	1ONL	GLU	78	B	-166.53	150.93	-179.7	3079	3080	3083	3081	3082
a8	.180.180	79	1ONL	GLU	78	C	-171.88	152.54	-179.18	5007	5008	5011	5009	5010
a8	.180.180	80	1P9Q	GLU	162	C	-155.27	147.26	178.07	2571	2572	2575	2573	2574
a8	.180.180	81	1P9Q	GLU	192	C	-169.31	121.59	178.43	3034	3035	3038	3036	3037
a8	.180.180	82	1PRY	GLU	208	A	-159.37	149.78	171.27	3330	3331	3334	3332	3333
a8	.180.180	83	1QNT	GLU	30	A	-158.08	148.87	176.42	370	371	374	372	373
a8	.180.180	84	1QZN	GLU	124	A	-158.71	149.94	173.59	1830	1831	1834	1832	1833
a8	.180.180	85	1R3F	GLU	97	A	-161.66	118.67	-179.67	1368	1369	1372	1370	1371
a8	.180.180	86	1R3F	GLU	157	A	-157.84	133.21	177.64	1836	1837	1840	1838	1839
a8	.180.180	87	1R3F	GLU	278	A	-169.69	154.73	175.45	3748	3749	3752	3750	3751
a8	.180.180	88	1R8N	GLU	182	A	-177.81	150.36	179.57	2751	2752	2755	2753	2754
a8	.180.180	89	1RC9	GLU	75	A	-160.04	138.58	175.64	1167	1168	1171	1169	1170
a8	.180.180	90	1RJB	GLU	573	A	-165.93	134.9	177.75	24	25	28	26	27
a8	.180.180	91	1RPM	GLU	1049	A	-157.09	151.24	178.44	2733	2734	2737	2735	2736
a8	.180.180	92	1RPM	GLU	1049	B	-157.27	151.11	178.48	7140	7141	7144	7142	7143
a8	.180.180	93	1S0G	GLU	170	A	-157.44	138.62	177.71	2768	2769	2772	2770	2771
a8	.180.180	94	1SI7	GLU	113	A	-170.64	154.67	179.28	1706	1707	1710	1708	1709
a8	.180.180	95	1SR8	GLU	83	A	-163.53	121.4	179.02	1282	1283	1286	1284	1285
a8	.180.180	96	1TGO	GLU	69	A	-156.26	119.22	-179.88	1128	1129	1132	1130	1131
a8	.180.180	97	1UAX	GLU	131	B	-163.97	141.3	178.97	5499	5500	5503	5501	5502
a8	.180.180	98	1UFK	GLU	52	A	-160.18	131.15	179.77	812	813	816	814	815
a8	.180.180	99	1UFK	GLU	240	A	-165.75	150.19	177.38	3597	3598	3601	3599	3600
a8	.180.180	100	1UH7	GLU	168	A	-161.22	133.45	177.73	2405	2406	2409	2407	2408
a8	.180.180	101	1UH8	GLU	168	A	-161.1	128.59	177.79	2405	2406	2409	2407	2408
a8	.180.180	102	1UH9	GLU	168	A	-164.2	133.12	177.5	2405	2406	2409	2407	2408
a8	.180.180	103	1V0S	GLU	31	A	-172	134.4	172.94	373	374	377	375	376
a8	.180.180	104	1W74	GLU	146	B	-155.69	139.96	-178.79	4481	4482	4485	4483	4484
a8	.180.180	105	1WKA	GLU	301	A	-157.08	143.06	176.93	1679	1680	1683	1681	1682
a8	.180.180	106	1WLY	GLU	74	A	-163.02	143.39	179.08	919	920	923	921	922
a8	.180.180	107	1WNS	GLU	430	A	-155.86	135.19	-178.96	7024	7025	7028	7026	7027
a8	.180.180	108	1XEU	GLU	269	A	-167.45	142.07	172.83	3718	3719	3722	3720	3721
a8	.180.180	109	1XQZ	GLU	124	A	-162.76	133.11	0.12	1448	1449	1452	1450	1451
a8	.180.180	110	1XWC	GLU	89	A	-167.07	136.91	178.38	1380	1381	1384	1382	1383
a8	.180.180	111	1YCN	GLU	59	A	-157.07	133.93	179.9	811	812	815	813	814
a8	.180.180	112	1YCN	GLU	59	B	-166.74	150.85	-179.64	5757	5758	5761	5759	5760
a8	.180.180	113	1YES	GLU	163	A	-166.88	149.68	177.11	2372	2373	2376	2374	2375
a8	.180.180	114	1YVY	GLU	1479	B	-161.13	143.52	-179.91	14493	14494	14497	14495	14496
a8	.180.180	115	1ZTY	GLU	125	A	-178.22	140.53	179.6	2026	2027	2030	2028	2029
a8	.180.180	116	2A8Z	GLU	185	A	-156.49	118.82	-169.77	2843	2844	2847	2845	2846
a8	.180.180	117	2BF2	GLU	55	A	-167.18	151.15	173.25	814	815	818	816	817
a8	.180.180	118	2BF2	GLU	55	B	-159.34	138.09	177.03	2343	2344	2347	2345	2346
a8	.180.180	119	2BF5	GLU	55	A	-155.62	143.71	172.83	671	672	675	673	674
a8	.180.180	120	2BMF	GLU	335	B	-158.85	133.36	178.67	9500	9501	9504	9502	9503
a8	.180.180	121	2BV9	GLU	258	A	-161.23	149.8	175.66	3946	3947	3950	3948	3949
a8	.180.180	122	2CWR	GLU	348	A	-156.04	142.3	177.97	1273	1274	1277	1275	1276
a8	.180.180	123	2CZU	GLU	122	A	-155.08	152.83	179.36	1293	1294	1297	1295	1296
a8	.180.180	124	2CZU	GLU	122	B	-157.33	150.04	-179.38	3698	3699	3702	3700	3701
a8	.180.180	125	2DUK	GLU	94	B	-169.81	119.71	173.79	3696	3697	3700	3698	3699
a8	.180.180	126	2E3M	GLU	398	A	-161.22	121.17	-173.36	567	568	571	569	570
a8	.180.180	127	2E3M	GLU	456	A	-164.42	146.68	170.34	1494	1495	1498	1496	1497
a8	.180.180	128	2E3S	GLU	456	A	-157.53	143.24	170.47	1457	1458	1461	1459	1460
a8	.180.180	129	2ECE	GLU	288	A	-160.23	147.6	179.52	4522	4523	4526	4524	4525
a8	.180.180	130	2F6B	GLU	178	A	-168.72	140.52	159.86	2729	2730	2733	2731	2732
a8	.180.180	131	2F6B	GLU	178	B	-162.63	144.57	159.1	5858	5859	5862	5860	5861
a8	.180.180	132	2FKG	GLU	169	A	-158.28	124.09	-170.27	2209	2210	2213	2211	2212
a8	.180.180	133	2FL7	GLU	73	A	-159.76	133.76	167.58	807	808	811	809	810
a8	.180.180	134	2GCJ	GLU	274	D	-158.6	111.36	-176.4	11921	11922	11925	11923	11924
a8	.180.180	135	2GIZ	GLU	75	A	-161	140.13	175.8	1106	1107	1110	1108	1109
a8	.180.180	136	2GIZ	GLU	75	B	-160.07	140.45	175.58	4394	4395	4398	4396	4397
a8	.180.180	137	2GRK	GLU	16	B	-161.44	145.83	-179.71	3484	3485	3488	3486	3487
a8	.180.180	138	2H0A	GLU	321	A	-155.02	138.68	179.27	3670	3671	3674	3672	3673
a8	.180.180	139	2H36	GLU	102	X	-162.65	126.99	179.48	1639	1640	1643	1641	1642
a8	.180.180	140	2HXY	GLU	106	A	-167.65	144.4	-178.34	1078	1079	1082	1080	1081
a8	.180.180	141	2HXY	GLU	106	B	-168.28	143.97	-178.5	7159	7160	7163	7161	7162
a8	.180.180	142	2HXY	GLU	106	C	-167.86	143.85	-178.21	13240	13241	13244	13242	13243
a8	.180.180	143	2HXY	GLU	106	D	-168.12	142.81	-178.36	19321	19322	19325	19323	19324
a8	.180.180	144	2IN0	GLU	411	A	-158.86	147.49	177.58	1699	1700	1703	1701	1702
a8	.180.180	145	2JA4	GLU	352	A	-169.35	141.87	-171.38	1235	1236	1239	1237	1238
a8	.180.180	146	2JL9	GLU	34	A	-162.68	137.03	177.17	504	505	508	506	507
a8	.180.180	147	2JL9	GLU	34	B	-158.83	134.79	177.71	10859	10860	10863	10861	10862
a8	.180.180	148	2MSJ	GLU	25	A	-165.25	140.72	177.9	380	381	384	382	383
a8	.180.180	149	2NMS	GLU	111	A	-162.97	147.81	177.99	1481	1482	1485	1483	1484
a8	.180.180	150	2NSC	GLU	91	A	-159.75	142.06	173.69	1521	1522	1525	1523	1524
a8	.180.180	151	2NSC	GLU	93	A	-159.07	130.84	168.89	1560	1561	1564	1562	1563
a8	.180.180	152	2O0K	GLU	33	A	-173.46	138.05	-178.86	521	522	525	523	524
a8	.180.180	153	2OL8	GLU	132	O	-157.3	142.52	172.05	1517	1518	1521	1519	1520
a8	.180.180	154	2PEC	GLU	258	A	-161.04	134.26	-178.99	3776	3777	3780	3778	3779
a8	.180.180	155	2PTU	GLU	8	A	-159.04	128.32	176.53	37	38	41	39	40
a8	.180.180	156	2QI2	GLU	142	A	-166.15	137.76	179.41	1952	1953	1956	1954	1955
a8	.180.180	157	2QZ5	GLU	79	A	-156.52	152.29	-178.48	936	937	940	938	939
a8	.180.180	158	2R0I	GLU	117	A	-156.67	144.39	166.56	1128	1129	1132	1130	1131
a8	.180.180	159	2R0I	GLU	117	B	-155.48	146.37	170.81	5873	5874	5877	5875	5876
a8	.180.180	160	2REJ	GLU	206	A	-155.2	141.4	3.68	2658	2659	2662	2660	2661
a8	.180.180	161	2RJD	GLU	262	A	-166.2	146.26	173.61	915	916	919	917	918
a8	.180.180	162	2V6C	GLU	9	A	-161.99	131.33	-179.95	18	19	22	20	21
a8	.180.180	163	2VC8	GLU	61	A	-155.07	135.44	174.36	869	870	873	871	872
a8	.180.180	164	2VR9	GLU	60	C	-158.11	118.79	-179.54	6011	6012	6015	6013	6014
a8	.180.180	165	2W6R	GLU	46	A	-161.91	153.44	178.45	708	709	712	710	711
a8	.180.180	166	2W6R	GLU	172	A	-161.97	152.84	179.63	2446	2447	2450	2448	2449
a8	.180.180	167	2W9P	GLU	39	B	-163.48	142.49	174.59	2006	2007	2010	2008	2009
a8	.180.180	168	2W9P	GLU	86	B	-171.36	153.26	-179.04	2795	2796	2799	2797	2798
a8	.180.180	169	2W9P	GLU	86	F	-158.4	132.48	179.36	8535	8536	8539	8537	8538
a8	.180.180	170	2W9P	GLU	36	G	-159.29	135.15	-176.31	9130	9131	9134	9132	9133
a8	.180.180	171	2W9P	GLU	86	K	-158.46	147.26	173.58	15710	15711	15714	15712	15713
a8	.180.180	172	2W9P	GLU	86	L	-159.87	153.66	175.35	17145	17146	17149	17147	17148
a8	.180.180	173	2W9P	GLU	86	M	-162.01	154.37	176.04	18580	18581	18584	18582	18583
a8	.180.180	174	2W9P	GLU	86	N	-161.13	133.77	178.69	20015	20016	20019	20017	20018
a8	.180.180	175	2WQX	GLU	293	A	-170.16	144.95	158.3	4150	4151	4154	4152	4153
a8	.180.180	176	2WQX	GLU	293	B	-169.29	145.29	159.43	8766	8767	8770	8768	8769
a8	.180.180	177	2YT4	GLU	502	A	-168.78	125.78	-178.99	143	144	147	145	146
a8	.180.180	178	2YWE	GLU	238	A	-163.3	146.59	178.22	3310	3311	3314	3312	3313
a8	.180.180	179	2YXY	GLU	98	A	-157.38	144.63	179.37	1514	1515	1518	1516	1517
a8	.180.180	180	2Z15	GLU	107	A	-163.52	135.31	177.74	1632	1633	1636	1634	1635
a8	.180.180	181	2Z15	GLU	107	B	-163.48	141.2	177.36	3579	3580	3583	3581	3582
a8	.180.180	182	2Z15	GLU	107	C	-166.44	130.82	177.65	5485	5486	5489	5487	5488
a8	.180.180	183	2Z15	GLU	107	D	-168.29	134.76	177.55	7420	7421	7424	7422	7423
a8	.180.180	184	2ZHV	GLU	104	A	-165.33	138.31	-179.47	1620	1621	1624	1622	1623
a8	.180.180	185	3B43	GLU	118	A	-166.35	147.12	177.37	1891	1892	1895	1893	1894
a8	.180.180	186	3BLG	GLU	45	A	-158.22	142.39	177.03	682	683	686	684	685
a8	.180.180	187	3BOP	GLU	254	C	-158.85	136.99	173.54	7482	7483	7486	7484	7485
a8	.180.180	188	3BZC	GLU	217	A	-157.35	144.04	176.46	3428	3429	3432	3430	3431
a8	.180.180	189	3DJN	GLU	108	B	-158.74	128.04	173.01	1620	1621	1624	1622	1623
a8	.180.180	190	3DLM	GLU	180	A	-155.36	151.99	173.95	2931	2932	2935	2933	2934
a8	.180.180	191	3E0C	GLU	525	A	-159.3	122.31	163.43	6870	6871	6874	6872	6873
a8	.180.180	192	3E0C	GLU	675	A	-158.3	144.22	175.73	8911	8912	8915	8913	8914
a8	.180.180	193	3E0C	GLU	1083	A	-170.86	139.62	179.05	14135	14136	14139	14137	14138
a8	.180.180	194	3EE8	GLU	159	A	-158.5	137.07	163.56	1231	1232	1235	1233	1234
a8	.180.180	195	3GGN	GLU	89	A	-158.84	130.23	178.54	1338	1339	1342	1340	1341
a8	.180.180	196	3GGN	GLU	89	B	-155.24	129.12	177.81	3336	3337	3340	3338	3339
a8	.180.180	197	3GTY	GLU	2	X	-158.14	119.44	-170.77	20	21	24	22	23
a8	.180.180	198	3HIQ	GLU	196	A	-163.51	125.82	-3.6	3128	3129	3132	3130	3131
a8	.180.180	199	3HIQ	GLU	196	B	-167.21	124.02	-7.96	7188	7189	7192	7190	7191
a8	.180.180	200	3I1E	GLU	64	A	176.51	150.28	-178.69	963	964	967	965	966
a8	.180.180	201	3I1E	GLU	64	B	176.22	150.34	-178.81	2326	2327	2330	2328	2329
a8	.180.180	202	3I41	GLU	112	A	-158.29	140.13	178.7	1620	1621	1624	1622	1623
a8	.180.180	203	3I70	GLU	24	A	-158.19	145.1	178.55	351	352	355	353	354
a8	.180.180	204	3IPF	GLU	41	A	-161.7	131.93	176.68	305	306	309	307	308
a8	.180.180	205	3IPF	GLU	41	B	-158.15	138.16	176.74	1382	1383	1386	1384	1385
a8	.180.180	206	3IPL	GLU	270	B	-160.9	140.04	177.91	10805	10806	10809	10807	10808
a8	.180.180	207	3JSY	GLU	200	A	-162.65	122.03	175.11	3065	3066	3069	3067	3068
a8	.180.180	208	3K1D	GLU	54	A	-157.52	140.06	-179.57	668	669	672	670	671
a8	.180.180	209	3KVD	GLU	119	D	-159.95	141.63	176.93	605	606	609	607	608
a8	.180.180	210	3KVD	GLU	157	D	-163.94	149.68	174.9	1213	1214	1217	1215	1216
a8	.180.180	211	3KWG	GLU	159	A	-157.46	145.6	162.15	1231	1232	1235	1233	1234
a8	.180.180	212	3KWG	GLU	159	B	-163.02	138.03	164.99	3309	3310	3313	3311	3312
a8	.180.180	213	3LH9	GLU	98	B	-155.79	121.27	172.36	6167	6168	6171	6169	6170
a8	.180.180	214	3LT3	GLU	311	A	-161.29	145.18	168.56	1764	1765	1768	1766	1767
a8	.180.180	215	3LW2	GLU	313	A	-155.95	143.57	165.76	4741	4742	4745	4743	4744
a8	.180.180	216	3MC8	GLU	225	A	-155.57	152.79	171.37	132	133	136	134	135
a8	.180.180	217	3MSI	GLU	25	A	-157.55	146.24	179.47	394	395	398	396	397
a8	.180.180	218	3N4U	GLU	30	A	-161.46	126.25	178.72	474	475	478	476	477
a8	.180.180	219	3NFP	GLU	116	I	-179	146.13	168.06	13725	13726	13729	13727	13728
a8	.180.180	220	3NH2	GLU	38	A	-158.98	141.49	176.4	446	447	450	448	449
a8	.180.180	221	3NH2	GLU	38	B	-159.31	146.5	176.64	3490	3491	3494	3492	3493
a8	.180.180	222	3NH2	GLU	38	E	-165.7	137.91	177.29	6600	6601	6604	6602	6603
a8	.180.180	223	3NPO	GLU	45	A	-162.75	136.53	171.4	682	683	686	684	685
a8	.180.180	224	3OZQ	GLU	135	A	-159.5	144.12	174.94	1827	1828	1831	1829	1830
a8	.180.180	225	3P0L	GLU	153	A	-157.23	131.43	176.68	1418	1419	1422	1420	1421
a8	.180.180	226	3P0L	GLU	153	B	-157.27	131.41	176.68	4723	4724	4727	4725	4726
a8	.180.180	227	3P0L	GLU	153	C	-157.29	131.48	176.59	7973	7974	7977	7975	7976
a8	.180.180	228	3P0L	GLU	153	D	-157.21	131.41	176.49	11130	11131	11134	11132	11133
a8	.180.180	229	3P26	GLU	407	A	-162.77	133.85	171.48	3733	3734	3737	3735	3736
a8	.180.180	230	3P26	GLU	608	B	-160.74	139.36	173.28	13655	13656	13659	13657	13658
a8	.180.180	231	3PZF	GLU	306	A	-156.13	147.3	170.94	4334	4335	4338	4336	4337
a8	.180.180	232	5PEP	GLU	65	A	-159.8	126.88	-171.82	929	930	933	931	932
a8	.180.180	233	6MSI	GLU	25	A	-155.28	146.31	-179.83	394	395	398	396	397
a8	.180.180	234	8MSI	GLU	25	A	-159.18	148.82	173.19	377	378	381	379	380
a8	.180.300	1	1CF1	GLU	373	D	166.69	154.1	179.81	23283	23284	23287	23285	23286
a8	.180.300	2	1DT2	GLU	103	A	-169.6	139.38	-178.28	1541	1542	1545	1543	1544
a8	.180.300	3	2QI2	GLU	68	A	-163.61	135.81	-179.88	913	914	917	915	916
a8	.180.300	4	2VO8	GLU	965	A	-158.32	147.29	175.37	377	378	381	379	380
a8	.180.300	5	2W9P	GLU	45	B	-158.75	132.27	175.77	2106	2107	2110	2108	2109
a8	.180.300	6	2ZHS	GLU	104	A	-158.82	135.37	179.41	1620	1621	1624	1622	1623
a8	.180.300	7	3BF7	GLU	59	B	-162.1	136.05	-179.43	4888	4889	4892	4890	4891
a8	.180.300	8	3HOE	GLU	254	A	-161.48	122.84	-179.63	3233	3234	3237	3235	3236
a8	.180.300	9	3HOE	GLU	254	B	-157.02	136.27	178.74	6924	6925	6928	6926	6927
a8	.180.300	10	3KXX	GLU	464	C	-166.48	115.48	179.75	9796	9797	9800	9798	9799
a8	.300.180	1	1GHS	GLU	231	A	-170.36	135.03	175.67	3402	3403	3406	3404	3405
a8	.300.180	2	1GHS	GLU	231	B	-166.25	134.32	174.95	7903	7904	7907	7905	7906
a8	.300.180	3	1GLN	GLU	69	A	-157.41	129.71	-176.61	1080	1081	1084	1082	1083
a8	.300.180	4	1IQ0	GLU	547	A	-157.61	140.42	179.01	8609	8610	8613	8611	8612
a8	.300.180	5	1IUH	GLU	175	A	-164.82	147.37	177.51	2843	2844	2847	2845	2846
a8	.300.180	6	1MZD	GLU	77	A	-161.77	130.85	179.78	994	995	998	996	997
a8	.300.180	7	1NP2	GLU	338	A	-168.24	123.7	177.48	5176	5177	5180	5178	5179
a8	.300.180	8	1NP2	GLU	338	B	-164.87	128.58	177.35	11855	11856	11859	11857	11858
a8	.300.180	9	1OD0	GLU	351	A	-157.77	133.48	171.37	5391	5392	5395	5393	5394
a8	.300.180	10	1VFF	GLU	324	A	-160.75	134.63	176.89	5408	5409	5412	5410	5411
a8	.300.180	11	1YHV	GLU	274	A	-160.89	117.09	-178.96	409	410	413	411	412
a8	.300.180	12	2BK8	GLU	53	A	-155.55	135.74	166.25	828	829	832	830	831
a8	.300.180	13	2CYG	GLU	264	A	-155.31	139.47	164.89	3519	3520	3523	3521	3522
a8	.300.180	14	2E3M	GLU	541	A	-175.01	141.52	178.38	2840	2841	2844	2842	2843
a8	.300.180	15	2E3Z	GLU	365	A	-160.77	130.82	175.53	5695	5696	5699	5697	5698
a8	.300.180	16	2E3Z	GLU	365	B	-160.08	128.71	176.56	12929	12930	12933	12931	12932
a8	.300.180	17	2GRK	GLU	16	A	-163.88	132.69	-178.99	105	106	109	107	108
a8	.300.180	18	2O1P	GLU	132	B	-155.29	147.71	178.85	10370	10371	10374	10372	10373
a8	.300.180	19	2W9P	GLU	86	A	-170.72	151.69	-178.34	1360	1361	1364	1362	1363
a8	.300.180	20	3ILY	GLU	120	B	-155.8	150.86	169.94	3786	3787	3790	3788	3789
a8	.300.180	21	3NHN	GLU	113	A	-158.36	115.34	-175.65	481	482	485	483	484
a8	.300.180	22	3P26	GLU	407	B	-156.27	144.11	167.43	10553	10554	10557	10555	10556
a8	.300.180	23	8AME	GLU	25	A	-156.49	147.17	178.11	384	385	388	386	387
a8	.300.300	1	1EIF	GLU	112	A	-160.41	147.2	-179.93	1626	1627	1630	1628	1629
a8	.300.300	2	1KT9	GLU	72	A	-158.23	153.87	-176.21	1064	1065	1068	1066	1067
a8	.300.300	3	1NYL	GLU	34	A	-169.58	112.36	179.81	421	422	425	423	424
a8	.300.300	4	1XQV	GLU	186	A	-157.51	148.81	177.59	2858	2859	2862	2860	2861
a8	.300.300	5	1ZG6	GLU	58	A	-156.56	147.12	177.18	504	505	508	506	507
a8	.300.300	6	2DUK	GLU	110	A	172.41	145.76	-175.34	1740	1741	1744	1742	1743
a8	.300.300	7	2G98	GLU	119	B	-156.28	151.83	173.2	4496	4497	4500	4498	4499
a8	.300.300	8	2O0K	GLU	220	A	-164.61	133.07	-178.78	3643	3644	3647	3645	3646
a8	.300.300	9	3BF7	GLU	59	A	-155.49	135.28	-179.7	911	912	915	913	914
a8	.300.300	10	3F5T	GLU	70	A	-161.58	118.35	4.91	1025	1026	1029	1027	1028
b1	.060.060	1	1BVZ	GLU	537	B	-119.88	179.19	-160.8	17957	17958	17961	17959	17960
b1	.060.060	2	1D2K	GLU	379	A	-145.26	165.13	-176.21	5342	5343	5346	5344	5345
b1	.060.060	3	1I39	GLU	7	A	-143.08	169.21	176.09	90	91	94	92	93
b1	.060.060	4	1K95	GLU	140	A	-112.87	-174.22	-176.98	1257	1258	1261	1259	1260
b1	.060.060	5	1LL6	GLU	379	A	-152.09	157.53	-167.87	5344	5345	5348	5346	5347
b1	.060.060	6	1LL6	GLU	379	B	-151.72	157.12	-168.68	11381	11382	11385	11383	11384
b1	.060.060	7	1LL6	GLU	379	C	-151.21	156.29	-167.83	17418	17419	17422	17420	17421
b1	.060.060	8	1LL6	GLU	379	D	-151.4	155.38	-168.52	23455	23456	23459	23457	23458
b1	.060.060	9	1LL7	GLU	379	A	-146.74	172.28	-167.5	5344	5345	5348	5346	5347
b1	.060.060	10	1LL7	GLU	379	B	-147.57	171.58	-167.95	11381	11382	11385	11383	11384
b1	.060.060	11	1RH9	GLU	237	A	-132.17	160.87	-172.27	3315	3316	3319	3317	3318
b1	.060.060	12	1UAX	GLU	8	A	-131.31	163.63	178.16	103	104	107	105	106
b1	.060.060	13	1UAX	GLU	8	B	-135.89	166.18	178.11	3511	3512	3515	3513	3514
b1	.060.060	14	2A8Z	GLU	279	A	-138.08	-161.46	-171.06	4335	4336	4339	4337	4338
b1	.060.060	15	2BCE	GLU	193	A	-118.04	156.71	-179.22	2841	2842	2845	2843	2844
b1	.060.060	16	2DFE	GLU	8	A	-130.97	173.08	177.5	109	110	113	111	112
b1	.060.060	17	2W61	GLU	135	A	-134.01	166.47	-171.73	1577	1578	1581	1579	1580
b1	.060.060	18	3E0C	GLU	969	A	-129.3	176.22	-168.74	12793	12794	12797	12795	12796
b1	.060.060	19	3G6L	GLU	382	A	-138.45	174.72	-167.71	5164	5165	5168	5166	5167
b1	.060.060	20	3HO3	GLU	308	A	-154.15	161.76	179.38	1486	1487	1490	1488	1489
b1	.060.180	1	1A7H	GLU	107	A	-125.71	169.66	178.63	329	330	333	331	332
b1	.060.180	2	1A7H	GLU	107	B	-126.19	169.42	178.88	1736	1737	1740	1738	1739
b1	.060.180	3	1AAJ	GLU	49	A	-128.07	164.8	-176.73	731	732	735	733	734
b1	.060.180	4	1AB5	GLU	35	A	-135.94	157.27	-179.53	509	510	513	511	512
b1	.060.180	5	1AGI	GLU	59	A	-126.71	177.04	-177.31	971	972	975	973	974
b1	.060.180	6	1BAN	GLU	73	A	-112.35	158.3	-179.6	1007	1008	1011	1009	1010
b1	.060.180	7	1BAN	GLU	73	B	-128.09	157.55	-179.07	2660	2661	2664	2662	2663
b1	.060.180	8	1BAN	GLU	73	C	-120.39	163.46	179.33	4339	4340	4343	4341	4342
b1	.060.180	9	1BNE	GLU	73	A	-126.99	160.77	-179.37	985	986	989	987	988
b1	.060.180	10	1BNE	GLU	73	B	-124.85	162.55	176.72	2576	2577	2580	2578	2579
b1	.060.180	11	1BNE	GLU	73	C	-128.89	158.8	175.65	4189	4190	4193	4191	4192
b1	.060.180	12	1BNF	GLU	73	A	-130.21	161.58	178.15	967	968	971	969	970
b1	.060.180	13	1BNF	GLU	73	B	-131.37	162.79	177.92	2578	2579	2582	2580	2581
b1	.060.180	14	1BNF	GLU	73	C	-139.96	165.16	178.24	4174	4175	4178	4176	4177
b1	.060.180	15	1BNG	GLU	73	A	-132.36	164.38	178.13	1044	1045	1048	1046	1047
b1	.060.180	16	1BNG	GLU	73	B	-135.99	161.88	176.68	2661	2662	2665	2663	2664
b1	.060.180	17	1BNG	GLU	73	C	-127.45	164.65	178.6	4312	4313	4316	4314	4315
b1	.060.180	18	1BNJ	GLU	73	A	-126.65	161.13	177.34	1059	1060	1063	1061	1062
b1	.060.180	19	1BNJ	GLU	73	B	-127.71	164.87	174.9	2702	2703	2706	2704	2705
b1	.060.180	20	1BNJ	GLU	73	C	-132.45	163.95	179.34	4361	4362	4365	4363	4364
b1	.060.180	21	1BNS	GLU	73	A	-128.69	164.26	176.58	1031	1032	1035	1033	1034
b1	.060.180	22	1BNS	GLU	73	B	-135.37	163.56	178.33	2671	2672	2675	2673	2674
b1	.060.180	23	1BNS	GLU	73	C	-118.18	163.58	178.07	4314	4315	4318	4316	4317
b1	.060.180	24	1BRI	GLU	73	A	-128.65	161.19	178.15	993	994	997	995	996
b1	.060.180	25	1BRI	GLU	73	B	-131.76	159.57	177.72	2600	2601	2604	2602	2603
b1	.060.180	26	1BRI	GLU	73	C	-132.45	156.01	179.26	4208	4209	4212	4210	4211
b1	.060.180	27	1BSA	GLU	73	A	-130.1	157.58	177.91	1014	1015	1018	1016	1017
b1	.060.180	28	1BSA	GLU	73	B	-125.74	156.21	178.05	2632	2633	2636	2634	2635
b1	.060.180	29	1BSA	GLU	73	C	-132.47	162.06	175.46	4264	4265	4268	4266	4267
b1	.060.180	30	1BSB	GLU	73	B	-126.64	156.07	177.47	2659	2660	2663	2661	2662
b1	.060.180	31	1BSB	GLU	73	C	-129.45	163.46	176.63	4292	4293	4296	4294	4295
b1	.060.180	32	1BSC	GLU	73	A	-127.53	157.51	178.65	1027	1028	1031	1029	1030
b1	.060.180	33	1BSC	GLU	73	B	-127.05	159.06	177.29	2633	2634	2637	2635	2636
b1	.060.180	34	1BSC	GLU	73	C	-132.49	162.5	177.59	4244	4245	4248	4246	4247
b1	.060.180	35	1BWZ	GLU	263	A	-130.58	159.27	179.41	4025	4026	4029	4027	4028
b1	.060.180	36	1D2P	GLU	542	A	-146.41	161.55	178.77	94	95	98	96	97
b1	.060.180	37	1D2P	GLU	729	A	-149.3	160.84	178.36	3029	3030	3033	3031	3032
b1	.060.180	38	1DC9	GLU	107	A	-145.96	157.26	180	1698	1699	1702	1700	1701
b1	.060.180	39	1DDJ	GLU	699	A	-140.53	162.38	178.54	2374	2375	2378	2376	2377
b1	.060.180	40	1DDJ	GLU	699	B	-140.74	159.2	177.94	6138	6139	6142	6140	6141
b1	.060.180	41	1DDJ	GLU	699	C	-147.2	162.72	179.38	9902	9903	9906	9904	9905
b1	.060.180	42	1DDJ	GLU	699	D	-146.15	160.48	179.35	13666	13667	13670	13668	13669
b1	.060.180	43	1DK7	GLU	255	A	-140.49	-173.94	178.85	1013	1014	1017	1015	1016
b1	.060.180	44	1DK7	GLU	255	B	-140.51	-172.49	179.06	3237	3238	3241	3239	3240
b1	.060.180	45	1DLC	GLU	298	A	-151.19	155.85	178.71	3825	3826	3829	3827	3828
b1	.060.180	46	1DQ7	GLU	2	B	-121.09	165.22	-179.67	910	911	914	912	913
b1	.060.180	47	1DT2	GLU	91	A	-154.08	163.99	-178.8	1359	1360	1363	1361	1362
b1	.060.180	48	1DT2	GLU	182	A	-143.87	175.45	179.61	2776	2777	2780	2778	2779
b1	.060.180	49	1DVN	GLU	313	A	-139.53	161.85	179.59	4987	4988	4991	4989	4990
b1	.060.180	50	1EG3	GLU	275	A	-149.57	156.52	-177.28	3648	3649	3652	3650	3651
b1	.060.180	51	1EUR	GLU	53	A	-151.74	157.09	179.84	93	94	97	95	96
b1	.060.180	52	1FC7	GLU	392	A	-136.02	155.53	179.68	4689	4690	4693	4691	4692
b1	.060.180	53	1FHG	GLU	123	A	-143.94	161.24	178.95	1352	1353	1356	1354	1355
b1	.060.180	54	1FMT	GLU	133	A	-154.87	161.66	177.7	1939	1940	1943	1941	1942
b1	.060.180	55	1FP9	GLU	334	A	-135.67	169.31	178.87	5372	5373	5376	5374	5375
b1	.060.180	56	1GGL	GLU	89	A	-144.48	158.33	-179.31	1446	1447	1450	1448	1449
b1	.060.180	57	1GS0	GLU	476	A	-128.57	158.45	-178.75	4205	4206	4209	4207	4208
b1	.060.180	58	1GYD	GLU	78	B	-148.38	172.35	176.18	716	717	720	718	719
b1	.060.180	59	1H2P	GLU	63	P	-122.13	159.55	-179.59	816	817	820	818	819
b1	.060.180	60	1H2P	GLU	119	P	-124.58	156.74	179.67	1647	1648	1651	1649	1650
b1	.060.180	61	1H4U	GLU	558	A	-124.08	157.77	179.65	2742	2743	2746	2744	2745
b1	.060.180	62	1HQZ	GLU	44	1	-148.67	164.83	179.94	669	670	673	671	672
b1	.060.180	63	1HQZ	GLU	44	2	-149.47	157.96	179.97	2798	2799	2802	2800	2801
b1	.060.180	64	1HQZ	GLU	44	4	-152.78	165.5	179.77	7025	7026	7029	7027	7028
b1	.060.180	65	1HQZ	GLU	44	6	-152.18	162.72	179.97	11239	11240	11243	11241	11242
b1	.060.180	66	1HQZ	GLU	44	9	-152.77	165.17	-179.95	17462	17463	17466	17464	17465
b1	.060.180	67	1IDJ	GLU	133	A	-148.3	164.86	-179.57	1824	1825	1828	1826	1827
b1	.060.180	68	1IDJ	GLU	133	B	-148.28	164.85	-179.58	6957	6958	6961	6959	6960
b1	.060.180	69	1IDK	GLU	133	A	-152.41	163.17	177.96	1828	1829	1832	1830	1831
b1	.060.180	70	1IFG	GLU	93	A	-141.73	157.72	-179.07	1378	1379	1382	1380	1381
b1	.060.180	71	1IIB	GLU	77	A	-151.29	160.33	-178.58	1179	1180	1183	1181	1182
b1	.060.180	72	1IIB	GLU	77	B	-149.36	158.77	-179.66	2775	2776	2779	2777	2778
b1	.060.180	73	1IJQ	GLU	623	B	-144.64	173.98	-179.3	8534	8535	8538	8536	8537
b1	.060.180	74	1IV7	GLU	104	B	-138.76	157.05	173.14	1623	1624	1627	1625	1626
b1	.060.180	75	1IZ5	GLU	26	B	-148.02	157.71	-179.61	4163	4164	4167	4165	4166
b1	.060.180	76	1J27	GLU	89	A	-151.74	161.8	178.9	1400	1401	1404	1402	1403
b1	.060.180	77	1JON	GLU	255	A	-143.4	174.4	178.63	989	990	993	991	992
b1	.060.180	78	1JVA	GLU	391	A	-147.56	160.11	179.85	1560	1561	1564	1562	1563
b1	.060.180	79	1JWF	GLU	8	A	-150.61	167.64	-178.17	17	18	21	19	20
b1	.060.180	80	1JYH	GLU	4	A	-143.76	155.76	-178.42	55	56	59	57	58
b1	.060.180	81	1JZA	GLU	2	A	-141.46	167.51	179.75	25	26	29	27	28
b1	.060.180	82	1JZA	GLU	49	A	-110.01	163.81	-179.76	702	703	706	704	705
b1	.060.180	83	1JZA	GLU	2	B	-144.86	159.58	-179.23	974	975	978	976	977
b1	.060.180	84	1JZA	GLU	49	B	-111.13	159.89	179.2	1651	1652	1655	1653	1654
b1	.060.180	85	1K5A	GLU	58	A	-120.85	179.91	-179.95	901	902	905	903	904
b1	.060.180	86	1KID	GLU	255	A	-145.36	-174.78	177.08	1116	1117	1120	1118	1119
b1	.060.180	87	1KN9	GLU	225	B	-138.62	161.04	178.59	5393	5394	5397	5395	5396
b1	.060.180	88	1KN9	GLU	225	D	-134.57	163.85	178.95	12083	12084	12087	12085	12086
b1	.060.180	89	1KVA	GLU	61	A	-119.86	165.78	176.68	924	925	928	926	927
b1	.060.180	90	1KXO	GLU	96	A	-142.48	162.94	179.7	1431	1432	1435	1433	1434
b1	.060.180	91	1L5T	GLU	228	A	-146.8	173.29	-177.62	3391	3392	3395	3393	3394
b1	.060.180	92	1L5T	GLU	228	B	-149.19	173.17	-179.23	8419	8420	8423	8421	8422
b1	.060.180	93	1LA1	GLU	255	A	-145.33	-178.41	172.91	1062	1063	1066	1064	1065
b1	.060.180	94	1LB4	GLU	447	A	-149	175.63	178.87	1596	1597	1600	1598	1599
b1	.060.180	95	1LF4	GLU	179	A	-135.15	163.97	-178.34	2770	2771	2774	2772	2773
b1	.060.180	96	1LL6	GLU	316	A	-125.77	169.89	178.97	4354	4355	4358	4356	4357
b1	.060.180	97	1LL6	GLU	316	B	-126.2	168.48	179.18	10391	10392	10395	10393	10394
b1	.060.180	98	1LL6	GLU	316	C	-126.48	169.28	179.02	16428	16429	16432	16430	16431
b1	.060.180	99	1LL6	GLU	316	D	-124.76	168.53	178.11	22465	22466	22469	22467	22468
b1	.060.180	100	1LMI	GLU	49	A	-137.12	161.32	163.47	710	711	714	712	713
b1	.060.180	101	1LRZ	GLU	389	A	-125.21	165.45	179.35	6128	6129	6132	6130	6131
b1	.060.180	102	1M14	GLU	722	A	-154.39	-173.78	178.6	811	812	815	813	814
b1	.060.180	103	1M3I	GLU	183	A	-153.29	156.76	179.73	2306	2307	2310	2308	2309
b1	.060.180	104	1M3I	GLU	183	B	-153.35	156	179.57	9562	9563	9566	9564	9565
b1	.060.180	105	1MBM	GLU	31	A	-121.37	157.03	178.02	344	345	348	346	347
b1	.060.180	106	1MBM	GLU	31	D	-136.65	160.4	176.71	8585	8586	8589	8587	8588
b1	.060.180	107	1MOL	GLU	4	A	-152.23	156.15	175.26	49	50	53	51	52
b1	.060.180	108	1MOL	GLU	48	A	-142.13	167.81	176.48	774	775	778	776	777
b1	.060.180	109	1MOL	GLU	4	B	-146.6	160.48	174.42	1596	1597	1600	1598	1599
b1	.060.180	110	1N7P	GLU	490	A	-138.63	161.53	167.78	5077	5078	5081	5079	5080
b1	.060.180	111	1NIJ	GLU	37	A	-123.04	170.96	-174.26	556	557	560	558	559
b1	.060.180	112	1NYL	GLU	361	A	-149.56	-166.63	178.54	5481	5482	5485	5483	5484
b1	.060.180	113	1O77	GLU	738	A	-123.95	-179.77	-179.89	1561	1562	1565	1563	1564
b1	.060.180	114	1O77	GLU	738	B	-121.67	161.36	-179.86	3794	3795	3798	3796	3797
b1	.060.180	115	1O7U	GLU	20	A	-132.51	162.95	166.14	273	274	277	275	276
b1	.060.180	116	1O8W	GLU	20	A	-141.47	176.14	177.76	273	274	277	275	276
b1	.060.180	117	1ODD	GLU	193	A	-131.9	174.8	178.83	924	925	928	926	927
b1	.060.180	118	1OGM	GLU	177	X	-148.08	158.63	170.21	2566	2567	2570	2568	2569
b1	.060.180	119	1OGM	GLU	189	X	-153.2	165.66	179.39	2723	2724	2727	2725	2726
b1	.060.180	120	1OMP	GLU	38	A	-139.24	158.11	-179.39	561	562	565	563	564
b1	.060.180	121	1OO8	GLU	175	A	-150.71	157.42	179.28	2294	2295	2298	2296	2297
b1	.060.180	122	1OO8	GLU	204	A	-149.08	157.85	-178.37	2776	2777	2780	2778	2779
b1	.060.180	123	1OPC	GLU	193	A	-135.5	171.1	162.26	914	915	918	916	917
b1	.060.180	124	1OPS	GLU	23	A	-145.19	160.6	-179.27	313	314	317	315	316
b1	.060.180	125	1P3C	GLU	147	A	-130.35	157.2	170.93	2153	2154	2157	2155	2156
b1	.060.180	126	1P4P	GLU	204	A	-151.23	165.24	174.76	723	724	727	725	726
b1	.060.180	127	1P4X	GLU	207	A	-132.11	170.46	179.05	3567	3568	3571	3569	3570
b1	.060.180	128	1PTD	GLU	182	A	-140.46	-161.25	174.67	2914	2915	2918	2916	2917
b1	.060.180	129	1Q7F	GLU	819	A	-151.32	157.74	-179.13	967	968	971	969	970
b1	.060.180	130	1QLP	GLU	204	A	-136.47	169.22	-179.06	2893	2894	2897	2895	2896
b1	.060.180	131	1QY3	GLU	34	A	-146.11	158.54	179.09	450	451	454	452	453
b1	.060.180	132	1QYO	GLU	34	A	-146.19	163.41	179.49	461	462	465	463	464
b1	.060.180	133	1RC9	GLU	40	A	-148.09	157.6	179.92	624	625	628	626	627
b1	.060.180	134	1RI5	GLU	211	A	-146.44	170.4	179.79	2763	2764	2767	2765	2766
b1	.060.180	135	1RL6	GLU	83	A	-151.85	156.14	179.56	1154	1155	1158	1156	1157
b1	.060.180	136	1RNF	GLU	73	A	-126.51	157.28	178.3	1206	1207	1210	1208	1209
b1	.060.180	137	1S7J	GLU	14	A	-139.68	161.05	179.96	210	211	214	212	213
b1	.060.180	138	1S7J	GLU	14	B	-140.23	161.16	179.79	4289	4290	4293	4291	4292
b1	.060.180	139	1SE2	GLU	175	A	-133.48	-175.48	-178.53	2713	2714	2717	2715	2716
b1	.060.180	140	1SEF	GLU	226	A	-150.62	167.74	177.45	3275	3276	3279	3277	3278
b1	.060.180	141	1SGZ	GLU	77	B	-146.5	155.14	-179.12	7252	7253	7256	7254	7255
b1	.060.180	142	1SGZ	GLU	77	D	-142.18	155.21	-178.69	19252	19253	19256	19254	19255
b1	.060.180	143	1SH2	GLU	168	A	-153.54	171.05	176.89	2463	2464	2467	2465	2466
b1	.060.180	144	1SI7	GLU	40	A	-154.22	168.74	179.73	592	593	596	594	595
b1	.060.180	145	1SLL	GLU	278	A	-135.4	171.65	177.78	2969	2970	2973	2971	2972
b1	.060.180	146	1SRV	GLU	255	A	-141.67	173.45	172.63	1015	1016	1019	1017	1018
b1	.060.180	147	1SRV	GLU	329	A	-147.86	164.39	175.72	2151	2152	2155	2153	2154
b1	.060.180	148	1SUL	GLU	7	A	-150.51	156.14	176.75	105	106	109	107	108
b1	.060.180	149	1SUU	GLU	546	A	-149.41	158.74	175.96	606	607	610	608	609
b1	.060.180	150	1T1J	GLU	78	A	-151	162.66	179.31	1221	1222	1225	1223	1224
b1	.060.180	151	1T1J	GLU	78	B	-151.89	164.09	-179.03	3180	3181	3184	3182	3183
b1	.060.180	152	1T45	GLU	554	A	-128.93	157.47	178.61	134	135	138	136	137
b1	.060.180	153	1TG0	GLU	44	A	-149.76	160.3	165.54	691	692	695	693	694
b1	.060.180	154	1TG0	GLU	54	A	-137.97	159.48	172.59	835	836	839	837	838
b1	.060.180	155	1TGO	GLU	398	A	-124.57	167.54	177.42	6555	6556	6559	6557	6558
b1	.060.180	156	1TM2	GLU	326	A	-151.47	161.96	178.24	4524	4525	4528	4526	4527
b1	.060.180	157	1TXJ	GLU	35	A	-131.73	157.44	179.62	534	535	538	536	537
b1	.060.180	158	1U5G	GLU	188	A	-143.37	157.29	175.71	1374	1375	1378	1376	1377
b1	.060.180	159	1U5G	GLU	188	D	-142.91	156.17	175.85	7119	7120	7123	7121	7122
b1	.060.180	160	1U6D	GLU	441	X	-135.72	157.18	-169.88	1726	1727	1730	1728	1729
b1	.060.180	161	1U6D	GLU	488	X	-144.49	161.48	-171.87	2459	2460	2463	2461	2462
b1	.060.180	162	1U6D	GLU	496	X	-151.87	155.26	178.09	2594	2595	2598	2596	2597
b1	.060.180	163	1U6D	GLU	535	X	-134.3	156.89	-178.88	3157	3158	3161	3159	3160
b1	.060.180	164	1UAI	GLU	84	A	-138.88	161.27	-179.72	1206	1207	1210	1208	1209
b1	.060.180	165	1UAI	GLU	101	A	-150.2	170.76	177.21	1463	1464	1467	1465	1466
b1	.060.180	166	1UH9	GLU	110	A	-144.54	155.39	179.79	1579	1580	1583	1581	1582
b1	.060.180	167	1UJJ	GLU	24	A	-148.91	164.29	178.84	278	279	282	280	281
b1	.060.180	168	1UJJ	GLU	24	B	-150.14	170.13	-178.71	2535	2536	2539	2537	2538
b1	.060.180	169	1UXZ	GLU	20	A	-154.77	161.04	175.36	280	281	284	282	283
b1	.060.180	170	1UXZ	GLU	73	A	-150.47	173.47	166.98	1019	1020	1023	1021	1022
b1	.060.180	171	1UXZ	GLU	20	B	-148.52	159.51	174.52	2149	2150	2153	2151	2152
b1	.060.180	172	1UXZ	GLU	73	B	-150.12	174.29	166.05	2888	2889	2892	2890	2891
b1	.060.180	173	1VER	GLU	13	A	-129.39	171.79	-168.73	194	195	198	196	197
b1	.060.180	174	1VFF	GLU	79	A	-139.09	169.11	-177.66	1301	1302	1305	1303	1304
b1	.060.180	175	1VMO	GLU	64	A	-144.82	-164.7	175.92	974	975	978	976	977
b1	.060.180	176	1W17	GLU	65	A	-134.14	156.47	-179.11	656	657	660	658	659
b1	.060.180	177	1W17	GLU	65	B	-136.69	155.68	-179.27	4449	4450	4453	4451	4452
b1	.060.180	178	1WDX	GLU	57	A	-127.31	178.31	179.93	820	821	824	822	823
b1	.060.180	179	1WDX	GLU	47	B	-137.3	163.59	164.76	1649	1650	1653	1651	1652
b1	.060.180	180	1WDX	GLU	57	B	-125.7	167.39	-176.63	1793	1794	1797	1795	1796
b1	.060.180	181	1WDX	GLU	57	C	-137.89	158.17	-175.22	2766	2767	2770	2768	2769
b1	.060.180	182	1WDX	GLU	57	D	-137.39	156.31	-176.98	3739	3740	3743	3741	3742
b1	.060.180	183	1WER	GLU	839	A	-140.46	-175.55	-169.51	1968	1969	1972	1970	1971
b1	.060.180	184	1WLY	GLU	19	A	-153.12	175.92	-178.81	266	267	270	268	269
b1	.060.180	185	1WNS	GLU	578	A	-115.61	-176.81	179.02	9403	9404	9407	9405	9406
b1	.060.180	186	1X1H	GLU	534	A	-139.39	156.77	178.47	7607	7608	7611	7609	7610
b1	.060.180	187	1X1H	GLU	600	A	-146.16	160.4	176.99	8535	8536	8539	8537	8538
b1	.060.180	188	1XIZ	GLU	85	A	-143.6	157.47	179.83	1357	1358	1361	1359	1360
b1	.060.180	189	1Y9U	GLU	7	A	-149.9	166.9	177.42	15	16	19	17	18
b1	.060.180	190	1YHG	GLU	32	A	-142.2	156.02	179.86	406	407	410	408	409
b1	.060.180	191	1YHH	GLU	34	A	-153.32	157.93	179.04	461	462	465	463	464
b1	.060.180	192	1YKS	GLU	347	A	-136.52	159.78	177.29	2501	2502	2505	2503	2504
b1	.060.180	193	1YP5	GLU	47	A	-143.41	158.73	-175.89	695	696	699	697	698
b1	.060.180	194	1YZ6	GLU	172	A	-129.43	155.1	-179.08	2749	2750	2753	2751	2752
b1	.060.180	195	1ZI0	GLU	681	B	-148.12	155.28	179.34	6122	6123	6126	6124	6125
b1	.060.180	196	2A7T	GLU	2	A	-119.17	165.99	-179.82	10	11	14	12	13
b1	.060.180	197	2A7T	GLU	2	B	-135.32	178.71	-179.79	910	911	914	912	913
b1	.060.180	198	2AEH	GLU	34	A	-154.25	157.12	179.56	20	21	24	22	23
b1	.060.180	199	2AEW	GLU	120	A	-142.62	161.89	-177.56	1177	1178	1181	1179	1180
b1	.060.180	200	2AHD	GLU	127	A	-123.51	178.49	-179.76	2023	2024	2027	2025	2026
b1	.060.180	201	2AHD	GLU	327	B	-122.88	178.77	-179.5	4631	4632	4635	4633	4634
b1	.060.180	202	2AHD	GLU	127	C	-122.86	179.07	-179.83	7239	7240	7243	7241	7242
b1	.060.180	203	2AHD	GLU	327	D	-123.22	178.75	-179.52	9847	9848	9851	9849	9850
b1	.060.180	204	2AHF	GLU	272	B	-136.45	156.15	-179.35	10134	10135	10138	10136	10137
b1	.060.180	205	2ALA	GLU	105	A	-152.14	161.7	-177.7	1601	1602	1605	1603	1604
b1	.060.180	206	2BCE	GLU	93	A	-140.74	160.6	178.52	1429	1430	1433	1431	1432
b1	.060.180	207	2BEA	GLU	35	B	-141.62	-171.02	-179.19	3031	3032	3035	3033	3034
b1	.060.180	208	2BJQ	GLU	273	A	-135.67	157.65	176.22	4169	4170	4173	4171	4172
b1	.060.180	209	2BK8	GLU	43	A	-143.61	161.88	171.08	661	662	665	663	664
b1	.060.180	210	2BK8	GLU	82	A	-151.87	163.45	172.68	1280	1281	1284	1282	1283
b1	.060.180	211	2CWP	GLU	44	A	-151.11	166.43	178.93	711	712	715	713	714
b1	.060.180	212	2CX5	GLU	125	C	-153.75	155.78	177.75	6553	6554	6557	6555	6556
b1	.060.180	213	2CYG	GLU	310	A	-153.62	-177.9	-175.36	4178	4179	4182	4180	4181
b1	.060.180	214	2D4P	GLU	94	A	-152.74	162.41	176.01	1462	1463	1466	1464	1465
b1	.060.180	215	2D5J	GLU	272	B	-138.74	155.48	-179.42	10130	10131	10134	10132	10133
b1	.060.180	216	2DFF	GLU	189	A	-129	172.01	179.67	2841	2842	2845	2843	2844
b1	.060.180	217	2DFH	GLU	8	A	-139.56	163.12	178.62	109	110	113	111	112
b1	.060.180	218	2DL2	GLU	22	A	-125.8	176.83	-178.45	294	295	298	296	297
b1	.060.180	219	2DUK	GLU	77	B	-114.99	156.24	172.67	3400	3401	3404	3402	3403
b1	.060.180	220	2DUK	GLU	110	B	-151.08	161.52	-175	3853	3854	3857	3855	3856
b1	.060.180	221	2DWY	GLU	579	D	-146.73	157.88	178.12	7226	7227	7230	7228	7229
b1	.060.180	222	2DYL	GLU	132	A	-136.6	167.07	-179.27	200	201	204	202	203
b1	.060.180	223	2E0Q	GLU	120	A	-151.55	162.41	172.05	1273	1274	1277	1275	1276
b1	.060.180	224	2E7V	GLU	149	A	-143.13	165.21	179.32	1641	1642	1645	1643	1644
b1	.060.180	225	2ECE	GLU	94	A	-135.24	155.56	178.57	1323	1324	1327	1325	1326
b1	.060.180	226	2EJX	GLU	5	A	-143.73	171.81	-174.19	41	42	45	43	44
b1	.060.180	227	2EKS	GLU	105	A	-134.38	155.97	-178.09	1552	1553	1556	1554	1555
b1	.060.180	228	2F1X	GLU	68	A	-150.76	162.5	179.26	87	88	91	89	90
b1	.060.180	229	2F1X	GLU	68	B	-142.8	155.97	-179.75	2234	2235	2238	2236	2237
b1	.060.180	230	2F1Y	GLU	68	A	-153.23	161.97	179.72	87	88	91	89	90
b1	.060.180	231	2F1Y	GLU	83	A	-147.95	179.23	-179.92	337	338	341	339	340
b1	.060.180	232	2F3N	GLU	32	A	-111.7	169.3	-177.57	520	521	524	522	523
b1	.060.180	233	2FJZ	GLU	139	A	-134.71	171.19	173.57	133	134	137	135	136
b1	.060.180	234	2FKG	GLU	325	A	-133.44	170.52	-178.33	4614	4615	4618	4616	4617
b1	.060.180	235	2FL7	GLU	182	A	-133.26	166.66	-179.56	2440	2441	2444	2442	2443
b1	.060.180	236	2G7K	GLU	163	A	-143.92	175.07	-179.76	2431	2432	2435	2433	2434
b1	.060.180	237	2GAI	GLU	209	A	-135.8	157.96	170.22	3347	3348	3351	3349	3350
b1	.060.180	238	2GAI	GLU	422	A	-112.87	157.51	170.65	6619	6620	6623	6621	6622
b1	.060.180	239	2GAI	GLU	209	B	-129.4	159.3	172.59	12860	12861	12864	12862	12863
b1	.060.180	240	2GAI	GLU	422	B	-110.07	156.74	173.08	16132	16133	16136	16134	16135
b1	.060.180	241	2GAJ	GLU	209	A	-146.66	163.87	174.89	3347	3348	3351	3349	3350
b1	.060.180	242	2GAJ	GLU	209	B	-135.45	166.16	177.01	12860	12861	12864	12862	12863
b1	.060.180	243	2GHB	GLU	254	A	-148.24	167.45	-177.47	3887	3888	3891	3889	3890
b1	.060.180	244	2GHB	GLU	254	B	-139.76	172.68	177.15	9653	9654	9657	9655	9656
b1	.060.180	245	2GIZ	GLU	40	A	-140.57	156.54	178.94	586	587	590	588	589
b1	.060.180	246	2GIZ	GLU	40	B	-140.83	156.96	178.96	3874	3875	3878	3876	3877
b1	.060.180	247	2GRV	GLU	361	A	-137.65	156.18	173.6	5082	5083	5086	5084	5085
b1	.060.180	248	2GRV	GLU	89	C	-147.63	156.8	170.13	16158	16159	16162	16160	16161
b1	.060.180	249	2HE2	GLU	439	A	-146.89	157.33	-179.67	344	345	348	346	347
b1	.060.180	250	2HE2	GLU	439	B	-151.72	157.58	-178.51	1797	1798	1801	1799	1800
b1	.060.180	251	2HTB	GLU	110	A	-138.19	164.98	-171.42	1731	1732	1735	1733	1734
b1	.060.180	252	2HTB	GLU	110	D	-146.41	158.5	172.36	15099	15100	15103	15101	15102
b1	.060.180	253	2I1S	GLU	54	B	-148.4	159.07	167.85	3763	3764	3767	3765	3766
b1	.060.180	254	2IF4	GLU	163	A	-144.58	155.51	179.58	2018	2019	2022	2020	2021
b1	.060.180	255	2JA4	GLU	286	A	-148.27	157.79	176.48	254	255	258	256	257
b1	.060.180	256	2NQ5	GLU	519	A	-153.13	156.55	179.75	8022	8023	8026	8024	8025
b1	.060.180	257	2NSB	GLU	7	A	-118.62	157.28	178.43	107	108	111	109	110
b1	.060.180	258	2NZI	GLU	53	A	-148.32	155.94	-178.9	901	902	905	903	904
b1	.060.180	259	2O0Q	GLU	96	A	-125.26	164.39	-179.69	1457	1458	1461	1459	1460
b1	.060.180	260	2O1P	GLU	132	A	-151.45	155.44	-179.3	1992	1993	1996	1994	1995
b1	.060.180	261	2O1P	GLU	278	A	-114.77	164.73	168.84	4372	4373	4376	4374	4375
b1	.060.180	262	2O1P	GLU	526	A	-117.54	174.28	172.59	8246	8247	8250	8248	8249
b1	.060.180	263	2OGV	GLU	751	A	-128.53	170.18	179.53	2280	2281	2284	2282	2283
b1	.060.180	264	2OKT	GLU	334	A	-152.86	175.73	173.77	5377	5378	5381	5379	5380
b1	.060.180	265	2OL6	GLU	199	O	-135.4	161.22	175.99	2534	2535	2538	2536	2537
b1	.060.180	266	2OL6	GLU	255	O	-112.77	163.62	-175.52	3359	3360	3363	3361	3362
b1	.060.180	267	2OL7	GLU	200	A	-134.81	160.39	-179.02	2649	2650	2653	2651	2652
b1	.060.180	268	2OL7	GLU	256	A	-129.44	162.22	175.08	3474	3475	3478	3476	3477
b1	.060.180	269	2OL7	GLU	256	B	-122.83	159.37	174.35	7139	7140	7143	7141	7142
b1	.060.180	270	2OL8	GLU	198	O	-142.85	157.31	176.5	2528	2529	2532	2530	2531
b1	.060.180	271	2OL8	GLU	254	O	-126.94	171.41	-177.37	3353	3354	3357	3355	3356
b1	.060.180	272	2ORX	GLU	319	A	-152.95	160.77	170.77	690	691	694	692	693
b1	.060.180	273	2OTT	GLU	10	Y	-113.11	156.5	-173.58	1439	1440	1443	1441	1442
b1	.060.180	274	2OV7	GLU	42	B	-138.52	156.14	-179.1	2714	2715	2718	2716	2717
b1	.060.180	275	2OY1	GLU	255	O	-120.19	168.03	179.47	3411	3412	3415	3413	3414
b1	.060.180	276	2OY5	GLU	200	O	-137.28	160.41	179.34	2682	2683	2686	2684	2685
b1	.060.180	277	2OY5	GLU	256	O	-120.19	162.51	-178.77	3507	3508	3511	3509	3510
b1	.060.180	278	2OY7	GLU	269	A	-134.22	160.4	177.53	3705	3706	3709	3707	3708
b1	.060.180	279	2OY7	GLU	325	A	-123.73	162.26	-178.7	4530	4531	4534	4532	4533
b1	.060.180	280	2OY8	GLU	269	A	-134.42	159.62	-179.81	3706	3707	3710	3708	3709
b1	.060.180	281	2OY8	GLU	325	A	-115.27	163.99	176.04	4531	4532	4535	4533	4534
b1	.060.180	282	2OYB	GLU	200	O	-135.83	158.89	-179.86	2576	2577	2580	2578	2579
b1	.060.180	283	2OYB	GLU	256	O	-122.4	158.53	179.17	3401	3402	3405	3403	3404
b1	.060.180	284	2P4V	GLU	94	B	-118.89	156.11	177.38	4150	4151	4154	4152	4153
b1	.060.180	285	2P4V	GLU	94	E	-119.97	155.72	177.33	11821	11822	11825	11823	11824
b1	.060.180	286	2PI3	GLU	200	O	-139.91	161.54	-178.44	2573	2574	2577	2575	2576
b1	.060.180	287	2PLF	GLU	53	A	-129.72	161.84	179.55	800	801	804	802	803
b1	.060.180	288	2QEQ	GLU	472	A	-143.82	157.45	-175.54	4125	4126	4129	4127	4128
b1	.060.180	289	2QI2	GLU	6	A	-145.32	165.21	179.49	97	98	101	99	100
b1	.060.180	290	2QVO	GLU	63	A	-148.47	155.93	178.47	986	987	990	988	989
b1	.060.180	291	2R0J	GLU	53	A	-127.62	155.46	-175.84	802	803	806	804	805
b1	.060.180	292	2R57	GLU	311	A	-146.34	173.2	174.6	2072	2073	2076	2074	2075
b1	.060.180	293	2RA1	GLU	353	A	-112.94	162.36	170.25	5000	5001	5004	5002	5003
b1	.060.180	294	2RBI	GLU	72	A	-134.96	162.96	-179.13	1075	1076	1079	1077	1078
b1	.060.180	295	2RBI	GLU	72	B	-143.48	161.92	-178.53	2749	2750	2753	2751	2752
b1	.060.180	296	2V6C	GLU	348	A	-148.4	173.49	179.21	5258	5259	5262	5260	5261
b1	.060.180	297	2VH4	GLU	134	B	-149.98	175.56	-176.56	7211	7212	7215	7213	7214
b1	.060.180	298	2W7U	GLU	177	C	-152.57	157.93	-166.35	8262	8263	8266	8264	8265
b1	.060.180	299	2W9P	GLU	39	E	-146.95	159.86	177.41	6311	6312	6315	6313	6314
b1	.060.180	300	2WA0	GLU	271	A	-152.61	160.27	-175.77	2649	2650	2653	2651	2652
b1	.060.180	301	2WAC	GLU	790	A	-153.72	157.61	171.38	1422	1423	1426	1424	1425
b1	.060.180	302	2WJ5	GLU	44	A	-124.87	160.71	179.41	655	656	659	657	658
b1	.060.180	303	2WXZ	GLU	390	A	-132.8	157.97	-177.88	5674	5675	5678	5676	5677
b1	.060.180	304	2WXZ	GLU	390	C	-132.76	157.55	-177.97	12135	12136	12139	12137	12138
b1	.060.180	305	2X1Q	GLU	87	A	-130.48	162.27	-176.12	1175	1176	1179	1177	1178
b1	.060.180	306	2X9Y	GLU	542	A	-140.41	171.61	-178.16	5256	5257	5260	5258	5259
b1	.060.180	307	2X9Y	GLU	564	A	-151.46	159.41	176.62	5600	5601	5604	5602	5603
b1	.060.180	308	2XD2	GLU	147	A	-146.95	162.58	-177.92	1553	1554	1557	1555	1556
b1	.060.180	309	2XD2	GLU	182	A	-152.55	176.04	172.68	2103	2104	2107	2105	2106
b1	.060.180	310	2Y3V	GLU	31	D	-147.43	159.11	173.38	8057	8058	8061	8059	8060
b1	.060.180	311	2Y3W	GLU	31	C	-149.14	167.12	176.55	5893	5894	5897	5895	5896
b1	.060.180	312	2YSS	GLU	105	A	-120.35	163.21	-178.23	1552	1553	1556	1554	1555
b1	.060.180	313	2YT4	GLU	534	A	-129.92	163.02	179.36	688	689	692	690	691
b1	.060.180	314	2YWE	GLU	331	A	-149.32	164.33	-179.91	4737	4738	4741	4739	4740
b1	.060.180	315	2Z01	GLU	331	A	-147.5	158.37	179.61	4578	4579	4582	4580	4581
b1	.060.180	316	2Z1E	GLU	305	A	-147.58	158.69	-178.85	3932	3933	3936	3934	3935
b1	.060.180	317	2Z1F	GLU	305	A	-147.27	159.82	-179.13	3968	3969	3972	3970	3971
b1	.060.180	318	2Z1G	GLU	61	A	-136.01	164.13	179.21	932	933	936	934	935
b1	.060.180	319	2Z1J	GLU	61	A	-145.2	165.56	179.57	932	933	936	934	935
b1	.060.180	320	2ZCO	GLU	264	A	-153.76	158.51	177.52	4328	4329	4332	4330	4331
b1	.060.180	321	2ZEQ	GLU	64	A	-140.65	-179.3	-179.24	994	995	998	996	997
b1	.060.180	322	2ZHS	GLU	77	A	-143.68	156.64	-179.74	1234	1235	1238	1236	1237
b1	.060.180	323	2ZHS	GLU	371	A	-121.85	155.25	179.7	5511	5512	5515	5513	5514
b1	.060.180	324	2ZHT	GLU	77	A	-144.99	155.68	-179.72	1234	1235	1238	1236	1237
b1	.060.180	325	2ZHT	GLU	371	A	-144.37	164.74	179.79	5511	5512	5515	5513	5514
b1	.060.180	326	2ZHU	GLU	371	A	-135.57	160.98	179.97	5511	5512	5515	5513	5514
b1	.060.180	327	2ZTY	GLU	93	A	-145.92	162.35	177.73	1481	1482	1485	1483	1484
b1	.060.180	328	2ZTZ	GLU	93	A	-138.32	167.43	-178.06	1481	1482	1485	1483	1484
b1	.060.180	329	2ZTZ	GLU	93	B	-139.93	169.11	-178.14	4272	4273	4276	4274	4275
b1	.060.180	330	2ZU1	GLU	93	A	-140.97	167.42	-176.7	1481	1482	1485	1483	1484
b1	.060.180	331	2ZU1	GLU	93	B	-137.02	167.09	-178.7	4271	4272	4275	4273	4274
b1	.060.180	332	3A0J	GLU	52	A	-145.05	165.98	176	814	815	818	816	817
b1	.060.180	333	3A55	GLU	51	B	-141.32	156.4	175.71	4741	4742	4745	4743	4744
b1	.060.180	334	3AA2	GLU	61	A	-143.52	159.03	179.58	871	872	875	873	874
b1	.060.180	335	3AA4	GLU	61	A	-142.38	161.4	-178.24	913	914	917	915	916
b1	.060.180	336	3AAP	GLU	315	A	-149.77	168.53	177.65	4201	4202	4205	4203	4204
b1	.060.180	337	3APP	GLU	16	A	-152.73	167.07	-177.06	188	189	192	190	191
b1	.060.180	338	3B43	GLU	557	A	-144.54	165.27	173.98	8634	8635	8638	8636	8637
b1	.060.180	339	3B9E	GLU	466	A	-121.26	166	177.87	6672	6673	6676	6674	6675
b1	.060.180	340	3BQE	GLU	325	A	-146.26	167.38	-179.88	2006	2007	2010	2008	2009
b1	.060.180	341	3BYL	GLU	212	A	-152.02	173.06	-177.96	2683	2684	2687	2685	2686
b1	.060.180	342	3BZG	GLU	9	A	-150.52	170.56	-175.84	135	136	139	137	138
b1	.060.180	343	3C0L	GLU	9	A	-133.01	163.85	178.74	135	136	139	137	138
b1	.060.180	344	3C57	GLU	195	A	-139.35	160.01	178.68	725	726	729	727	728
b1	.060.180	345	3C57	GLU	195	B	-137.17	160.14	176.68	1464	1465	1468	1466	1467
b1	.060.180	346	3CKF	GLU	177	A	-137.08	161.43	178.99	2205	2206	2209	2207	2208
b1	.060.180	347	3CKF	GLU	233	A	-126.46	165.79	176.37	3030	3031	3034	3032	3033
b1	.060.180	348	3CPI	GLU	399	G	-140.35	157.48	179.74	6244	6245	6248	6246	6247
b1	.060.180	349	3CPI	GLU	399	H	-136.03	162.94	177.95	13210	13211	13214	13212	13213
b1	.060.180	350	3CSG	GLU	418	A	-153.12	161.44	173.73	6333	6334	6337	6335	6336
b1	.060.180	351	3CSP	GLU	108	A	-144.14	167.99	178.72	1670	1671	1674	1672	1673
b1	.060.180	352	3D7C	GLU	755	B	-144.07	170.76	176.26	2199	2200	2203	2201	2202
b1	.060.180	353	3D9W	GLU	52	B	-150.68	166.33	179.12	5159	5160	5163	5161	5162
b1	.060.180	354	3D9W	GLU	243	C	-118.67	167.85	-179.04	12560	12561	12564	12562	12563
b1	.060.180	355	3D9W	GLU	52	D	-146.11	167.69	179.68	13932	13933	13936	13934	13935
b1	.060.180	356	3E0C	GLU	719	A	-154.04	175.85	-173.06	9524	9525	9528	9526	9527
b1	.060.180	357	3E9G	GLU	90	B	-154.89	164.85	175.23	2794	2795	2798	2796	2797
b1	.060.180	358	3EBM	GLU	168	B	-119.36	160.34	-174.14	4608	4609	4612	4610	4611
b1	.060.180	359	3ERB	GLU	120	A	-135.37	159.95	-175.39	1598	1599	1602	1600	1601
b1	.060.180	360	3ESV	GLU	105	G	-134.63	170.07	-179.5	5057	5058	5061	5059	5060
b1	.060.180	361	3EZM	GLU	41	A	-138.34	156.44	179.04	579	580	583	581	582
b1	.060.180	362	3FA8	GLU	112	A	-150.74	155.14	-178.28	1787	1788	1791	1789	1790
b1	.060.180	363	3FPR	GLU	82	D	-148.1	156.48	178.56	2255	2256	2259	2257	2258
b1	.060.180	364	3FTC	GLU	29	A	-131.34	164.24	177.05	280	281	284	282	283
b1	.060.180	365	3FZE	GLU	699	A	-150.92	171.46	175.44	1757	1758	1761	1759	1760
b1	.060.180	366	3G87	GLU	270	A	-121.93	164.36	-173.81	3994	3995	3998	3996	3997
b1	.060.180	367	3GMS	GLU	67	A	-145.3	175.84	-178.8	1103	1104	1107	1105	1106
b1	.060.180	368	3GQ0	GLU	117	A	-148.74	158.56	178.11	1283	1284	1287	1285	1286
b1	.060.180	369	3GQ0	GLU	117	B	-149.37	157.73	178.31	2622	2623	2626	2624	2625
b1	.060.180	370	3GVR	GLU	114	A	-140.46	172.95	-173.52	1633	1634	1637	1635	1636
b1	.060.180	371	3H2G	GLU	48	A	-129.5	161	-179.73	548	549	552	550	551
b1	.060.180	372	3H2H	GLU	48	A	-131.88	158.46	-179.76	548	549	552	550	551
b1	.060.180	373	3H2I	GLU	48	A	-129.37	159.21	-179.32	548	549	552	550	551
b1	.060.180	374	3H2J	GLU	48	A	-127.66	155.08	-179.3	534	535	538	536	537
b1	.060.180	375	3H5L	GLU	122	A	-116.16	170.96	179.94	1186	1187	1190	1188	1189
b1	.060.180	376	3H5L	GLU	122	B	-120.62	172.99	-178.17	7123	7124	7127	7125	7126
b1	.060.180	377	3HIQ	GLU	239	A	-127.93	156.57	176.16	3788	3789	3792	3790	3791
b1	.060.180	378	3HO3	GLU	630	A	-143.16	-175.69	-176.16	6176	6177	6180	6178	6179
b1	.060.180	379	3HOL	GLU	373	A	-128.76	160.02	-176.7	5345	5346	5349	5347	5348
b1	.060.180	380	3I41	GLU	89	A	-140.62	-174.52	-176.2	1293	1294	1297	1295	1296
b1	.060.180	381	3I41	GLU	89	B	-138.76	174.73	-176.9	5849	5850	5853	5851	5852
b1	.060.180	382	3I50	GLU	185	E	-144.17	173.31	-179.97	2371	2372	2375	2373	2374
b1	.060.180	383	3I8S	GLU	42	A	-147.62	161.33	-175.1	649	650	653	651	652
b1	.060.180	384	3IFO	GLU	84	L	-131.27	173.51	-170.14	4531	4532	4535	4533	4534
b1	.060.180	385	3IM1	GLU	2155	A	-148.85	162.55	-177.69	5064	5065	5068	5066	5067
b1	.060.180	386	3IPF	GLU	56	A	-148.69	156.74	-177.55	543	544	547	545	546
b1	.060.180	387	3IPF	GLU	56	B	-142.18	157.33	-178.24	1620	1621	1624	1622	1623
b1	.060.180	388	3IPL	GLU	382	A	-142	157.07	169.54	5472	5473	5476	5474	5475
b1	.060.180	389	3IPL	GLU	23	B	-114.61	159.81	-175.72	7349	7350	7353	7351	7352
b1	.060.180	390	3IPL	GLU	23	C	-137.83	158.21	178.84	14342	14343	14346	14344	14345
b1	.060.180	391	3JXF	GLU	188	A	-114.61	159.47	-179.84	2420	2421	2424	2422	2423
b1	.060.180	392	3JXG	GLU	300	D	-148.64	162.78	177.03	15796	15797	15800	15798	15799
b1	.060.180	393	3K5O	GLU	127	A	-136.57	158.72	-179.27	2028	2029	2032	2030	2031
b1	.060.180	394	3K6F	GLU	78	A	-136.62	163.28	166.25	1225	1226	1229	1227	1228
b1	.060.180	395	3K6F	GLU	78	B	-143.12	166.98	160.37	2757	2758	2761	2759	2760
b1	.060.180	396	3KEY	GLU	330	A	-152.89	160.64	177.76	303	304	307	305	306
b1	.060.180	397	3KG4	GLU	24	A	-134.87	156.86	-178.64	406	407	410	408	409
b1	.060.180	398	3KG5	GLU	131	B	-121.86	157.54	-178.25	3044	3045	3048	3046	3047
b1	.060.180	399	3KG9	GLU	1083	A	-139.33	155.26	179.41	1812	1813	1816	1814	1815
b1	.060.180	400	3L6V	GLU	730	B	-137.47	159.68	170.85	7830	7831	7834	7832	7833
b1	.060.180	401	3LE3	GLU	3	A	-137.03	162.36	174.84	42	43	46	44	45
b1	.060.180	402	3LH9	GLU	165	B	-140.65	170.67	-176.2	7274	7275	7278	7276	7277
b1	.060.180	403	3LHA	GLU	165	A	-137.78	161.38	-177.36	2498	2499	2502	2500	2501
b1	.060.180	404	3LHA	GLU	206	A	-145.7	157.68	165.8	3196	3197	3200	3198	3199
b1	.060.180	405	3LHA	GLU	165	B	-135.12	159.61	-176.18	7209	7210	7213	7211	7212
b1	.060.180	406	3LHA	GLU	206	B	-147.19	158.17	167.59	7907	7908	7911	7909	7910
b1	.060.180	407	3MN3	GLU	127	A	-142.68	155.23	170.8	1076	1077	1080	1078	1079
b1	.060.180	408	3N4T	GLU	26	A	-145.47	163.47	175.88	422	423	426	424	425
b1	.060.180	409	3N4U	GLU	26	A	-141.62	158.88	175.96	422	423	426	424	425
b1	.060.180	410	3NE0	GLU	1182	A	-151.41	156.69	163.65	2623	2624	2627	2625	2626
b1	.060.180	411	3NFP	GLU	160	L	-152.02	157.33	178.84	11870	11871	11874	11872	11873
b1	.060.180	412	3NPO	GLU	108	A	-131.63	156.62	172.04	1726	1727	1730	1728	1729
b1	.060.180	413	3ODO	GLU	734	A	-148.79	170.76	173.48	5694	5695	5698	5696	5697
b1	.060.180	414	3ODW	GLU	651	A	-144.6	175.11	-178.65	3908	3909	3912	3910	3911
b1	.060.180	415	3ODW	GLU	651	B	-136.43	176.11	174.2	9340	9341	9344	9342	9343
b1	.060.180	416	3OGG	GLU	929	A	-143.08	162.53	173.7	1031	1032	1035	1033	1034
b1	.060.180	417	3OLN	GLU	580	A	-149.67	155.22	176.72	1897	1898	1901	1899	1900
b1	.060.180	418	3ORE	GLU	438	A	-136.11	157.2	-177.33	6426	6427	6430	6428	6429
b1	.060.180	419	3PZF	GLU	289	A	-139.56	163.26	-179.69	4055	4056	4059	4057	4058
b1	.060.180	420	3Q48	GLU	45	A	-154.72	155.15	171.94	211	212	215	213	214
b1	.060.300	1	1H4U	GLU	424	A	-151.33	162.28	179.39	705	706	709	707	708
b1	.060.300	2	1HOE	GLU	29	A	-125.87	163.49	169.26	402	403	406	404	405
b1	.060.300	3	1I5P	GLU	385	A	-152.2	170.51	-179.97	6065	6066	6069	6067	6068
b1	.060.300	4	1IJQ	GLU	623	A	-150.08	176.94	-176.6	3780	3781	3784	3782	3783
b1	.060.300	5	1LAV	GLU	61	A	-143.91	167.06	179.34	924	925	928	926	927
b1	.060.300	6	1LAW	GLU	61	A	-137.78	168.45	178.63	924	925	928	926	927
b1	.060.300	7	1RBS	GLU	61	A	-139.15	169.56	178.58	924	925	928	926	927
b1	.060.300	8	1RBT	GLU	61	A	-151.81	170.66	-179.33	924	925	928	926	927
b1	.060.300	9	1RBU	GLU	61	A	-145.58	170.95	179.83	924	925	928	926	927
b1	.060.300	10	1RBV	GLU	61	A	-144.57	167.74	-178.68	924	925	928	926	927
b1	.060.300	11	1RDA	GLU	61	A	-132.97	168.57	178.87	926	927	930	928	929
b1	.060.300	12	1RDB	GLU	61	A	-138.36	169.05	-179.87	926	927	930	928	929
b1	.060.300	13	1S0G	GLU	1189	A	-151.32	175.79	178.89	19334	19335	19338	19336	19337
b1	.060.300	14	1XR7	GLU	361	A	-121.95	157.44	172.66	5660	5661	5664	5662	5663
b1	.060.300	15	1XR7	GLU	361	B	-121.42	167.25	172.96	13014	13015	13018	13016	13017
b1	.060.300	16	2ALA	GLU	341	A	-110.99	158.79	178.55	5157	5158	5161	5159	5160
b1	.060.300	17	2ALA	GLU	381	A	-126.07	155.47	-176.58	5710	5711	5714	5712	5713
b1	.060.300	18	2CVF	GLU	217	B	-144.84	179.44	179.67	6946	6947	6950	6948	6949
b1	.060.300	19	2D0A	GLU	98	A	-123.23	162.79	179.68	1409	1410	1413	1411	1412
b1	.060.300	20	2EC5	GLU	1135	B	-144.8	-164.11	177.11	20050	20051	20054	20052	20053
b1	.060.300	21	2IJQ	GLU	142	A	-135.66	-162.17	-172	1989	1990	1993	1991	1992
b1	.060.300	22	2O1P	GLU	446	B	-138.46	179.93	-175.37	15485	15486	15489	15487	15488
b1	.060.300	23	2RN2	GLU	61	A	-142.17	167.23	177.25	924	925	928	926	927
b1	.060.300	24	2WPG	GLU	623	A	-151.9	163.32	178.38	9169	9170	9173	9171	9172
b1	.060.300	25	2Z0M	GLU	245	A	-111.51	163.75	175.65	3964	3965	3968	3966	3967
b1	.060.300	26	2Z1I	GLU	61	A	-141.36	165.42	-179.92	932	933	936	934	935
b1	.060.300	27	3AA5	GLU	61	X	-139.58	175.5	-179.07	917	918	921	919	920
b1	.060.300	28	3EWO	GLU	34	A	-148.83	158.43	-174.77	567	568	571	569	570
b1	.060.300	29	3IBY	GLU	42	A	-154.15	155.26	171.05	601	602	605	603	604
b1	.060.300	30	3IBY	GLU	42	C	-147.98	157.8	173.43	8061	8062	8065	8063	8064
b1	.060.300	31	3IBY	GLU	42	D	-146.03	161.96	172.17	11642	11643	11646	11644	11645
b1	.060.300	32	3KB5	GLU	342	A	-152.28	172	179.38	978	979	982	980	981
b1	.060.300	33	3L6V	GLU	638	A	-153.75	161.74	-170.55	1699	1700	1703	1701	1702
b1	.180.060	1	1AO6	GLU	492	A	-134.19	162.85	-179.21	7693	7694	7697	7695	7696
b1	.180.060	2	1AOV	GLU	30	A	-131.83	178.4	179.65	461	462	465	463	464
b1	.180.060	3	1BM0	GLU	492	A	-135.15	168.63	-179.34	7693	7694	7697	7695	7696
b1	.180.060	4	1CK3	GLU	89	A	-145.36	156.46	179.15	981	982	985	983	984
b1	.180.060	5	1CQA	GLU	109	A	-144.53	163.93	178.53	1456	1457	1460	1458	1459
b1	.180.060	6	1E6L	GLU	34	A	-137.55	160.31	-179.17	534	535	538	536	537
b1	.180.060	7	1EZK	GLU	64	A	-133.84	157.99	-178.78	1000	1001	1004	1002	1003
b1	.180.060	8	1FG4	GLU	64	A	-135.35	156.32	-179.71	994	995	998	996	997
b1	.180.060	9	1FG4	GLU	64	B	-128.35	166.99	-179.02	3249	3250	3253	3251	3252
b1	.180.060	10	1IST	GLU	129	A	-143.9	161.2	174.54	1904	1905	1908	1906	1907
b1	.180.060	11	1KCT	GLU	175	A	-128.32	161.81	178.95	2422	2423	2426	2424	2425
b1	.180.060	12	1KEX	GLU	148	A	-137.98	155.63	-179.67	2335	2336	2339	2337	2338
b1	.180.060	13	1KN9	GLU	188	D	-137.96	163.52	179.82	11596	11597	11600	11598	11599
b1	.180.060	14	1M3I	GLU	61	D	-140.01	-175.56	-179.23	22137	22138	22141	22139	22140
b1	.180.060	15	1NG5	GLU	195	B	-115.69	167.35	177	6574	6575	6578	6576	6577
b1	.180.060	16	1O8W	GLU	64	A	-135.09	158.7	176.98	991	992	995	993	994
b1	.180.060	17	1O8X	GLU	64	A	-133.45	156.66	175.95	990	991	994	992	993
b1	.180.060	18	1QK8	GLU	64	A	-137.89	155.9	177.28	989	990	993	991	992
b1	.180.060	19	1SEF	GLU	177	A	-130.84	155.23	179.79	2522	2523	2526	2524	2525
b1	.180.060	20	1TUO	GLU	345	A	-152.09	158.61	177.89	5137	5138	5141	5139	5140
b1	.180.060	21	1ZG6	GLU	89	A	-146.82	160.54	174.07	989	990	993	991	992
b1	.180.060	22	2BMF	GLU	477	A	-112.18	160.93	179.7	4700	4701	4704	4702	4703
b1	.180.060	23	2FKL	GLU	145	A	-128.27	171.53	-172.61	314	315	318	316	317
b1	.180.060	24	2GRV	GLU	89	B	-154.04	157.87	171.39	8604	8605	8608	8606	8607
b1	.180.060	25	2NUB	GLU	167	A	-125.62	171.44	179.05	2821	2822	2825	2823	2824
b1	.180.060	26	2VK9	GLU	38	A	-110.59	156.12	-172.74	624	625	628	626	627
b1	.180.060	27	2X5Y	GLU	780	A	-150.41	161.01	170.8	965	966	969	967	968
b1	.180.060	28	2YXR	GLU	13	A	-142.24	-168.14	179.61	207	208	211	209	210
b1	.180.060	29	2ZPC	GLU	34	A	-154.46	-163.08	178.46	457	458	461	459	460
b1	.180.060	30	3JQU	GLU	76	B	-140.36	155.72	-177.31	2348	2349	2352	2350	2351
b1	.180.180	1	1A2L	GLU	4	A	-118.41	157.56	179.38	24	25	28	26	27
b1	.180.180	2	1ATT	GLU	238	A	-150.23	164.96	178.7	3605	3606	3609	3607	3608
b1	.180.180	3	1ATT	GLU	327	B	-110.92	159.51	-172.72	11592	11593	11596	11594	11595
b1	.180.180	4	1BAR	GLU	53	B	-134.2	158.25	-174.85	2741	2742	2745	2743	2744
b1	.180.180	5	1C4R	GLU	162	B	-146.15	155.61	177.5	3955	3956	3959	3957	3958
b1	.180.180	6	1C4R	GLU	162	D	-148.13	157.59	177.41	9395	9396	9399	9397	9398
b1	.180.180	7	1C4R	GLU	162	E	-147.06	157.37	176.06	12104	12105	12108	12106	12107
b1	.180.180	8	1C4R	GLU	162	H	-136.7	155.33	178.01	20298	20299	20302	20300	20301
b1	.180.180	9	1CF1	GLU	378	A	-149.7	155.37	179.47	5692	5693	5696	5694	5695
b1	.180.180	10	1CF1	GLU	378	C	-149.43	155.84	179.45	17408	17409	17412	17410	17411
b1	.180.180	11	1CNU	GLU	35	A	-149.23	156.51	173.17	520	521	524	522	523
b1	.180.180	12	1CSK	GLU	57	B	-127.31	157.05	179.23	1593	1594	1597	1595	1596
b1	.180.180	13	1H2P	GLU	126	P	-121.75	168.45	178.89	1746	1747	1750	1748	1749
b1	.180.180	14	1I5P	GLU	451	A	-118.75	161.14	179.12	7109	7110	7113	7111	7112
b1	.180.180	15	1JPD	GLU	44	X	-113.89	157.72	177.76	594	595	598	596	597
b1	.180.180	16	1JY5	GLU	37	B	-110.76	-176.5	-179.48	3464	3465	3468	3466	3467
b1	.180.180	17	1KCT	GLU	206	A	-131.36	170.05	-177.4	2950	2951	2954	2952	2953
b1	.180.180	18	1LLT	GLU	87	A	-142.96	159.61	179.55	1338	1339	1342	1340	1341
b1	.180.180	19	1M3I	GLU	67	B	-132.72	155.16	179.3	7723	7724	7727	7725	7726
b1	.180.180	20	1MN4	GLU	140	A	-153.78	167.31	178.72	1254	1255	1258	1256	1257
b1	.180.180	21	1P4P	GLU	279	A	-144.49	158.31	177.28	1887	1888	1891	1889	1890
b1	.180.180	22	1TLY	GLU	101	A	-145.61	164.63	178.78	1220	1221	1224	1222	1223
b1	.180.180	23	1TLY	GLU	101	B	-145.05	166.1	178.31	5135	5136	5139	5137	5138
b1	.180.180	24	1TOO	GLU	51	A	-120.77	158.58	-179.85	780	781	784	782	783
b1	.180.180	25	1TP0	GLU	51	A	-111.74	157.94	179.94	784	785	788	786	787
b1	.180.180	26	1TQO	GLU	52	A	-124.2	160.3	-179.89	640	641	644	642	643
b1	.180.180	27	1TWM	GLU	51	A	-110.69	155.91	179.32	780	781	784	782	783
b1	.180.180	28	1VCA	GLU	139	B	-131.46	156.5	-179.1	5198	5199	5202	5200	5201
b1	.180.180	29	1XTE	GLU	38	A	-147.38	157.45	178.68	543	544	547	545	546
b1	.180.180	30	2A6T	GLU	134	B	-122.14	156.23	-177.26	4888	4889	4892	4890	4891
b1	.180.180	31	2BFH	GLU	59	A	-124.22	157.02	-179.81	656	657	660	658	659
b1	.180.180	32	2BMJ	GLU	104	A	-148.6	157.47	174.67	603	604	607	605	606
b1	.180.180	33	2CVF	GLU	217	A	-117.5	159.03	178.76	3452	3453	3456	3454	3455
b1	.180.180	34	2GAI	GLU	335	A	-135.88	156.72	169.98	5133	5134	5137	5135	5136
b1	.180.180	35	2GAI	GLU	335	B	-129.7	157.49	173.79	14646	14647	14650	14648	14649
b1	.180.180	36	2GAJ	GLU	335	A	-128.12	156.41	167.13	5133	5134	5137	5135	5136
b1	.180.180	37	2GAJ	GLU	335	B	-134.19	157.4	167.47	14646	14647	14650	14648	14649
b1	.180.180	38	2GRK	GLU	94	A	-154.39	172.54	178.95	1281	1282	1285	1283	1284
b1	.180.180	39	2NZI	GLU	166	B	-115.2	165.77	179.06	7151	7152	7155	7153	7154
b1	.180.180	40	2NZI	GLU	271	B	-137.07	157.95	177.53	8792	8793	8796	8794	8795
b1	.180.180	41	2OL7	GLU	200	B	-131.05	155.16	176.04	6314	6315	6318	6316	6317
b1	.180.180	42	2P4V	GLU	82	A	-119.05	-174.28	-179.73	1402	1403	1406	1404	1405
b1	.180.180	43	2P4V	GLU	82	B	-119.65	-174.33	-179.56	3959	3960	3963	3961	3962
b1	.180.180	44	2P4V	GLU	82	C	-118.64	-174.79	-179.91	6516	6517	6520	6518	6519
b1	.180.180	45	2P4V	GLU	82	D	-118.36	-175.46	-180	9073	9074	9077	9075	9076
b1	.180.180	46	2P4V	GLU	82	E	-119.32	-174.17	-179.51	11630	11631	11634	11632	11633
b1	.180.180	47	2P4V	GLU	82	F	-119.4	-173.86	-179.14	14187	14188	14191	14189	14190
b1	.180.180	48	2P5P	GLU	326	B	-115.87	155.42	179.77	1876	1877	1880	1878	1879
b1	.180.180	49	2QF5	GLU	251	A	-122.54	157.35	175.96	2002	2003	2006	2004	2005
b1	.180.180	50	2V6J	GLU	216	A	-121.94	158.09	170.7	3242	3243	3246	3244	3245
b1	.180.180	51	2VLU	GLU	13	B	-129.43	158.48	170.62	1756	1757	1760	1758	1759
b1	.180.180	52	2VLV	GLU	13	B	-130.97	158.25	170.7	1766	1767	1770	1768	1769
b1	.180.180	53	2W9P	GLU	39	G	-136.29	159.36	175.59	9181	9182	9185	9183	9184
b1	.180.180	54	2W9P	GLU	86	H	-153.07	156.12	-179.46	11405	11406	11409	11407	11408
b1	.180.180	55	2W9P	GLU	39	M	-152.42	-171.07	171.47	17791	17792	17795	17793	17794
b1	.180.180	56	2W9Q	GLU	86	A	-148.94	160.08	-174.83	1360	1361	1364	1362	1363
b1	.180.180	57	2X35	GLU	1140	A	-151.44	167.09	-173.35	949	950	953	951	952
b1	.180.180	58	2X6Q	GLU	79	A	-128.96	159.23	179.06	1166	1167	1170	1168	1169
b1	.180.180	59	2X6Q	GLU	79	B	-131.99	158.92	179.96	7898	7899	7902	7900	7901
b1	.180.180	60	3AB7	GLU	95	A	-152.72	161.46	-179.45	1057	1058	1061	1059	1060
b1	.180.180	61	3B43	GLU	498	A	-137.29	157.56	172.59	7733	7734	7737	7735	7736
b1	.180.180	62	3E1S	GLU	575	A	-142.32	166.65	161.96	5535	5536	5539	5537	5538
b1	.180.180	63	3F21	GLU	188	B	-135.74	-166.4	-179.65	1911	1912	1915	1913	1914
b1	.180.180	64	3KXX	GLU	486	C	-145.21	157.53	-178.79	10164	10165	10168	10166	10167
b1	.180.180	65	3LIG	GLU	634	A	-143.88	155.06	-179.61	9173	9174	9177	9175	9176
b1	.180.300	1	1ATT	GLU	114	A	-142.62	161.68	179.08	1576	1577	1580	1578	1579
b1	.180.300	2	1NA7	GLU	180	A	-146.77	159.78	179.25	2952	2953	2956	2954	2955
b1	.180.300	3	2UZR	GLU	40	A	-125.79	158.7	173.61	654	655	658	656	657
b1	.180.300	4	3HLR	GLU	47	A	-135.56	173.84	170.54	696	697	700	698	699
b1	.180.300	5	3K1D	GLU	185	A	-135.82	158.61	-179.4	2666	2667	2670	2668	2669
b1	.180.300	6	3LT3	GLU	339	A	-134.83	158.49	-177.45	2195	2196	2199	2197	2198
b1	.300.060	1	180L	GLU	26	B	-136.88	170.76	176.87	3027	3028	3031	3029	3030
b1	.300.060	2	1DDJ	GLU	724	A	-137.61	168.01	176.54	2777	2778	2781	2779	2780
b1	.300.060	3	1DDJ	GLU	724	B	-137.65	163.24	178	6541	6542	6545	6543	6544
b1	.300.060	4	1DDJ	GLU	724	C	-132.74	164.6	178.87	10305	10306	10309	10307	10308
b1	.300.060	5	1DDJ	GLU	724	D	-138.44	167.87	177.58	14069	14070	14073	14071	14072
b1	.300.060	6	1DWU	GLU	46	A	-121.44	155.15	170.48	769	770	773	771	772
b1	.300.060	7	1JFU	GLU	46	A	-118.08	157.43	171.39	580	581	584	582	583
b1	.300.060	8	1JFU	GLU	46	B	-121.29	155.48	173.15	3259	3260	3263	3261	3262
b1	.300.060	9	1LF4	GLU	21	A	-126.06	157.67	179.01	329	330	333	331	332
b1	.300.060	10	1NTG	GLU	32	A	-120.7	165.54	175.48	487	488	491	489	490
b1	.300.060	11	1NTG	GLU	32	B	-120.63	157.61	175.3	3171	3172	3175	3173	3174
b1	.300.060	12	1NTG	GLU	32	C	-121.46	160.3	176.69	5855	5856	5859	5857	5858
b1	.300.060	13	1NTG	GLU	32	D	-124.12	158.47	177.07	8539	8540	8543	8541	8542
b1	.300.060	14	1SNB	GLU	59	A	-120.68	169.88	178.8	833	834	837	835	836
b1	.300.060	15	1T3Y	GLU	40	A	-116.3	164.62	175.63	580	581	584	582	583
b1	.300.060	16	2F1X	GLU	83	B	-144.53	156.39	178.57	2484	2485	2488	2486	2487
b1	.300.060	17	2FOK	GLU	339	A	-111.88	158.9	179.16	5116	5117	5120	5118	5119
b1	.300.060	18	2H7W	GLU	54	B	-121.53	155.01	179.71	2367	2368	2371	2369	2370
b1	.300.060	19	2P4V	GLU	94	C	-118.88	156.03	176.68	6707	6708	6711	6709	6710
b1	.300.060	20	2P4V	GLU	94	F	-119.44	156.6	178.99	14378	14379	14382	14380	14381
b1	.300.060	21	2QYS	GLU	171	A	-118.97	157.85	178.04	2688	2689	2692	2690	2691
b1	.300.060	22	2QYS	GLU	171	B	-120.75	157.37	177.94	7672	7673	7676	7674	7675
b1	.300.060	23	2V8O	GLU	579	A	-110.43	-163.14	-175.2	6225	6226	6229	6227	6228
b1	.300.060	24	2WAU	GLU	2612	A	-135.25	161.97	170.21	3999	4000	4003	4001	4002
b1	.300.060	25	2WQX	GLU	289	A	-113.92	158.62	170.19	4087	4088	4091	4089	4090
b1	.300.060	26	2WQX	GLU	289	B	-117.76	157.79	169.98	8703	8704	8707	8705	8706
b1	.300.060	27	3JSN	GLU	106	A	-111.67	166.17	-179.2	1491	1492	1495	1493	1494
b1	.300.060	28	3LIG	GLU	340	A	-131.15	155.81	178.19	4763	4764	4767	4765	4766
b1	.300.180	1	180L	GLU	26	A	-140.01	176.82	175.65	437	438	441	439	440
b1	.300.180	2	1A21	GLU	24	A	-138.37	159.66	0.33	340	341	344	342	343
b1	.300.180	3	1A21	GLU	24	B	-134.31	158.87	0.2	3384	3385	3388	3386	3387
b1	.300.180	4	1A2M	GLU	4	B	-119.31	168.15	179.29	2725	2726	2729	2727	2728
b1	.300.180	5	1A33	GLU	105	A	-142.64	164.86	178.37	1543	1544	1547	1545	1546
b1	.300.180	6	1A7H	GLU	120	A	-135.86	162.32	177.46	538	539	542	540	541
b1	.300.180	7	1A7H	GLU	120	B	-132.11	164.56	178.47	1945	1946	1949	1947	1948
b1	.300.180	8	1AB5	GLU	35	B	-132.41	156.7	178.24	2420	2421	2424	2422	2423
b1	.300.180	9	1ALB	GLU	129	A	-127.47	158.67	176.23	2008	2009	2012	2010	2011
b1	.300.180	10	1AOV	GLU	225	A	-140.34	169.3	175.93	3370	3371	3374	3372	3373
b1	.300.180	11	1AOV	GLU	370	A	-122.54	172.14	-166.08	5619	5620	5623	5621	5622
b1	.300.180	12	1AOV	GLU	567	A	-117.72	164.04	178.75	8489	8490	8493	8491	8492
b1	.300.180	13	1ARB	GLU	190	A	-137.83	170.02	174.81	2699	2700	2703	2701	2702
b1	.300.180	14	1ATT	GLU	238	B	-153.29	162.09	-179.08	10105	10106	10109	10107	10108
b1	.300.180	15	1B1J	GLU	58	A	-122.03	167.53	178.82	923	924	927	925	926
b1	.300.180	16	1B6B	GLU	101	A	-135.79	160.51	-179.16	1010	1011	1014	1012	1013
b1	.300.180	17	1BHE	GLU	315	A	-117.87	159.34	178.15	4674	4675	4678	4676	4677
b1	.300.180	18	1BK1	GLU	118	A	-127.51	165.74	179.69	1662	1663	1666	1664	1665
b1	.300.180	19	1BM0	GLU	492	B	-130.23	175	179.6	16803	16804	16807	16805	16806
b1	.300.180	20	1BSQ	GLU	127	A	-110.55	-179.81	177.92	2002	2003	2006	2004	2005
b1	.300.180	21	1C3F	GLU	132	A	-116.52	164.54	174.49	1867	1868	1871	1869	1870
b1	.300.180	22	1CF1	GLU	378	B	-138.89	155.86	178.06	11526	11527	11530	11528	11529
b1	.300.180	23	1CF1	GLU	378	D	-140.07	155.81	178.05	23368	23369	23372	23370	23371
b1	.300.180	24	1CHD	GLU	235	A	-132.92	157.44	175.77	1268	1269	1272	1270	1271
b1	.300.180	25	1CMS	GLU	2	A	-123.19	160.62	176.04	10	11	14	12	13
b1	.300.180	26	1COF	GLU	38	A	-141.37	158.71	178.03	512	513	516	514	515
b1	.300.180	27	1COF	GLU	77	A	-113.48	156.16	-178.01	1122	1123	1126	1124	1125
b1	.300.180	28	1CSK	GLU	57	A	-129.02	156.52	179.33	721	722	725	723	724
b1	.300.180	29	1CSP	GLU	50	A	-121.21	155.7	176.57	740	741	744	742	743
b1	.300.180	30	1CSQ	GLU	50	A	-138.69	156.15	179.86	740	741	744	742	743
b1	.300.180	31	1CVF	GLU	236	A	-113.58	168.21	179.61	3590	3591	3594	3592	3593
b1	.300.180	32	1DLC	GLU	542	A	-131.01	157.78	179.27	7632	7633	7636	7634	7635
b1	.300.180	33	1E6M	GLU	35	A	-131.01	156.54	177.46	562	563	566	564	565
b1	.300.180	34	1ECL	GLU	366	A	-139.84	165	178	5267	5268	5271	5269	5270
b1	.300.180	35	1EG3	GLU	277	A	-110.95	176.26	-173.34	3682	3683	3686	3684	3685
b1	.300.180	36	1EOE	GLU	108	A	-147.82	171.66	172.14	714	715	718	716	717
b1	.300.180	37	1EY0	GLU	43	A	-114.88	157.5	177.36	613	614	617	615	616
b1	.300.180	38	1EY4	GLU	43	A	-113.04	157.82	170.32	613	614	617	615	616
b1	.300.180	39	1EYD	GLU	43	A	-110.28	164.68	172.93	613	614	617	615	616
b1	.300.180	40	1EZ8	GLU	43	A	-116.58	157.44	174.19	593	594	597	595	596
b1	.300.180	41	1F00	GLU	930	I	-113.52	158.21	179.44	4089	4090	4093	4091	4092
b1	.300.180	42	1F2Z	GLU	43	A	-116.11	157.71	177.49	613	614	617	615	616
b1	.300.180	43	1F32	GLU	31	A	-139.52	163.82	177.88	463	464	467	465	466
b1	.300.180	44	1FB6	GLU	93	B	-152.19	158.99	179.15	2958	2959	2962	2960	2961
b1	.300.180	45	1FHG	GLU	36	A	-117.59	155.99	179.29	28	29	32	30	31
b1	.300.180	46	1FMT	GLU	266	B	-154.13	161.9	179.22	8672	8673	8676	8674	8675
b1	.300.180	47	1G8A	GLU	46	A	-127.61	157.86	-179.69	732	733	736	734	735
b1	.300.180	48	1GC7	GLU	73	A	-111.73	168.78	-179.9	1196	1197	1200	1198	1199
b1	.300.180	49	1GCS	GLU	120	A	-139.99	159.85	177.01	1923	1924	1927	1925	1926
b1	.300.180	50	1GMU	GLU	72	A	-130.98	158.34	179.32	1101	1102	1105	1103	1104
b1	.300.180	51	1GMU	GLU	72	B	-130.4	160.88	179.82	3233	3234	3237	3235	3236
b1	.300.180	52	1GMU	GLU	72	C	-131.81	158.45	179.75	5365	5366	5369	5367	5368
b1	.300.180	53	1GMU	GLU	72	D	-130.65	158.99	-179.83	7528	7529	7532	7530	7531
b1	.300.180	54	1GOZ	GLU	1176	A	-121.87	173.6	-178.59	2703	2704	2707	2705	2706
b1	.300.180	55	1GOZ	GLU	2176	B	-121.82	171.25	-179.5	6417	6418	6421	6419	6420
b1	.300.180	56	1GQZ	GLU	49	A	-130.25	162.24	176.45	756	757	760	758	759
b1	.300.180	57	1GZI	GLU	25	A	-146.55	159.6	174.99	374	375	378	376	377
b1	.300.180	58	1H03	GLU	12	P	-144.98	161.81	178.83	95	96	99	97	98
b1	.300.180	59	1H03	GLU	63	P	-113.19	163.39	177.04	832	833	836	834	835
b1	.300.180	60	1H2Q	GLU	63	P	-117.68	166.32	177.23	719	720	723	721	722
b1	.300.180	61	1H4A	GLU	107	X	-135.23	168.59	177.76	1671	1672	1675	1673	1674
b1	.300.180	62	1HEY	GLU	34	A	-129.54	166.09	-177.82	486	487	490	488	489
b1	.300.180	63	1HK0	GLU	107	X	-134.9	167.78	177.26	1687	1688	1691	1689	1690
b1	.300.180	64	1HZT	GLU	116	A	-149.37	158.05	175.77	1347	1348	1351	1349	1350
b1	.300.180	65	1I39	GLU	125	A	-140.64	-177.12	-179.51	1977	1978	1981	1979	1980
b1	.300.180	66	1IDK	GLU	8	A	-111.27	156.2	177.49	81	82	85	83	84
b1	.300.180	67	1IJ9	GLU	4	A	-126.33	156.78	179.42	64	65	68	66	67
b1	.300.180	68	1IJ9	GLU	139	A	-122.48	166.14	-179.9	2115	2116	2119	2117	2118
b1	.300.180	69	1IQ0	GLU	267	A	-151.86	169.66	-179.71	4326	4327	4330	4328	4329
b1	.300.180	70	1IQ0	GLU	317	A	-129.95	169.41	179.42	5101	5102	5105	5103	5104
b1	.300.180	71	1JKS	GLU	81	A	-151.39	165.64	177.11	1301	1302	1305	1303	1304
b1	.300.180	72	1JSS	GLU	109	B	-120.39	172.66	-177.83	4535	4536	4539	4537	4538
b1	.300.180	73	1JTI	GLU	25	A	-121.53	161.82	176.11	361	362	365	363	364
b1	.300.180	74	1JTI	GLU	25	B	-136.57	155.22	176.15	6238	6239	6242	6240	6241
b1	.300.180	75	1JTI	GLU	319	B	-137.73	157.69	178.45	10846	10847	10850	10848	10849
b1	.300.180	76	1JVA	GLU	305	B	-115.8	160.18	179.56	7056	7057	7060	7058	7059
b1	.300.180	77	1JZB	GLU	2	A	-117.72	155.29	-179.57	25	26	29	27	28
b1	.300.180	78	1JZB	GLU	49	A	-133.64	166.21	177.55	702	703	706	704	705
b1	.300.180	79	1KAB	GLU	43	A	-113.5	155.43	167.74	613	614	617	615	616
b1	.300.180	80	1KAF	GLU	153	E	-129.55	157.52	177.35	7685	7686	7689	7687	7688
b1	.300.180	81	1KCT	GLU	363	A	-136.94	-177.06	178.22	5422	5423	5426	5424	5425
b1	.300.180	82	1KF5	GLU	111	A	-148.84	161.97	164.47	1653	1654	1657	1655	1656
b1	.300.180	83	1KF7	GLU	111	A	-150.99	159.12	166.54	1653	1654	1657	1655	1656
b1	.300.180	84	1KF8	GLU	111	A	-150.45	159.81	166.59	1653	1654	1657	1655	1656
b1	.300.180	85	1KN9	GLU	215	A	-125.8	168.65	-179.89	1950	1951	1954	1952	1953
b1	.300.180	86	1KN9	GLU	215	C	-129.54	171.5	179.51	8763	8764	8767	8765	8766
b1	.300.180	87	1KQ5	GLU	1382	A	-129.47	166.34	178.78	250	251	254	252	253
b1	.300.180	88	1KQ5	GLU	2382	B	-130.91	165.74	178.96	2633	2634	2637	2635	2636
b1	.300.180	89	1KW2	GLU	115	A	-136.55	165.43	179.12	1415	1416	1419	1417	1418
b1	.300.180	90	1KXB	GLU	111	A	-122.94	158.78	-179.91	73	74	77	75	76
b1	.300.180	91	1KXC	GLU	111	A	-136.99	161.61	179.81	73	74	77	75	76
b1	.300.180	92	1KXD	GLU	111	A	-124.45	158.66	179	73	74	77	75	76
b1	.300.180	93	1KXF	GLU	111	A	-138.53	158.96	178.48	90	91	94	92	93
b1	.300.180	94	1L0B	GLU	1593	A	-151.31	-173.56	179.39	37	38	41	39	40
b1	.300.180	95	1L1N	GLU	63	A	-148.8	157.91	177.61	914	915	918	916	917
b1	.300.180	96	1L1N	GLU	63	B	-147	156.28	176.63	3586	3587	3590	3588	3589
b1	.300.180	97	1L2L	GLU	69	A	-151.35	171	-179.9	1066	1067	1070	1068	1069
b1	.300.180	98	1LLT	GLU	6	A	-118.02	162.68	179.36	81	82	85	83	84
b1	.300.180	99	1LP8	GLU	199	A	-142.22	165.27	178.01	3143	3144	3147	3145	3146
b1	.300.180	100	1LPL	GLU	186	A	-111.23	167.68	179.78	781	782	785	783	784
b1	.300.180	101	1M7N	GLU	1024	A	-121.2	167.92	177.48	680	681	684	682	683
b1	.300.180	102	1MH4	GLU	38	A	-117.07	155.11	179.64	568	569	572	570	571
b1	.300.180	103	1MN4	GLU	121	A	-125.51	158.41	179.15	964	965	968	966	967
b1	.300.180	104	1N3X	GLU	38	A	-124.4	157.16	179.67	592	593	596	594	595
b1	.300.180	105	1NA5	GLU	179	A	-132.9	165.92	-178.92	794	795	798	796	797
b1	.300.180	106	1NJ4	GLU	318	A	-137.92	156.63	175.82	4690	4691	4694	4692	4693
b1	.300.180	107	1NPU	GLU	103	A	-123.46	156.2	-179.38	1571	1572	1575	1573	1574
b1	.300.180	108	1NQY	GLU	155	A	-115.92	174.59	179.76	2031	2032	2035	2033	2034
b1	.300.180	109	1NTN	GLU	12	A	-134.8	157.45	176.16	180	181	184	182	183
b1	.300.180	110	1O0X	GLU	182	A	-123.57	169.51	176	2812	2813	2816	2814	2815
b1	.300.180	111	1O8X	GLU	20	A	-137.38	155.85	166.82	273	274	277	275	276
b1	.300.180	112	1ONL	GLU	14	A	-136.52	163.23	-179.72	214	215	218	216	217
b1	.300.180	113	1ONL	GLU	14	B	-123.48	161.19	179.12	2142	2143	2146	2144	2145
b1	.300.180	114	1OO8	GLU	206	A	-141.95	161.68	179.08	2806	2807	2810	2808	2809
b1	.300.180	115	1OW1	GLU	3556	A	-119.07	170.02	-176.8	945	946	949	947	948
b1	.300.180	116	1P1L	GLU	51	A	-144.34	-173.58	177.74	834	835	838	836	837
b1	.300.180	117	1P9Q	GLU	163	C	-123.2	156.04	178.57	2586	2587	2590	2588	2589
b1	.300.180	118	1PGS	GLU	28	A	-128.18	157.49	179.8	352	353	356	354	355
b1	.300.180	119	1PTD	GLU	146	A	-123.02	-167.55	179.47	2356	2357	2360	2358	2359
b1	.300.180	120	1PXU	GLU	102	A	-122.4	155.6	176.94	1600	1601	1604	1602	1603
b1	.300.180	121	1PXZ	GLU	143	B	-148.86	155.57	178.31	7264	7265	7268	7266	7267
b1	.300.180	122	1Q2Y	GLU	69	A	-142.23	162.56	177.84	1092	1093	1096	1094	1095
b1	.300.180	123	1QAU	GLU	108	A	-138.01	174.03	178.17	1413	1414	1417	1415	1416
b1	.300.180	124	1QLP	GLU	206	A	-139.47	165.24	178.84	2923	2924	2927	2925	2926
b1	.300.180	125	1QPV	GLU	38	A	-151.83	161.24	179.48	512	513	516	514	515
b1	.300.180	126	1QSP	GLU	93	A	-126.06	156.58	-174.26	1428	1429	1432	1430	1431
b1	.300.180	127	1QSP	GLU	93	B	-128	157.74	-173.89	4069	4070	4073	4071	4072
b1	.300.180	128	1QTF	GLU	182	A	-129.39	177.96	-179.91	2824	2825	2828	2826	2827
b1	.300.180	129	1QTR	GLU	30	A	-110.29	178.35	178.85	411	412	415	413	414
b1	.300.180	130	1RAT	GLU	111	A	-152.56	157.18	177.17	1653	1654	1657	1655	1656
b1	.300.180	131	1RBX	GLU	111	A	-152.61	164.38	175.83	1653	1654	1657	1655	1656
b1	.300.180	132	1RL0	GLU	199	A	-143.51	162.4	177.53	3138	3139	3142	3140	3141
b1	.300.180	133	1RNF	GLU	108	A	-140.8	162.89	176.15	1737	1738	1741	1739	1740
b1	.300.180	134	1RZ2	GLU	173	A	-141.84	162.27	178.55	2290	2291	2294	2292	2293
b1	.300.180	135	1S0G	GLU	47	A	-142.56	163.01	-179.9	763	764	767	765	766
b1	.300.180	136	1S0G	GLU	127	A	-124.54	159.13	176.5	2104	2105	2108	2106	2107
b1	.300.180	137	1SE2	GLU	146	A	-115.09	155	177.88	2222	2223	2226	2224	2225
b1	.300.180	138	1SFE	GLU	111	A	-124.58	158.89	171.28	1518	1519	1522	1520	1521
b1	.300.180	139	1SFR	GLU	9	A	-121.95	158.02	174.88	138	139	142	140	141
b1	.300.180	140	1SFR	GLU	9	B	-119.22	159.34	174.29	4392	4393	4396	4394	4395
b1	.300.180	141	1SGZ	GLU	371	A	-138.89	156.37	179.42	5802	5803	5806	5804	5805
b1	.300.180	142	1SH0	GLU	42	A	-126.32	163.6	176.73	529	530	533	531	532
b1	.300.180	143	1SH0	GLU	42	B	-131.27	158.58	176.52	8387	8388	8391	8389	8390
b1	.300.180	144	1SH2	GLU	42	A	-134.74	155.54	-176.78	529	530	533	531	532
b1	.300.180	145	1SJV	GLU	82	A	-126.73	158.16	177.89	1101	1102	1105	1103	1104
b1	.300.180	146	1SLL	GLU	748	A	-135.36	157.68	-179.1	10175	10176	10179	10177	10178
b1	.300.180	147	1SNO	GLU	43	A	-111.16	156.77	176.49	613	614	617	615	616
b1	.300.180	148	1SRV	GLU	212	A	-118.47	157.32	165.67	319	320	323	321	322
b1	.300.180	149	1SUL	GLU	20	B	-115.28	158.15	-176.05	3290	3291	3294	3292	3293
b1	.300.180	150	1T00	GLU	86	A	-136.46	157.76	178.33	1315	1316	1319	1317	1318
b1	.300.180	151	1T2P	GLU	105	B	-119.92	166.26	179.94	2954	2955	2958	2956	2957
b1	.300.180	152	1TF1	GLU	41	A	-137.7	163.08	177.2	626	627	630	628	629
b1	.300.180	153	1TF1	GLU	41	B	-134.24	166.84	178.32	3341	3342	3345	3343	3344
b1	.300.180	154	1TF1	GLU	41	C	-135.74	168.27	178.61	6053	6054	6057	6055	6056
b1	.300.180	155	1TF1	GLU	41	D	-135.39	166.35	177.58	8825	8826	8829	8827	8828
b1	.300.180	156	1TGO	GLU	130	A	-115.31	158.89	-178.51	2185	2186	2189	2187	2188
b1	.300.180	157	1TGO	GLU	150	A	-140.58	168.43	-180	2495	2496	2499	2497	2498
b1	.300.180	158	1TGO	GLU	578	A	-121.85	163.78	178.58	9487	9488	9491	9489	9490
b1	.300.180	159	1TJ6	GLU	54	A	-133.02	157.01	170.82	588	589	592	590	591
b1	.300.180	160	1TMY	GLU	32	A	-137.21	161.87	-179.6	478	479	482	480	481
b1	.300.180	161	1TUA	GLU	48	A	-133.52	156.27	179.1	778	779	782	780	781
b1	.300.180	162	1TUO	GLU	148	A	-117.82	168.19	-179.86	2120	2121	2124	2122	2123
b1	.300.180	163	1TUO	GLU	332	A	-121.27	165.18	-179.84	4959	4960	4963	4961	4962
b1	.300.180	164	1TUX	GLU	232	A	-135.18	161.45	173.5	3522	3523	3526	3524	3525
b1	.300.180	165	1TXJ	GLU	21	A	-131.54	172.77	179.77	317	318	321	319	320
b1	.300.180	166	1TXJ	GLU	132	A	-116.65	157.52	-177.95	1902	1903	1906	1904	1905
b1	.300.180	167	1UAI	GLU	32	A	-111.65	171.54	177.22	454	455	458	456	457
b1	.300.180	168	1UEB	GLU	79	A	-121.32	159.94	179.23	1238	1239	1242	1240	1241
b1	.300.180	169	1UEB	GLU	179	A	-123.69	156.81	177.54	2746	2747	2750	2748	2749
b1	.300.180	170	1UEC	GLU	241	A	-114.68	158.49	-178.69	1200	1201	1204	1202	1203
b1	.300.180	171	1UFK	GLU	34	A	-135.51	155.79	177.78	525	526	529	527	528
b1	.300.180	172	1UG3	GLU	1495	A	-111.28	-171.87	178.33	3983	3984	3987	3985	3986
b1	.300.180	173	1UG3	GLU	1495	B	-111.09	-171.65	178.13	9139	9140	9143	9141	9142
b1	.300.180	174	1UKR	GLU	118	A	-118.89	163.24	-179.97	1651	1652	1655	1653	1654
b1	.300.180	175	1UKR	GLU	118	B	-131.81	159.47	-178.35	4248	4249	4252	4250	4251
b1	.300.180	176	1UKR	GLU	118	C	-116.88	164.94	179.07	6845	6846	6849	6847	6848
b1	.300.180	177	1UKR	GLU	118	D	-126.36	159.54	-178.45	9442	9443	9446	9444	9445
b1	.300.180	178	1UOK	GLU	157	A	-140.61	174.08	179.86	2516	2517	2520	2518	2519
b1	.300.180	179	1UOT	GLU	12	P	-147.8	162.47	176.39	95	96	99	97	98
b1	.300.180	180	1V6Y	GLU	291	A	-119.06	157.82	-179.28	4410	4411	4414	4412	4413
b1	.300.180	181	1V7Q	GLU	146	A	-126.54	159.17	179.45	2317	2318	2321	2319	2320
b1	.300.180	182	1VCA	GLU	4	B	-143.52	155.69	179.65	3147	3148	3151	3149	3150
b1	.300.180	183	1W8A	GLU	633	A	-125.19	158.12	176.99	1406	1407	1410	1408	1409
b1	.300.180	184	1WG3	GLU	39	A	-110.93	-176.94	179.11	558	559	562	560	561
b1	.300.180	185	1WHP	GLU	58	A	-137.06	165.74	178.66	873	874	877	875	876
b1	.300.180	186	1WKU	GLU	89	A	-112.64	163.64	178.5	778	779	782	780	781
b1	.300.180	187	1WLY	GLU	101	A	-147.27	157.15	-178.21	1300	1301	1304	1302	1303
b1	.300.180	188	1WMK	GLU	192	A	-116.35	158.84	-179.52	3098	3099	3102	3100	3101
b1	.300.180	189	1WMK	GLU	192	E	-118.47	158.18	-177.46	8037	8038	8041	8039	8040
b1	.300.180	190	1WMK	GLU	192	C	-117.18	159.16	-178.31	13076	13077	13080	13078	13079
b1	.300.180	191	1WMK	GLU	192	B	-116.59	158.38	-178.02	18015	18016	18019	18017	18018
b1	.300.180	192	1WMK	GLU	192	F	-114.8	159.01	-179.37	23064	23065	23068	23066	23067
b1	.300.180	193	1WMK	GLU	192	D	-114.71	157.52	-178.66	28003	28004	28007	28005	28006
b1	.300.180	194	1WMK	GLU	192	H	-117.72	158.72	-179.18	33052	33053	33056	33054	33055
b1	.300.180	195	1WMK	GLU	192	G	-115.73	157.69	-177.96	38001	38002	38005	38003	38004
b1	.300.180	196	1WMM	GLU	48	A	-140.31	-168.55	179.72	827	828	831	829	830
b1	.300.180	197	1WNH	GLU	191	A	-131.06	159.91	-179.68	3040	3041	3044	3042	3043
b1	.300.180	198	1WNS	GLU	251	A	-110.73	163.54	178.36	4118	4119	4122	4120	4121
b1	.300.180	199	1WVW	GLU	235	A	-141.79	160.46	178.09	3748	3749	3752	3750	3751
b1	.300.180	200	1WWB	GLU	293	X	-122.83	178.02	178.45	166	167	170	168	169
b1	.300.180	201	1WWC	GLU	318	A	-134.93	157.22	177.81	310	311	314	312	313
b1	.300.180	202	1WWC	GLU	355	A	-125.07	166.61	-178.68	923	924	927	925	926
b1	.300.180	203	1XEU	GLU	284	A	-123.34	160.37	178.76	3955	3956	3959	3957	3958
b1	.300.180	204	1XG6	GLU	35	A	-132.6	-173.48	177.79	496	497	500	498	499
b1	.300.180	205	1XIX	GLU	234	A	-139.17	164.42	176.91	3677	3678	3681	3679	3680
b1	.300.180	206	1XPS	GLU	111	B	-153.54	164.68	176.64	3492	3493	3496	3494	3495
b1	.300.180	207	1XPT	GLU	111	B	-150.47	162.2	177.49	3492	3493	3496	3494	3495
b1	.300.180	208	1XR7	GLU	39	A	-132.14	158.11	175.87	608	609	612	610	611
b1	.300.180	209	1XR7	GLU	39	B	-134.12	162.21	169.19	7962	7963	7966	7964	7965
b1	.300.180	210	1XTE	GLU	20	A	-138.71	177.42	179.08	225	226	229	227	228
b1	.300.180	211	1YOJ	GLU	282	A	-120.91	163.13	176.97	223	224	227	225	226
b1	.300.180	212	1YRZ	GLU	1205	A	-146.75	167.51	177.91	3218	3219	3222	3220	3221
b1	.300.180	213	1YRZ	GLU	1281	A	-113.17	166.05	179.88	4344	4345	4348	4346	4347
b1	.300.180	214	1YRZ	GLU	2205	B	-146.08	166.77	178.08	11444	11445	11448	11446	11447
b1	.300.180	215	1YRZ	GLU	2281	B	-112.9	165.6	-179.92	12570	12571	12574	12572	12573
b1	.300.180	216	1YS9	GLU	94	A	-111.59	-167.86	-176.27	1476	1477	1480	1478	1479
b1	.300.180	217	1YTQ	GLU	74	A	-116.49	166.59	-175.2	916	917	920	918	919
b1	.300.180	218	1YTQ	GLU	166	A	-120.64	169.38	-173.4	2405	2406	2409	2407	2408
b1	.300.180	219	1YXA	GLU	162	A	-132.82	156.47	174.61	1745	1746	1749	1747	1748
b1	.300.180	220	1YXA	GLU	245	A	-122.61	157.1	173.94	3028	3029	3032	3030	3031
b1	.300.180	221	1YXA	GLU	245	B	-130.44	162.44	174.05	8801	8802	8805	8803	8804
b1	.300.180	222	1Z9X	GLU	192	A	-116.24	160.73	-178.14	3098	3099	3102	3100	3101
b1	.300.180	223	1Z9X	GLU	192	B	-116.54	160.74	-178.15	8038	8039	8042	8040	8041
b1	.300.180	224	1Z9X	GLU	192	C	-116.28	160.61	-178.13	12978	12979	12982	12980	12981
b1	.300.180	225	1ZB1	GLU	138	B	-151.56	178.84	179.47	8221	8222	8225	8223	8224
b1	.300.180	226	1ZI0	GLU	693	A	-114.32	163.94	-177.79	2047	2048	2051	2049	2050
b1	.300.180	227	1ZI0	GLU	693	B	-119.14	165.44	179.73	6283	6284	6287	6285	6286
b1	.300.180	228	1ZMM	GLU	13	A	-119.92	159.33	168.6	201	202	205	203	204
b1	.300.180	229	1ZMM	GLU	13	C	-114.54	160.5	176.57	1157	1158	1161	1159	1160
b1	.300.180	230	1ZMM	GLU	13	D	-121.41	157.67	174.18	1616	1617	1620	1618	1619
b1	.300.180	231	1ZOX	GLU	9	A	-146.82	158.4	178.56	110	111	114	112	113
b1	.300.180	232	1ZOX	GLU	78	A	-112.05	170.67	-179.52	1224	1225	1228	1226	1227
b1	.300.180	233	1ZSA	GLU	236	A	-133.53	162.39	179.69	3616	3617	3620	3618	3619
b1	.300.180	234	1ZXJ	GLU	18	D	-147.99	162.26	179.33	8700	8701	8704	8702	8703
b1	.300.180	235	2A08	GLU	51	A	-141.76	158.93	173.37	716	717	720	718	719
b1	.300.180	236	2A28	GLU	16	C	-116.36	157.59	171.93	1706	1707	1710	1708	1709
b1	.300.180	237	2A28	GLU	16	D	-110.5	158.01	167.94	2456	2457	2460	2458	2459
b1	.300.180	238	2A6T	GLU	197	B	-126.98	163.01	174.15	5773	5774	5777	5775	5776
b1	.300.180	239	2AEW	GLU	120	B	-147.72	155.68	-179.13	3985	3986	3989	3987	3988
b1	.300.180	240	2B1L	GLU	145	A	-144.3	155.06	178.89	1371	1372	1375	1373	1374
b1	.300.180	241	2B2A	GLU	162	A	-149.74	178.44	179.12	2203	2204	2207	2205	2206
b1	.300.180	242	2B2A	GLU	162	B	-150.1	178.61	179.34	4852	4853	4856	4854	4855
b1	.300.180	243	2B2A	GLU	162	C	-150.13	178.61	179.27	7373	7374	7377	7375	7376
b1	.300.180	244	2B3O	GLU	67	A	-110.68	-176.72	-179.97	1020	1021	1024	1022	1023
b1	.300.180	245	2B3O	GLU	425	A	-125.23	155.2	-179.77	6339	6340	6343	6341	6342
b1	.300.180	246	2B4E	GLU	26	A	-121.68	161.11	177.65	274	275	278	276	277
b1	.300.180	247	2BCE	GLU	46	A	-131.34	159.54	179.18	678	679	682	680	681
b1	.300.180	248	2BCT	GLU	396	A	-121.91	174.68	-178.68	3842	3843	3846	3844	3845
b1	.300.180	249	2BEA	GLU	35	A	-140.17	-167.72	178.76	414	415	418	416	417
b1	.300.180	250	2BMF	GLU	580	A	-116.41	161.9	-178.86	6353	6354	6357	6355	6356
b1	.300.180	251	2BMJ	GLU	102	A	-123.14	159.64	174.82	577	578	581	579	580
b1	.300.180	252	2CZU	GLU	90	A	-116.4	160.83	179.24	873	874	877	875	876
b1	.300.180	253	2CZU	GLU	90	B	-115.75	160.54	179.38	3236	3237	3240	3238	3239
b1	.300.180	254	2D42	GLU	171	A	-134.96	155.71	177.73	2613	2614	2617	2615	2616
b1	.300.180	255	2D42	GLU	171	B	-134.97	156.26	177.92	6440	6441	6444	6442	6443
b1	.300.180	256	2DOK	GLU	7	A	-123.47	159.79	-176.81	87	88	91	89	90
b1	.300.180	257	2DOK	GLU	7	B	-119.87	155.99	178.16	2750	2751	2754	2752	2753
b1	.300.180	258	2DQX	GLU	380	A	-133.93	167.95	176.22	5889	5890	5893	5891	5892
b1	.300.180	259	2E3I	GLU	94	A	-117.78	156.86	179.45	590	591	594	592	593
b1	.300.180	260	2E3Z	GLU	31	A	-114.29	162.2	-178.88	424	425	428	426	427
b1	.300.180	261	2E3Z	GLU	31	B	-114.07	165.08	-178.85	7658	7659	7662	7660	7661
b1	.300.180	262	2E8B	GLU	97	A	-123.06	163.35	-178.24	1505	1506	1509	1507	1508
b1	.300.180	263	2ECE	GLU	344	A	-147.82	164.38	174.06	5411	5412	5415	5413	5414
b1	.300.180	264	2EHG	GLU	11	A	-131.42	159.85	0.09	155	156	159	157	158
b1	.300.180	265	2EKC	GLU	16	A	-127.76	158.88	176.47	266	267	270	268	269
b1	.300.180	266	2EKC	GLU	16	B	-122.46	162.55	177.55	4309	4310	4313	4311	4312
b1	.300.180	267	2ET6	GLU	500	A	-125.75	167.14	-175.83	7490	7491	7494	7492	7493
b1	.300.180	268	2EXO	GLU	289	A	-112.29	164.18	-179.03	4347	4348	4351	4349	4350
b1	.300.180	269	2EXZ	GLU	43	A	-111.35	155.95	168.58	588	589	592	590	591
b1	.300.180	270	2EY1	GLU	43	A	-116.1	160.54	175.07	615	616	619	617	618
b1	.300.180	271	2EYI	GLU	75	A	-115.45	166.02	178.88	793	794	797	795	796
b1	.300.180	272	2EYJ	GLU	43	A	-114.94	156.03	169.84	613	614	617	615	616
b1	.300.180	273	2EYL	GLU	43	A	-112.19	156.16	169.07	613	614	617	615	616
b1	.300.180	274	2EYM	GLU	43	A	-116.26	159.81	179.84	591	592	595	593	594
b1	.300.180	275	2F0E	GLU	43	A	-110.84	155.16	176.94	594	595	598	596	597
b1	.300.180	276	2F0N	GLU	43	A	-112.54	160.86	177.85	613	614	617	615	616
b1	.300.180	277	2F51	GLU	89	A	-126.11	161.01	178.68	1322	1323	1326	1324	1325
b1	.300.180	278	2F51	GLU	89	B	-125.19	159.45	176.49	3016	3017	3020	3018	3019
b1	.300.180	279	2F82	GLU	153	A	-136.29	178.53	173.36	2267	2268	2271	2269	2270
b1	.300.180	280	2FEM	GLU	122	A	-139.79	167.12	177.46	1800	1801	1804	1802	1803
b1	.300.180	281	2FKG	GLU	77	A	-130.38	158.51	-179.29	749	750	753	751	752
b1	.300.180	282	2FKG	GLU	237	A	-118.37	160.24	-173.66	3286	3287	3290	3288	3289
b1	.300.180	283	2FKL	GLU	145	B	-124.49	169.41	-178.11	1305	1306	1309	1307	1308
b1	.300.180	284	2G7K	GLU	46	B	-140.12	157.35	178.6	7142	7143	7146	7144	7145
b1	.300.180	285	2G8Q	GLU	111	A	-150.56	163.21	169.64	1653	1654	1657	1655	1656
b1	.300.180	286	2GCJ	GLU	325	A	-125.19	155.89	170.81	1465	1466	1469	1467	1468
b1	.300.180	287	2GCJ	GLU	325	D	-111.86	161.32	169.98	12795	12796	12799	12797	12798
b1	.300.180	288	2GKV	GLU	192A	E	-133.2	168.12	178.58	1898	1899	1902	1900	1901
b1	.300.180	289	2GNC	GLU	7	B	-126.01	163.72	178.53	887	888	891	889	890
b1	.300.180	290	2GQ0	GLU	269	A	-130.71	156.72	176.2	653	654	657	655	656
b1	.300.180	291	2GQ0	GLU	474	A	-146.04	157.92	171.94	4002	4003	4006	4004	4005
b1	.300.180	292	2GRK	GLU	213	A	-119.29	168.05	178.71	3074	3075	3078	3076	3077
b1	.300.180	293	2GRK	GLU	213	B	-115.68	-171.27	-179.95	6453	6454	6457	6455	6456
b1	.300.180	294	2H36	GLU	79	X	-111.07	-173.1	-179.34	1231	1232	1235	1233	1234
b1	.300.180	295	2HBJ	GLU	422	A	-147.12	172.93	180	4853	4854	4857	4855	4856
b1	.300.180	296	2HDV	GLU	563	A	-117.59	157.7	176.05	672	673	676	674	675
b1	.300.180	297	2I27	GLU	86	O	-133.02	156.96	-173.54	2882	2883	2886	2884	2885
b1	.300.180	298	2I5L	GLU	50	X	-127.48	168.46	178.94	769	770	773	771	772
b1	.300.180	299	2IDC	GLU	32	A	-145.51	160.2	172.93	494	495	498	496	497
b1	.300.180	300	2IU1	GLU	388	A	-118.23	159.37	179.3	2653	2654	2657	2655	2656
b1	.300.180	301	2IXM	GLU	234	A	-121.92	164.48	-177.7	3403	3404	3407	3405	3406
b1	.300.180	302	2J92	GLU	50	A	-132.34	-160.65	-178.16	634	635	638	636	637
b1	.300.180	303	2JEM	GLU	239	A	-132.63	160.66	173.81	3220	3221	3224	3222	3223
b1	.300.180	304	2JEM	GLU	239	B	-129.93	155.37	173.95	6757	6758	6761	6759	6760
b1	.300.180	305	2JG5	GLU	85	A	-120.47	164.25	-175.56	1291	1292	1295	1293	1294
b1	.300.180	306	2JIC	GLU	107	A	-144.36	159.87	178.16	1547	1548	1551	1549	1550
b1	.300.180	307	2JIK	GLU	11	A	-125.49	158.29	-179.02	113	114	117	115	116
b1	.300.180	308	2JL9	GLU	581	A	-153.87	164.46	172.98	9029	9030	9033	9031	9032
b1	.300.180	309	2JL9	GLU	581	B	-150.75	162.95	171.72	19384	19385	19388	19386	19387
b1	.300.180	310	2JL9	GLU	581	C	-153.22	164.21	171.56	29654	29655	29658	29656	29657
b1	.300.180	311	2NT3	GLU	101	A	-144.62	165.19	176.79	1513	1514	1517	1515	1516
b1	.300.180	312	2NZI	GLU	166	A	-117.16	167.58	-179.43	2609	2610	2613	2611	2612
b1	.300.180	313	2O1P	GLU	473	A	-117.39	163.65	-162.24	7401	7402	7405	7403	7404
b1	.300.180	314	2OL7	GLU	77	A	-133.99	155.96	171.66	762	763	766	764	765
b1	.300.180	315	2OL8	GLU	77	O	-130.75	161.08	-179.61	695	696	699	697	698
b1	.300.180	316	2OPW	GLU	178	A	-140.06	164.25	176.14	2686	2687	2690	2688	2689
b1	.300.180	317	2OTT	GLU	25	Y	-114.96	156.41	-176.91	1641	1642	1645	1643	1644
b1	.300.180	318	2OV7	GLU	42	A	-125.88	155.99	178.3	625	626	629	627	628
b1	.300.180	319	2OY1	GLU	77	O	-140.27	155.33	-179.53	734	735	738	736	737
b1	.300.180	320	2P52	GLU	255	A	-135.27	161.69	176.71	2557	2558	2561	2559	2560
b1	.300.180	321	2P6O	GLU	146	A	-125.68	164.15	178.5	2315	2316	2319	2317	2318
b1	.300.180	322	2P8T	GLU	159	A	-140.68	161.25	175.45	2331	2332	2335	2333	2334
b1	.300.180	323	2PEF	GLU	319	A	-118.93	157.38	178.84	4115	4116	4119	4117	4118
b1	.300.180	324	2PI3	GLU	256	O	-116.93	162.22	179.66	3398	3399	3402	3400	3401
b1	.300.180	325	2PLF	GLU	122	A	-133.14	155	179.97	1801	1802	1805	1803	1804
b1	.300.180	326	2PLU	GLU	157	A	-126.64	159.68	-174.43	2154	2155	2158	2156	2157
b1	.300.180	327	2PS3	GLU	50	A	-122.72	159.35	-176.98	321	322	325	323	324
b1	.300.180	328	2PS3	GLU	256	A	-112.91	160.3	-174.59	3243	3244	3247	3245	3246
b1	.300.180	329	2PSF	GLU	151	A	-126.72	155.41	178.77	2407	2408	2411	2409	2410
b1	.300.180	330	2PTD	GLU	146	A	-116.64	-162.07	-179.18	2356	2357	2360	2358	2359
b1	.300.180	331	2QH5	GLU	219	A	-138.94	155.78	-178.36	3298	3299	3302	3300	3301
b1	.300.180	332	2QHT	GLU	2	A	-130.47	158.2	163.69	20	21	24	22	23
b1	.300.180	333	2QSJ	GLU	31	A	-112.25	157.5	-170.18	470	471	474	472	473
b1	.300.180	334	2QSJ	GLU	31	B	-115.64	161.58	-176.6	2259	2260	2263	2261	2262
b1	.300.180	335	2R60	GLU	238	A	-121.66	164.54	179.21	3627	3628	3631	3629	3630
b1	.300.180	336	2R77	GLU	55	A	-119.35	156.67	-178.7	656	657	660	658	659
b1	.300.180	337	2REJ	GLU	63	A	-125.73	170.18	-173.41	459	460	463	461	462
b1	.300.180	338	2REJ	GLU	63	B	-139.26	167.72	-172.85	4743	4744	4747	4745	4746
b1	.300.180	339	2RH5	GLU	57	C	-126.37	156.93	178.17	4164	4165	4168	4166	4167
b1	.300.180	340	2RJD	GLU	475	A	-122.35	178.52	178.67	4202	4203	4206	4204	4205
b1	.300.180	341	2RKX	GLU	46	A	-150.06	157.29	169.13	702	703	706	704	705
b1	.300.180	342	2RKX	GLU	167	A	-152.45	157.25	178.74	2587	2588	2591	2589	2590
b1	.300.180	343	2SFA	GLU	143	A	-133.18	161.56	179.88	1964	1965	1968	1966	1967
b1	.300.180	344	2V1L	GLU	89	A	-129.32	164.82	177.39	1090	1091	1094	1092	1093
b1	.300.180	345	2VFY	GLU	217	A	-139.6	166.34	176.69	2031	2032	2035	2033	2034
b1	.300.180	346	2VGA	GLU	26	A	-134.27	163.4	174.43	301	302	305	303	304
b1	.300.180	347	2VGE	GLU	776	A	-111.7	162.36	-177.73	2333	2334	2337	2335	2336
b1	.300.180	348	2VLT	GLU	13	A	-132.45	159.29	165.73	13	14	17	15	16
b1	.300.180	349	2VO8	GLU	1007	A	-145.63	159.73	174.87	1027	1028	1031	1029	1030
b1	.300.180	350	2VQ4	GLU	68	A	-132.33	155.88	166.95	918	919	922	920	921
b1	.300.180	351	2VSA	GLU	326	A	-111.37	177.06	170.84	4399	4400	4403	4401	4402
b1	.300.180	352	2W2S	GLU	135	A	-138.02	166.9	-172.93	1524	1525	1528	1526	1527
b1	.300.180	353	2W61	GLU	312	A	-128.73	-165.9	-173.09	4340	4341	4344	4342	4343
b1	.300.180	354	2W9P	GLU	39	J	-142.5	-169.31	-178.56	13486	13487	13490	13488	13489
b1	.300.180	355	2WMF	GLU	301	A	-140.17	166.75	-13.63	4236	4237	4240	4238	4239
b1	.300.180	356	2WPG	GLU	619	A	-130.1	156.45	172.74	9109	9110	9113	9111	9112
b1	.300.180	357	2X3X	GLU	397	D	-136.83	-177.33	172.57	14248	14249	14252	14250	14251
b1	.300.180	358	2X6R	GLU	79	A	-132.9	161.78	179.78	1166	1167	1170	1168	1169
b1	.300.180	359	2X6R	GLU	79	B	-123.76	162.51	179.5	7908	7909	7912	7910	7911
b1	.300.180	360	2X7L	GLU	164	B	-114.01	157.63	177.26	5622	5623	5626	5624	5625
b1	.300.180	361	2X7L	GLU	164	D	-115.94	156.4	177.92	12045	12046	12049	12047	12048
b1	.300.180	362	2X7L	GLU	164	F	-114.38	156.58	178.55	18468	18469	18472	18470	18471
b1	.300.180	363	2X7L	GLU	164	I	-115.87	155.33	177.58	28102	28103	28106	28104	28105
b1	.300.180	364	2XLY	GLU	281	A	-112.86	159.17	176.1	4167	4168	4171	4169	4170
b1	.300.180	365	2Y3V	GLU	31	A	-131.72	160.59	168.01	557	558	561	559	560
b1	.300.180	366	2Y3V	GLU	31	B	-130.28	160.85	164.88	3132	3133	3136	3134	3135
b1	.300.180	367	2Y3W	GLU	31	B	-130.14	165.12	166.21	3231	3232	3235	3233	3234
b1	.300.180	368	2YWE	GLU	111	A	-115.61	171.69	-179.42	1304	1305	1308	1306	1307
b1	.300.180	369	2YWZ	GLU	98	A	-127.89	169.56	172.38	1488	1489	1492	1490	1491
b1	.300.180	370	2YXM	GLU	85	A	-116.49	169.01	179.11	1290	1291	1294	1292	1293
b1	.300.180	371	2Z1P	GLU	293	A	-132.59	162.77	177.4	3731	3732	3735	3733	3734
b1	.300.180	372	2Z2J	GLU	152	A	-111.93	158.71	179.85	2305	2306	2309	2307	2308
b1	.300.180	373	2ZBN	GLU	48	A	-138.88	174.68	173.12	827	828	831	829	830
b1	.300.180	374	2ZD7	GLU	193	A	-126.02	-177.79	178.37	3123	3124	3127	3125	3126
b1	.300.180	375	2ZD7	GLU	193	B	-129.76	176.27	178.67	6554	6555	6558	6556	6557
b1	.300.180	376	2ZHS	GLU	255	A	-149.97	-174.33	-179.77	3808	3809	3812	3810	3811
b1	.300.180	377	2ZHT	GLU	255	A	-149.1	163.28	179.23	3808	3809	3812	3810	3811
b1	.300.180	378	2ZOT	GLU	174	B	-145.62	164.63	-175.96	4195	4196	4199	4197	4198
b1	.300.180	379	3A0Z	GLU	736	A	-141.76	156.67	173.05	2071	2072	2075	2073	2074
b1	.300.180	380	3A54	GLU	90	A	-119.41	156.88	-177.61	1144	1145	1148	1146	1147
b1	.300.180	381	3A54	GLU	212	A	-125.59	170.34	176.45	3008	3009	3012	3010	3011
b1	.300.180	382	3A54	GLU	212	B	-123.11	169.53	176.53	7257	7258	7261	7259	7260
b1	.300.180	383	3A55	GLU	90	A	-121.04	156.87	-177.96	1137	1138	1141	1139	1140
b1	.300.180	384	3A55	GLU	212	A	-123.78	170.91	176.55	3001	3002	3005	3003	3004
b1	.300.180	385	3A55	GLU	212	B	-121.76	169.2	177.44	7243	7244	7247	7245	7246
b1	.300.180	386	3AAP	GLU	312	A	-120.89	163.04	172.16	4161	4162	4165	4163	4164
b1	.300.180	387	3ADG	GLU	39	A	-140.92	167.75	174.48	458	459	462	460	461
b1	.300.180	388	3AGK	GLU	149	A	-130.93	163.26	-179.95	2260	2261	2264	2262	2263
b1	.300.180	389	3AQ2	GLU	50	B	-134.1	171.31	172.21	3787	3788	3791	3789	3790
b1	.300.180	390	3B43	GLU	9	A	-126.57	156.57	177.63	181	182	185	183	184
b1	.300.180	391	3B9E	GLU	244	A	-131.04	175.19	171.31	3301	3302	3305	3303	3304
b1	.300.180	392	3BQW	GLU	152	A	-134.79	155.72	177.47	2339	2340	2343	2341	2342
b1	.300.180	393	3BYL	GLU	252	A	-116.43	156.99	167.96	3284	3285	3288	3286	3287
b1	.300.180	394	3C1Z	GLU	245	B	-120.17	156.67	179.45	9580	9581	9584	9582	9583
b1	.300.180	395	3C5V	GLU	75	A	-126.76	164.16	-179.83	569	570	573	571	572
b1	.300.180	396	3CAF	GLU	234	A	-148.37	157.38	172.39	1364	1365	1368	1366	1367
b1	.300.180	397	3CB6	GLU	74	A	-129.49	169.78	-164.98	1184	1185	1188	1186	1187
b1	.300.180	398	3CB6	GLU	248	A	-144.81	163.35	168.79	3979	3980	3983	3981	3982
b1	.300.180	399	3CB6	GLU	406	A	-141.24	157.05	172.72	6444	6445	6448	6446	6447
b1	.300.180	400	3CKF	GLU	77	A	-135.78	155.38	173.86	695	696	699	697	698
b1	.300.180	401	3COI	GLU	319	A	-119.9	158.92	176.16	4951	4952	4955	4953	4954
b1	.300.180	402	3CPI	GLU	402	G	-137.44	161.22	179.92	6297	6298	6301	6299	6300
b1	.300.180	403	3CSG	GLU	38	A	-119.59	159.04	-178.35	514	515	518	516	517
b1	.300.180	404	3CWV	GLU	142	B	-131.38	162.73	-172.46	6745	6746	6749	6747	6748
b1	.300.180	405	3D7C	GLU	755	A	-144.25	163.3	176.81	433	434	437	435	436
b1	.300.180	406	3DKM	GLU	1300	A	-113.82	162.35	-176.46	566	567	570	568	569
b1	.300.180	407	3DO9	GLU	117	A	-127	162.45	175.18	1886	1887	1890	1888	1889
b1	.300.180	408	3DO9	GLU	117	B	-125.49	159.61	174.65	4891	4892	4895	4893	4894
b1	.300.180	409	3DRM	GLU	206	A	-142.56	162.75	179.31	2852	2853	2856	2854	2855
b1	.300.180	410	3DXN	GLU	107	A	-111.06	163.38	174.02	1279	1280	1283	1281	1282
b1	.300.180	411	3E0C	GLU	863	A	-123.28	158.46	170.48	11152	11153	11156	11154	11155
b1	.300.180	412	3E0O	GLU	76	C	-110.78	157.53	179.54	5679	5680	5683	5681	5682
b1	.300.180	413	3ECI	GLU	36	A	-144.8	166.54	-178.43	471	472	475	473	474
b1	.300.180	414	3ECI	GLU	36	B	-112.95	170.41	175.95	2126	2127	2130	2128	2129
b1	.300.180	415	3ESU	GLU	105	F	-132.01	166.71	178.58	1587	1588	1591	1589	1590
b1	.300.180	416	3ESV	GLU	79	F	-120.17	158.11	-178.72	1245	1246	1249	1247	1248
b1	.300.180	417	3ESV	GLU	105	F	-129.71	160.63	178.2	1626	1627	1630	1628	1629
b1	.300.180	418	3ESV	GLU	79	G	-123.29	160.09	-179.52	4676	4677	4680	4678	4679
b1	.300.180	419	3ET9	GLU	105	F	-126.3	-178.66	178.24	1602	1603	1606	1604	1605
b1	.300.180	420	3EUX	GLU	111	A	-152.51	171.38	176.99	1622	1623	1626	1624	1625
b1	.300.180	421	3EZO	GLU	154	A	-141.8	155.18	174.28	2191	2192	2195	2193	2194
b1	.300.180	422	3FDR	GLU	24	A	-110.56	159.77	179.61	286	287	290	288	289
b1	.300.180	423	3FPR	GLU	18	A	-137.28	155.38	164.47	144	145	148	146	147
b1	.300.180	424	3FTC	GLU	82	A	-146.62	169.38	-179.85	1118	1119	1122	1120	1121
b1	.300.180	425	3FTD	GLU	29	A	-129.4	163.93	177.39	352	353	356	354	355
b1	.300.180	426	3FUQ	GLU	1272	A	-139.03	157.32	-179.36	6353	6354	6357	6355	6356
b1	.300.180	427	3G01	GLU	187	A	-144.55	156.11	178.94	2245	2246	2249	2247	2248
b1	.300.180	428	3G01	GLU	187	B	-144.01	157.13	178.85	5156	5157	5160	5158	5159
b1	.300.180	429	3G87	GLU	267	A	-126.09	157.34	172.09	3950	3951	3954	3952	3953
b1	.300.180	430	3GGN	GLU	64	A	-128.63	156.46	178.57	972	973	976	974	975
b1	.300.180	431	3GMS	GLU	21	A	-139.91	176.18	179.52	350	351	354	352	353
b1	.300.180	432	3GP7	GLU	176	A	-126.32	179.72	179.54	2691	2692	2695	2693	2694
b1	.300.180	433	3GP7	GLU	176	B	-125.49	177.28	179.47	6360	6361	6364	6362	6363
b1	.300.180	434	3GRH	GLU	238	A	-117.54	170.29	179.73	3614	3615	3618	3616	3617
b1	.300.180	435	3GTY	GLU	40	X	-128.1	179.58	-174.7	654	655	658	656	657
b1	.300.180	436	3HAK	GLU	196	A	-116.38	166.61	-167.25	1141	1142	1145	1143	1144
b1	.300.180	437	3HCQ	GLU	63	A	-123.83	173.31	-175.51	459	460	463	461	462
b1	.300.180	438	3HCQ	GLU	63	B	-138.56	162.58	-171.61	4743	4744	4747	4745	4746
b1	.300.180	439	3HNU	GLU	60	X	-126.51	162.06	170.65	863	864	867	865	866
b1	.300.180	440	3HNX	GLU	60	A	-130.44	160.97	172.18	880	881	884	882	883
b1	.300.180	441	3HOE	GLU	264	A	-135.44	161.37	176.29	3371	3372	3375	3373	3374
b1	.300.180	442	3HOE	GLU	264	B	-140.48	162.5	178.87	7062	7063	7066	7064	7065
b1	.300.180	443	3HOL	GLU	264	A	-140.51	166.91	-178.96	3696	3697	3700	3698	3699
b1	.300.180	444	3I41	GLU	243	A	-135.8	166.25	-177.03	3661	3662	3665	3663	3664
b1	.300.180	445	3I41	GLU	243	B	-137.81	161.51	-177.89	8213	8214	8217	8215	8216
b1	.300.180	446	3I50	GLU	79	L	-152.81	156.81	-168.61	5247	5248	5251	5249	5250
b1	.300.180	447	3I85	GLU	73	B	-123.95	156.6	172.64	1935	1936	1939	1937	1938
b1	.300.180	448	3I8S	GLU	42	C	-130.11	155.49	176.15	8706	8707	8710	8708	8709
b1	.300.180	449	3ID1	GLU	133	A	-139.72	155.39	174.33	113	114	117	115	116
b1	.300.180	450	3ID1	GLU	207	A	-130.33	155.89	179.12	1241	1242	1245	1243	1244
b1	.300.180	451	3IFO	GLU	39	L	-123.8	158.39	174.74	3805	3806	3809	3807	3808
b1	.300.180	452	3IFO	GLU	110	L	-136.76	174.84	-178.56	4914	4915	4918	4916	4917
b1	.300.180	453	3IFO	GLU	84	B	-116.24	165.12	-176.23	11181	11182	11185	11183	11184
b1	.300.180	454	3IFO	GLU	110	B	-119.19	158.66	178.29	11564	11565	11568	11566	11567
b1	.300.180	455	3IFP	GLU	110	L	-121.34	172.75	-177.97	5007	5008	5011	5009	5010
b1	.300.180	456	3IFP	GLU	110	B	-121.19	173.22	-177.63	11674	11675	11678	11676	11677
b1	.300.180	457	3IFP	GLU	110	D	-121.98	171.18	-177.64	18341	18342	18345	18343	18344
b1	.300.180	458	3IFP	GLU	84	F	-115.57	156.33	-175.1	24628	24629	24632	24630	24631
b1	.300.180	459	3IFP	GLU	110	F	-122.81	170.97	-177.48	25008	25009	25012	25010	25011
b1	.300.180	460	3ILY	GLU	120	A	-150.74	158.11	171.29	1650	1651	1654	1652	1653
b1	.300.180	461	3ISU	GLU	1571	A	-150.58	158.06	174.92	643	644	647	645	646
b1	.300.180	462	3JSN	GLU	110	A	-148.02	157.29	176.84	1555	1556	1559	1557	1558
b1	.300.180	463	3JUY	GLU	10	C	-142.54	157.13	175.24	7283	7284	7287	7285	7286
b1	.300.180	464	3JXG	GLU	149	A	-129.39	157.38	-175.52	1375	1376	1379	1377	1378
b1	.300.180	465	3JXG	GLU	300	A	-128.98	162.19	171.68	3644	3645	3648	3646	3647
b1	.300.180	466	3JXG	GLU	149	B	-130.68	157.34	-174.95	5361	5362	5365	5363	5364
b1	.300.180	467	3JXG	GLU	149	C	-131.07	157.48	-176.75	9396	9397	9400	9398	9399
b1	.300.180	468	3JXG	GLU	149	D	-128.99	156.07	-175.76	13498	13499	13502	13500	13501
b1	.300.180	469	3JXG	GLU	230	D	-128.86	158.6	179.4	14685	14686	14689	14687	14688
b1	.300.180	470	3KG5	GLU	81	A	-153.74	174.69	-179.95	637	638	641	639	640
b1	.300.180	471	3KG5	GLU	92	A	-115.6	165.04	-178.84	818	819	822	820	821
b1	.300.180	472	3KL4	GLU	410	A	-115.94	155.05	-178.98	6186	6187	6190	6188	6189
b1	.300.180	473	3KVD	GLU	109	D	-127.98	176.57	178.83	454	455	458	456	457
b1	.300.180	474	3KVD	GLU	298	D	-133.89	164.54	176.28	3314	3315	3318	3316	3317
b1	.300.180	475	3L6V	GLU	730	A	-145.12	161.01	168.81	3112	3113	3116	3114	3115
b1	.300.180	476	3LIG	GLU	292	A	-130.02	157.27	177.54	4074	4075	4078	4076	4077
b1	.300.180	477	3LO7	GLU	269	B	-131.76	158.01	179.55	8795	8796	8799	8797	8798
b1	.300.180	478	3ME8	GLU	163	A	-117.28	176.52	177.95	2614	2615	2618	2616	2617
b1	.300.180	479	3NFY	GLU	127	B	-120.47	168.3	-178.08	6096	6097	6100	6098	6099
b1	.300.180	480	3Q0H	GLU	60	A	-138.08	159	153.78	572	573	576	574	575
b1	.300.180	481	3Q6L	GLU	130	A	-120.02	162.95	179.44	2010	2011	2014	2012	2013
b1	.300.180	482	4PTD	GLU	146	A	-124.91	-168.96	-179.4	2356	2357	2360	2358	2359
b1	.300.180	483	4RAT	GLU	111	A	-154.83	158.29	174.17	1653	1654	1657	1655	1656
b1	.300.180	484	4RNT	GLU	31	A	-120.2	168.42	-179.42	396	397	400	398	399
b1	.300.180	485	5TSS	GLU	190	A	-110.82	156.69	177.45	3029	3030	3033	3031	3032
b1	.300.180	486	7RAT	GLU	111	A	-153.01	155.81	179.92	1653	1654	1657	1655	1656
b1	.300.180	487	9GAA	GLU	288	A	-116.55	164.68	-174.97	4116	4117	4120	4118	4119
b1	.300.180	488	9GAA	GLU	421	C	-128.69	165.46	175.48	6012	6013	6016	6014	6015
b1	.300.180	489	9GAA	GLU	588	C	-118.25	163.35	-174.42	8311	8312	8315	8313	8314
b1	.300.180	490	9MSI	GLU	25	A	-152.75	161.58	174.83	380	381	384	382	383
b1	.300.300	1	1A21	GLU	206	B	-127.96	159.6	-179.84	6139	6140	6143	6141	6142
b1	.300.300	2	1AB5	GLU	34	A	-121.55	162.55	179.06	494	495	498	496	497
b1	.300.300	3	1AB5	GLU	34	B	-137.47	165.08	-178.65	2405	2406	2409	2407	2408
b1	.300.300	4	1AB6	GLU	34	A	-128.59	157.66	-178.64	496	497	500	498	499
b1	.300.300	5	1AFU	GLU	49	A	-130.03	166.36	178.21	731	732	735	733	734
b1	.300.300	6	1AFU	GLU	49	B	-131.96	164.3	177.85	2558	2559	2562	2560	2561
b1	.300.300	7	1AO6	GLU	492	B	-126.37	178.73	178.64	16803	16804	16807	16805	16806
b1	.300.300	8	1AOV	GLU	167	A	-140.92	-171.49	174.41	2485	2486	2489	2487	2488
b1	.300.300	9	1ATU	GLU	206	A	-118.92	-174.09	179.8	2939	2940	2943	2941	2942
b1	.300.300	10	1BEA	GLU	81	A	-111.51	176.74	-178.27	1168	1169	1172	1170	1171
b1	.300.300	11	1BSQ	GLU	89	A	-118.57	171.41	178.71	1396	1397	1400	1398	1399
b1	.300.300	12	1CEC	GLU	143	A	-130.38	158.48	177.36	2157	2158	2161	2159	2160
b1	.300.300	13	1CEO	GLU	143	A	-126.66	157.92	171.29	2169	2170	2173	2171	2172
b1	.300.300	14	1CF1	GLU	262	A	-148.58	158.86	178.52	4050	4051	4054	4052	4053
b1	.300.300	15	1CF1	GLU	262	C	-148.33	158.07	179.05	15724	15725	15728	15726	15727
b1	.300.300	16	1CV2	GLU	139	A	-111.77	164.47	-178.76	2101	2102	2105	2103	2104
b1	.300.300	17	"1E21"	GLU	49	A	-138.29	158.48	179.81	658	659	662	660	661
b1	.300.300	18	1E6M	GLU	34	A	-127.01	166.78	-178.54	547	548	551	549	550
b1	.300.300	19	1EDE	GLU	41	A	-120.12	157.18	-179.15	642	643	646	644	645
b1	.300.300	20	1EIC	GLU	49	A	-145.12	166.06	179.88	743	744	747	745	746
b1	.300.300	21	1EID	GLU	49	A	-144.59	166.62	179.3	743	744	747	745	746
b1	.300.300	22	1EIE	GLU	49	A	-144.63	162.76	179.83	743	744	747	745	746
b1	.300.300	23	1EZK	GLU	148	A	-125.13	-174.95	175.7	2285	2286	2289	2287	2288
b1	.300.300	24	1F00	GLU	816	I	-138.06	155.4	179.79	2350	2351	2354	2352	2353
b1	.300.300	25	1F1S	GLU	702	A	-141.59	-179.28	177.45	8431	8432	8435	8433	8434
b1	.300.300	26	1FHG	GLU	66	A	-128.44	161.98	179.67	511	512	515	513	514
b1	.300.300	27	1FS3	GLU	49	A	-146.49	167.06	-179.67	743	744	747	745	746
b1	.300.300	28	1FSO	GLU	163	A	-125.5	161.16	178.81	1524	1525	1528	1526	1527
b1	.300.300	29	1G24	GLU	122	A	-137.49	157.51	174.2	1298	1299	1302	1300	1301
b1	.300.300	30	1G24	GLU	1122	B	-144.03	156.68	174.35	4599	4600	4603	4601	4602
b1	.300.300	31	1G24	GLU	2122	C	-140.4	156.39	173.75	7900	7901	7904	7902	7903
b1	.300.300	32	1G24	GLU	3122	D	-138.08	156.52	173.88	11201	11202	11205	11203	11204
b1	.300.300	33	1G8A	GLU	216	A	-132.43	156.73	177.95	3479	3480	3483	3481	3482
b1	.300.300	34	1G9O	GLU	94	A	-134.59	159.97	179.84	1313	1314	1317	1315	1316
b1	.300.300	35	1GSO	GLU	127	A	-140.44	156	-179.84	1911	1912	1915	1913	1914
b1	.300.300	36	1IJ9	GLU	150	A	-123.44	163.62	178.01	2294	2295	2298	2296	2297
b1	.300.300	37	1IZP	GLU	49	A	-145.31	167.97	-179.56	742	743	746	744	745
b1	.300.300	38	1IZQ	GLU	49	A	-143.94	169.42	-179.63	739	740	743	741	742
b1	.300.300	39	1IZR	GLU	49	A	-141.53	167.44	-179.45	733	734	737	735	736
b1	.300.300	40	1J08	GLU	33	A	-113.71	157.17	178.03	531	532	535	533	534
b1	.300.300	41	1J6R	GLU	31	A	-138.82	157.65	168.43	464	465	468	466	467
b1	.300.300	42	1JAM	GLU	180	A	-143.44	160.89	178.17	2922	2923	2926	2924	2925
b1	.300.300	43	1JI6	GLU	388	A	-115.33	-177.21	179.53	5203	5204	5207	5205	5206
b1	.300.300	44	1JVT	GLU	49	A	-139.13	166.19	179.77	731	732	735	733	734
b1	.300.300	45	1JVT	GLU	49	B	-138.73	163.68	177.52	2558	2559	2562	2560	2561
b1	.300.300	46	1JVV	GLU	49	A	-138.29	177.22	-176.77	731	732	735	733	734
b1	.300.300	47	1JVV	GLU	49	B	-121.5	163.9	178.48	2558	2559	2562	2560	2561
b1	.300.300	48	1K30	GLU	91	A	-140.03	170.66	-48.91	1355	1356	1359	1357	1358
b1	.300.300	49	1KEX	GLU	47	A	-150.38	158.32	179.29	688	689	692	690	691
b1	.300.300	50	1KF5	GLU	49	A	-140.55	166.08	172.84	743	744	747	745	746
b1	.300.300	51	1KF7	GLU	49	A	-140.32	165.75	173.45	743	744	747	745	746
b1	.300.300	52	1KF8	GLU	49	A	-142.17	165.59	174.3	743	744	747	745	746
b1	.300.300	53	1KS9	GLU	51	A	-141.43	159.32	174.04	754	755	758	756	757
b1	.300.300	54	1L06	GLU	157	A	-129.39	175.72	-172.91	2507	2508	2511	2509	2510
b1	.300.300	55	1L3K	GLU	117	A	-113.72	169.61	-170.48	1544	1545	1548	1546	1547
b1	.300.300	56	1LB4	GLU	448	A	-143.95	157.81	179.8	1611	1612	1615	1613	1614
b1	.300.300	57	1LIT	GLU	33	A	-133.2	165.34	167.68	301	302	305	303	304
b1	.300.300	58	1LKF	GLU	140	A	-148.59	158.11	-179.35	1998	1999	2002	2000	2001
b1	.300.300	59	1M8U	GLU	107	A	-141.59	167.29	-179.76	1717	1718	1721	1719	1720
b1	.300.300	60	1MB1	GLU	61	A	-116.88	-169.65	-174.77	965	966	969	967	968
b1	.300.300	61	1MHQ	GLU	40	A	-127.41	159.38	-179.18	235	236	239	237	238
b1	.300.300	62	1MJC	GLU	56	A	-128.12	168.72	178.66	822	823	826	824	825
b1	.300.300	63	1MN4	GLU	243	A	-127.04	163.12	178.86	2736	2737	2740	2738	2739
b1	.300.300	64	1N7P	GLU	622	A	-147.97	160.29	164.51	7165	7166	7169	7167	7168
b1	.300.300	65	1NC5	GLU	209	A	-121.02	162.35	177.1	3204	3205	3208	3206	3207
b1	.300.300	66	1NG5	GLU	195	A	-121.36	156.16	178.34	3172	3173	3176	3174	3175
b1	.300.300	67	1O73	GLU	64	A	-136.71	163.63	178.11	967	968	971	969	970
b1	.300.300	68	1P9Q	GLU	17	C	-119.77	156.08	177.64	241	242	245	243	244
b1	.300.300	69	1PRY	GLU	46	A	-114.5	161.75	177.88	715	716	719	717	718
b1	.300.300	70	1PRY	GLU	216	A	-131.88	157.5	177.01	3471	3472	3475	3473	3474
b1	.300.300	71	1PXW	GLU	2	A	-131.03	-166.67	178.87	20	21	24	22	23
b1	.300.300	72	1R62	GLU	197	A	-143.11	175.3	178.16	57	58	61	59	60
b1	.300.300	73	1RAJ	GLU	364	A	-127.14	162.87	-179.45	2424	2425	2428	2426	2427
b1	.300.300	74	1RAT	GLU	49	A	-147.41	171.57	-179.81	743	744	747	745	746
b1	.300.300	75	1RBX	GLU	49	A	-146.95	166.73	179.21	743	744	747	745	746
[truncated: 47,308 more rows]

## Sheet: HIS
Table S1C. List of all histidines in dataset by unique map ID and chess square/parse.
Chess Square	Parse	Map ID	pdb ID	residue	name	chain	phi	psi	omega	atno: N	atno: CA	atno: CB	atno: C	atno: O
a1	0.06	1	1BQC	HIS	5	A	-155.67	168.27	-177.34	53	54	57	55	56
a1	0.06	2	1BVZ	HIS	357	A	-167.92	165.86	-175.69	5713	5714	5717	5715	5716
a1	0.06	3	1BVZ	HIS	357	B	-161.44	-171.76	-177.31	15071	15072	15075	15073	15074
a1	0.06	4	1BY7	HIS	392	A	-156.32	169.05	-164.47	5185	5186	5189	5187	5188
a1	0.06	5	1BY8	HIS	276	A	178.97	-178.86	-179.82	4213	4214	4217	4215	4216
a1	0.06	6	1CEC	HIS	44	A	-165.85	166.41	177.29	654	655	658	656	657
a1	0.06	7	1CEO	HIS	44	A	-165.91	166.7	177.51	664	665	668	666	667
a1	0.06	8	1ET6	HIS	202	A	-171.56	170.67	179.56	3089	3090	3093	3091	3092
a1	0.06	9	1ET6	HIS	202	B	-167.46	169.16	-179.68	6323	6324	6327	6325	6326
a1	0.06	10	1EUR	HIS	147	A	-168.13	163.21	179.24	1484	1485	1488	1486	1487
a1	0.06	11	1FL0	HIS	279	A	-167.06	157.23	177.4	2027	2028	2031	2029	2030
a1	0.06	12	1FVA	HIS	139	A	-167.69	162.13	177.59	1707	1708	1711	1709	1710
a1	0.06	13	1FVA	HIS	139	B	-159.74	162.07	177.64	4753	4754	4757	4755	4756
a1	0.06	14	1G83	HIS	199	A	-155.84	-175.37	179.91	1794	1795	1798	1796	1797
a1	0.06	15	1G83	HIS	199	B	-161.18	177.09	179.63	4351	4352	4355	4353	4354
a1	0.06	16	1G8P	HIS	184	A	-159.35	157.51	-179.71	2516	2517	2520	2518	2519
a1	0.06	17	1G9O	HIS	29	A	-162.88	164.91	179.21	307	308	311	309	310
a1	0.06	18	1GGL	HIS	92	A	177.36	155.33	-176.51	1491	1492	1495	1493	1494
a1	0.06	19	1GGL	HIS	92	B	168.76	157.19	-177.98	3678	3679	3682	3680	3681
a1	0.06	20	1GOZ	HIS	1032	A	-177.51	-178.2	179.64	485	486	489	487	488
a1	0.06	21	1GOZ	HIS	2032	B	-176.13	172.29	179.37	4199	4200	4203	4201	4202
a1	0.06	22	1GSO	HIS	409	A	-170.36	158.53	176.84	5968	5969	5972	5970	5971
a1	0.06	23	1GYD	HIS	250	B	-156.49	175.71	-174.79	3416	3417	3420	3418	3419
a1	0.06	24	1GZJ	HIS	135	A	-164.16	155.87	178.47	2049	2050	2053	2051	2052
a1	0.06	25	1GZJ	HIS	135	B	-162.4	155.53	178.48	6632	6633	6636	6634	6635
a1	0.06	26	1H1N	HIS	135	A	-164.41	156.25	173.25	2051	2052	2055	2053	2054
a1	0.06	27	1H1N	HIS	135	B	-162	155.76	170.87	6568	6569	6572	6570	6571
a1	0.06	28	1H9V	HIS	150	A	-168.92	177.62	179.83	2332	2333	2336	2334	2335
a1	0.06	29	1HST	HIS	25	A	-165.56	165.12	172.88	14	15	18	16	17
a1	0.06	30	1IUH	HIS	39	A	-171.55	162.5	177.47	648	649	652	650	651
a1	0.06	31	1KN9	HIS	235	B	-156.58	172.25	-179.66	5551	5552	5555	5553	5554
a1	0.06	32	1KS9	HIS	97	A	-164.76	167.69	177.69	1459	1460	1463	1461	1462
a1	0.06	33	1L5T	HIS	91	A	-175.71	-178.24	174.24	1353	1354	1357	1355	1356
a1	0.06	34	1L5T	HIS	91	B	-178.38	178.53	-179.71	6381	6382	6385	6383	6384
a1	0.06	35	1LF4	HIS	164	A	-168.55	158.83	178.52	2532	2533	2536	2534	2535
a1	0.06	36	1M53	HIS	145	A	-166.05	171.4	178.65	1667	1668	1671	1669	1670
a1	0.06	37	1MB1	HIS	63	A	-178.15	176.44	176.08	994	995	998	996	997
a1	0.06	38	1NIJ	HIS	294	A	-172.85	172.88	-173.56	4584	4585	4588	4586	4587
a1	0.06	39	1NM8	HIS	10	A	-158.34	155.23	179.23	20	21	24	22	23
a1	0.06	40	1OW1	HIS	3656	A	-164.62	173.27	176.7	2460	2461	2464	2462	2463
a1	0.06	41	1P6F	HIS	142	A	173.22	163.66	-178.6	2198	2199	2202	2200	2201
a1	0.06	42	1PXZ	HIS	124	A	-157.39	159.51	-177.95	1862	1863	1866	1864	1865
a1	0.06	43	1PXZ	HIS	124	B	-159.79	156.3	173.79	7007	7008	7011	7009	7010
a1	0.06	44	1QWK	HIS	179	A	-158.11	173.45	-177.73	2686	2687	2690	2688	2689
a1	0.06	45	1QXT	HIS	148	A	-155.98	174.44	178.95	2237	2238	2241	2239	2240
a1	0.06	46	1QXT	HIS	199	A	-155.83	-178.09	179.38	3028	3029	3032	3030	3031
a1	0.06	47	1QY3	HIS	148	A	-155.86	172.46	178.69	2259	2260	2263	2261	2262
a1	0.06	48	1QY3	HIS	199	A	-155.91	-176.91	179.38	3050	3051	3054	3052	3053
a1	0.06	49	1QYO	HIS	199	A	-157.13	179.46	179.04	3054	3055	3058	3056	3057
a1	0.06	50	1R62	HIS	233	A	-168.46	164.3	177.96	624	625	628	626	627
a1	0.06	51	1SGZ	HIS	362	B	-156.83	-167.67	178.21	11664	11665	11668	11666	11667
a1	0.06	52	1SGZ	HIS	362	C	-155.13	-167.58	178.02	17664	17665	17668	17666	17667
a1	0.06	53	1SGZ	HIS	362	D	-159.22	-174.76	179.56	23664	23665	23668	23666	23667
a1	0.06	54	1SLL	HIS	148	A	-172.8	166.57	176.72	989	990	993	991	992
a1	0.06	55	1TF5	HIS	456	A	-161.08	162.87	179.59	7121	7122	7125	7123	7124
a1	0.06	56	1TJ6	HIS	88	A	-156.99	163.94	-177.52	1148	1149	1152	1150	1151
a1	0.06	57	1UOK	HIS	103	A	-157.89	164.38	176.62	1648	1649	1652	1650	1651
a1	0.06	58	1VJS	HIS	105	A	-158.85	174.12	176.69	1597	1598	1601	1599	1600
a1	0.06	59	1VJS	HIS	281	A	-158.24	167.84	-178.44	4265	4266	4269	4267	4268
a1	0.06	60	1W17	HIS	214	B	-160.46	157.1	179.62	6894	6895	6898	6896	6897
a1	0.06	61	1XIZ	HIS	67	A	-164.77	177.97	179.34	1072	1073	1076	1074	1075
a1	0.06	62	1XIZ	HIS	67	B	-166.46	164.57	-179.24	3488	3489	3492	3490	3491
a1	0.06	63	1XQG	HIS	352	B	-159.81	160.23	-179.42	11442	11443	11446	11444	11445
a1	0.06	64	1YHH	HIS	199	A	-160.39	-179.73	178.77	3064	3065	3068	3066	3067
a1	0.06	65	1YHI	HIS	148	A	-158.96	171.2	179.37	2257	2258	2261	2259	2260
a1	0.06	66	1YRZ	HIS	1411	A	-164.38	160.01	178.93	6406	6407	6410	6408	6409
a1	0.06	67	1YRZ	HIS	2411	B	-165.87	159.34	179.12	14632	14633	14636	14634	14635
a1	0.06	68	1YZ6	HIS	23	A	-161.68	170.46	179.93	296	297	300	298	299
a1	0.06	69	1ZNW	HIS	97	A	-155.41	-173.06	-176.64	1193	1194	1197	1195	1196
a1	0.06	70	2ALA	HIS	118	A	-164.96	174.45	176.64	1801	1802	1805	1803	1804
a1	0.06	71	2ALA	HIS	230	A	-162.19	178.75	-177.85	3498	3499	3502	3500	3501
a1	0.06	72	2BOE	HIS	159	X	-159.24	177.79	179.27	2270	2271	2274	2272	2273
a1	0.06	73	2BSZ	HIS	162	A	-167.11	165.58	172.67	2421	2422	2425	2423	2424
a1	0.06	74	2BSZ	HIS	162	B	-158.45	168.85	162.02	6556	6557	6560	6558	6559
a1	0.06	75	2DBI	HIS	203	A	-169.58	178.72	177.31	2909	2910	2913	2911	2912
a1	0.06	76	2E3M	HIS	453	A	-156.59	158.1	174.46	1445	1446	1449	1447	1448
a1	0.06	77	2FKL	HIS	137	B	-166.27	155.18	-176.68	1177	1178	1181	1179	1180
a1	0.06	78	2FZP	HIS	312	A	-174.77	167.38	165.75	1998	1999	2002	2000	2001
a1	0.06	79	2GKV	HIS	52	B	-161.48	167.39	171.44	3932	3933	3936	3934	3935
a1	0.06	80	2HZ7	HIS	491	A	-164.58	158.68	-179.11	7087	7088	7091	7089	7090
a1	0.06	81	2J7V	HIS	218	A	-155.59	171.12	171.36	3228	3229	3232	3230	3231
a1	0.06	82	2J7V	HIS	218	B	-155.27	167.89	171.35	7317	7318	7321	7319	7320
a1	0.06	83	2J7V	HIS	218	C	-156.2	170.86	172.68	11488	11489	11492	11490	11491
a1	0.06	84	2OUC	HIS	187	A	-161.17	170.31	179.12	477	478	481	479	480
a1	0.06	85	2OUC	HIS	187	B	-172.07	162.7	-179.6	2602	2603	2606	2604	2605
a1	0.06	86	2OVO	HIS	52	A	-160.51	161	171.47	736	737	740	738	739
a1	0.06	87	2P1G	HIS	223	A	-158.67	158.7	173.49	3047	3048	3051	3049	3050
a1	0.06	88	2P1G	HIS	208	B	-165.07	178.66	-173.81	6396	6397	6400	6398	6399
a1	0.06	89	2P1G	HIS	223	B	-158.65	159.59	172.78	6645	6646	6649	6647	6648
a1	0.06	90	2P52	HIS	107	A	-162.1	165.87	-179.06	235	236	239	237	238
a1	0.06	91	2PWX	HIS	80	A	-157.65	157	178.81	1185	1186	1189	1187	1188
a1	0.06	92	2Q9V	HIS	916	A	-161.58	165.18	179.14	1173	1174	1177	1175	1176
a1	0.06	93	2VFY	HIS	132	A	-162.28	163.17	164.6	716	717	720	718	719
a1	0.06	94	2VFY	HIS	224	A	-159.45	162.75	-177.19	2121	2122	2125	2123	2124
a1	0.06	95	2W0I	HIS	243	A	-156.62	178.7	175.78	1039	1040	1043	1041	1042
a1	0.06	96	2W9T	HIS	8	A	-155.38	175.41	-169.88	111	112	115	113	114
a1	0.06	97	2W9T	HIS	8	B	-157.46	170.88	-171.83	2656	2657	2660	2658	2659
a1	0.06	98	2WPG	HIS	181	A	-157.24	156.36	177.72	2644	2645	2648	2646	2647
a1	0.06	99	2WQX	HIS	312	B	-155.56	155.23	-177.29	9083	9084	9087	9085	9086
a1	0.06	100	2XHW	HIS	475	A	-167.7	174.37	-176.38	7328	7329	7332	7330	7331
a1	0.06	101	2Z13	HIS	71	A	-174.43	170.4	178.4	989	990	993	991	992
a1	0.06	102	2Z14	HIS	71	A	-174.38	166.18	178.18	989	990	993	991	992
a1	0.06	103	2Z1P	HIS	110	A	-169.81	175.9	177.77	1143	1144	1147	1145	1146
a1	0.06	104	2Z1P	HIS	128	A	-170.53	179.42	178.64	1334	1335	1338	1336	1337
a1	0.06	105	3B43	HIS	304	A	-176.45	166.73	176.67	4723	4724	4727	4725	4726
a1	0.06	106	3B9E	HIS	601	A	-165.39	177.08	178.74	8595	8596	8599	8597	8598
a1	0.06	107	3CJ1	HIS	50	A	-173.66	166.32	176.07	201	202	205	203	204
a1	0.06	108	3CPI	HIS	317	H	-155.14	158.78	176.79	11931	11932	11935	11933	11934
a1	0.06	109	"3E66"	HIS	1863	B	-155.63	168.18	178.45	4638	4639	4642	4640	4641
a1	0.06	110	3EE8	HIS	169	B	-163.93	176.26	179.08	3294	3295	3298	3296	3297
a1	0.06	111	3GD0	HIS	307	A	-157.77	-170.12	-179.21	4027	4028	4031	4029	4030
a1	0.06	112	3GP7	HIS	32	A	-167.96	169.28	175.11	482	483	486	484	485
a1	0.06	113	3GP7	HIS	32	B	-161.32	168.03	175.88	4184	4185	4188	4186	4187
a1	0.06	114	3GR1	HIS	319	A	-162.87	-161.36	-175.68	2478	2479	2482	2480	2481
a1	0.06	115	3GR1	HIS	319	C	-160.38	-174.55	-172.94	8737	8738	8741	8739	8740
a1	0.06	116	3GR1	HIS	319	D	-157.78	-174.07	166.69	11884	11885	11888	11886	11887
a1	0.06	117	3GR1	HIS	319	E	-157.14	-177.7	176.35	15021	15022	15025	15023	15024
a1	0.06	118	3GR1	HIS	319	H	-157.13	-166.29	177.65	24250	24251	24254	24252	24253
a1	0.06	119	3HO3	HIS	317	A	-160.91	-178.11	172.92	1628	1629	1632	1630	1631
a1	0.06	120	3HWI	HIS	38	A	-169.89	171.91	177.05	512	513	516	514	515
a1	0.06	121	3HWI	HIS	38	B	-170.27	171.34	178.55	4605	4606	4609	4607	4608
a1	0.06	122	3IU0	HIS	323	A	-169.7	175.12	-179.52	4477	4478	4481	4479	4480
a1	0.06	123	3K5O	HIS	464	A	-156.4	162.29	-177.47	7094	7095	7098	7096	7097
a1	0.06	124	3K5O	HIS	464	B	-157.92	165.14	-177.51	19250	19251	19254	19252	19253
a1	0.06	125	3K9K	HIS	574	A	-161.53	176.19	-173.7	1920	1921	1924	1922	1923
a1	0.06	126	3K9K	HIS	574	B	-159.54	171.74	179.5	5277	5278	5281	5279	5280
a1	0.06	127	3KWG	HIS	169	B	-155.64	155.66	178.26	3453	3454	3457	3455	3456
a1	0.06	128	3LO7	HIS	430	B	-162.39	167.72	176	10825	10826	10829	10827	10828
a1	0.06	129	3ME8	HIS	126	A	-166.9	162.56	175.86	2006	2007	2010	2008	2009
a1	0.06	130	3N4Y	HIS	78	A	-157.91	164.64	177.41	1185	1186	1189	1187	1188
a1	0.06	131	3NR5	HIS	24	A	-172.9	167.84	178.05	325	326	329	327	328
a1	0.06	132	3OPW	HIS	235	A	-170.28	165.75	172.45	3046	3047	3050	3048	3049
a1	0.06	133	3OZQ	HIS	367	A	-157.39	171	-171.63	5386	5387	5390	5388	5389
a1	0.06	134	3P26	HIS	558	A	-161.22	156.4	-173.68	5936	5937	5940	5938	5939
a1	0.06	135	3P2J	HIS	94	A	-159.02	158.9	177.61	1418	1419	1422	1420	1421
a1	0.06	136	1ARB	HIE	148	A	-155.97	168.76	176.26	2102	2103	2106	2104	2105
a1	0.06	137	1C25	HIE	429	A	-157.45	158.14	177.14	1523	1524	1527	1525	1526
a1	0.06	138	1C3P	HIE	191	A	-171.04	167.19	177.85	3017	3018	3021	3019	3020
a1	0.06	139	1CIY	HIE	295	A	-158.42	165.11	175.43	4262	4263	4266	4264	4265
a1	0.06	140	1CIY	HIE	319	A	-160.52	167.91	179.35	4650	4651	4654	4652	4653
a1	0.06	141	1EUG	HIE	108	A	-157.27	170.26	178.94	1621	1622	1625	1623	1624
a1	0.06	142	1EUJ	HIE	133	B	-160.8	156.79	178.52	4556	4557	4560	4558	4559
a1	0.06	143	1FR1	HIE	314	A	-164.21	162.78	172.96	4826	4827	4830	4828	4829
a1	0.06	144	1FR1	HIE	314	B	-157.69	175.94	178.44	10410	10411	10414	10412	10413
a1	0.06	145	1GCE	HIE	317	A	-157	171.74	177.84	4785	4786	4789	4787	4788
a1	0.06	146	1LZL	HIE	210	A	-169.46	168.87	-175.43	3064	3065	3068	3066	3067
a1	0.06	147	1NM8	HIE	563	A	-156.83	168.09	179.86	8832	8833	8836	8834	8835
a1	0.06	148	1P4X	HIE	219	A	-171.61	175.39	-179.56	3776	3777	3780	3778	3779
a1	0.06	149	1Q7M	HIE	314	A	-163.39	159.64	-178.69	4976	4977	4980	4978	4979
a1	0.06	150	1T7N	HIE	584	A	-156.61	171.61	179.35	8864	8865	8868	8866	8867
a1	0.06	151	1XGD	HIE	187	A	-155.75	175.91	-175.23	2917	2918	2921	2919	2920
a1	0.06	152	1XX2	HIE	1314	B	-159.74	177.65	179	10259	10260	10263	10261	10262
a1	0.06	153	2AHF	HIE	86	A	-158.73	169.93	-178.15	1354	1355	1358	1356	1357
a1	0.06	154	2AHF	HIE	86	B	-157.36	172.14	-179.02	7226	7227	7230	7228	7229
a1	0.06	155	2AL6	HIE	41	A	-156.51	-177.37	-178.96	169	170	173	171	172
a1	0.06	156	2ALR	HIE	187	A	-169.22	174.88	-179.55	2894	2895	2898	2896	2897
a1	0.06	157	2B78	HIE	354	A	-160.62	161.49	-179.39	5459	5460	5463	5461	5462
a1	0.06	158	2BCT	HIE	475	A	-174.88	158.08	-178.75	5029	5030	5033	5031	5032
a1	0.06	159	2BIT	HIE	131	X	-160.25	164.33	178.18	1932	1933	1936	1934	1935
a1	0.06	160	2C86	HIE	68	B	-167.3	169.44	-173.31	2662	2663	2666	2664	2665
a1	0.06	161	2D5J	HIE	86	A	-160.88	177.28	-177.68	1354	1355	1358	1356	1357
a1	0.06	162	2D5J	HIE	86	B	-163.97	-179.7	-178.27	7224	7225	7228	7226	7227
a1	0.06	163	2FK9	HIE	38	A	-161.4	164.73	171.52	640	641	644	642	643
a1	0.06	164	2GKT	HIE	52	I	-165.35	163.04	169.08	675	676	679	677	678
a1	0.06	165	2GKV	HIE	52	A	-160.32	170.58	176.8	3192	3193	3196	3194	3195
a1	0.06	166	2GNC	HIE	35	B	-170.76	160.11	177.98	1343	1344	1347	1345	1346
a1	0.06	167	2HBJ	HIE	178	A	-178.86	157.66	177.47	813	814	817	815	816
a1	0.06	168	2HJV	HIE	271	A	-156.14	173.07	-177.63	970	971	974	972	973
a1	0.06	169	2HJV	HIE	271	B	-155.35	167.89	-177.84	3448	3449	3452	3450	3451
a1	0.06	170	2HTB	HIE	108	D	-164.94	158.39	175	15068	15069	15072	15070	15071
a1	0.06	171	2HVM	HIE	128	A	-165.73	175.9	178.99	1836	1837	1840	1838	1839
a1	0.06	172	2HXY	HIE	308	C	-155.22	178.42	-177.44	16529	16530	16533	16531	16532
a1	0.06	173	2HXY	HIE	308	D	-161.09	-174.44	-177.58	22610	22611	22614	22612	22613
a1	0.06	174	2JGN	HIE	471	C	-157.3	-172.16	-176.26	5702	5703	5706	5704	5705
a1	0.06	175	2OG4	HIE	2260	A	-158.65	159.06	175.26	1816	1817	1820	1818	1819
a1	0.06	176	2OPW	HIE	156	A	-162.29	172.67	176.64	2344	2345	2348	2346	2347
a1	0.06	177	2P6N	HIE	463	A	-155.14	169.44	-178.4	932	933	936	934	935
a1	0.06	178	2PF6	HIE	205	A	-166.67	165.16	177.11	3128	3129	3132	3130	3131
a1	0.06	179	2PF6	HIE	205	B	-168.22	166.26	179.03	6654	6655	6658	6656	6657
a1	0.06	180	2Q5X	HIE	862	A	-169.56	178.95	179.18	2248	2249	2252	2250	2251
a1	0.06	181	2W0I	HIE	216	A	-163.38	172.08	177.22	604	605	608	606	607
a1	0.06	182	2WE6	HIE	184	A	-156.62	165.59	170.75	2635	2636	2639	2637	2638
a1	0.06	183	2YX0	HIE	252	A	-157.42	170.79	-179.29	3922	3923	3926	3924	3925
a1	0.06	184	2Z6H	HIE	475	A	-165.45	157.79	-177.75	4999	5000	5003	5001	5002
a1	0.06	185	2ZJ8	HIE	301	A	-161.71	163.25	-177.49	4750	4751	4754	4752	4753
a1	0.06	186	3A9U	HIE	221	A	-174.96	163.85	-178.59	3237	3238	3241	3239	3240
a1	0.06	187	3DMS	HIE	231	A	-156.02	162.39	173.07	3596	3597	3600	3598	3599
a1	0.06	188	3HO3	HIE	315	A	-164.17	161.57	-176.67	1599	1600	1603	1601	1602
a1	0.06	189	3LHA	HIE	63	A	-171.15	169.34	179.25	883	884	887	885	886
a1	0.06	190	3LHA	HIE	63	B	-170.11	171.14	-177.96	5532	5533	5536	5534	5535
a1	0.06	191	3LO7	HIE	430	A	-161.65	172.23	174.75	5285	5286	5289	5287	5288
a1	0.06	192	3N4T	HIE	50	A	178.86	159.79	-174.83	804	805	808	806	807
a1	0.18	1	1Q7F	HIS	906	A	179.97	165.34	178.09	2378	2379	2382	2380	2381
a1	0.18	2	1Q7F	HIS	906	B	-172.64	157.19	179	6842	6843	6846	6844	6845
a1	0.18	3	2DL2	HIS	40	A	-162.76	156.76	-178.88	601	602	605	603	604
a1	0.18	4	2ECE	HIS	242	A	-163.73	163.97	178.67	3763	3764	3767	3765	3766
a1	0.18	5	2FIA	HIS	136	A	-163.41	160.27	173.7	2256	2257	2260	2258	2259
a1	0.18	6	3BOK	HIS	39	A	-162.8	157.66	170.99	578	579	582	580	581
a1	0.18	7	3GVR	HIS	339	A	-157.49	173.56	179.43	5143	5144	5147	5145	5146
a1	0.18	8	3I50	HIS	189	L	-168.53	159.23	-171.68	6921	6922	6925	6923	6924
a1	0.18	9	3ODO	HIS	650	A	-161.64	160.91	-177.49	4292	4293	4296	4294	4295
a1	0.18	10	3ODW	HIS	650	A	-165.72	158.46	169.72	3891	3892	3895	3893	3894
a1	0.18	11	1T1J	HIE	12	B	-159.41	156.89	178.9	2167	2168	2171	2169	2170
a1	0.18	12	2CVF	HIE	198	A	171.05	172.01	175.97	3122	3123	3126	3124	3125
a1	0.18	13	2E3S	HIE	422	A	-158.41	157.27	177.28	918	919	922	920	921
a1	0.18	14	2IM9	HIE	291	A	-167.71	160.45	175.72	3880	3881	3884	3882	3883
a1	0.18	15	2OIX	HIE	409	A	-168.6	155.33	171.59	1133	1134	1137	1135	1136
a1	0.18	16	3AB7	HIE	191	A	-162.67	155.67	179.61	2370	2371	2374	2372	2373
a1	0.18	17	3AB7	HIE	191	B	-157.72	166.48	179.4	5762	5763	5766	5764	5765
a1	0.18	18	3BB7	HIE	176	A	-160.72	156.59	-179.77	2146	2147	2150	2148	2149
a1	0.18	19	3BBA	HIE	176	B	-174.18	156.46	-179.51	4666	4667	4670	4668	4669
a1	0.18	20	3E1S	HIE	661	A	-161.23	157.71	170.58	6810	6811	6814	6812	6813
a1	0.18	21	3NE0	HIE	1170	A	-162.33	155.57	-179.9	2436	2437	2440	2438	2439
a1	0.18	22	3NFP	HIE	197	L	-156.77	160.24	-175.51	12433	12434	12437	12435	12436
a1	0.3	1	1CII	HIS	338	A	-158.77	-168.17	178.78	4930	4931	4934	4932	4933
a1	0.3	2	2CVF	HIS	198	B	-167.06	-175.63	176.48	6616	6617	6620	6618	6619
a1	0.3	3	2DE0	HIS	483	X	-155.7	161.33	175.24	6013	6014	6017	6015	6016
a2	0.06	1	3GR1	HIS	319	F	-160.33	-144.68	-176.04	18083	18084	18087	18085	18086
a4	0.06	1	1BY8	HIS	84	A	-161.69	-27.59	-179.14	1327	1328	1331	1329	1330
a4	0.18	1	1BR9	HIS	120	A	-171.3	-28.42	-174.08	1829	1830	1833	1831	1832
a4	0.18	2	1GZK	HIS	355	A	-177.96	-31.89	177.65	2908	2909	2912	2910	2911
a4	0.18	3	2DE0	HIS	377	X	-174.87	-63.59	-177.15	4284	4285	4288	4286	4287
a4	0.18	4	1ATU	HIE	262	A	179.72	-52.6	179.63	3862	3863	3866	3864	3865
a4	0.18	5	2O0K	HIE	129	A	175.37	-62.57	-178.71	2168	2169	2172	2170	2171
a4	0.3	1	1G4W	HIS	502	R	-174.42	-29.37	179.61	4625	4626	4629	4627	4628
a5	0.06	1	3K1D	HIS	68	A	-175.84	10.9	-178.34	892	893	896	894	895
a5	0.06	2	1NYL	HIE	199	A	164.96	-4.18	177.73	2991	2992	2995	2993	2994
a5	0.3	1	1GD6	HIS	108	A	-159.31	-20.63	-177.71	1728	1729	1732	1730	1731
a5	0.3	2	1PJR	HIS	11	A	-169.18	-14.64	-166.38	164	165	168	166	167
a5	0.3	3	2A6T	HIS	71	A	160.97	-21.94	178.25	1124	1125	1128	1126	1127
a5	0.3	4	2DFE	HIS	187	A	-156.22	-13.82	-179.73	2950	2951	2954	2952	2953
a5	0.3	5	2JL9	HIE	193	A	-156.19	17.23	175.87	2995	2996	2999	2997	2998
a5	0.3	6	2JL9	HIE	193	B	-155.66	15.73	175.59	13350	13351	13354	13352	13353
a5	0.3	7	2JL9	HIE	193	C	-157.2	15.19	175.72	23620	23621	23624	23622	23623
a6	0.06	1	3A9U	HIE	35	A	-157.11	32.95	179.58	492	493	496	494	495
a6	0.18	1	1TD6	HIS	11	A	-176.35	58.44	178.45	98	99	102	100	101
a6	0.18	2	2ALA	HIS	18	A	-166.22	45.48	178.63	268	269	272	270	271
a6	0.3	1	2CKD	HIS	269	B	-164.05	35.51	111.12	8582	8583	8586	8584	8585
a6	0.3	2	1AOV	HIE	618	A	-156.25	43.88	-176.06	9304	9305	9308	9306	9307
a7	0.06	1	1VF8	HIS	369	A	-166.11	91.63	-178.78	5740	5741	5744	5742	5743
a7	0.18	1	1IJQ	HIS	586	A	-159.22	73.69	-178.48	3202	3203	3206	3204	3205
a7	0.18	2	1IJQ	HIS	586	B	-160.61	68.48	179.02	7956	7957	7960	7958	7959
a7	0.18	3	1UGN	HIS	2	A	-156.61	97.97	179.21	10	11	14	12	13
a7	0.18	4	1XQJ	HIS	320	A	-156.26	82.8	178.6	5054	5055	5058	5056	5057
a7	0.18	5	2ELA	HIS	499	A	-156.33	85.18	-178.77	52	53	56	54	55
a7	0.18	6	2ES3	HIS	94	A	-157.58	73.54	-138.6	1363	1364	1367	1365	1366
a7	0.18	7	2FIA	HIS	57	B	-160.33	78.35	-35.21	3546	3547	3550	3548	3549
a7	0.18	8	2JEM	HIS	97	B	-155.5	88.51	-173.74	4596	4597	4600	4598	4599
a7	0.18	9	2QAH	HIS	31	A	-158.9	89.17	177.53	437	438	441	439	440
a7	0.18	10	2W9P	HIS	34	L	-155.83	74.17	176.33	16269	16270	16273	16271	16272
a7	0.18	11	3I50	HIS	246	E	-173.13	104.65	-174.07	3340	3341	3344	3342	3343
a7	0.18	12	1IUK	HIE	106	A	-165.15	93.54	-179.87	1689	1690	1693	1691	1692
a7	0.18	13	1IUL	HIE	106	A	-161.74	97.08	-179.61	1689	1690	1693	1691	1692
a7	0.18	14	2RJD	HIE	251	A	-164.31	68.11	-160.54	737	738	741	739	740
a8	0.06	1	1AOV	HIS	585	A	-164.97	154.38	175.03	8775	8776	8779	8777	8778
a8	0.06	2	1BWZ	HIS	7	A	-156.66	152.26	179.78	107	108	111	109	110
a8	0.06	3	1CDJ	HIS	27	A	-166.56	153.64	178.52	419	420	423	421	422
a8	0.06	4	1CDU	HIS	27	A	168.61	151.88	179.76	419	420	423	421	422
a8	0.06	5	1G4W	HIS	480	R	-159.62	143.46	176.26	4319	4320	4323	4321	4322
a8	0.06	6	1GND	HIS	306	A	-159.88	146.36	179.4	4875	4876	4879	4877	4878
a8	0.06	7	1ILW	HIS	71	A	-159.95	148.74	178.32	1122	1123	1126	1124	1125
a8	0.06	8	1L1N	HIS	31	A	-175.48	145.65	178.91	442	443	446	444	445
a8	0.06	9	1L1N	HIS	31	B	-179.97	153.66	179.4	3114	3115	3118	3116	3117
a8	0.06	10	1L8K	HIS	215	A	-161.5	148.49	174.35	3440	3441	3444	3442	3443
a8	0.06	11	1LKI	HIS	141	A	-166.09	154.95	176.2	2052	2053	2056	2054	2055
a8	0.06	12	1Q46	HIS	4	A	-156.26	149.94	-179.45	28	29	32	30	31
a8	0.06	13	1QM7	HIS	6	A	-177.28	154.86	176.36	76	77	80	78	79
a8	0.06	14	1RPM	HIS	1094	A	-159.39	150.23	176.3	3442	3443	3446	3444	3445
a8	0.06	15	1RPM	HIS	1094	B	-159.28	149.89	176.37	7849	7850	7853	7851	7852
a8	0.06	16	1U9A	HIS	20	A	-165.14	153.79	179.77	353	354	357	355	356
a8	0.06	17	1UOK	HIS	533	A	-162.36	144.02	179.93	8638	8639	8642	8640	8641
a8	0.06	18	1V0S	HIS	336	A	-159.7	151.94	-175.02	4723	4724	4727	4725	4726
a8	0.06	19	1W17	HIS	214	A	-162.16	154.47	179.77	3101	3102	3105	3103	3104
a8	0.06	20	1YFO	HIS	432	A	-157.63	154.49	178.03	3462	3463	3466	3464	3465
a8	0.06	21	1ZHV	HIS	130	A	-167.04	151.24	-177.76	1917	1918	1921	1919	1920
a8	0.06	22	2AEH	HIS	58	A	-157.53	147.45	179.73	425	426	429	427	428
a8	0.06	23	2C86	HIS	68	A	-160.79	150.4	-179.46	623	624	627	625	626
a8	0.06	24	2E7V	HIS	101	A	-163.88	139.58	178.75	918	919	922	920	921
a8	0.06	25	2FOK	HIS	523	A	-167.22	152.1	-177.74	8015	8016	8019	8017	8018
a8	0.06	26	2FOK	HIS	523	B	-171.1	145.43	-177.45	16940	16941	16944	16942	16943
a8	0.06	27	2HNP	HIS	214	A	-163.51	153.5	175.98	3421	3422	3425	3423	3424
a8	0.06	28	2RER	HIS	81	A	-163.73	147.08	179.38	1269	1270	1273	1271	1272
a8	0.06	29	2RES	HIS	81	A	-164.85	152.75	179.19	1255	1256	1259	1257	1258
a8	0.06	30	2VKT	HIS	480	A	-161.23	151.59	177.19	2828	2829	2832	2830	2831
a8	0.06	31	2Z6G	HIS	474	A	173.31	137.63	-178.8	5346	5347	5350	5348	5349
a8	0.06	32	2Z8M	HIS	203	A	-164.52	152.8	179.61	2766	2767	2770	2768	2769
a8	0.06	33	2Z8M	HIS	203	B	-168.13	154.81	179.54	6175	6176	6179	6177	6178
a8	0.06	34	2ZQ5	HIS	164	A	-162.14	125.36	-179.53	2450	2451	2454	2452	2453
a8	0.06	35	3A4S	HIS	20	A	-159.03	152.81	-175.27	292	293	296	294	295
a8	0.06	36	3CWV	HIS	223	B	-166.54	149.44	-171.8	8010	8011	8014	8012	8013
a8	0.06	37	3EE8	HIS	169	A	-174.21	145.62	-173.35	1365	1366	1369	1367	1368
a8	0.06	38	3G87	HIS	181	A	-178.68	150.77	-176.6	2621	2622	2625	2623	2624
a8	0.06	39	3I50	HIS	285	E	179.83	150.31	179.75	3894	3895	3898	3896	3897
a8	0.06	40	3IU0	HIS	320	A	-157.07	131.95	174.29	4439	4440	4443	4441	4442
a8	0.06	41	1EUJ	HIE	133	A	-165.31	154.85	178.7	2037	2038	2041	2039	2040
a8	0.06	42	1SLL	HIE	150	A	-155.41	153.12	177.2	1026	1027	1030	1028	1029
a8	0.06	43	1TLY	HIE	273	A	172.53	126.67	179.54	3882	3883	3886	3884	3885
a8	0.06	44	1VJS	HIE	133	A	-163.69	153.09	-179.05	1988	1989	1992	1990	1991
a8	0.06	45	2BTL	HIE	68	A	-159.91	147.22	178.49	621	622	625	623	624
a8	0.06	46	2BTL	HIE	68	B	-165.41	147.38	-176.79	2645	2646	2649	2647	2648
a8	0.06	47	2BXX	HIE	68	A	-155.73	148.46	178.6	623	624	627	625	626
a8	0.06	48	2BXX	HIE	68	B	-156.43	151.9	177.92	2662	2663	2666	2664	2665
a8	0.06	49	2EYF	HIE	8	A	-156.16	154.71	-176.51	22	23	26	24	25
a8	0.06	50	2HBJ	HIE	146	A	170.85	148.51	179.94	301	302	305	303	304
a8	0.06	51	2HTB	HIE	108	A	-164.36	142.72	166.92	1700	1701	1704	1702	1703
a8	0.06	52	2HTB	HIE	108	B	-162.29	153.02	165.58	6127	6128	6131	6129	6130
a8	0.06	53	2P87	HIE	2172	A	-158.01	151.25	178.98	1797	1798	1801	1799	1800
a8	0.06	54	2P8R	HIE	2172	A	-157.25	151.57	178.36	1797	1798	1801	1799	1800
a8	0.18	1	1AKO	HIS	57	A	-165.45	137	179.21	916	917	920	918	919
a8	0.18	2	1B1J	HIS	114	A	-162.81	138.28	177.84	1774	1775	1778	1776	1777
a8	0.18	3	1BAR	HIS	124	A	-155.51	130.7	178.35	1759	1760	1763	1761	1762
a8	0.18	4	1BAR	HIS	124	B	-171.19	152.13	-178.83	3838	3839	3842	3840	3841
a8	0.18	5	1BJ7	HIS	92	A	-160.5	129.98	178.6	1374	1375	1378	1376	1377
a8	0.18	6	1BVZ	HIS	8	A	-157.62	130.42	146.46	122	123	126	124	125
a8	0.18	7	1CF1	HIS	10	D	-158.92	112.26	-179.2	17667	17668	17671	17669	17670
a8	0.18	8	1CIY	HIS	310	A	-166.08	128.71	179.76	4505	4506	4509	4507	4508
a8	0.18	9	1CIY	HIS	433	A	-164.78	147.33	178.09	6362	6363	6366	6364	6365
a8	0.18	10	1D2P	HIS	674	A	-163.63	139.72	179.59	2179	2180	2183	2181	2182
a8	0.18	11	1DKL	HIS	282	A	-170.23	148.13	179.72	4193	4194	4197	4195	4196
a8	0.18	12	1DKL	HIS	282	B	-178.45	145.68	179.8	10305	10306	10309	10307	10308
a8	0.18	13	1DYW	HIS	54	A	-155.43	131.54	179.07	802	803	806	804	805
a8	0.18	14	1EIE	HIS	119	A	-156.74	140.8	178.23	1770	1771	1774	1772	1773
a8	0.18	15	1EY5	HIS	46	A	-163.53	138.88	-173.89	644	645	648	646	647
a8	0.18	16	1GS0	HIS	404	A	-159.1	122.26	179.97	3112	3113	3116	3114	3115
a8	0.18	17	1GS0	HIS	404	B	-159.42	122.85	-179.39	8551	8552	8555	8553	8554
a8	0.18	18	1GYD	HIS	101	B	-156.46	121.28	178.75	1083	1084	1087	1085	1086
a8	0.18	19	1HD8	HIS	146	A	-161.06	129.98	-174.6	1891	1892	1895	1893	1894
a8	0.18	20	1IU1	HIS	802	A	-158.8	133.22	175.61	1574	1575	1578	1576	1577
a8	0.18	21	1MHX	HIS	2	A	-156.18	146.75	176.16	13	14	17	15	16
a8	0.18	22	1MIL	HIS	68	A	-157.66	146.79	176.8	1010	1011	1014	1012	1013
a8	0.18	23	1MWK	HIS	26	A	-156.08	145.3	177.65	399	400	403	401	402
a8	0.18	24	1NAR	HIS	217	A	-163.47	142.07	179.53	3451	3452	3455	3453	3454
a8	0.18	25	1O8I	HIS	153	A	-163.07	144.08	177.87	2207	2208	2211	2209	2210
a8	0.18	26	1O8M	HIS	153	A	-159.83	148.38	178.77	2207	2208	2211	2209	2210
a8	0.18	27	1PE9	HIS	206	A	-166.31	151.93	-179.64	3003	3004	3007	3005	3006
a8	0.18	28	1PE9	HIS	206	B	-165.89	152.73	-179.77	8316	8317	8320	8318	8319
a8	0.18	29	1PTD	HIS	227	A	-168.02	116.32	-178.49	3617	3618	3621	3619	3620
a8	0.18	30	1QMT	HIS	128	A	-159.09	137.03	177.29	2086	2087	2090	2088	2089
a8	0.18	31	1QZM	HIS	567	A	-157.78	147.43	-179.55	1272	1273	1276	1274	1275
a8	0.18	32	1TJN	HIS	10	A	-170.7	113.45	-173.34	152	153	156	154	155
a8	0.18	33	1XO1	HIS	146	A	-157.68	151.92	179.13	1579	1580	1583	1581	1582
a8	0.18	34	1YRZ	HIS	1082	A	-160.09	128.81	179.62	1247	1248	1251	1249	1250
a8	0.18	35	1YRZ	HIS	2082	B	-160.04	128.56	179.63	9473	9474	9477	9475	9476
a8	0.18	36	2ALA	HIS	331	A	-172.87	139.91	-179.19	5011	5012	5015	5013	5014
a8	0.18	37	2EA9	HIS	87	A	-174.04	113.76	179.39	1240	1241	1244	1242	1243
a8	0.18	38	2FIA	HIS	136	B	-166.98	151.1	171.66	4867	4868	4871	4869	4870
a8	0.18	39	2G7K	HIS	38	A	178.9	154.75	179.2	606	607	610	608	609
a8	0.18	40	2GNC	HIS	35	A	-157.35	143.98	177.97	473	474	477	475	476
a8	0.18	41	2HDW	HIS	313	A	-156.92	141.98	179.02	4136	4137	4140	4138	4139
a8	0.18	42	2HDW	HIS	313	B	-155.64	146.14	179.66	9066	9067	9070	9068	9069
a8	0.18	43	2J9W	HIS	121	A	-159.31	124.18	179.15	20	21	24	22	23
a8	0.18	44	2OP2	HIS	119	A	-158.98	137.66	177.75	1750	1751	1754	1752	1753
a8	0.18	45	2P1G	HIS	208	A	-160.97	153.52	172.81	2798	2799	2802	2800	2801
a8	0.18	46	2P6N	HIS	503	A	-160.96	115.1	168.58	1544	1545	1548	1546	1547
a8	0.18	47	2P6N	HIS	503	B	-156.53	122.93	170.36	4062	4063	4066	4064	4065
a8	0.18	48	2PEC	HIS	153	A	-161.28	143.98	177.6	2207	2208	2211	2209	2210
a8	0.18	49	2SNV	HIS	148	A	-171.16	113.37	-174.6	530	531	534	532	533
a8	0.18	50	2W7S	HIS	137	A	-157.49	141.01	170.32	1968	1969	1972	1970	1971
a8	0.18	51	2W7S	HIS	137	B	-158.38	138.48	170.56	4832	4833	4836	4834	4835
a8	0.18	52	2W7S	HIS	137	C	-162.18	133.49	169.38	7536	7537	7540	7538	7539
a8	0.18	53	2W7U	HIS	137	B	-157.82	134.51	166.48	4860	4861	4864	4862	4863
a8	0.18	54	2W7U	HIS	137	D	-158.3	131.22	169.13	10565	10566	10569	10567	10568
a8	0.18	55	2W9P	HIS	34	J	-164.56	110.35	178.84	13399	13400	13403	13401	13402
a8	0.18	56	2YXF	HIS	31	A	-157.72	139.35	-3.05	500	501	504	502	503
a8	0.18	57	2ZD2	HIS	1019	A	-169.44	142.5	179.06	240	241	244	242	243
a8	0.18	58	2ZD2	HIS	2019	B	-156.25	121.05	179.64	3858	3859	3862	3860	3861
a8	0.18	59	3B7M	HIS	106	A	-169.6	137.09	173.79	1590	1591	1594	1592	1593
a8	0.18	60	3B7M	HIS	106	D	-165.81	146.95	172.25	11370	11371	11374	11372	11373
a8	0.18	61	3BNW	HIS	97	A	-160.56	144.04	-177.81	1258	1259	1262	1260	1261
a8	0.18	62	3D79	HIS	160	A	-164.08	130.75	178.95	2528	2529	2532	2530	2531
a8	0.18	63	3DHJ	HIS	31	A	-156.02	137.05	-4.69	500	501	504	502	503
a8	0.18	64	3DHM	HIS	31	A	-160.23	137.1	-1.34	500	501	504	502	503
a8	0.18	65	3EKC	HIS	31	A	-158.96	131.8	-2.89	500	501	504	502	503
a8	0.18	66	3GQM	HIS	244	A	-158.83	131.57	175.89	3622	3623	3626	3624	3625
a8	0.18	67	3HOL	HIS	509	A	-162.56	150.11	179.6	7358	7359	7362	7360	7361
a8	0.18	68	3IPF	HIS	62	A	-156.88	137.93	176.32	647	648	651	649	650
a8	0.18	69	3IPF	HIS	62	B	-161.15	146.4	177.23	1724	1725	1728	1726	1727
a8	0.18	70	3JXF	HIS	96	B	-155.08	123.33	177.82	5250	5251	5254	5252	5253
a8	0.18	71	3K1D	HIS	98	A	-155.05	124.17	-179.62	1358	1359	1362	1360	1361
a8	0.18	72	3KH7	HIS	151	A	-164.46	151.23	172.21	2013	2014	2017	2015	2016
a8	0.18	73	3KH9	HIS	151	A	-166.62	152.99	174.38	1993	1994	1997	1995	1996
a8	0.18	74	3NFP	HIS	88	B	-155.68	137.02	177.77	4412	4413	4416	4414	4415
a8	0.18	75	3Q0H	HIS	46	A	-159.88	146.29	173.89	358	359	362	360	361
a8	0.18	76	3Q0H	HIS	46	B	-157.65	134.65	-176.07	1920	1921	1924	1922	1923
a8	0.18	77	6PTD	HIS	227	A	-169.89	110.71	179.47	3619	3620	3623	3621	3622
a8	0.18	78	1A8Q	HIE	219	A	-156.22	140.68	179.1	3343	3344	3347	3345	3346
a8	0.18	79	1AFU	HIE	119	A	-159.83	136.75	179.19	1758	1759	1762	1760	1761
a8	0.18	80	1BVZ	HIE	509	A	-158.37	133.38	178.66	8161	8162	8165	8163	8164
a8	0.18	81	1BVZ	HIE	509	B	-159.82	129.15	167.32	17519	17520	17523	17521	17522
a8	0.18	82	1BWZ	HIE	201	A	-155.89	121.97	179.96	3137	3138	3141	3139	3140
a8	0.18	83	1ERK	HIE	59	A	-162.93	113.38	-178.85	850	851	854	852	853
a8	0.18	84	1ES6	HIE	210	A	-159.94	133.93	-179.61	2461	2462	2465	2463	2464
a8	0.18	85	1FS3	HIE	119	A	-158.19	141.36	177.99	1770	1771	1774	1772	1773
a8	0.18	86	1FZY	HIE	77	A	-162.16	142.31	-179.97	1164	1165	1168	1166	1167
a8	0.18	87	1FZY	HIE	77	B	-157.84	138.88	179.73	3456	3457	3460	3458	3459
a8	0.18	88	1GQZ	HIE	201	A	-156.46	119.25	174.82	3067	3068	3071	3069	3070
a8	0.18	89	1GZK	HIE	209	A	-162.01	149.63	179.75	831	832	835	833	834
a8	0.18	90	1HA1	HIE	100	A	-179.97	127.44	177.76	1327	1328	1331	1329	1330
a8	0.18	91	1HCL	HIE	60	A	-156.79	145.82	179.79	872	873	876	874	875
a8	0.18	92	1I7K	HIE	104	A	-168.21	146.87	-179.83	1159	1160	1163	1161	1162
a8	0.18	93	1I7K	HIE	104	B	-162.25	148.71	-179.5	3463	3464	3467	3465	3466
a8	0.18	94	1IJQ	HIE	635	A	-168.18	143.2	-179.96	3971	3972	3975	3973	3974
a8	0.18	95	1IJQ	HIE	635	B	-160.74	148.25	-177.45	8725	8726	8729	8727	8728
a8	0.18	96	1IZQ	HIE	119	A	-157.89	140.44	177.44	1766	1767	1770	1768	1769
a8	0.18	97	1JBB	HIE	77	A	-157.54	141.67	-178.87	1183	1184	1187	1185	1186
a8	0.18	98	1K5A	HIE	114	A	-161.6	134.13	178.77	1752	1753	1756	1754	1755
a8	0.18	99	1KXA	HIE	148	A	-168.53	118.12	-178.72	637	638	641	639	640
a8	0.18	100	1KXB	HIE	148	A	-157.17	122.36	-179.36	637	638	641	639	640
a8	0.18	101	1KXC	HIE	148	A	-165.69	118.68	-179.28	637	638	641	639	640
a8	0.18	102	1KXD	HIE	148	A	-160.75	118.87	-179.66	637	638	641	639	640
a8	0.18	103	1KXE	HIE	148	A	-166.16	123.91	-179.59	627	628	631	629	630
a8	0.18	104	1KXF	HIE	148	A	-160.05	124.06	-179.31	654	655	658	656	657
a8	0.18	105	1MRV	HIE	209	A	-156.8	138.68	179.93	730	731	734	732	733
a8	0.18	106	1NCN	HIE	99	A	-162.96	153.67	179.27	1622	1623	1626	1624	1625
a8	0.18	107	1NCN	HIE	99	B	-176.67	144.3	179.39	3399	3400	3403	3401	3402
a8	0.18	108	1NYL	HIE	368	A	-178.74	132.19	179.97	5588	5589	5592	5590	5591
a8	0.18	109	1OB3	HIE	59	A	-157.3	139.65	-173.7	952	953	956	954	955
a8	0.18	110	1OGM	HIE	326	X	-155.35	136.79	179.27	4804	4805	4808	4806	4807
a8	0.18	111	1PW2	HIE	60	A	-156.02	146.54	-179.96	872	873	876	874	875
a8	0.18	112	1PXZ	HIE	195	A	-160.73	136.74	179.9	2871	2872	2875	2873	2874
a8	0.18	113	1PXZ	HIE	195	B	-161.51	132.97	-178.12	8016	8017	8020	8018	8019
a8	0.18	114	1QNT	HIE	86	A	-155.34	144.61	-179.89	1118	1119	1122	1120	1121
a8	0.18	115	1R1W	HIE	1136	A	-159.27	141.82	179.94	1241	1242	1245	1243	1244
a8	0.18	116	1RAT	HIE	119	A	-155.61	142.72	177.31	1770	1771	1774	1772	1773
a8	0.18	117	1RNF	HIE	116	A	-159.3	142.12	178.58	1850	1851	1854	1852	1853
a8	0.18	118	1RPL	HIE	197	A	-158.03	138.67	-179.86	1647	1648	1651	1649	1650
a8	0.18	119	1S4U	HIE	61	X	-159.41	132.8	-174.79	869	870	873	871	872
a8	0.18	120	1SGZ	HIE	45	C	-155.92	142.9	-179.72	12685	12686	12689	12687	12688
a8	0.18	121	1T1J	HIE	12	A	-163.46	148.92	179.65	208	209	212	210	211
a8	0.18	122	1U9A	HIE	83	A	-173.26	137.02	-176.02	1345	1346	1349	1347	1348
a8	0.18	123	1UAI	HIE	183	A	-156.73	120.48	-177.87	2739	2740	2743	2741	2742
a8	0.18	124	1UKF	HIE	212	A	-156.48	122.75	-177.99	1879	1880	1883	1881	1882
a8	0.18	125	1UN3	HIE	114	A	-157.73	134.82	173.79	1605	1606	1609	1607	1608
a8	0.18	126	1WFC	HIE	80	A	-160.07	138.83	178.5	1204	1205	1208	1206	1207
a8	0.18	127	1WMK	HIE	73	A	-157.35	153.28	-173.82	1183	1184	1187	1185	1186
a8	0.18	128	1WMK	HIE	73	E	-156.06	152.96	-174.24	6122	6123	6126	6124	6125
a8	0.18	129	1WMK	HIE	73	C	-155.93	148.61	-172.57	11161	11162	11165	11163	11164
a8	0.18	130	1WMK	HIE	73	B	-158.52	150.72	-171.98	16100	16101	16104	16102	16103
a8	0.18	131	1WMK	HIE	73	F	-156.75	151.55	-173.81	21149	21150	21153	21151	21152
a8	0.18	132	1WMK	HIE	73	D	-159.47	152.39	-172.9	26088	26089	26092	26090	26091
a8	0.18	133	1WMK	HIE	73	H	-156.08	150.24	-173.34	31137	31138	31141	31139	31140
a8	0.18	134	1WMK	HIE	73	G	-157.03	153.42	-174.53	36086	36087	36090	36088	36089
a8	0.18	135	1WNH	HIE	202	A	-155.76	133.65	-179.59	3241	3242	3245	3243	3244
a8	0.18	136	1WZV	HIE	75	B	-157.38	134.83	-177.18	3690	3691	3694	3692	3693
a8	0.18	137	1WZW	HIE	75	A	-155.99	137.28	178.79	1231	1232	1235	1233	1234
a8	0.18	138	1X23	HIE	75	A	-165.65	138.09	-174.85	1229	1230	1233	1231	1232
a8	0.18	139	1X23	HIE	75	B	-159.14	136.14	177.02	3600	3601	3604	3602	3603
a8	0.18	140	1X23	HIE	75	C	-169.57	136.79	-173.74	5972	5973	5976	5974	5975
a8	0.18	141	1X23	HIE	75	D	-160.18	134.09	-177.67	8377	8378	8381	8379	8380
a8	0.18	142	1XPS	HIE	119	A	-157.96	134.3	177.44	1770	1771	1774	1772	1773
a8	0.18	143	1XPS	HIE	119	B	-165.04	130.94	178.03	3609	3610	3613	3611	3612
a8	0.18	144	1XPT	HIE	119	A	-165.2	136.45	177.8	1770	1771	1774	1772	1773
a8	0.18	145	1XPT	HIE	119	B	-156.91	139.37	179.01	3609	3610	3613	3611	3612
a8	0.18	146	1Y6L	HIE	75	A	-160.82	131.09	-179.63	1181	1182	1185	1183	1184
a8	0.18	147	1Y6L	HIE	75	B	-161.31	134.51	-174.96	3487	3488	3491	3489	3490
a8	0.18	148	1Y6L	HIE	75	C	-164.52	131.86	-174.52	5793	5794	5797	5795	5796
a8	0.18	149	1YH2	HIE	76	A	-161.39	141.29	177.02	1256	1257	1260	1258	1259
a8	0.18	150	1YOJ	HIE	321	B	-157.54	144.78	173.74	3970	3971	3974	3972	3973
a8	0.18	151	1YZE	HIE	156	A	-157.54	142.68	176.13	1041	1042	1045	1043	1044
a8	0.18	152	1ZQU	HIE	197	A	-160.34	140.79	-179.38	1665	1666	1669	1667	1668
a8	0.18	153	1ZQW	HIE	197	A	-167.6	134.94	179.42	1665	1666	1669	1667	1668
a8	0.18	154	1ZQY	HIE	197	A	-160.16	140.97	-178.53	1665	1666	1669	1667	1668
a8	0.18	155	2A0J	HIE	70	A	-169.11	134.86	-179.87	1048	1049	1052	1050	1051
a8	0.18	156	2AWF	HIE	80	A	-159.93	143.91	178.93	1294	1295	1298	1296	1297
a8	0.18	157	2CKW	HIE	269	A	-163.31	144.89	175.61	4137	4138	4141	4139	4140
a8	0.18	158	2E3M	HIE	422	A	-160.24	153.05	175.56	955	956	959	957	958
a8	0.18	159	2EC5	HIE	1205	B	-155.22	136.19	-175.45	21121	21122	21125	21123	21124
a8	0.18	160	2ECE	HIE	62	A	-168.83	151.37	178.96	836	837	840	838	839
a8	0.18	161	2ESK	HIE	75	A	-157.6	140.7	179.92	1179	1180	1183	1181	1182
a8	0.18	162	2ESO	HIE	75	A	-158.53	142.46	-178.76	1170	1171	1174	1172	1173
a8	0.18	163	2ESQ	HIE	75	A	-163.06	142.15	-178.08	1179	1180	1183	1181	1182
a8	0.18	164	2F1X	HIE	156	A	-165	152.9	178.94	1417	1418	1421	1419	1420
a8	0.18	165	2F1X	HIE	156	B	-161.15	151.85	177.91	3669	3670	3673	3671	3672
a8	0.18	166	2F1Y	HIE	156	A	-164.23	149.04	176.03	1383	1384	1387	1385	1386
a8	0.18	167	2FO3	HIE	81	A	-156.96	144.61	179.42	1222	1223	1226	1224	1225
a8	0.18	168	2FRG	HIE	116	P	-169.14	144.92	173.87	1452	1453	1456	1454	1455
a8	0.18	169	2G15	HIE	1136	A	-158.56	139.49	-179.79	1396	1397	1400	1398	1399
a8	0.18	170	2G5D	HIE	110	A	-155.8	137.11	-177.39	1027	1028	1031	1029	1030
a8	0.18	171	2G8Q	HIE	119	B	-157.89	140.23	174.86	3609	3610	3613	3611	3612
a8	0.18	172	2GNC	HIE	46	A	-157.84	135.63	-179.66	656	657	660	658	659
a8	0.18	173	2H14	HIE	178	A	-155.14	138.26	176.06	2208	2209	2212	2210	2211
a8	0.18	174	2H68	HIE	178	A	-155.44	137.46	174.99	2248	2249	2252	2250	2251
a8	0.18	175	2HDW	HIE	274	B	-158.47	119.97	-179.19	8433	8434	8437	8435	8436
a8	0.18	176	2I3F	HIE	163	B	-159.28	135.87	177.78	5837	5838	5841	5839	5840
a8	0.18	177	2J0U	HIE	138	A	-170.04	141.41	168.68	1464	1465	1468	1466	1467
a8	0.18	178	2OB4	HIE	83	A	-163.28	136.99	174.29	1216	1217	1220	1218	1219
a8	0.18	179	2OG4	HIE	2215	A	-162.98	130.04	179.77	1117	1118	1121	1119	1120
a8	0.18	180	2P87	HIE	2159	A	-164.66	151.72	-179.01	1575	1576	1579	1577	1578
a8	0.18	181	2P8R	HIE	2159	A	-164.8	152.07	-178.73	1575	1576	1579	1577	1578
a8	0.18	182	2P9Q	HIE	390	A	-170.1	140.51	177.38	5787	5788	5791	5789	5790
a8	0.18	183	2P9Q	HIE	390	B	-160.97	132.57	177.88	11835	11836	11839	11837	11838
a8	0.18	184	2PWQ	HIE	76	A	-159.2	134.06	-175.37	1276	1277	1280	1278	1279
a8	0.18	185	2QOD	HIE	679	A	-156.81	143.31	-176.53	1157	1158	1161	1159	1160
a8	0.18	186	2QOL	HIE	679	A	-159.47	143.44	-176.82	1128	1129	1132	1130	1131
a8	0.18	187	2QOO	HIE	679	A	-155.54	143.53	-175.91	1156	1157	1160	1158	1159
a8	0.18	188	2R0J	HIE	75	A	-156.83	138.47	-170.25	1193	1194	1197	1195	1196
a8	0.18	189	2R60	HIE	29	A	-158.31	152.56	179.93	341	342	345	343	344
a8	0.18	190	2RAT	HIE	119	A	-156.63	142.7	175.78	1770	1771	1774	1772	1773
a8	0.18	191	2REJ	HIE	208	A	-174.06	141.24	175.74	2687	2688	2691	2689	2690
a8	0.18	192	2REJ	HIE	208	B	-167.47	141.26	178.42	6971	6972	6975	6973	6974
a8	0.18	193	2UCZ	HIE	79	A	-163.23	136.05	-179.95	1225	1226	1229	1227	1228
a8	0.18	194	2VAN	HIE	197	A	-157	135.89	179.92	1696	1697	1700	1698	1699
a8	0.18	195	2YXF	HIE	84	A	-157.56	153.77	-179.37	1364	1365	1368	1366	1367
a8	0.18	196	3A4S	HIE	83	A	-168.62	137.51	-175.3	1248	1249	1252	1250	1251
a8	0.18	197	3A4S	HIE	83	B	-167.13	132.77	-175.54	3716	3717	3720	3718	3719
a8	0.18	198	3BBA	HIE	176	A	-172.45	153.72	-178.84	1018	1019	1022	1020	1021
a8	0.18	199	3BKY	HIE	197	L	-155.74	144.25	-178.58	6294	6295	6298	6296	6297
a8	0.18	200	3CSP	HIE	49	A	-166.92	141.47	179.74	733	734	737	735	736
a8	0.18	201	3CW0	HIE	172	B	-164.22	123.28	-168.85	5883	5884	5887	5885	5886
a8	0.18	202	3DGK	HIE	73	A	-160.91	145.24	-177.49	1150	1151	1154	1152	1153
a8	0.18	203	3DHM	HIE	84	A	-160.15	153.04	-176.74	1366	1367	1370	1368	1369
a8	0.18	204	3E0C	HIE	578	A	-170.58	133.22	170.06	7587	7588	7591	7589	7590
a8	0.18	205	3EUX	HIE	119	B	-157.32	140.35	178.97	3578	3579	3582	3580	3581
a8	0.18	206	3GBZ	HIE	71	A	-161.05	143.98	-175.1	831	832	835	833	834
a8	0.18	207	3HCQ	HIE	208	A	-175.68	145.91	173.67	2687	2688	2691	2689	2690
a8	0.18	208	3HCQ	HIE	208	B	-165.34	141	176.8	6971	6972	6975	6973	6974
a8	0.18	209	3IFP	HIE	203	L	-160.38	148.77	-169.82	6420	6421	6424	6422	6423
a8	0.18	210	3IFP	HIE	203	B	-160.82	147.53	-168.33	13087	13088	13091	13089	13090
a8	0.18	211	3IFP	HIE	203	D	-159.57	149.64	-170.38	19754	19755	19758	19756	19757
a8	0.18	212	3IFP	HIE	203	F	-159.52	149.55	-170.43	26421	26422	26425	26423	26424
a8	0.18	213	3K9K	HIE	531	A	177.28	132.75	170.34	1183	1184	1187	1185	1186
a8	0.18	214	3K9K	HIE	531	B	-175.51	135.65	167.2	4691	4692	4695	4693	4694
a8	0.18	215	3KXX	HIE	541	C	-168.27	131.94	-178.52	11020	11021	11024	11022	11023
a8	0.18	216	3KXX	HIE	541	D	-174.12	134.91	-177.62	15600	15601	15604	15602	15603
a8	0.18	217	3L1Y	HIE	75	A	-156.12	141.47	-176.13	1238	1239	1242	1240	1241
a8	0.18	218	3LH9	HIE	204	A	-166.29	140.33	175.31	3162	3163	3166	3164	3165
a8	0.18	219	3LH9	HIE	204	B	-156.31	150.89	-179.1	7938	7939	7942	7940	7941
a8	0.18	220	3LHA	HIE	204	A	-165.38	148.48	-179.39	3162	3163	3166	3164	3165
a8	0.18	221	3LHA	HIE	204	B	-163.21	148.56	179.86	7873	7874	7877	7875	7876
a8	0.18	222	3LIG	HIE	144	A	-160.72	150.66	-178.9	1809	1810	1813	1811	1812
a8	0.18	223	3MXX	HIE	178	A	-160.55	133.18	174.15	2372	2373	2376	2374	2375
a8	0.18	224	3N0E	HIE	178	A	-173.44	147.28	174.04	2397	2398	2401	2399	2400
a8	0.18	225	3NFP	HIE	197	B	-155.47	148.75	-176.84	6094	6095	6098	6096	6097
a8	0.18	226	3ODW	HIE	650	B	-168.36	149.2	173.95	9323	9324	9327	9325	9326
a8	0.18	227	3ONG	HIE	83	B	-174.79	140.14	-174.81	3089	3090	3093	3091	3092
a8	0.18	228	3ONG	HIE	83	D	-168.86	140.99	-176.02	7296	7297	7300	7298	7299
a8	0.18	229	3P4L	HIE	1017	A	-158.5	143.05	178.23	2565	2566	2569	2567	2568
a8	0.3	1	1EIC	HIS	119	A	-155.08	146.21	178.18	1770	1771	1774	1772	1773
a8	0.3	2	1K1S	HIS	246	A	-156.16	129.5	-179.64	3821	3822	3825	3823	3824
a8	0.3	3	1LF4	HIS	189	A	-159.76	141.53	179.57	2930	2931	2934	2932	2933
a8	0.3	4	1R6K	HIS	53	A	-160.45	134.62	178.02	808	809	812	810	811
a8	0.3	5	2A6T	HIS	199	B	-159.8	122.98	177.98	5812	5813	5816	5814	5815
a8	0.3	6	2D42	HIS	151	B	-157.19	153.88	177.27	6126	6127	6130	6128	6129
a8	0.3	7	2OTT	HIS	79	X	-170.51	138.51	-171	977	978	981	979	980
b1	0.06	1	1A5D	HIS	15	A	-145.9	170.49	179.65	232	233	236	234	235
b1	0.06	2	1A5D	HIS	15	B	-143.96	165.34	-179.19	3059	3060	3063	3061	3062
b1	0.06	3	1AAJ	HIS	91	A	-142.44	175.41	175.78	1362	1363	1366	1364	1365
b1	0.06	4	1AUN	HIS	122	A	-150.94	161.18	-179.4	1798	1799	1802	1800	1801
b1	0.06	5	1B8X	HIS	146	A	-111.19	162.91	-179.89	2411	2412	2415	2413	2414
b1	0.06	6	1BVZ	HIS	244	A	-150.1	157.99	178.48	3841	3842	3845	3843	3844
b1	0.06	7	1BVZ	HIS	390	A	-112.18	174.1	-167.33	6230	6231	6234	6232	6233
b1	0.06	8	1C25	HIS	394	A	-138.75	162.25	178.19	946	947	950	948	949
b1	0.06	9	1C4R	HIS	142	A	-151.58	169.86	178.81	918	919	922	920	921
b1	0.06	10	1C4R	HIS	142	B	-148.69	169.97	177.68	3649	3650	3653	3651	3652
b1	0.06	11	1C4R	HIS	142	C	-148.65	169.92	179.92	6358	6359	6362	6360	6361
b1	0.06	12	1C4R	HIS	142	D	-150.46	168.26	178.13	9089	9090	9093	9091	9092
b1	0.06	13	1C4R	HIS	142	E	-150.75	168.18	179.54	11798	11799	11802	11800	11801
b1	0.06	14	1C4R	HIS	142	F	-151	166.82	176.89	14545	14546	14549	14547	14548
b1	0.06	15	1C4R	HIS	142	G	-150.66	170.17	178.84	17245	17246	17249	17247	17248
b1	0.06	16	1C4R	HIS	142	H	-145.79	169.1	177.76	19992	19993	19996	19994	19995
b1	0.06	17	1C5G	HIS	208	A	-138.8	158.39	178.04	2929	2930	2933	2931	2932
b1	0.06	18	1CF1	HIS	155	B	-152.61	174.61	179.89	8126	8127	8130	8128	8129
b1	0.06	19	1D6M	HIS	382	A	-121.42	-167.75	-177.61	5971	5972	5975	5973	5974
b1	0.06	20	1E4J	HIS	116	A	-144.67	163.37	-178.96	1801	1802	1805	1803	1804
b1	0.06	21	1EY0	HIS	8	A	-141.32	155.46	-178.68	44	45	48	46	47
b1	0.06	22	1EZ8	HIS	8	A	-137.53	155.2	178.24	22	23	26	24	25
b1	0.06	23	1F1S	HIS	649	A	-150.42	157.42	-179.15	7601	7602	7605	7603	7604
b1	0.06	24	1FC7	HIS	232	A	-137.75	157.7	178.44	2362	2363	2366	2364	2365
b1	0.06	25	1GCP	HIS	656	A	-154.89	165.02	-179.34	943	944	947	945	946
b1	0.06	26	1GCP	HIS	656	D	-150.4	169.36	-179.24	4004	4005	4008	4006	4007
b1	0.06	27	1GLN	HIS	144	A	-146.84	175.72	175.56	2285	2286	2289	2287	2288
b1	0.06	28	1GND	HIS	409	A	-146.35	168.33	-175.12	6433	6434	6437	6435	6436
b1	0.06	29	1H4A	HIS	15	X	-140.14	169.08	-177.34	217	218	221	219	220
b1	0.06	30	1H4A	HIS	58	X	-117.78	-173.45	-178.8	888	889	892	890	891
b1	0.06	31	1HK0	HIS	15	X	-137.06	166.37	-177.05	231	232	235	233	234
b1	0.06	32	1JFU	HIS	25	B	-141.19	-174.66	178.38	2954	2955	2958	2956	2957
b1	0.06	33	1JI6	HIS	333	A	-146.7	172.75	177.3	4337	4338	4341	4339	4340
b1	0.06	34	1JLN	HIS	479	A	-151.12	158.24	176.85	3681	3682	3685	3683	3684
b1	0.06	35	1K0F	HIS	199	A	-142.69	160.89	-178.5	2655	2656	2659	2657	2658
b1	0.06	36	1KN9	HIS	235	D	-140.97	168.67	179.92	12241	12242	12245	12243	12244
b1	0.06	37	1KS5	HIS	46	A	-147.66	160.46	-179.82	646	647	650	648	649
b1	0.06	38	1KT9	HIS	71	A	-150.22	161.15	179.45	1047	1048	1051	1049	1050
b1	0.06	39	1L5T	HIS	246	A	-136.27	166.1	177.62	3682	3683	3686	3684	3685
b1	0.06	40	1L5T	HIS	246	B	-134.44	164.93	179.28	8710	8711	8714	8712	8713
b1	0.06	41	1LIT	HIS	81	A	-151.79	170.04	-170.5	1009	1010	1013	1011	1012
b1	0.06	42	1MWP	HIS	44	A	-148.34	155.44	-179.27	254	255	258	256	257
b1	0.06	43	1NI2	HIS	48	A	-121.28	156.5	-179.98	753	754	757	755	756
b1	0.06	44	1NI2	HIS	48	B	-121.96	157.99	-178.87	5656	5657	5660	5658	5659
b1	0.06	45	1O9H	HIS	183	A	-137.14	-174.86	174.95	2756	2757	2760	2758	2759
b1	0.06	46	1OB3	HIS	5	A	-128.74	168.89	-177.4	78	79	82	80	81
b1	0.06	47	1OB3	HIS	5	B	-110.74	156.1	168.49	4550	4551	4554	4552	4553
b1	0.06	48	1OEM	HIS	214	X	-148.68	163.3	174.42	3468	3469	3472	3470	3471
b1	0.06	49	1PCV	HIS	121	A	-149.9	168.97	179.85	1761	1762	1765	1763	1764
b1	0.06	50	1PCV	HIS	121	B	-149.67	169.05	-179.95	4737	4738	4741	4739	4740
b1	0.06	51	1PE9	HIS	153	A	-147.27	160.72	-178.41	2195	2196	2199	2197	2198
b1	0.06	52	1PE9	HIS	153	B	-149.45	160.32	-178.66	7508	7509	7512	7510	7511
b1	0.06	53	1PEV	HIS	528	A	-154.91	160.38	-178.45	7818	7819	7822	7820	7821
b1	0.06	54	1QXT	HIS	217	A	-146.97	174.9	177.37	3313	3314	3317	3315	3316
b1	0.06	55	1QY3	HIS	217	A	-145.18	177.42	177.56	3335	3336	3339	3337	3338
b1	0.06	56	1QYO	HIS	148	A	-146.61	170.96	178.54	2263	2264	2267	2265	2266
b1	0.06	57	1QYO	HIS	217	A	-143.79	177.98	177.34	3339	3340	3343	3341	3342
b1	0.06	58	1R26	HIS	86	A	-143.29	160.64	172.24	1500	1501	1504	1502	1503
b1	0.06	59	1S2M	HIS	220	A	-144.51	158.29	172.1	2761	2762	2765	2763	2764
b1	0.06	60	1SEF	HIS	201	A	-141.99	157.42	-178.21	2888	2889	2892	2890	2891
b1	0.06	61	1SFR	HIS	250	C	-119.99	162.34	-179.53	12092	12093	12096	12094	12095
b1	0.06	62	1SGZ	HIS	362	A	-154.86	-171.29	178.11	5664	5665	5668	5666	5667
b1	0.06	63	1SH2	HIS	423	A	-150.53	156.08	-175.23	6503	6504	6507	6505	6506
b1	0.06	64	1SJV	HIS	94	A	-136.21	162.61	-174.73	1284	1285	1288	1286	1287
b1	0.06	65	1TD6	HIS	243	A	-143.04	159.15	-179.72	3941	3942	3945	3943	3944
b1	0.06	66	1TJ6	HIS	88	B	-137.98	160.4	179.82	2735	2736	2739	2737	2738
b1	0.06	67	1TJE	HIS	16	A	-154.6	156.06	179.96	237	238	241	239	240
b1	0.06	68	1TUO	HIS	55	A	-149.24	160.06	178.73	729	730	733	731	732
b1	0.06	69	1TVQ	HIS	83	A	-143.2	164.04	177.86	1309	1310	1313	1311	1312
b1	0.06	70	1UXZ	HIS	100	A	-152.34	169.84	176.05	1394	1395	1398	1396	1397
b1	0.06	71	1UXZ	HIS	100	B	-150.37	171.26	175.1	3263	3264	3267	3265	3266
b1	0.06	72	1W41	HIS	78	A	-134.56	168.51	174.47	1240	1241	1244	1242	1243
b1	0.06	73	1W42	HIS	78	A	-126.35	169.89	178.78	1240	1241	1244	1242	1243
b1	0.06	74	1W45	HIS	237	A	-139.68	176.09	168.78	3608	3609	3612	3610	3611
b1	0.06	75	1W45	HIS	237	B	-145.66	168.3	168.65	8626	8627	8630	8628	8629
b1	0.06	76	1XGO	HIS	153	A	-152.3	161.08	175.82	2376	2377	2380	2378	2379
b1	0.06	77	1XQG	HIS	352	A	-151.16	155.82	-179.35	5518	5519	5522	5520	5521
b1	0.06	78	1XQJ	HIS	352	A	-141.19	170.52	-179.09	5518	5519	5522	5520	5521
b1	0.06	79	1YHG	HIS	199	A	-153.9	176.2	179.36	3016	3017	3020	3018	3019
b1	0.06	80	1YHG	HIS	217	A	-140.41	176.4	177.46	3301	3302	3305	3303	3304
b1	0.06	81	1YHG	HIS	499	B	-147.42	-177.32	178.93	6474	6475	6478	6476	6477
b1	0.06	82	1YHG	HIS	517	B	-138.86	175.29	177.49	6759	6760	6763	6761	6762
b1	0.06	83	1YHH	HIS	148	A	-147.3	169.54	178.37	2273	2274	2277	2275	2276
b1	0.06	84	1YHH	HIS	217	A	-144.93	176.73	177.33	3349	3350	3353	3351	3352
b1	0.06	85	1YHI	HIS	199	A	-154.65	-178.29	178.72	3048	3049	3052	3050	3051
b1	0.06	86	1YHI	HIS	217	A	-149.83	178.62	177.65	3333	3334	3337	3335	3336
b1	0.06	87	1YRW	HIS	133	A	-140.54	158.75	178.15	1944	1945	1948	1946	1947
b1	0.06	88	1YRZ	HIS	1265	A	-151.34	162.55	179.43	4086	4087	4090	4088	4089
b1	0.06	89	1YRZ	HIS	1415	A	-136.06	162.42	178.06	6479	6480	6483	6481	6482
b1	0.06	90	1YRZ	HIS	2265	B	-152.46	162.47	179.37	12312	12313	12316	12314	12315
b1	0.06	91	1YRZ	HIS	2415	B	-136.77	162.89	178.1	14705	14706	14709	14707	14708
b1	0.06	92	1YZY	HIS	271	B	-122.4	164.04	-179.14	10295	10296	10299	10297	10298
b1	0.06	93	1ZSA	HIS	94	A	-143.5	170.38	-177.54	1405	1406	1409	1407	1408
b1	0.06	94	2A0J	HIS	67	A	-154.32	164.01	-179.74	1000	1001	1004	1002	1003
b1	0.06	95	2AEH	HIS	58	B	-141.89	-177.43	178.99	5779	5780	5783	5781	5782
b1	0.06	96	2AL6	HIS	58	A	-139.64	174.86	-179.62	442	443	446	444	445
b1	0.06	97	2AL6	HIS	58	B	-146.12	167.55	179.12	5933	5934	5937	5935	5936
b1	0.06	98	2B3O	HIS	452	A	-150.01	169.41	179.08	6748	6749	6752	6750	6751
b1	0.06	99	2B49	HIS	841	A	-143.81	155.58	172.37	3065	3066	3069	3067	3068
b1	0.06	100	2BCE	HIS	96	A	-148.86	155.6	179.53	1471	1472	1475	1473	1474
b1	0.06	101	2BK8	HIS	17	A	-135.21	165.02	167.74	218	219	222	220	221
b1	0.06	102	2CBE	HIS	94	A	-154.33	171.44	-179	1422	1423	1426	1424	1425
b1	0.06	103	2CI3	HIS	235	A	-132.94	166.95	-179.51	3518	3519	3522	3520	3521
b1	0.06	104	2CI4	HIS	235	A	-137.88	161.55	-179.05	3508	3509	3512	3510	3511
b1	0.06	105	2CIU	HIS	221	A	-118.52	158.64	179.15	1942	1943	1946	1944	1945
b1	0.06	106	2D0A	HIS	152	A	-147.66	166.67	179.16	2226	2227	2230	2228	2229
b1	0.06	107	2DL2	HIS	13	A	-128.82	156.52	0.29	149	150	153	151	152
b1	0.06	108	2DQX	HIS	93	A	-132.82	166.48	-179.14	1414	1415	1418	1416	1417
b1	0.06	109	2E0T	HIS	151	A	-154.5	170.49	172.84	1400	1401	1404	1402	1403
b1	0.06	110	2EC5	HIS	1228	A	-148.1	157.88	164.34	10269	10270	10273	10271	10272
b1	0.06	111	2EC5	HIS	1228	B	-146.44	167.93	169.8	21471	21472	21475	21473	21474
b1	0.06	112	2F0F	HIS	8	A	-135.05	158.43	-179.71	44	45	48	46	47
b1	0.06	113	2F4E	HIS	60	A	-140.8	168.95	179.1	389	390	393	391	392
b1	0.06	114	2FCB	HIS	155	A	-153.59	163.56	178.31	2335	2336	2339	2337	2338
b1	0.06	115	2FH7	HIS	1588	A	-146.29	156.3	168.83	3545	3546	3549	3547	3548
b1	0.06	116	2FK9	HIS	81	A	-147.32	164.32	177.46	1298	1299	1302	1300	1301
b1	0.06	117	2G98	HIS	15	A	-130.14	173.76	-173.36	231	232	235	233	234
b1	0.06	118	2G98	HIS	15	B	-131.59	159.8	-179.82	2917	2918	2921	2919	2920
b1	0.06	119	2GQ0	HIS	295	A	-139.42	175.44	175.59	1085	1086	1089	1087	1088
b1	0.06	120	2GQ0	HIS	295	B	-153.15	176.98	-179.24	5241	5242	5245	5243	5244
b1	0.06	121	2GWO	HIS	137	B	-117.34	161.01	-177.67	4420	4421	4424	4422	4423
b1	0.06	122	2GWO	HIS	137	D	-129.39	155.79	-177.79	9792	9793	9796	9794	9795
b1	0.06	123	2H3L	HIS	1315	A	-151.24	162.33	175.37	62	63	66	64	65
b1	0.06	124	2HAF	HIS	102	A	-150.31	177	177.33	1419	1420	1423	1421	1422
b1	0.06	125	2HIV	HIS	387	A	-153.12	167.79	170.59	6041	6042	6045	6043	6044
b1	0.06	126	2I6V	HIS	299	A	-149.19	166.24	-176.98	1250	1251	1254	1252	1253
b1	0.06	127	2IRU	HIS	86	B	-141.61	175.53	-169.71	5545	5546	5549	5547	5548
b1	0.06	128	2J7V	HIS	218	D	-153.35	173.08	172.3	15729	15730	15733	15731	15732
b1	0.06	129	2NT3	HIS	98	A	-142.13	163.22	179.22	1474	1475	1478	1476	1477
b1	0.06	130	2NV5	HIS	1423	C	-138.98	156.12	168.24	12505	12506	12509	12507	12508
b1	0.06	131	2OC3	HIS	228	A	-152.3	157.94	169.45	3254	3255	3258	3256	3257
b1	0.06	132	2OV7	HIS	172	A	-114.06	162.09	177.97	1230	1231	1234	1232	1233
b1	0.06	133	2OZF	HIS	169	A	-151.61	155.48	172.13	327	328	331	329	330
b1	0.06	134	2PTH	HIS	92	A	-153.08	160.44	176.39	1415	1416	1419	1417	1418
b1	0.06	135	2PWQ	HIS	25	A	-145.17	168.9	175.74	449	450	453	451	452
b1	0.06	136	2QAH	HIS	152	A	-135.7	168.53	171.58	2276	2277	2280	2278	2279
b1	0.06	137	2QN4	HIS	97	A	-152.71	169.4	177.51	1440	1441	1444	1442	1443
b1	0.06	138	2QN4	HIS	97	B	-147.63	170.53	175.2	3806	3807	3810	3808	3809
b1	0.06	139	2QZ5	HIS	110	A	-144.54	161.7	-178.12	1441	1442	1445	1443	1444
b1	0.06	140	2QZ5	HIS	110	B	-146.29	171.38	-178.95	3972	3973	3976	3974	3975
b1	0.06	141	2RIK	HIS	112	A	-111.73	160.01	178.84	1750	1751	1754	1752	1753
b1	0.06	142	2RJM	HIS	171	A	-138.99	155.56	171.6	2672	2673	2676	2674	2675
b1	0.06	143	2V8O	HIS	252	A	-151.49	159.88	179.98	1189	1190	1193	1191	1192
b1	0.06	144	2VGA	HIS	172	A	-135.45	166.08	177.5	2590	2591	2594	2592	2593
b1	0.06	145	2VH4	HIS	230	B	-125.28	157.96	-175.49	8729	8730	8733	8731	8732
b1	0.06	146	2VSA	HIS	250	A	-119.06	166.82	172.87	3401	3402	3405	3403	3404
b1	0.06	147	2VSA	HIS	780	A	-137.81	160.58	172.09	11734	11735	11738	11736	11737
b1	0.06	148	2WE6	HIS	184	B	-154.13	167.43	170.37	5952	5953	5956	5954	5955
b1	0.06	149	2WMF	HIS	581	A	-151.86	158.47	162.49	8681	8682	8685	8683	8684
b1	0.06	150	2X16	HIS	35	A	-125.72	175.09	178.31	358	359	362	360	361
b1	0.06	151	2X16	HIS	35	B	-110.48	162.27	-177.03	3842	3843	3846	3844	3845
b1	0.06	152	2YX0	HIS	310	A	-151.24	161.17	177.25	4766	4767	4770	4768	4769
b1	0.06	153	2Z2I	HIS	94	A	-149.23	157.84	177.54	1418	1419	1422	1420	1421
b1	0.06	154	2Z2J	HIS	94	A	-150.91	159.94	176.47	1418	1419	1422	1420	1421
b1	0.06	155	2Z2J	HIS	94	B	-150.27	163.3	177.61	4125	4126	4129	4127	4128
b1	0.06	156	2ZHS	HIS	362	A	-117.01	170.2	178.84	5373	5374	5377	5375	5376
b1	0.06	157	3A1K	HIS	61	A	-149.95	159.72	180	891	892	895	893	894
b1	0.06	158	3AP5	HIS	38	A	-154.21	161.47	178.07	555	556	559	557	558
b1	0.06	159	3B43	HIS	363	A	-129.03	161.62	-178.79	5650	5651	5654	5652	5653
b1	0.06	160	3CPI	HIS	43	G	-147.4	159.37	177.24	549	550	553	551	552
b1	0.06	161	3CPI	HIS	317	G	-151.24	159.52	178.82	4965	4966	4969	4967	4968
b1	0.06	162	3CPI	HIS	43	H	-124.73	164.37	176.97	7515	7516	7519	7517	7518
b1	0.06	163	3CQN	HIS	124	B	-143.34	166.56	178.08	3140	3141	3144	3142	3143
b1	0.06	164	3CSP	HIS	10	A	-128.59	160.44	179.8	134	135	138	136	137
b1	0.06	165	3D2B	HIS	152	B	-147.51	173.4	179.32	4948	4949	4952	4950	4951
b1	0.06	166	3D5U	HIS	214	A	-150.39	159.67	175.46	3062	3063	3066	3064	3065
b1	0.06	167	3D79	HIS	161	A	-136.38	157.18	174.61	2545	2546	2549	2547	2548
b1	0.06	168	3DEL	HIS	123	B	-152.58	162.59	175.58	1452	1453	1456	1454	1455
b1	0.06	169	3DEL	HIS	123	C	-153.63	166.33	176.99	5137	5138	5141	5139	5140
b1	0.06	170	3DEL	HIS	123	D	-150.28	161.08	175.55	8822	8823	8826	8824	8825
b1	0.06	171	3DEL	HIS	123	F	-152.24	164.34	177.7	12507	12508	12511	12509	12510
b1	0.06	172	3DTQ	HIS	118	A	-146.3	163.68	178.11	1722	1723	1726	1724	1725
b1	0.06	173	3DTQ	HIS	118	B	-121.08	162.99	178.56	4410	4411	4414	4412	4413
b1	0.06	174	3DTQ	HIS	118	C	-145.21	163.6	178.12	7139	7140	7143	7141	7142
b1	0.06	175	3E0C	HIS	261	A	-141.43	155.35	174.79	3418	3419	3422	3420	3421
b1	0.06	176	3E0C	HIS	531	A	-154.23	173.85	176.6	6975	6976	6979	6977	6978
b1	0.06	177	"3E66"	HIS	1863	A	-139.55	172.84	179.02	486	487	490	488	489
b1	0.06	178	3EB8	HIS	80	B	-144.96	156.3	170.36	5639	5640	5643	5641	5642
b1	0.06	179	3EOI	HIS	60	A	-148.83	162.57	-179.01	903	904	907	905	906
b1	0.06	180	3EOI	HIS	60	B	-145.13	159.3	177.25	2832	2833	2836	2834	2835
b1	0.06	181	3EOX	HIS	185	A	-142.47	164.69	176.53	2869	2870	2873	2871	2872
b1	0.06	182	3EOX	HIS	316	A	-147.04	165.05	177.68	4972	4973	4976	4974	4975
b1	0.06	183	3F5T	HIS	164	A	-127.03	165.42	176.59	2418	2419	2422	2420	2421
b1	0.06	184	3FF9	HIS	167	A	-154.13	-177.36	-177.06	1471	1472	1475	1473	1474
b1	0.06	185	3FF9	HIS	167	B	-153.04	-176.37	-178.31	3290	3291	3294	3292	3293
b1	0.06	186	3GR0	HIS	319	B	-126.38	-174.43	-172.66	5492	5493	5496	5494	5495
b1	0.06	187	3GR0	HIS	319	C	-136.19	176.68	-173.65	8372	8373	8376	8374	8375
b1	0.06	188	3GR0	HIS	319	D	-136.95	172.64	-173.61	11328	11329	11332	11330	11331
b1	0.06	189	3HO3	HIS	427	A	-125.05	-178.15	178.16	3353	3354	3357	3355	3356
b1	0.06	190	3HO3	HIS	550	A	-119.41	157.23	-176.47	5061	5062	5065	5063	5064
b1	0.06	191	3HOL	HIS	508	A	-152.12	157	-176.73	7341	7342	7345	7343	7344
b1	0.06	192	3HSL	HIS	38	X	-152.2	164.12	180	548	549	552	550	551
b1	0.06	193	3I2E	HIS	236	A	-134.14	162.28	-179.88	3476	3477	3480	3478	3479
b1	0.06	194	3I2E	HIS	236	B	-135.95	159.77	-179.94	7673	7674	7677	7675	7676
b1	0.06	195	3I4O	HIS	36	A	-112.05	164.61	-179.52	468	469	472	470	471
b1	0.06	196	3I4O	HIS	36	B	-116.45	163.1	-178.23	1572	1573	1576	1574	1575
b1	0.06	197	3IHM	HIS	281	A	-144.8	161.08	173.94	4304	4305	4308	4306	4307
b1	0.06	198	3IHM	HIS	281	B	-148.41	160.48	174.02	10622	10623	10626	10624	10625
b1	0.06	199	3JU0	HIS	27	A	-143.77	159.32	165.39	373	374	377	375	376
b1	0.06	200	3JUY	HIS	192	B	-126.33	155.52	178.84	2760	2761	2764	2762	2763
b1	0.06	201	3JUY	HIS	192	A	-123.47	157.08	179.81	6329	6330	6333	6331	6332
b1	0.06	202	3JUY	HIS	192	E	-127.15	167.59	-177.06	13444	13445	13448	13446	13447
b1	0.06	203	3JUY	HIS	192	F	-130.94	158.72	-175.22	16968	16969	16972	16970	16971
b1	0.06	204	3K74	HIS	124	A	-117.66	156.62	171.48	1923	1924	1927	1925	1926
b1	0.06	205	3KCI	HIS	4050	A	-143.23	156.18	176.32	1414	1415	1418	1416	1417
b1	0.06	206	3KCI	HIS	4102	A	-147.86	175.36	-168.68	2156	2157	2160	2158	2159
b1	0.06	207	3KCI	HIS	4260	A	-146.12	159.94	175.12	4477	4478	4481	4479	4480
b1	0.06	208	3KG4	HIS	119	A	-136.19	169.06	178.26	1379	1380	1383	1381	1382
b1	0.06	209	3KWG	HIS	169	A	-147.85	168.84	177.34	1375	1376	1379	1377	1378
b1	0.06	210	3LFO	HIS	78	A	-128.39	165.42	172.51	1200	1201	1204	1202	1203
b1	0.06	211	3N0F	HIS	566	A	-125.45	173.85	179.96	8119	8120	8123	8121	8122
b1	0.06	212	3NJE	HIS	156	A	-148.34	166.42	178.23	1803	1804	1807	1805	1806
b1	0.06	213	3NJE	HIS	156	B	-152.76	164.49	176.62	4489	4490	4493	4491	4492
b1	0.06	214	3OVO	HIS	52	A	-153.41	166.4	162.9	720	721	724	722	723
b1	0.06	215	3P26	HIS	558	B	-152.48	157.3	-177.43	12825	12826	12829	12827	12828
b1	0.06	216	3Q1C	HIS	186	A	-130.18	162.26	177.79	2293	2294	2297	2295	2296
b1	0.06	217	4RNT	HIS	40	A	-148.12	166.32	178.4	519	520	523	521	522
b1	0.06	218	1AKZ	HIE	189	A	-135.66	170.67	-178.5	1716	1717	1720	1718	1719
b1	0.06	219	1B1J	HIE	84	A	-129.95	177.09	-179.57	1342	1343	1346	1344	1345
b1	0.06	220	1BQC	HIE	228	A	-121.86	169.53	-172.08	3421	3422	3425	3423	3424
b1	0.06	221	1CHD	HIE	248	A	-145.42	158.92	-178.44	1476	1477	1480	1478	1479
b1	0.06	222	1D6M	HIE	381	A	-150.46	162.24	-176.06	5954	5955	5958	5956	5957
b1	0.06	223	1DLC	HIE	332	A	-140.37	158.04	176.36	4369	4370	4373	4371	4372
b1	0.06	224	1ERK	HIE	230	A	-153.96	166.11	-178.32	3683	3684	3687	3685	3686
b1	0.06	225	1ET9	HIE	198	A	-142.18	168.97	-178.39	3052	3053	3056	3054	3055
b1	0.06	226	1IDJ	HIE	259	A	-139.31	158.1	179.7	3751	3752	3755	3753	3754
b1	0.06	227	1IDJ	HIE	259	B	-139.32	158.07	179.69	8884	8885	8888	8886	8887
b1	0.06	228	1IDK	HIE	259	A	-151.04	162.05	-179.92	3761	3762	3765	3763	3764
b1	0.06	229	1IQ0	HIE	109	A	-151.42	170.62	-177.47	1769	1770	1773	1771	1772
b1	0.06	230	1IQ0	HIE	119	A	-118.69	169.43	-177.58	1925	1926	1929	1927	1928
b1	0.06	231	1JFU	HIE	25	A	-143.96	-177.65	179.75	275	276	279	277	278
b1	0.06	232	1KN9	HIE	235	A	-150.73	171.9	-179.9	2268	2269	2272	2270	2271
b1	0.06	233	1KN9	HIE	235	C	-149.2	162.98	179.35	9081	9082	9085	9083	9084
b1	0.06	234	1KW2	HIE	128	A	-110.94	155.84	178.5	1624	1625	1628	1626	1627
b1	0.06	235	1OGM	HIE	258	X	-132.79	173.16	-176.86	3734	3735	3738	3736	3737
b1	0.06	236	1OZ9	HIE	103	A	-133.51	178.2	-177.42	1579	1580	1583	1581	1582
b1	0.06	237	1P6F	HIE	15	A	-154.36	-175.87	-176.89	188	189	192	190	191
b1	0.06	238	1PGS	HIE	165	A	-143.46	177.46	-179.34	2548	2549	2552	2550	2551
b1	0.06	239	1Q7M	HIE	314	B	-149.77	163.86	-179.09	13850	13851	13854	13852	13853
b1	0.06	240	1QAU	HIE	106	A	-153.37	169.31	-179.11	1377	1378	1381	1379	1380
b1	0.06	241	1QCX	HIE	259	A	-131.43	165.94	179.69	3804	3805	3808	3806	3807
b1	0.06	242	1QYO	HIE	231	A	-140.12	163.02	179.14	3552	3553	3556	3554	3555
b1	0.06	243	1RNF	HIE	38	B	-146.87	160.61	178.74	2538	2539	2542	2540	2541
b1	0.06	244	1S2M	HIE	314	A	-147.59	172.92	-168.34	4328	4329	4332	4330	4331
b1	0.06	245	1SH0	HIE	423	A	-154.01	177.67	-172.61	6503	6504	6507	6505	6506
b1	0.06	246	1SH0	HIE	423	B	-149.48	179.29	-173.5	14361	14362	14365	14363	14364
b1	0.06	247	1SUL	HIE	117	A	-150.2	166.78	-176.26	1708	1709	1712	1710	1711
b1	0.06	248	1SUL	HIE	117	B	-135.97	166.41	177.21	4833	4834	4837	4835	4836
b1	0.06	249	1T7N	HIE	202	A	-124.5	157.27	174.91	2839	2840	2843	2841	2842
b1	0.06	250	1UGM	HIE	86	A	-127.79	164.03	179.81	1421	1422	1425	1423	1424
b1	0.06	251	1VLW	HIE	91	A	-132.83	-177.83	175.38	1406	1407	1410	1408	1409
b1	0.06	252	1VLW	HIE	91	B	-128.63	-177.73	-178.9	4581	4582	4585	4583	4584
b1	0.06	253	1VLW	HIE	91	C	-134.99	-173.99	172.97	7711	7712	7715	7713	7714
b1	0.06	254	1W28	HIE	243	A	-149.43	163.25	175.42	3303	3304	3307	3305	3306
b1	0.06	255	1W28	HIE	244	A	-150.71	167.25	-179.75	3320	3321	3324	3322	3323
b1	0.06	256	1WXF	HIE	162	A	-142.53	169.74	-178.38	2423	2424	2427	2425	2426
b1	0.06	257	1XGO	HIE	86	A	-142.56	-173.91	178.76	1355	1356	1359	1357	1358
b1	0.06	258	1XIX	HIE	184	A	-120.99	156.66	-179.39	2885	2886	2889	2887	2888
b1	0.06	259	1XX2	HIE	314	A	-152.28	172.31	177.04	4787	4788	4791	4789	4790
b1	0.06	260	1YCK	HIE	40	A	-116.24	158.98	-175.59	491	492	495	493	494
b1	0.06	261	1YES	HIE	77	A	-153.26	169.89	179.44	1059	1060	1063	1061	1062
b1	0.06	262	1YRZ	HIE	1303	A	-110.64	160.05	179.48	4684	4685	4688	4686	4687
b1	0.06	263	1YRZ	HIE	2303	B	-111	159.54	179.57	12910	12911	12914	12912	12913
b1	0.06	264	1YTQ	HIE	180	A	-144.98	156.68	-171.92	2601	2602	2605	2603	2604
b1	0.06	265	1YW5	HIE	72	A	-141.39	162.27	177.55	1113	1114	1117	1115	1116
b1	0.06	266	1Z15	HIE	145	A	-144.21	169.97	-178.8	2144	2145	2148	2146	2147
b1	0.06	267	1ZYL	HIE	203	A	-150.15	155.32	-179.07	3195	3196	3199	3197	3198
b1	0.06	268	2A4V	HIE	177	A	-143.39	161.36	-170.78	1854	1855	1858	1856	1857
b1	0.06	269	2AEH	HIE	41	A	-142.09	-175.6	-178.9	152	153	156	154	155
b1	0.06	270	2AEH	HIE	41	B	-153.1	-169.27	179.74	5506	5507	5510	5508	5509
b1	0.06	271	2AFR	HIE	29	A	-149.54	161.75	-178.94	354	355	358	356	357
b1	0.06	272	2AL6	HIE	41	B	-153.9	-179.12	-178.24	5660	5661	5664	5662	5663
b1	0.06	273	2DBI	HIE	345	A	-144.29	161.35	-179.85	5053	5054	5057	5055	5056
b1	0.06	274	2FY2	HIE	185	A	-146.16	167.46	177.57	2566	2567	2570	2568	2569
b1	0.06	275	2GAS	HIE	131	A	-147.95	164.41	179.3	1883	1884	1887	1885	1886
b1	0.06	276	2GAS	HIE	131	B	-143.95	163.32	179	6718	6719	6722	6720	6721
b1	0.06	277	2H4R	HIE	385	A	-150.31	157.16	-172.79	5624	5625	5628	5626	5627
b1	0.06	278	2HTB	HIE	108	C	-150.48	160.16	-178.64	10573	10574	10577	10575	10576
b1	0.06	279	2HXY	HIE	308	A	-139.04	-161.42	-178.83	4367	4368	4371	4369	4370
b1	0.06	280	2HZ7	HIE	81	A	-140.53	176.51	-177.84	592	593	596	594	595
b1	0.06	281	2I1S	HIE	53	A	-138.64	163.4	165.8	850	851	854	852	853
b1	0.06	282	2I1S	HIE	53	B	-137.28	155.83	160.41	3746	3747	3750	3748	3749
b1	0.06	283	2I49	HIE	191	A	-140.14	172.05	-177.47	2051	2052	2055	2053	2054
b1	0.06	284	2JGN	HIE	471	B	-152.47	-179.57	-179.01	3266	3267	3270	3268	3269
b1	0.06	285	2OPW	HIE	246	A	-139.41	164.69	-174.89	3626	3627	3630	3628	3629
b1	0.06	286	2P6N	HIE	463	B	-153.05	176.68	-171.62	3450	3451	3454	3452	3453
b1	0.06	287	2P9Q	HIE	62	A	-128.29	158.81	-179.73	985	986	989	987	988
b1	0.06	288	2P9Q	HIE	62	B	-144.04	167.37	179.93	7119	7120	7123	7121	7122
b1	0.06	289	2PSF	HIE	142	A	-140.26	158.37	-173.19	2268	2269	2272	2270	2271
b1	0.06	290	2PSF	HIE	142	B	-141.05	159.37	-172.87	7143	7144	7147	7145	7146
b1	0.06	291	2PSH	HIE	142	A	-140.46	158.9	-173.71	2256	2257	2260	2258	2259
b1	0.06	292	2PSH	HIE	142	B	-139.84	155.48	-175.47	7058	7059	7062	7060	7061
b1	0.06	293	2RKQ	HIE	42	A	-117.13	160.7	-179.75	490	491	494	492	493
b1	0.06	294	2VGA	HIE	38	A	-125.06	-168.53	-174.4	495	496	499	497	498
b1	0.06	295	2VSA	HIE	471	A	-137.83	178.8	177.55	6732	6733	6736	6734	6735
b1	0.06	296	2WLW	HIE	69	A	-146.26	178.72	-173.18	1017	1018	1021	1019	1020
b1	0.06	297	2ZHU	HIE	362	A	-128.72	158.7	178.93	5373	5374	5377	5375	5376
b1	0.06	298	3A4S	HIE	20	B	-143.65	160.59	-177.27	2793	2794	2797	2795	2796
b1	0.06	299	3CPI	HIE	420	G	-135.29	163.98	-163.17	6560	6561	6564	6562	6563
b1	0.06	300	3CPI	HIE	420	H	-136.6	163.24	-164.9	13526	13527	13530	13528	13529
b1	0.06	301	3CQN	HIE	124	A	-136.2	176.81	-170.54	663	664	667	665	666
b1	0.06	302	3CRM	HIE	246	A	-146.62	161.18	-177.84	2441	2442	2445	2443	2444
b1	0.06	303	3FK5	HIE	13	A	-142.05	162.86	175.21	182	183	186	184	185
b1	0.06	304	3H5L	HIE	140	A	-146.76	162.1	169.52	1421	1422	1425	1423	1424
b1	0.06	305	3H5L	HIE	140	B	-147.79	163.49	172.56	7358	7359	7362	7360	7361
b1	0.06	306	3HVM	HIE	20	A	-141.94	174.83	-172.27	329	330	333	331	332
b1	0.06	307	3HWI	HIE	189	A	-148.22	169.43	-179.08	2748	2749	2752	2750	2751
b1	0.06	308	3HWI	HIE	189	B	-147.16	168.5	-178.51	6904	6905	6908	6906	6907
b1	0.06	309	3KCI	HIE	4312	A	-151.4	162.68	-159.99	5207	5208	5211	5209	5210
b1	0.06	310	3LH9	HIE	63	A	-138.98	160.42	172.92	883	884	887	885	886
b1	0.06	311	3LH9	HIE	63	B	-134.31	167.74	172.83	5597	5598	5601	5599	5600
b1	0.06	312	3LLB	HIE	48	A	-152.22	168.24	169.74	693	694	697	695	696
b1	0.06	313	3N0F	HIE	566	B	-150.42	-173.62	179.15	16648	16649	16652	16650	16651
b1	0.06	314	3N4U	HIE	50	A	-153.51	167.48	-175.8	804	805	808	806	807
b1	0.06	315	3P1W	HIE	422	A	-127.96	173.96	-161.17	6638	6639	6642	6640	6641
b1	0.06	316	4EUG	HIE	108	A	-152.28	171.27	178.23	1621	1622	1625	1623	1624
b1	0.18	1	1IUL	HIS	22	A	-121.45	159.78	179.75	326	327	330	328	329
b1	0.18	2	1JPE	HIS	66	A	-140.87	160.73	-179.54	932	933	936	934	935
b1	0.18	3	1LCI	HIS	245	A	-114.52	156.3	-173.02	3672	3673	3676	3674	3675
b1	0.18	4	1RH1	HIS	91	A	-124.01	156.33	-179.7	1024	1025	1028	1026	1027
b1	0.18	5	2G7K	HIS	38	B	-142.53	173.29	-177.02	6997	6998	7001	6999	7000
b1	0.18	6	3ODO	HIS	650	B	-152.92	163.42	179.53	10403	10404	10407	10405	10406
b1	0.18	7	1NC5	HIE	40	A	-151.82	165.53	-177.99	460	461	464	462	463
b1	0.18	8	1PV6	HIE	205	A	-154.87	176.31	179.12	3249	3250	3253	3251	3252
b1	0.18	9	1PV6	HIE	205	B	-153.07	-179.78	179.27	9860	9861	9864	9862	9863
b1	0.18	10	1RI6	HIE	88	A	-143.95	155.58	178.89	1333	1334	1337	1335	1336
b1	0.18	11	1WLY	HIE	299	A	-126.58	157.19	175.96	4340	4341	4344	4342	4343
b1	0.18	12	1WVN	HIE	8	A	-129.89	162.57	-178.12	99	100	103	101	102
b1	0.18	13	2G7K	HIE	169	A	-124.01	160.49	179.76	2517	2518	2521	2519	2520
b1	0.18	14	2HLQ	HIE	87	A	-117.33	161.41	176.38	828	829	832	830	831
b1	0.18	15	2HTB	HIE	33	D	-117.82	155.59	-177.32	13915	13916	13919	13917	13918
b1	0.18	16	2WMF	HIE	190	A	-153.25	160.04	173.96	2491	2492	2495	2493	2494
b1	0.18	17	2ZVR	HIE	206	A	-144.21	161.26	-177.89	3190	3191	3194	3192	3193
b1	0.18	18	2ZVR	HIE	206	B	-149.57	158.53	-178.12	7324	7325	7328	7326	7327
b1	0.18	19	3A54	HIE	197	A	-144.7	159.03	177.38	2785	2786	2789	2787	2788
b1	0.18	20	3A54	HIE	197	B	-146.2	159.57	177.93	7034	7035	7038	7036	7037
b1	0.18	21	3A55	HIE	197	A	-139.76	156.78	178.7	2778	2779	2782	2780	2781
b1	0.18	22	3A55	HIE	197	B	-139.89	157.19	178.62	7020	7021	7024	7022	7023
b1	0.18	23	3BBA	HIE	305	A	-143.7	156.6	177.23	2855	2856	2859	2857	2858
b1	0.18	24	3BOK	HIE	170	A	-125.74	156.74	-176.08	2564	2565	2568	2566	2567
b1	0.18	25	3DHJ	HIE	84	A	-153.36	159.1	-176.83	1351	1352	1355	1353	1354
b1	0.18	26	3EKC	HIE	84	A	-154.22	160.02	-175.8	1356	1357	1360	1358	1359
b1	0.18	27	3M65	HIE	116	A	-114.83	161.09	-167.29	1830	1831	1834	1832	1833
b1	0.3	1	1A06	HIS	90	A	-146.98	161.73	176.89	1098	1099	1102	1100	1101
b1	0.3	2	1A21	HIS	30	A	-133.94	157.9	174.65	433	434	437	435	436
b1	0.3	3	1A8Q	HIS	57	A	-134.26	156.76	174.3	878	879	882	880	881
b1	0.3	4	1AGI	HIS	48	A	-116.53	169.74	178.34	805	806	809	807	808
b1	0.3	5	1AGJ	HIS	221	A	-129.56	158.99	-177.08	3420	3421	3424	3422	3423
b1	0.3	6	1AGJ	HIS	171	B	-133.4	157.89	177.94	6425	6426	6429	6427	6428
b1	0.3	7	1AGJ	HIS	221	B	-125.12	164.39	-179.84	7183	7184	7187	7185	7186
b1	0.3	8	1AO6	HIS	510	A	-111.55	160.53	179.35	7980	7981	7984	7982	7983
b1	0.3	9	1AOV	HIS	116	A	-131.79	175.4	-178.16	1737	1738	1741	1739	1740
b1	0.3	10	1ARL	HIS	13	A	-121.12	163.03	179.46	190	191	194	192	193
b1	0.3	11	1ARL	HIS	196	A	-132.72	-175.12	170.27	3031	3032	3035	3033	3034
b1	0.3	12	1B9K	HIS	858	A	-122.63	157.13	178.13	2472	2473	2476	2474	2475
b1	0.3	13	1BM0	HIS	440	A	-121.65	156.18	179.5	6878	6879	6882	6880	6881
b1	0.3	14	1BVZ	HIS	54	A	-111.69	155.97	173.83	859	860	863	861	862
b1	0.3	15	1BY8	HIS	18	A	-113.53	-169.64	-179.36	239	240	243	241	242
b1	0.3	16	1C25	HIS	490	A	-132.68	157.29	-178.58	2544	2545	2548	2546	2547
b1	0.3	17	1C4R	HIS	174	A	-135.33	159.21	176.84	1403	1404	1407	1405	1406
b1	0.3	18	1C4R	HIS	174	B	-134.63	159.01	177.9	4134	4135	4138	4136	4137
b1	0.3	19	1C4R	HIS	174	D	-134.09	158.26	177.14	9574	9575	9578	9576	9577
b1	0.3	20	1C4R	HIS	174	E	-134.87	161.23	175.64	12283	12284	12287	12285	12286
b1	0.3	21	1C4R	HIS	174	F	-142.08	155.81	176.15	15030	15031	15034	15032	15033
b1	0.3	22	1C4R	HIS	174	H	-140.53	157.29	178.17	20477	20478	20481	20479	20480
b1	0.3	23	1CDJ	HIS	107	A	-143.66	161.08	177.81	1692	1693	1696	1694	1695
b1	0.3	24	1CIY	HIS	429	A	-136.08	168.56	177.97	6291	6292	6295	6293	6294
b1	0.3	25	1CIY	HIS	588	A	-140.79	-179.93	165.05	8701	8702	8705	8703	8704
b1	0.3	26	1DLC	HIS	471	A	-144.9	157.36	177.74	6514	6515	6518	6516	6517
b1	0.3	27	1DUA	HIS	221	A	-119.9	165.91	-176.33	3420	3421	3424	3422	3423
b1	0.3	28	1DUE	HIS	221	A	-120.06	157.89	-178.02	3419	3420	3423	3421	3422
b1	0.3	29	1DWU	HIS	161	A	-119.5	155.24	177.77	2589	2590	2593	2591	2592
b1	0.3	30	1E4J	HIS	132	A	-115.9	155.44	-178.54	2086	2087	2090	2088	2089
b1	0.3	31	1ECL	HIS	469	A	-135.97	159.3	175.75	6787	6788	6791	6789	6790
b1	0.3	32	1ERJ	HIS	671	A	-146.03	158.21	-179.76	4597	4598	4601	4599	4600
b1	0.3	33	1ERJ	HIS	671	B	-146.05	157.95	179.76	9778	9779	9782	9780	9781
b1	0.3	34	1ERJ	HIS	671	C	-145.37	157.98	-179.77	15088	15089	15092	15090	15091
b1	0.3	35	1EYH	HIS	67	A	-141.44	166.41	176.63	812	813	816	814	815
b1	0.3	36	1FAS	HIS	6	A	-129.38	173.46	179.21	76	77	80	78	79
b1	0.3	37	1FLH	HIS	53	A	-146.08	156.86	179.41	765	766	769	767	768
b1	0.3	38	1FMT	HIS	27	B	-115.67	155.74	178.68	5087	5088	5091	5089	5090
b1	0.3	39	1GCP	HIS	656	C	-132.85	159.73	179.2	2994	2995	2998	2996	2997
b1	0.3	40	1GOC	HIS	114	A	-118.64	165.84	178.64	1817	1818	1821	1819	1820
b1	0.3	41	1GXN	HIS	513	A	-134.22	158.83	178.34	2804	2805	2808	2806	2807
b1	0.3	42	1GY0	HIS	122	A	-136.49	159.54	175.73	1884	1885	1888	1886	1887
b1	0.3	43	1H14	HIS	62	A	-123.46	161.13	175.55	927	928	931	929	930
b1	0.3	44	1H2Q	HIS	86	P	-120.95	163.46	179.54	1067	1068	1071	1069	1070
b1	0.3	45	1H4U	HIS	575	A	-139.68	167.65	179.36	2896	2897	2900	2898	2899
b1	0.3	46	1H9V	HIS	94	A	-153.57	160.06	178.57	1430	1431	1434	1432	1433
b1	0.3	47	1IAD	HIS	181	A	-154.09	157.34	166.5	2760	2761	2764	2762	2763
b1	0.3	48	1IJ9	HIS	67	A	-140.71	-178.89	176.08	981	982	985	983	984
b1	0.3	49	1IZ6	HIS	38	C	-132.77	169.98	179.19	4859	4860	4863	4861	4862
b1	0.3	50	1J8Y	HIS	192	F	-121.64	162.85	179.7	3001	3002	3005	3003	3004
b1	0.3	51	1JI6	HIS	474	A	-146.33	158.64	179.35	6526	6527	6530	6528	6529
b1	0.3	52	1K5A	HIS	47	A	-110.37	160.65	-179.77	726	727	730	728	729
b1	0.3	53	1KEH	HIS	430	A	-137.23	162.91	179.39	6433	6434	6437	6435	6436
b1	0.3	54	1KXB	HIS	128	A	-135.59	157.77	179.86	325	326	329	327	328
b1	0.3	55	1KXE	HIS	128	A	-130.61	157.53	178.89	315	316	319	317	318
b1	0.3	56	1L09	HIS	157	A	-127.85	171.94	-173.23	2507	2508	2511	2509	2510
b1	0.3	57	1MC4	HIS	54	A	-114.66	158.62	-179	823	824	827	825	826
b1	0.3	58	1NG5	HIS	27	A	-122.87	179.21	-178.8	383	384	387	385	386
b1	0.3	59	1NKR	HIS	36	A	-141.44	158.46	176.82	482	483	486	484	485
b1	0.3	60	1NP2	HIS	178	A	-125.35	169.18	-179.84	2686	2687	2690	2688	2689
b1	0.3	61	1NP2	HIS	178	B	-121.17	170.19	179.02	9365	9366	9369	9367	9368
b1	0.3	62	1NYL	HIS	24	A	-143.7	158.59	-179.44	257	258	261	259	260
b1	0.3	63	1O0X	HIS	174	A	-149.15	161.73	171.02	2690	2691	2694	2692	2693
b1	0.3	64	1O7F	HIS	398	A	-128.62	-171.23	-179.39	5953	5954	5957	5955	5956
b1	0.3	65	1OD0	HIS	180	A	-122.82	158.38	171.24	2787	2788	2791	2789	2790
b1	0.3	66	1OD0	HIS	180	B	-121.68	157.32	171.79	9670	9671	9674	9672	9673
b1	0.3	67	1OEM	HIS	208	X	-113.71	162.64	167.98	3382	3383	3386	3384	3385
b1	0.3	68	1OGM	HIS	108	X	-136.36	156.93	-178.36	1547	1548	1551	1549	1550
b1	0.3	69	1PEV	HIS	60	A	-127.89	157.66	-179.64	852	853	856	854	855
b1	0.3	70	1PEV	HIS	238	A	-136.97	157.59	-178.59	3515	3516	3519	3517	3518
b1	0.3	71	1PEV	HIS	490	A	-117.56	163.87	179.95	7252	7253	7256	7254	7255
b1	0.3	72	1PTF	HIS	15	A	-149.92	168.32	175.8	231	232	235	233	234
b1	0.3	73	1PZC	HIS	40	A	-113.87	158.64	176.92	585	586	589	587	588
b1	0.3	74	1Q2Y	HIS	134	A	-134.11	167.33	176.2	2078	2079	2082	2080	2081
b1	0.3	75	1Q7F	HIS	1001	B	-121.66	156.54	176.75	8313	8314	8317	8315	8316
b1	0.3	76	1QOK	HIS	194	A	-120.34	156.17	-179.09	2237	2238	2241	2239	2240
b1	0.3	77	1QTS	HIS	858	A	-131.7	157.13	175.96	2637	2638	2641	2639	2640
b1	0.3	78	1R1W	HIS	1351	A	-129.89	158.7	-179.67	4398	4399	4402	4400	4401
b1	0.3	79	1RI6	HIS	182	A	-118.2	161.23	-179.7	2702	2703	2706	2704	2705
b1	0.3	80	1RI6	HIS	300	A	-141.98	162.13	176.68	4501	4502	4505	4503	4504
b1	0.3	81	1RNF	HIS	72	A	-147.73	158.97	-178.22	1189	1190	1193	1191	1192
b1	0.3	82	1S4U	HIS	15	X	-131.51	164.53	178.36	177	178	181	179	180
b1	0.3	83	1SEF	HIS	145	A	-130.75	156.86	-179.11	2006	2007	2010	2008	2009
b1	0.3	84	1SEF	HIS	185	A	-132.52	168.84	175.16	2649	2650	2653	2651	2652
b1	0.3	85	1SI7	HIS	43	A	-115.37	160.36	179.74	624	625	628	626	627
b1	0.3	86	1T2I	HIS	53	A	-128.57	156.4	-176.82	762	763	766	764	765
b1	0.3	87	1TJE	HIS	186	A	-127.47	164.64	-178.97	2878	2879	2882	2880	2881
b1	0.3	88	1UAX	HIS	78	A	-140.48	-176.7	-179.08	1240	1241	1244	1242	1243
b1	0.3	89	1UJ8	HIS	5	A	-115.86	172.18	-178.75	14	15	18	16	17
b1	0.3	90	1UN3	HIS	47	A	-115.19	167.6	174.82	668	669	672	670	671
b1	0.3	91	1UOT	HIS	86	P	-133.41	157.34	-179.45	1180	1181	1184	1182	1183
b1	0.3	92	1V7Q	HIS	133	A	-126.98	163.82	-179.75	2125	2126	2129	2127	2128
b1	0.3	93	1VAV	HIS	51	A	-115.97	158.02	177.51	784	785	788	786	787
b1	0.3	94	1VAV	HIS	51	B	-112.04	160.89	177.56	4257	4258	4261	4259	4260
b1	0.3	95	1VCA	HIS	67	A	-148.26	164.21	172.11	981	982	985	983	984
b1	0.3	96	1VCA	HIS	67	B	-148.05	174.07	171.28	4064	4065	4068	4066	4067
b1	0.3	97	1VJS	HIS	156	A	-139.54	164.71	-178	2374	2375	2378	2376	2377
b1	0.3	98	1W17	HIS	222	A	-110.1	165.53	-179.32	3227	3228	3231	3229	3230
b1	0.3	99	1W17	HIS	222	B	-110.76	166.25	179.64	7020	7021	7024	7022	7023
b1	0.3	100	1W3E	HIS	78	X	-133.66	164.1	175.94	1236	1237	1240	1238	1239
b1	0.3	101	1W40	HIS	78	A	-135.13	166.55	178.01	1228	1229	1232	1230	1231
b1	0.3	102	1WG0	HIS	240	A	-150.24	160.6	-178.58	3767	3768	3771	3769	3770
b1	0.3	103	1WNH	HIS	211	A	-152.98	161.1	179.81	3391	3392	3395	3393	3394
b1	0.3	104	1WWA	HIS	291	X	-129.45	170.87	178.85	137	138	141	139	140
b1	0.3	105	1WWA	HIS	291	Y	-119.39	169.7	-179.27	1776	1777	1780	1778	1779
b1	0.3	106	1WYB	HIS	9	A	-127.35	155.42	-180	52	53	56	54	55
b1	0.3	107	1WYC	HIS	9	A	-128.02	155.3	-179.9	52	53	56	54	55
b1	0.3	108	1XR7	HIS	272	A	-142.94	156.02	164.59	4258	4259	4262	4260	4261
b1	0.3	109	1XW2	HIS	62	A	-126.41	155.13	173.92	927	928	931	929	930
b1	0.3	110	1XWT	HIS	62	A	-124.1	155.44	172.27	927	928	931	929	930
b1	0.3	111	1YRW	HIS	86	A	-117.58	160.91	176.52	1211	1212	1215	1213	1214
b1	0.3	112	1YVY	HIS	265	A	-133.74	162.24	179.09	3916	3917	3920	3918	3919
b1	0.3	113	1YVY	HIS	1265	B	-135.36	162.19	178.34	11504	11505	11508	11506	11507
b1	0.3	114	1YW5	HIS	171	A	-132.15	160.62	172.61	2651	2652	2655	2653	2654
b1	0.3	115	1YZE	HIS	201	B	-117.74	159.36	-178.42	3003	3004	3007	3005	3006
b1	0.3	116	1ZTY	HIS	237	A	-129.06	167.62	178.34	3755	3756	3759	3757	3758
b1	0.3	117	1ZVT	HIS	629	A	-129.61	159.17	178.57	1959	1960	1963	1961	1962
b1	0.3	118	1ZVT	HIS	629	B	-124.36	155.07	173.22	5684	5685	5688	5686	5687
b1	0.3	119	2AEW	HIS	150	A	-115.97	161.53	179.01	1642	1643	1646	1644	1645
b1	0.3	120	2AEW	HIS	49	B	-123.79	155.38	179.56	3159	3160	3163	3161	3162
b1	0.3	121	2BEN	HIS	114	A	-115.2	158.3	177.48	1307	1308	1311	1309	1310
b1	0.3	122	2C6U	HIS	212	A	-149.65	159.65	168.62	1807	1808	1811	1809	1810
b1	0.3	123	2CI3	HIS	254	A	-126.72	158.54	174.33	3837	3838	3841	3839	3840
b1	0.3	124	2CIU	HIS	175	A	-121.87	156.97	175.88	1165	1166	1169	1167	1168
b1	0.3	125	2CY7	HIS	264	A	-138.21	156.87	176.76	3664	3665	3668	3666	3667
b1	0.3	126	2D42	HIS	151	A	-130.84	163.41	177.31	2299	2300	2303	2301	2302
b1	0.3	127	2DL2	HIS	171	A	-154.06	-173.91	178.04	2533	2534	2537	2535	2536
b1	0.3	128	2DUK	HIS	83	A	-130.63	160.45	166.9	1280	1281	1284	1282	1283
b1	0.3	129	2F0J	HIS	46	A	-122.44	156.9	-0.73	642	643	646	644	645
b1	0.3	130	2F4E	HIS	60	B	-116.48	178.2	179.83	2416	2417	2420	2418	2419
b1	0.3	131	2FBO	HIS	100	J	-112.79	158.98	179.74	1441	1442	1445	1443	1444
b1	0.3	132	2FCB	HIS	99	A	-150.7	158.88	176.75	1437	1438	1441	1439	1440
b1	0.3	133	2GAE	HIS	238	A	-128.84	169.47	-179.9	3331	3332	3335	3333	3334
b1	0.3	134	2GAE	HIS	346	A	-137.2	174.03	-175.15	4962	4963	4966	4964	4965
b1	0.3	135	2GEE	HIS	91	A	-141.07	175.67	-179.71	59	60	63	61	62
b1	0.3	136	2GPR	HIS	53	A	-116.58	162.95	175.64	735	736	739	737	738
b1	0.3	137	2H14	HIS	170	A	-143.58	174.17	177.72	2101	2102	2105	2103	2104
b1	0.3	138	2H68	HIS	170	A	-145.19	173.44	179.97	2141	2142	2145	2143	2144
b1	0.3	139	2H68	HIS	170	B	-148.27	172.38	-179.41	6850	6851	6854	6852	6853
b1	0.3	140	2HNP	HIS	208	A	-131.42	168.66	177.48	3335	3336	3339	3337	3338
b1	0.3	141	2ICC	HIS	68	A	-139.77	161.71	-178.02	1074	1075	1078	1076	1077
b1	0.3	142	2IDC	HIS	36	A	-117.06	166.21	175.5	561	562	565	563	564
b1	0.3	143	2IF4	HIS	73	A	-110.94	156.04	179.35	594	595	598	596	597
b1	0.3	144	2IM5	HIS	375	B	-132.11	155.1	179.11	12334	12335	12338	12336	12337
b1	0.3	145	2IM5	HIS	375	C	-131.7	155.5	178.99	18618	18619	18622	18620	18621
b1	0.3	146	2IN0	HIS	17	A	-114.42	155.86	175.64	233	234	237	235	236
b1	0.3	147	2JA4	HIS	344	A	-124.62	164.8	-174.11	1105	1106	1109	1107	1108
b1	0.3	148	2OEW	HIS	61	A	-126.06	160.76	170.41	960	961	964	962	963
b1	0.3	149	2ORX	HIS	478	A	-123.19	170.03	172.67	3198	3199	3202	3200	3201
b1	0.3	150	2OWE	HIS	133	A	-122.56	165.1	178.92	2123	2124	2127	2125	2126
b1	0.3	151	2P1G	HIS	220	A	-113.07	175.64	-179.77	2992	2993	2996	2994	2995
b1	0.3	152	2P1G	HIS	220	B	-113.76	164.96	173.53	6590	6591	6594	6592	6593
b1	0.3	153	2P30	HIS	133	A	-123.54	168.11	178.76	2125	2126	2129	2127	2128
b1	0.3	154	2P6O	HIS	133	A	-123.06	166.33	-179.42	2123	2124	2127	2125	2126
b1	0.3	155	2P6O	HIS	133	B	-122.4	165.79	-179.31	4825	4826	4829	4827	4828
b1	0.3	156	2PF6	HIS	217	A	-130.88	158.91	173.7	3303	3304	3307	3305	3306
b1	0.3	157	2PF6	HIS	226	B	-115.42	176.08	-175.59	6967	6968	6971	6969	6970
b1	0.3	158	2PIC	HIS	218	A	-134.53	163	179.85	3350	3351	3354	3352	3353
b1	0.3	159	2PJJ	HIS	218	A	-139.99	156.43	-178.42	3339	3340	3343	3341	3342
b1	0.3	160	2PJJ	HIS	326	A	-149.71	166.81	-177.44	4968	4969	4972	4970	4971
b1	0.3	161	2PTD	HIS	81	A	-132.41	158.23	173.77	1284	1285	1288	1286	1287
b1	0.3	162	2QS0	HIS	173	A	-128.02	161.78	178.82	2637	2638	2641	2639	2640
b1	0.3	163	2QZW	HIS	249	B	-143.28	-179.28	-178.7	8689	8690	8693	8691	8692
b1	0.3	164	2RJD	HIS	398	A	-152.26	158.1	176.87	2983	2984	2987	2985	2986
b1	0.3	165	2RJD	HIS	502	A	-147.97	158.6	176.69	4637	4638	4641	4639	4640
b1	0.3	166	2RJM	HIS	223	A	-143.53	160.79	171.96	3460	3461	3464	3462	3463
b1	0.3	167	2SGA	HIS	51	A	-139.22	169.6	176.61	338	339	342	340	341
b1	0.3	168	2UCZ	HIS	94	A	-127.53	156.07	178.59	1455	1456	1459	1457	1458
b1	0.3	169	2UWI	HIS	102	A	-116.94	164.95	178.51	1160	1161	1164	1162	1163
b1	0.3	170	2UWI	HIS	102	B	-116.05	170.4	178.16	2995	2996	2999	2997	2998
b1	0.3	171	2X6Q	HIS	305	A	-136.32	-177.67	-178.15	4954	4955	4958	4956	4957
b1	0.3	172	2X6Q	HIS	305	B	-134.12	-176.6	-179.17	11686	11687	11690	11688	11689
b1	0.3	173	2X6R	HIS	305	A	-130	-170.65	-178.01	4954	4955	4958	4956	4957
b1	0.3	174	2X6R	HIS	305	B	-131.83	-167.91	-177.74	11696	11697	11700	11698	11699
b1	0.3	175	2YT4	HIS	491	A	-137.06	157.22	179.55	21	22	25	23	24
b1	0.3	176	2ZQ5	HIS	117	A	-116.21	167.47	178.56	1699	1700	1703	1701	1702
b1	0.3	177	3A5E	HIS	53	A	-135.11	155.2	-178.97	799	800	803	801	802
b1	0.3	178	3AAP	HIS	42	A	-127.81	171.02	169.77	13	14	17	15	16
b1	0.3	179	3APP	HIS	54	A	-140.23	159.2	172.96	739	740	743	741	742
b1	0.3	180	3BB7	HIS	179	A	-126.27	155.89	173.55	2193	2194	2197	2195	2196
b1	0.3	181	3BF7	HIS	53	A	-132.3	159.02	178.6	819	820	823	821	822
b1	0.3	182	3BF7	HIS	53	B	-132.08	158.96	178.54	4796	4797	4800	4798	4799
b1	0.3	183	3BFO	HIS	257	C	-110.42	161.6	-170.7	3178	3179	3182	3180	3181
b1	0.3	184	3BKY	HIS	188	L	-135.21	168.37	-178.08	6153	6154	6157	6155	6156
b1	0.3	185	3C5V	HIS	115	A	-126.39	157.3	179.15	1178	1179	1182	1180	1181
b1	0.3	186	3CIV	HIS	57	A	-149.9	160.85	-176.65	781	782	785	783	784
b1	0.3	187	3COU	HIS	24	A	-130.26	155.34	-177.78	318	319	322	320	321
b1	0.3	188	3D2B	HIS	152	A	-139.21	164.99	178.11	2267	2268	2271	2269	2270
b1	0.3	189	3D2C	HIS	152	A	-135.6	161.46	178.06	2278	2279	2282	2280	2281
b1	0.3	190	3D2C	HIS	152	B	-139.89	160.44	178.09	4970	4971	4974	4972	4973
b1	0.3	191	3D2C	HIS	152	C	-139.54	163.61	177.94	7662	7663	7666	7664	7665
b1	0.3	192	3D2C	HIS	152	D	-132.81	161.84	177.27	10354	10355	10358	10356	10357
b1	0.3	193	3D2C	HIS	152	E	-135.98	159.35	177.49	13046	13047	13050	13048	13049
b1	0.3	194	3D2C	HIS	152	F	-133.14	162.12	178.19	15738	15739	15742	15740	15741
b1	0.3	195	3D2C	HIS	152	G	-137.27	163	178.02	18430	18431	18434	18432	18433
b1	0.3	196	3D2C	HIS	152	H	-136.28	159.41	177.95	21122	21123	21126	21124	21125
b1	0.3	197	3D2C	HIS	152	I	-142.23	159.11	178.04	23814	23815	23818	23816	23817
b1	0.3	198	3D2C	HIS	152	J	-135.5	165.99	178.53	26506	26507	26510	26508	26509
b1	0.3	199	3D2C	HIS	152	K	-138.34	168.98	178.53	29198	29199	29202	29200	29201
b1	0.3	200	3D2C	HIS	152	L	-139.45	160.05	177.87	31890	31891	31894	31892	31893
b1	0.3	201	3D9W	HIS	10	A	-124.52	-163.05	-176.23	86	87	90	88	89
b1	0.3	202	3D9W	HIS	103	A	-141.47	163.85	179.36	1526	1527	1530	1528	1529
b1	0.3	203	3D9W	HIS	228	A	-117.96	164.63	-178.35	3535	3536	3539	3537	3538
b1	0.3	204	3D9W	HIS	10	B	-125.51	-169.72	-174.4	4497	4498	4501	4499	4500
b1	0.3	205	3D9W	HIS	103	B	-139.25	160.96	179.25	5937	5938	5941	5939	5940
b1	0.3	206	3D9W	HIS	228	C	-110.85	171.74	-178.67	12323	12324	12327	12325	12326
b1	0.3	207	3D9W	HIS	10	D	-129.32	-170.13	-174.92	13270	13271	13274	13272	13273
b1	0.3	208	3D9W	HIS	228	D	-123.72	170.04	-179.08	16719	16720	16723	16721	16722
b1	0.3	209	3DLW	HIS	69	A	-141.56	160.14	172.59	688	689	692	690	691
b1	0.3	210	3E0C	HIS	522	A	-116.28	166.61	-170.79	6829	6830	6833	6831	6832
b1	0.3	211	3E0C	HIS	536	A	-127.03	171.4	178.57	7048	7049	7052	7050	7051
b1	0.3	212	"3E66"	HIS	2038	A	-118.06	172.19	179.29	3340	3341	3344	3342	3343
b1	0.3	213	3EAE	HIS	3	A	-120.86	169.34	172.73	17	18	21	19	20
b1	0.3	214	3FD4	HIS	123	A	-137.02	169.18	168.42	660	661	664	662	663
b1	0.3	215	3FD4	HIS	123	B	-136.9	170.91	165.32	2961	2962	2965	2963	2964
b1	0.3	216	3FF9	HIS	85	A	-130.84	163.17	178.14	176	177	180	178	179
b1	0.3	217	3FF9	HIS	109	A	-132.11	157.69	177.84	557	558	561	559	560
b1	0.3	218	3FF9	HIS	85	B	-136.16	165.03	178.64	1995	1996	1999	1997	1998
b1	0.3	219	3FPN	HIS	198	A	-134.35	156.6	168.61	1180	1181	1184	1182	1183
b1	0.3	220	3FTC	HIS	51	A	-114.41	158.03	-173.47	590	591	594	592	593
b1	0.3	221	3FXY	HIS	215	A	-141.14	156.41	177.22	3070	3071	3074	3072	3073
b1	0.3	222	3FXY	HIS	215	B	-133.2	156.31	179	8898	8899	8902	8900	8901
b1	0.3	223	3FXY	HIS	215	C	-141.43	157.92	178.05	14622	14623	14626	14624	14625
b1	0.3	224	3G01	HIS	162	A	-124.02	162.03	179.2	1866	1867	1870	1868	1869
b1	0.3	225	3G01	HIS	162	B	-126.98	159.84	-179.88	4777	4778	4781	4779	4780
b1	0.3	226	3GR0	HIS	319	A	-112.45	178.85	175.5	2355	2356	2359	2357	2358
b1	0.3	227	3HCQ	HIS	236	A	-132.53	177.85	-177.37	3083	3084	3087	3085	3086
b1	0.3	228	3HCQ	HIS	236	B	-137.08	-178.49	-173.57	7367	7368	7371	7369	7370
b1	0.3	229	3HIQ	HIS	33	A	-134.43	155.44	179.05	571	572	575	573	574
b1	0.3	230	3HMH	HIS	1549	A	-129.4	156.97	176.15	576	577	580	578	579
b1	0.3	231	3HO3	HIS	349	A	-126.04	-176.92	-171.98	2173	2174	2177	2175	2176
b1	0.3	232	3I2E	HIS	15	A	-130.59	158.11	177.99	98	99	102	100	101
b1	0.3	233	3I2N	HIS	110	A	-135.51	159.11	178.64	1504	1505	1508	1506	1507
b1	0.3	234	3I41	HIS	254	A	-121.86	165.55	178.99	3844	3845	3848	3846	3847
b1	0.3	235	3I41	HIS	254	B	-115.07	174.1	-171.54	8396	8397	8400	8398	8399
b1	0.3	236	3I85	HIS	53	A	-135.73	163.31	179.57	389	390	393	391	392
b1	0.3	237	3I85	HIS	53	B	-134.5	161.41	176.62	1612	1613	1616	1614	1615
b1	0.3	238	3I8S	HIS	50	B	-133.87	156.03	164.83	4775	4776	4779	4777	4778
b1	0.3	239	3IFO	HIS	194	L	-132.2	157.59	-173.62	6194	6195	6198	6196	6197
b1	0.3	240	3IFO	HIS	194	B	-128.49	164.29	-170.91	12844	12845	12848	12846	12847
b1	0.3	241	3IFP	HIS	194	L	-138.7	161.12	-179.93	6294	6295	6298	6296	6297
b1	0.3	242	3IFP	HIS	194	B	-138.75	160.01	-179.91	12961	12962	12965	12963	12964
b1	0.3	243	3IFP	HIS	194	D	-139.66	159.6	179.98	19628	19629	19632	19630	19631
b1	0.3	244	3IFP	HIS	194	F	-139.71	159.61	-179.3	26295	26296	26299	26297	26298
b1	0.3	245	3IHM	HIS	325	B	-114.04	157.17	176.56	11254	11255	11258	11256	11257
b1	0.3	246	3IHX	HIS	119	A	-130.1	169.16	179.88	1455	1456	1459	1457	1458
b1	0.3	247	3IHX	HIS	119	B	-124.76	161.46	177.66	3335	3336	3339	3337	3338
b1	0.3	248	3ILB	HIS	71	N	-115.85	-175.88	172.06	2726	2727	2730	2728	2729
b1	0.3	249	3IM5	HIS	202	A	-134.86	170.41	177.82	2280	2281	2284	2282	2283
b1	0.3	250	3IM5	HIS	202	B	-136.19	164.58	-176.57	4825	4826	4829	4827	4828
b1	0.3	251	3IPL	HIS	213	C	-113.85	163.46	-168.3	16773	16774	16777	16775	16776
b1	0.3	252	3JZN	HIS	305	A	-112.16	169.69	175.34	3537	3538	3541	3539	3540
b1	0.3	253	3K1D	HIS	289	A	-139.33	158.08	175.18	4265	4266	4269	4267	4268
b1	0.3	254	3K5O	HIS	11	A	-145.64	159.59	176.38	143	144	147	145	146
b1	0.3	255	3K5O	HIS	557	A	-129.97	155.1	178.65	8557	8558	8561	8559	8560
b1	0.3	256	3K5O	HIS	397	B	-118.18	165.78	178.42	18218	18219	18222	18220	18221
b1	0.3	257	3LE3	HIS	15	A	-141.38	167.35	177.73	226	227	230	228	229
b1	0.3	258	3LE3	HIS	15	B	-146.7	165.13	178.97	1549	1550	1553	1551	1552
b1	0.3	259	3LE3	HIS	15	C	-144.17	167.39	177.92	2872	2873	2876	2874	2875
b1	0.3	260	3LFG	HIS	15	A	-143.66	164.84	177.13	226	227	230	228	229
b1	0.3	261	3LFG	HIS	15	B	-140.5	163.47	175.54	1520	1521	1524	1522	1523
b1	0.3	262	3LFG	HIS	15	C	-142.54	167.31	177.87	2802	2803	2806	2804	2805
b1	0.3	263	3LIG	HIS	50	A	-115.79	164.35	179.16	481	482	485	483	484
b1	0.3	264	3LNU	HIS	181	A	-110.07	159.31	179.9	1544	1545	1548	1546	1547
b1	0.3	265	3LNW	HIS	15	A	-142.76	160.89	179.55	238	239	242	240	241
b1	0.3	266	3LNW	HIS	15	B	-142.87	160.79	179.87	1567	1568	1571	1569	1570
b1	0.3	267	3LNW	HIS	15	C	-143	161.73	179.56	2896	2897	2900	2898	2899
b1	0.3	268	3MIX	HIS	417	A	-119.62	-172.81	177.93	1596	1597	1600	1598	1599
b1	0.3	269	3MXX	HIS	170	A	-143.27	176.8	176.23	2265	2266	2269	2267	2268
b1	0.3	270	3N0D	HIS	170	A	-146.02	176.61	-178.21	2266	2267	2270	2268	2269
b1	0.3	271	3N0E	HIS	170	A	-144.78	179.37	173.9	2290	2291	2294	2292	2293
b1	0.3	272	3NFP	HIS	188	B	-129.96	158.75	-172.68	5953	5954	5957	5955	5956
b1	0.3	273	3NFP	HIS	33	L	-126.9	161.22	-176.11	9921	9922	9925	9923	9924
b1	0.3	274	3NFP	HIS	52	I	-121.85	162.57	-173.85	13336	13337	13340	13338	13339
b1	0.3	275	3NFP	HIS	103	I	-129.59	162.2	171.68	13525	13526	13529	13527	13528
b1	0.3	276	3NFP	HIS	52	K	-139.6	-179.54	176.88	15177	15178	15181	15179	15180
b1	0.3	277	3NFP	HIS	103	K	-129.7	158.9	-179.41	15352	15353	15356	15354	15355
b1	0.3	278	3NFY	HIS	188	A	-131.33	-177.31	-175.28	3085	3086	3089	3087	3088
b1	0.3	279	3NFY	HIS	188	B	-129	172.65	-176.42	7125	7126	7129	7127	7128
b1	0.3	280	3NPU	HIS	165	A	-139.75	159.44	173.82	2356	2357	2360	2358	2359
b1	0.3	281	3O0P	HIS	211	A	-131.57	156.48	175.31	2433	2434	2437	2435	2436
b1	0.3	282	3QFI	HIS	145	A	-141.23	159.17	178.61	1239	1240	1243	1241	1242
b1	0.3	283	3QYJ	HIS	24	A	-140.7	157.49	-173.99	365	366	369	367	368
b1	0.3	284	4PTD	HIS	81	A	-128.55	165.11	175.64	1284	1285	1288	1286	1287
b1	0.3	285	5PEP	HIS	53	A	-128.2	178.77	178.41	753	754	757	755	756
b1	0.3	286	5PTD	HIS	81	A	-123.86	165.84	176.74	1277	1278	1281	1279	1280
b1	0.3	287	7PTD	HIS	81	A	-145.12	164.99	176.31	1284	1285	1288	1286	1287
b1	0.3	288	1AAJ	HIE	53	A	-141.48	163.46	173.53	787	788	791	789	790
b1	0.3	289	1AKZ	HIE	261	A	-128.45	163.32	178.43	2850	2851	2854	2852	2853
b1	0.3	290	1BY8	HIE	54	A	-123.36	179.6	179.85	863	864	867	865	866
b1	0.3	291	1C4R	HIE	174	C	-139.33	157.87	177.06	6843	6844	6847	6845	6846
b1	0.3	292	1C4R	HIE	174	G	-136.44	159.39	176.02	17730	17731	17734	17732	17733
b1	0.3	293	1CMS	HIE	55	A	-139.61	175.54	175.26	823	824	827	825	826
b1	0.3	294	1DKL	HIE	303	A	-125.93	171.94	179.09	4511	4512	4515	4513	4514
b1	0.3	295	1DKL	HIE	303	B	-126.99	172.89	178.82	10623	10624	10627	10625	10626
b1	0.3	296	1EUG	HIE	180	A	-126.28	176.13	-177.08	2768	2769	2772	2770	2771
b1	0.3	297	1F21	HIE	114	A	-122.79	158.66	173.57	1769	1770	1773	1771	1772
b1	0.3	298	1GCP	HIE	634	B	-110.58	165.06	-178.41	1632	1633	1636	1634	1635
b1	0.3	299	1GCP	HIE	656	B	-135.9	157.46	179.77	1984	1985	1988	1986	1987
b1	0.3	300	1IJB	HIE	505	A	-133.89	165.03	178.76	76	77	80	78	79
b1	0.3	301	1JXB	HIE	114	A	-128.82	168.78	173.61	1760	1761	1764	1762	1763
b1	0.3	302	1KEH	HIE	622	A	-135.01	173.68	178.98	9380	9381	9384	9382	9383
b1	0.3	303	1KVA	HIE	114	A	-138.46	172.2	175.25	1807	1808	1811	1809	1810
b1	0.3	304	1KVB	HIE	114	A	-137.13	166.4	176.7	1807	1808	1811	1809	1810
b1	0.3	305	1KVC	HIE	114	A	-145.48	158.39	175.71	1807	1808	1811	1809	1810
b1	0.3	306	1LAV	HIE	114	A	-141.82	163.71	175.75	1810	1811	1814	1812	1813
b1	0.3	307	1LAW	HIE	114	A	-139.7	174.41	174.93	1810	1811	1814	1812	1813
b1	0.3	308	1LCI	HIE	76	A	-117.43	161.18	177.56	1111	1112	1115	1113	1114
b1	0.3	309	1PCV	HIE	124	A	-145.1	165.5	177.46	1807	1808	1811	1809	1810
b1	0.3	310	1PCV	HIE	124	B	-144.81	165.58	177.47	4783	4784	4787	4785	4786
b1	0.3	311	1PEV	HIE	433	A	-152.35	160.58	173.93	6395	6396	6399	6397	6398
b1	0.3	312	1PSN	HIE	53	A	-132.07	165.75	-177.89	765	766	769	767	768
b1	0.3	313	1QIH	HIE	513	A	-131.92	-176.01	179.65	7943	7944	7947	7945	7946
b1	0.3	314	1R8N	HIE	114	A	-146.42	155.8	179.37	1688	1689	1692	1690	1691
b1	0.3	315	1RBS	HIE	114	A	-129.44	164.32	175.97	1800	1801	1804	1802	1803
b1	0.3	316	1RBT	HIE	114	A	-132.01	167.99	176.12	1792	1793	1796	1794	1795
b1	0.3	317	1RBU	HIE	114	A	-137.08	169.08	175.81	1799	1800	1803	1801	1802
b1	0.3	318	1RBV	HIE	114	A	-137.56	166.13	176.01	1795	1796	1799	1797	1798
b1	0.3	319	1RDA	HIE	114	A	-138.18	173.76	176.47	1809	1810	1813	1811	1812
b1	0.3	320	1RDB	HIE	114	A	-134.96	173.03	175.55	1809	1810	1813	1811	1812
b1	0.3	321	1RL6	HIE	110	A	-126.66	162.64	179.92	1576	1577	1580	1578	1579
b1	0.3	322	1RYL	HIE	160	A	-119.62	161.31	-177.92	2386	2387	2390	2388	2389
b1	0.3	323	1RYL	HIE	160	B	-115.44	156.48	-179.75	4746	4747	4750	4748	4749
b1	0.3	324	1T1J	HIE	37	B	-133.31	159.64	177.94	2539	2540	2543	2541	2542
b1	0.3	325	1TJ6	HIE	87	A	-129.42	156.29	-179.2	1131	1132	1135	1133	1134
b1	0.3	326	1UC7	HIE	7	A	-125.86	156.6	177.94	75	76	79	77	78
b1	0.3	327	1UC7	HIE	1007	B	-120.07	164.05	178.14	1991	1992	1995	1993	1994
b1	0.3	328	1VJS	HIE	471	A	-118.25	158.85	179.9	7183	7184	7187	7185	7186
b1	0.3	329	1YUO	HIE	261	A	-128.49	166.4	179.13	2851	2852	2855	2853	2854
b1	0.3	330	1ZP2	HIE	137	A	-117.01	157.34	179.87	2164	2165	2168	2166	2167
b1	0.3	331	2BEN	HIE	172	A	-148.8	170.99	178.06	2174	2175	2178	2176	2177
b1	0.3	332	2BEN	HIE	172	B	-147.03	169.64	177.55	4728	4729	4732	4730	4731
b1	0.3	333	2CI3	HIE	14	A	-131.58	160.57	178.08	102	103	106	104	105
b1	0.3	334	2CI3	HIE	172	A	-129.31	163.76	177.61	2554	2555	2558	2556	2557
b1	0.3	335	2CI4	HIE	14	A	-133.85	160.44	178.69	92	93	96	94	95
b1	0.3	336	2CI4	HIE	172	A	-129.44	163.89	177.55	2544	2545	2548	2546	2547
b1	0.3	337	2DPS	HIE	130	A	-133.1	163.57	-179.97	1983	1984	1987	1985	1986
b1	0.3	338	2EG9	HIE	248	A	-131.31	163.8	178.51	2767	2768	2771	2769	2770
b1	0.3	339	2EX0	HIE	78	A	-133.75	161.05	-179.74	869	870	873	871	872
b1	0.3	340	2EX0	HIE	78	B	-132.85	158.53	179.84	7193	7194	7197	7195	7196
b1	0.3	341	2FJY	HIE	69	A	-134.89	160.02	-177.2	976	977	980	978	979
b1	0.3	342	2FJY	HIE	69	B	-120.49	161.37	-179.16	3137	3138	3141	3139	3140
b1	0.3	343	2H2Z	HIE	172	A	-121.31	155.19	-178.33	2624	2625	2628	2626	2627
b1	0.3	344	2HZ7	HIE	211	A	-147.17	156.06	177.67	2631	2632	2635	2633	2634
b1	0.3	345	2I1S	HIE	51	A	-120.39	175.51	174.88	814	815	818	816	817
b1	0.3	346	2I1S	HIE	51	B	-127.21	178.83	175.42	3710	3711	3714	3712	3713
b1	0.3	347	2IN0	HIE	41	A	-146.57	156.89	178.06	603	604	607	605	606
b1	0.3	348	2J0U	HIE	308	A	-121.68	163.79	158.51	3870	3871	3874	3872	3873
b1	0.3	349	2JEM	HIE	141	A	-137.54	161.87	165.17	1726	1727	1730	1728	1729
b1	0.3	350	2JEM	HIE	180	A	-129.93	155.63	174.17	2281	2282	2285	2283	2284
b1	0.3	351	2JEM	HIE	141	B	-139.53	163.38	171.5	5263	5264	5267	5265	5266
b1	0.3	352	2OG4	HIE	2232	A	-134.5	167.49	163.96	1402	1403	1406	1404	1405
b1	0.3	353	2OKT	HIE	28	A	-138.1	158.35	169.86	476	477	480	478	479
b1	0.3	354	2PCY	HIE	37	A	-137.59	164.21	161.47	527	528	531	529	530
b1	0.3	355	2PIC	HIE	326	A	-115.73	-176.45	-177.65	4979	4980	4983	4981	4982
b1	0.3	356	2QAH	HIE	33	A	-151.78	167.68	173.46	465	466	469	467	468
b1	0.3	357	2QCZ	HIE	30	B	-114.75	164.13	179.3	4893	4894	4897	4895	4896
b1	0.3	358	2QXT	HIE	152	A	-128.12	163.34	177.68	2272	2273	2276	2274	2275
b1	0.3	359	2QXT	HIE	152	B	-130.81	164.36	177.26	4953	4954	4957	4955	4956
b1	0.3	360	2QXU	HIE	152	A	-125.09	166.57	177.95	2272	2273	2276	2274	2275
b1	0.3	361	2QXU	HIE	152	B	-134.07	164.6	177.98	4953	4954	4957	4955	4956
b1	0.3	362	2QXU	HIE	152	C	-135.5	178.54	178.17	7634	7635	7638	7636	7637
b1	0.3	363	2QXU	HIE	152	D	-132.4	176.76	177.63	10315	10316	10319	10317	10318
b1	0.3	364	2QXU	HIE	152	E	-127.66	164.92	178.19	12996	12997	13000	12998	12999
b1	0.3	365	2QXU	HIE	152	F	-132.77	173.11	178.45	15677	15678	15681	15679	15680
b1	0.3	366	2QXU	HIE	152	G	-131.73	162.63	178.18	18358	18359	18362	18360	18361
b1	0.3	367	2QXU	HIE	152	H	-135.15	168.33	178.61	21039	21040	21043	21041	21042
b1	0.3	368	2R57	HIE	258	A	-152.12	160.68	172.07	1287	1288	1291	1289	1290
b1	0.3	369	2REJ	HIE	236	A	-137.12	-175.36	-175.53	3083	3084	3087	3085	3086
b1	0.3	370	2REJ	HIE	236	B	-133.32	177.52	-175.83	7367	7368	7371	7369	7370
b1	0.3	371	2RN2	HIE	114	A	-141.76	166.48	174.87	1807	1808	1811	1809	1810
b1	0.3	372	2V8O	HIE	195	A	-115.35	158.89	176.52	318	319	322	320	321
b1	0.3	373	2VGM	HIE	356	A	-134.59	161.18	-169.6	5283	5284	5287	5285	5286
b1	0.3	374	2Z1G	HIE	114	A	-146.24	171.22	177.46	1831	1832	1835	1833	1834
b1	0.3	375	2Z1H	HIE	114	A	-141.39	170.99	178.17	1834	1835	1838	1836	1837
b1	0.3	376	2Z1I	HIE	114	A	-140.74	178.48	177.88	1838	1839	1842	1840	1841
b1	0.3	377	2Z1I	HIE	114	B	-146.85	177.03	178.03	4243	4244	4247	4245	4246
b1	0.3	378	2Z1J	HIE	114	A	-145.58	166.47	176.92	1838	1839	1842	1840	1841
b1	0.3	379	3AA2	HIE	114	A	-141.02	164.35	171.31	1754	1755	1758	1756	1757
b1	0.3	380	3AA3	HIE	114	A	-136.42	157.48	166.38	1816	1817	1820	1818	1819
b1	0.3	381	3AA4	HIE	114	A	-143.08	159.81	171.36	1796	1797	1800	1798	1799
b1	0.3	382	3AA5	HIE	114	X	-141.07	159.63	171.49	1800	1801	1804	1802	1803
b1	0.3	383	3B9N	HIE	197	A	-131.57	158.51	177.83	3145	3146	3149	3147	3148
b1	0.3	384	3B9N	HIE	197	B	-134.35	156.43	176.77	10088	10089	10092	10090	10091
b1	0.3	385	3BKY	HIE	35	H	-113.48	171.25	-173.98	506	507	510	508	509
b1	0.3	386	3BTN	HIE	390	A	-112.93	170.59	-166.52	5256	5257	5260	5258	5259
b1	0.3	387	3CIV	HIE	113	A	-118.78	161.15	-179.62	1620	1621	1624	1622	1623
b1	0.3	388	3D2A	HIE	152	A	-136.29	159.4	177.99	2269	2270	2273	2271	2272
b1	0.3	389	3E0C	HIE	189	A	-146.26	155.95	173.41	2450	2451	2454	2452	2453
b1	0.3	390	3E0O	HIE	101	A	-142.15	163.06	177.7	1613	1614	1617	1615	1616
b1	0.3	391	3E0O	HIE	101	B	-137.27	161.82	178.87	3861	3862	3865	3863	3864
b1	0.3	392	3E0O	HIE	101	C	-137.4	158.79	178.65	6065	6066	6069	6067	6068
b1	0.3	393	3E0O	HIE	101	D	-145.14	158.12	178.87	8269	8270	8273	8271	8272
b1	0.3	394	3E0O	HIE	101	E	-142.75	162.75	178.28	10500	10501	10504	10502	10503
b1	0.3	395	3E0O	HIE	101	F	-147.88	162.15	178.76	12730	12731	12734	12732	12733
b1	0.3	396	3F2G	HIE	163	A	-116.52	166.97	161.57	2414	2415	2418	2416	2417
b1	0.3	397	3F2G	HIE	163	B	-117.74	165.68	162.12	5581	5582	5585	5583	5584
b1	0.3	398	3HVM	HIE	130	A	-121.7	166.26	177.31	2069	2070	2073	2071	2072
b1	0.3	399	3I2E	HIE	173	A	-125.13	161.58	179.86	2504	2505	2508	2506	2507
b1	0.3	400	3I2E	HIE	15	B	-131.36	160.49	177.66	4314	4315	4318	4316	4317
b1	0.3	401	3I2E	HIE	173	B	-123.19	157.78	179.85	6708	6709	6712	6710	6711
b1	0.3	402	3IEP	HIE	76	A	-114.31	161.48	170.96	1135	1136	1139	1137	1138
b1	0.3	403	3IHM	HIE	325	A	-118.95	155.8	174.88	4936	4937	4940	4938	4939
b1	0.3	404	3JUY	HIE	169	B	-142.95	164.22	177.43	2363	2364	2367	2365	2366
b1	0.3	405	3JUY	HIE	169	C	-114.38	166.8	174.01	9478	9479	9482	9480	9481
b1	0.3	406	3JUY	HIE	169	F	-138.55	158.51	176.28	16571	16572	16575	16573	16574
b1	0.3	407	3JZN	HIE	127	A	-125.89	177.49	-177.39	709	710	713	711	712
b1	0.3	408	3K74	HIE	149	A	-135.62	158.98	178.99	2295	2296	2299	2297	2298
b1	0.3	409	3NPV	HIE	166	B	-147.21	155.26	169.76	2396	2397	2400	2398	2399
b1	0.3	410	3NPW	HIE	166	A	-144.62	155.68	171.57	2400	2401	2404	2402	2403
b1	0.3	411	3NPW	HIE	166	B	-145.4	155.88	169.92	6010	6011	6014	6012	6013
b1	0.3	412	3O0P	HIE	227	A	-135.73	173.95	-177.59	2678	2679	2682	2680	2681
b1	0.3	413	3OC6	HIE	9	A	-131	158.54	-167.55	114	115	118	116	117
b1	0.3	414	3OZQ	HIE	270	A	-127.52	162.81	178.7	4031	4032	4035	4033	4034
b1	0.3	415	3Q1C	HIE	155	A	-122.04	162.8	169.36	1852	1853	1856	1854	1855
b1	0.3	416	4EUG	HIE	180	A	-123.31	171.22	-178.03	2768	2769	2772	2770	2771
b2	0.06	1	1IJB	HIS	559	A	-135.23	-132.98	176.44	975	976	979	977	978
b2	0.06	2	2HXY	HIS	308	B	-143.56	-157.14	-177.74	10448	10449	10452	10450	10451
b2	0.06	3	3GR1	HIS	319	B	-142.82	-159.01	-172.21	5625	5626	5629	5627	5628
b2	0.06	4	1NA7	HIE	286	A	-140.79	-153.15	-178.5	4733	4734	4737	4735	4736
b2	0.18	1	2ECE	HIS	445	A	-126.85	-121.37	-176.95	7002	7003	7006	7004	7005
b2	0.18	2	3I50	HIS	198	L	-137.33	-154.33	178.8	7047	7048	7051	7049	7050
b2	0.3	1	1UAX	HIS	78	B	-124.56	-140.59	180	4648	4649	4652	4650	4651
b2	0.3	2	1YJL	HIS	244	A	-115.05	-148.11	-171.04	2906	2907	2910	2908	2909
b2	0.3	3	2BSZ	HIS	151	B	-119.92	-120.99	177.45	6382	6383	6386	6384	6385
b2	0.3	4	2YVQ	HIS	1343	A	-138.33	-142.17	-177.33	32	33	36	34	35
b2	0.3	5	3D9W	HIS	10	C	-133.94	-159.08	-174.99	8874	8875	8878	8876	8877
b2	0.3	6	3M65	HIS	44	A	-140.05	-124.92	-171.48	662	663	666	664	665
b2	0.3	7	3M65	HIS	44	B	-137.59	-124.91	-171.47	3953	3954	3957	3955	3956
b2	0.3	8	2BSZ	HIE	151	A	-119.49	-121.11	177.55	2247	2248	2251	2249	2250
b3	0.06	1	3B9N	HIS	138	A	-123.53	-75.16	175.43	2188	2189	2192	2190	2191
b3	0.06	2	1UCT	HIE	130	A	-121.47	-106.99	178.75	1946	1947	1950	1948	1949
b3	0.06	3	1WKU	HIE	184	A	-141.13	-93.44	-178.95	2329	2330	2333	2331	2332
b3	0.06	4	1WKU	HIE	184	B	-144.07	-92.38	-178.53	5958	5959	5962	5960	5961
b3	0.06	5	2EYI	HIE	170	A	-142.4	-95.41	-178.73	2338	2339	2342	2340	2341
b3	0.06	6	2EYN	HIE	170	A	-137.9	-100.66	-176.89	2192	2193	2196	2194	2195
b3	0.18	1	1EDG	HIS	122	A	-111.98	-99.2	-178.86	1929	1930	1933	1931	1932
b3	0.18	2	2AHF	HIS	26	A	-126.24	-70.38	178.22	403	404	407	405	406
b3	0.18	3	2AHF	HIS	26	B	-124.05	-73.54	178.44	6275	6276	6279	6277	6278
b3	0.18	4	2D5J	HIS	26	B	-121.42	-74.47	178.14	6273	6274	6277	6275	6276
b3	0.18	5	2ECE	HIS	141	A	-112.8	-91.09	-177.4	2136	2137	2140	2138	2139
b3	0.18	6	2II0	HIS	764	A	-123.72	-103.49	-179.86	3019	3020	3023	3021	3022
b3	0.18	7	2VSV	HIS	539	B	-112.74	-98.38	172.21	2161	2162	2165	2163	2164
b3	0.18	8	1LKF	HIE	169	A	-123.56	-70.79	-179.11	2467	2468	2471	2469	2470
b3	0.18	9	2D5J	HIE	26	A	-123.38	-71.04	178.55	403	404	407	405	406
b3	0.18	10	2ECE	HIE	74	A	-146.54	-76.53	-178.32	1039	1040	1043	1041	1042
b3	0.18	11	3K9K	HIE	612	B	-119.18	-73.25	-175.02	5877	5878	5881	5879	5880
b3	0.3	1	1KQ5	HIS	1453	A	-122.38	-94.71	179.98	1323	1324	1327	1325	1326
b3	0.3	2	1KQ5	HIS	2453	B	-122.63	-94.86	-179.9	3706	3707	3710	3708	3709
b3	0.3	3	1KZF	HIS	80	A	-112.31	-74.02	-177.37	996	997	1000	998	999
b3	0.3	4	1S9H	HIS	476	C	-134.83	-82.21	179.4	10802	10803	10806	10804	10805
b3	0.3	5	1YRZ	HIS	1369	A	-110.38	-85.63	-177.87	5733	5734	5737	5735	5736
b3	0.3	6	1YRZ	HIS	2369	B	-111.24	-84.34	-177.77	13959	13960	13963	13961	13962
b3	0.3	7	2FK9	HIS	31	A	-120.52	-102.64	-173.33	522	523	526	524	525
b3	0.3	8	3P08	HIS	491	A	-111.82	-83.75	-142.73	1593	1594	1597	1595	1596
b3	0.3	9	3P08	HIS	491	B	-110.53	-85.73	-143.3	5676	5677	5680	5678	5679
b3	0.3	10	1I9Y	HIE	827	A	-120.08	-74.42	-178.21	4525	4526	4529	4527	4528
b3	0.3	11	1JFR	HIE	185	A	-122.3	-82.82	-174.5	2643	2644	2647	2645	2646
b3	0.3	12	1JFR	HIE	185	B	-122.96	-82.86	-176.07	6510	6511	6514	6512	6513
b3	0.3	13	2DL2	HIE	146	A	-133.7	-113.17	-178.55	2174	2175	2178	2176	2177
b4	0.06	1	2GCB	HIS	316	A	-117.8	-68.84	179.9	4899	4900	4903	4901	4902
b4	0.06	2	1KOE	HIE	252	A	-145.53	-28.71	179.8	1778	1779	1782	1780	1781
b4	0.06	3	1YCK	HIE	96	A	-142.89	-25.94	-164.14	1311	1312	1315	1313	1314
b4	0.06	4	3ME8	HIE	126	B	-130	-31.05	172.66	4630	4631	4634	4632	4633
b4	0.18	1	1DLC	HIS	338	A	-116.05	-42.06	-178.09	4477	4478	4481	4479	4480
b4	0.18	2	1IUK	HIS	30	A	-118.54	-50.44	-178.01	450	451	454	452	453
b4	0.18	3	1IUL	HIS	30	A	-115.27	-52.46	-178.57	450	451	454	452	453
b4	0.18	4	1KCT	HIS	43	A	-138.43	-42.33	-179.43	373	374	377	375	376
b4	0.18	5	1TF1	HIS	126	B	-113.28	-51.27	-179.67	4661	4662	4665	4663	4664
b4	0.18	6	1TF1	HIS	126	D	-110.47	-52.47	-178.38	10145	10146	10149	10147	10148
b4	0.18	7	2IXO	HIS	209	A	-138.27	-47.88	168.3	3111	3112	3115	3113	3114
b4	0.18	8	2OCA	HIS	443	A	-112.3	-30.71	-178.74	7056	7057	7060	7058	7059
b4	0.18	9	3BZS	HIS	265	A	-122.03	-52.7	-179.39	272	273	276	274	275
b4	0.18	10	3H5E	HIS	5	B	-132.26	-44.53	179.83	2378	2379	2382	2380	2381
b4	0.18	11	3ILH	HIS	83	A	-123.8	-35.52	-161.42	1241	1242	1245	1243	1244
b4	0.18	12	3JXG	HIS	154	A	-122.56	-50.21	178.95	1458	1459	1462	1460	1461
b4	0.18	13	3JXG	HIS	154	B	-116.83	-52.62	-178.36	5444	5445	5448	5446	5447
b4	0.18	14	3JXG	HIS	154	D	-114.56	-57.54	179.11	13581	13582	13585	13583	13584
b4	0.18	15	1DDJ	HIE	621	A	-141.05	-30.74	177.71	1160	1161	1164	1162	1163
b4	0.18	16	1DDJ	HIE	621	B	-126.95	-42.55	178.96	4924	4925	4928	4926	4927
b4	0.18	17	1DDJ	HIE	621	C	-139.8	-35.18	178.57	8688	8689	8692	8690	8691
b4	0.18	18	1DDJ	HIE	621	D	-126.49	-47.91	178.91	12452	12453	12456	12454	12455
[truncated: 13,907 more rows]
