# Supplementary material for: 3D Interaction Homology: Computational Titration of Aspartic Acid, Glutamic Acid and Histidine Can Create pH-Tunable Hydropathic Environment Maps
Source: Front Mol Biosci. 2021 Nov 3;8:773385. doi: 10.3389/fmolb.2021.773385 (PMC8595396; doi:10.3389/fmolb.2021.773385)
Supplement: Supplementary file 4 [file Table5.xls]

## Sheet: pH 3.345
						Table S5: Clustering and other metrics for Aspartatic Acids in the dataset
Chess Square	Parse	Cluster ID	Unique Count	Total Count	Member Name	Similars Count	Composite Similarity	RMSD Heavy Atoms	RMSD All Atoms	RMSD Atom CG	Chi-1	stdev	Chi-2	stddev	Total SASA	stddev	Sidechain SASA	stddev	In(0)/Amb.(1)/Out(2)/NA(-1)	foutside	ΔΔG Deprot.	ΔΔG Hδ1-Proton	ΔΔG Hδ2-Proton	fprot	Σhydro(-)	stddev	fhydro(-)	Σhydro(+)	stddev	fhydro(+)	Σpolar(-)	stddev	fpolar(-)	Σpolar(+)	stddev	fpolar(+)
a1	.060	1	21	27			0.93469	0.314	0.262	0.286	63.8	8.1	-12.3	73.4	19.98	19.91	17.02	16.7		0.1481				0.1481	-11403.2	3555.58	0.108814	1157.11	244.66	0.0110416	-34100.2	16176.3	0.325399	58134.6	26220.5	0.554745
a1	.060	1			1	2	0.96561	0.325	0.241		70.7		-88.3		5.66		5.59		0		-2.32	4.39	-1.75		-12936			1057.86			-37261.7			62243.1
a1	.060	1			2	0									5.9		5.78		0		-2.29	3.35	-1.67		-14680.7			1041.87			-41728.4			68616.4
a1	.060	1			27	1	0.87398	0.386	0.352		68.9		11.5		15.48		11.64		0		-3.57	1101.67	-0.81		-13695.3			1287.31			-45872.2			75348.8
a1	.060	1			39	1	0.87335	0.35	0.329		57.5		28.4		11.77		11.77		0		-3.07	4.27	4.27		-8556.5			1390.77			-10372.7			37013.9
a1	.060	1			58	1	0.87516	0.232	0.19		70.6		0.1		5.23		4.31		0		-2.95	33.54	1.04		-15073.1			1321.33			-37673.9			66996.7
a1	.060	1			91	1	0.88498	0.307	0.26		79.8		-71.6		65.35		56.97		2		-3.24	-2.51	-2.51		-11939.3			598.4			-56645.6			85318.6
a1	.060	1			92	1	0.86463	0.39	0.343		58.6		56.9		36.59		16.09		0		-2.32	17.32	-1.04		-22023			1186.26			-29578.5			53291.2
a1	.060	1			108	1	0.8849	0.291	0.21		64		56.5		27.83		27.68		1		-2.11	-0.71	-1.67		-11277.1			777.64			-47081.3			69053
a1	.060	1			129	1	0.88777	0.433	0.331		56.2		-263.3		55.08		54.59		1		-4	0.32	-2.05		-12673.4			985.27			-77032.5			112288
a1	.060	1			130	2	0.87527	0.262	0.231		52.3		26.2		0.16		0.16		0		-1.45	1.53	-1.36		-9931.5			1581.64			-19698.6			26193.1
a1	.060	1			131	0									0.15		0.15		0		-1.46	3.73	-1.38		-10020.2			1600.44			-19907.9			26542
a1	.060	1			158	1	0.92148	0.352	0.343		64.2		13.1		7.83		4.31		0		-1.06	-1.6	-1.6		-7994.65			1406.52			-15058.4			18546.5
a1	.060	1			189	1	0.88741	0.382	0.322		50.8		81.6		25.61		12.81		0		-4.21	2.34	-2.45		-14655.1			1111.53			-40127.3			76368.2
a1	.060	1			200	2	0.90124	0.23	0.213		69.9		-12.2		11.36		11.36		0		-3.14	179.49	-1.64		-10148.6			1152.14			-26422.1			53291.2
a1	.060	1			202	0									11.64		11.64		0		-3	421.56	-1.39		-9952.74			1149.45			-26931.3			53285.5
a1	.060	1			206	1	0.86237	0.49	0.451		62.7		37.2		12.78		11.71		0		-4.13	31.59	31.59		-13238			734.64			-41933.5			76819.1
a1	.060	1			212	2	0.89838	0.375	0.272		58.4		81.4		8.92		8.92		0		-4.23	1312.05	-1.98		-10564.6			1194.8			-29026			64799.1
a1	.060	1			213	0									8.71		8.71		0		-4.17	1574.91	-1.87		-10208.2			1200.04			-28053.8			63398.7
a1	.060	1			220	2	0.89145	0.322	0.278		47.6		43.8		17.29		17.29		0		0.32	-1.09	-1.07		-4983.66			1156.22			-7713.68			8289.47
a1	.060	1			221	0									17.21		17.21		0		0.02	-0.95	-0.88		-4932.13			1207.29			-7619.51			8499.74
a1	.060	1			223	1	0.89683	0.357	0.275		61.4		-82.5		73.91		59.41		2		-0.83	-1.71	-1.62		-7794.94			923.04			-28228.4			30419
a1	.060	1			224	2	0.93149	0.267	0.233		72.3		-64		11.95		11.73		0		-3.58	592.47	-1.59		-9226.62			1170.3			-42301.8			73795.4
a1	.060	1			259	0									9.72		9.72		0		-4.66	275.94	-2.37		-8764.21			949.24			-61189.5			101618
a1	.060	1			229	1	0.85952	0.303	0.235		66.2		-88.6		6.54		6.54		0		-3.44	2.57	-2.61		-17140.1			1210.1			-34746.2			66747.4
a1	.060	1			235	1	0.88162	0.22	0.182		68.2		4.7		26.72		26.72		1		-4.76	-2.17	-2.32		-14370.7			1567.06			-49692.9			91690.2
a1	.060	1			236	1	0.91892	0.325	0.253		69.8		-76.4		56.88		43.35		1		-2.08	201.05	-1.49		-10945.5			1378.09			-38882.6			59966.3
a1	.060	1			255	1	0.85532	0.224	0.194		65.3		-25.9		3.28		3.28		0		-1.84	-1.79	-1.79		-10160.8			902.68			-19924.7			39193.9
a1	.060	17	22	23			0.94061	0.357	0.285	0.205	60.2	6.9	-11.8	89.3	61.26	14.1	55.88	11.83		0.8478				0.4783	-7155.47	2529.61	0.148561	548.32	97.73	0.0113842	-13430.5	8182.38	0.278844	27030.8	15048	0.561211
a1	.060	17			17	1	0.9511	0.28	0.238		75.9		-86.8		60.66		58.59		2		-0.91	48843.5	-0.56		-5761.29			466.56			-23463			30513.9
a1	.060	17			16	1	0.89623	0.411	0.365		56.8		27.9		67.56		63.79		2		0.46	-1.26	-1.26		-7674.47			651.76			-7543.47			9547.52
a1	.060	17			20	1	0.92702	0.294	0.231		68.1		-78.4		31.1		31.1		1		-1.61	-1.3	-1.3		-10538.7			754.19			-23684			38187.2
a1	.060	17			22	1	0.8864	0.371	0.287		73.1		36.3		73.23		63.53		2		-3.04	-2.52	-2.52		-4152.11			617.82			-4584.02			31660.7
a1	.060	17			33	1	0.88383	0.34	0.266		56.8		30.6		70.56		66.85		2		-3.12	-2.75	-2.75		-7319.4			423.24			-5050.69			31476.6
a1	.060	17			45	1	0.8841	0.389	0.301		65.6		47		60.35		46.64		1		-3.54	43.58	-2.17		-5496			498.11			-5020.98			32195.8
a1	.060	17			56	1	0.92073	0.322	0.245		61		11.9		66.05		64.1		2		-0.62	-1.57	-1.57		-3577.76			568.37			-7158.91			10152.2
a1	.060	17			57	1	0.9146	0.329	0.251		60.8		14		66.29		64.35		2		-0.22	-1.45	-1.45		-3550.16			567.4			-4342.33			6875.45
a1	.060	17			66	1	0.95534	0.349	0.251		61.7		65.8		61.34		59.86		2		-1.5	-0.55	-0.55		-6325.76			472.86			-17477.1			32145.2
a1	.060	17			69	1	0.92067	0.363	0.281		54.8		68.9		58.97		58.97		2		-1.78	-1.92	-1.92		-4894.79			475.72			-16918.2			21142.7
a1	.060	17			80	1	0.88162	0.5	0.418		63.2		86.7		62.37		60.47		2		-2.95	291.21	-1.97		-8854.6			726.14			-11303.2			38811.7
a1	.060	17			105	1	0.91543	0.384	0.303		53.6		62.9		63.03		63.03		2		-2.34	-2.23	-2.05		-12051.8			481.22			-34266.8			56477.2
a1	.060	17			111	1	0.872	0.352	0.271		61.9		54.7		68.59		68.59		2		-3.07	-2.28	-2.28		-12268.9			557.2			-18298.1			46797.6
a1	.060	17			133	1	0.88121	0.361	0.309		53.2		-127.1		48.01		44.82		1		-3.9	0.08	0.08		-7398.51			627.97			-7164.69			42724.3
a1	.060	17			144	1	0.89935	0.415	0.34		51.2		56.5		44		44		1		-2.82	-1.79	-2.15		-9084.32			657.39			-10831.8			35003.8
a1	.060	17			182	2	0.93328	0.299	0.234		54.8		-123.8		70.68		58.01		2		-1.26	-1.44	-1.38		-8494.37			376.95			-13563.1			14060.2
a1	.060	17			183	0									71.4		56.65		2		-1.15	-1.46	-1.83		-5479.41			431.3			-7066.71			8554.99
a1	.060	17			184	1	0.92725	0.311	0.246		58.1		-146.8		37.61		36.81		1		-1.71	78.96	-2.05		-5023.93			450.86			-20055.6			20705.9
a1	.060	17			191	1	0.91876	0.346	0.281		53.9		17.4		26.82		26.78		1		0.05	-0.93	-0.93		-4616.06			526.74			-17506.8			15574.4
a1	.060	17			232	1	0.91963	0.432	0.363		47.7		73		70.69		54.09		1		-2.3	-2.63	-2.55		-5150.36			574.83			-6971.42			17990.4
a1	.060	17			233	1	0.94117	0.402	0.319		64.9		-259.2		70.38		57.6		2		-3.87	2150.03	-2.55		-9296.91			482.18			-28823.3			58398.4
a1	.060	17			248	1	0.89618	0.352	0.288		69.1		2.5		83.32		62.13		2		1.13	-1.05	-1.05		-7399.02			659.81			-9508.15			10424.8
a1	.060	17			258	1	0.89572	0.319	0.245		63.3		14.2		75.87		74.54		2		-0.69	-1.35	-1.35		-10167.1			562.74			-8299.93			12287
a1	.060	64	31	47			0.90628	0.234	0.202	0.218	59.5	6.7	30.2	56.5	29.16	20.29	25.01	18.18		0.2872				0.1702	-12393.6	3427.84	0.116858	823.59	258.06	0.00776548	-34297.3	12130.5	0.323383	58543.2	21011.5	0.551994
a1	.060	64			64	1	0.92701	0.063	0.073		54.2		26.6		37.6		37.41		1		-3.27	-2.17	-2.17		-17474.9			608.79			-47385.3			78326.8
a1	.060	64			3	2	0.87474	0.238	0.227		57.2		62.9		13.67		13.67		0		-0.81	-1.65	-1.57		-7824.88			1108.17			-10495.9			15077
a1	.060	64			5	0									11.45		11.45		0		-0.52	-1.62	-1.52		-6850.43			1154.54			-6981.24			10742.8
a1	.060	64			4	1	0.86925	0.192	0.181		47.3		56.5		13.73		13.73		0		-0.78	-1.6	-1.53		-6577.9			1097.96			-8282.3			11252.5
a1	.060	64			10	1	0.87995	0.348	0.303		56.1		76.5		0.69		0.68		0		0.3	17.38	-1.73		-6547.68			898.45			-15895.9			24571.3
a1	.060	64			18	5	0.87969	0.17	0.149		50.2		30.5		0		0		0		-1.9	27.47	-0.9		-16993.8			1318.81			-33369.9			52089.8
a1	.060	64			23	0									0.05		0.05		0		-2	31.82	-1.11		-16503.3			1278.03			-32430			51234.4
a1	.060	64			163	0									0		0		0		-1.76	13.42	-1.14		-16540.4			1265.08			-31537.3			49268.9
a1	.060	64			164	0									0.01		0.01		0		-1.81	21.42	-1.17		-16730.9			1284.48			-31779			49490.3
a1	.060	64			257	0									0.03		0.03		0		-1.51	15.39	-0.29		-15258.1			1184.57			-30923.4			47740.4
a1	.060	64			19	1	0.90492	0.174	0.171		46.7		44.6		25.38		25.33		1		-2.52	9.6	-1.99		-9951.76			851.09			-26253			48849.6
a1	.060	64			21	1	0.88895	0.123	0.118		66.8		26.7		19.83		19.83		0		-2.41	-0.41	-0.41		-11328.5			900.39			-41938.8			65711.6
a1	.060	64			25	6	0.89821	0.235	0.199		61.5		-11.7		23.82		17.8		0		-3.79	25.68	-0.93		-13090.7			748.88			-39026.4			70495.4
a1	.060	64			26	0									21.29		16.45		0		-3.79	193.49	-1.27		-12412.8			669.53			-39528.8			71741.9
a1	.060	64			60	0									33.94		19.24		0		-3.39	216.66	-0.9		-15828.7			693.32			-42127.5			74070.8
a1	.060	64			119	0									36.23		17.32		0		-4.47	126.5	-1.71		-18236.3			731.02			-47566.7			88658.2
a1	.060	64			171	0									22.61		17.24		0		-4.06	142.42	-1.03		-13752.8			632.24			-42409.4			77246.5
a1	.060	64			175	0									20.45		16.22		0		-3.95	2294.51	-0.84		-13302			715.86			-39714.2			74687
a1	.060	64			29	1	0.90853	0.237	0.254		80		25.9		25.3		25.3		1		-2.81	0.78	-1.3		-18846.1			693.81			-37152.2			68410.5
a1	.060	64			32	1	0.86951	0.542	0.412		59.9		-92.2		39.99		26.51		1		-2.4	-1.8	-2.02		-7684.71			659.87			-40523.4			63526
a1	.060	64			36	1	0.85175	0.271	0.245		59.9		-22.7		32.43		21.72		0		-1.37	8.85	-1.32		-11504.4			986.99			-17399.5			29467.1
a1	.060	64			41	1	0.88306	0.182	0.147		61.9		45.8		10.2		10.2		0		-2.09	-1.72	-1.72		-11744.8			1124.08			-37609.4			57532.9
a1	.060	64			61	2	0.91217	0.15	0.138		63.3		10.1		40		26.19		1		-4.09	2820.63	-0.22		-12280.1			519.3			-36899.6			74167.8
a1	.060	64			62	0									41.63		28.85		1		-3.28	436.17	-1.12		-10751.6			506			-26749.5			58126.8
a1	.060	64			73	2	0.92435	0.07	0.082		52.8		33.1		56.23		55.42		1		-3.36	1.89	0.2		-14348.1			637.45			-49485			81191.9
a1	.060	64			74	0									56.83		55.74		1		-3.54	-0.59	-0.59		-13092.5			636.99			-51609.2			84204.4
a1	.060	64			88	1	0.90371	0.132	0.119		63.2		31.3		49.79		46.33		1		-1.82	1.11	1.11		-18712.3			659.25			-52099.2			72519.9
a1	.060	64			106	1	0.89534	0.409	0.335		69.2		80.4		8.3		8.3		0		-5.65	-1.77	-2.95		-14226.2			1058.05			-44749.8			92584.1
a1	.060	64			114	1	0.93344	0.555	0.4		62.1		205.9		59.6		59.05		2		-0.65	-2.33	-2.33		-11292.2			542.22			-20777.5			29162.4
a1	.060	64			115	2	0.89623	0.202	0.185		63.5		16.5		5.35		4.89		0		-4.07	75.35	-1.16		-14138.4			882.56			-44776.6			79079.5
a1	.060	64			116	0									5.35		4.89		0		-4.07	316.15	-0.88		-14277.6			879.17			-44461.2			79249.4
a1	.060	64			148	1	0.88932	0.367	0.27		63.9		-57.2		16.1		6.54		0		-2.43	0.64	0.64		-12567.4			835.86			-39289.2			63969
a1	.060	64			152	1	0.89241	0.545	0.382		55.6		198.3		72.45		55.14		1		-1.51	-2.11	-2.11		-12173.5			594.26			-44793.9			53860.2
a1	.060	64			155	2	0.87822	0.086	0.082		60.8		27.3		39.23		39.23		1		-2.76	-2.18	-2.18		-12333.8			1152.83			-56558.3			82632.3
a1	.060	64			156	0									31.8		31.8		1		-1.5	-2.16	-2.12		-8926.15			1252.21			-22211.1			29669.7
a1	.060	64			161	1	0.8891	0.669	0.568		46.2		-89.7		35.1		34.95		1		-2.49	617.22	-1.63		-14965.9			700.35			-14596.8			38299.3
a1	.060	64			167	3	0.88699	0.135	0.128		61.8		25.5		29.07		29.07		1		-2.73	46.92	-1.81		-6224.81			596.89			-28480.8			53897.9
a1	.060	64			168	0									32.81		32.81		1		-3.13	899.4	-1.62		-6057.23			538.83			-31227.5			60980.3
a1	.060	64			170	0									31.54		31.54		1		-3.64	60.16	-2.14		-8585.92			666.82			-34529.2			67420.7
a1	.060	64			169	1	0.88542	0.154	0.139		60.9		18.4		32.02		32.01		1		-3.87	4.26	-2.04		-10163.1			713.54			-43698.8			81585.8
a1	.060	64			176	1	0.87122	0.519	0.475		69.7		-59.2		5.1		5.08		0		-4.12	17.42	17.42		-13173.6			1205.54			-46169.3			84847.4
a1	.060	64			188	1	0.88844	0.149	0.123		64.1		39.2		36.91		23.09		1		-2.71	0.26	-1.51		-13846.9			850.76			-17869.2			45466.4
a1	.060	64			193	1	0.91503	0.534	0.372		57		187.5		69.41		62		2		-1.6	-1.54	-1.54		-9011.61			399.79			-35219.1			51038.2
a1	.060	64			194	1	0.90025	0.102	0.087		63.4		31.9		47.5		47.5		1		-2.96	0.2	-1.85		-11638.8			610.01			-27699.9			57150.6
a1	.060	64			230	1	0.90736	0.249	0.202		61.9		61.2		52.23		33.28		1		-2.38	19.51	-0.98		-12649			518.49			-36641.1			65830.7
a1	.060	64			237	1	0.9203	0.193	0.18		63.5		18.2		70.81		54.99		1		-1.06	-1.37	-1.29		-8760.21			540.95			-17559.7			23227.2
a1	.060	64			256	1	0.92289	0.112	0.112		57.5		18.9		56.81		56.81		2		-1.61	-1.58	-1.58		-13318.8			604.49			-43493.2			61176.4
a1	.060	77	13	18			0.94273	0.211	0.265	0.216	69.2	7.6	72.7	55.5	29.23	18.82	25.16	16.7		0.1944				0.7778	-8000.8	2683	0.143791	881.1	239.77	0.0158352	-20971.9	10431.1	0.376908	25788.2	18103.9	0.463466
a1	.060	77			77	3	0.97918	0.081	0.137		71.7		81.8		13.57		13.57		0		3.2	0	0		-7644.77			1105.93			-26427.5			20753.3
a1	.060	77			97	0									14.4		14.4		0		3.36	-0.2	-0.2		-7963.28			1283.23			-26027			20769
a1	.060	77			204	0									14.28		14.28		0		2.91	-0.21	-0.21		-7916.97			1077.43			-30822.5			25511.8
a1	.060	77			6	1	0.94602	0.141	0.201		59.5		82.9		14.81		14.81		0		2.75	-0.32	-0.32		-8766.23			946.2			-28895.3			24080.7
a1	.060	77			28	1	0.82205	0.262	0.335		57.9		57.1		43.81		43.81		1		-1.29	-1.75	-1.68		-5764.46			808.77			-8389.28			14060.7
a1	.060	77			50	1	0.87331	0.112	0.215		68.2		69.1		51.18		51.18		1		-1.33	19.68	-0.86		-8606.17			568.88			-32782			48724.3
a1	.060	77			67	1	0.85609	0.636	0.704		80.9		-60.9		62.94		31.63		1		-0.35	0.19	-1		-5928.67			1175.29			-8804.18			11177.2
a1	.060	77			71	2	0.91364	0.15	0.213		64.7		81.5		15.85		15.85		0		3.92	-0.31	-0.31		-7106.39			810.46			-15500.5			11970.3
a1	.060	77			72	0									15.99		15.99		0		3.71	-0.39	-0.39		-6860.97			821.13			-16622.3			13152.3
a1	.060	77			76	1	0.95555	0.057	0.12		69.8		74.5		13.35		13.35		0		3.78	0.12	0.12		-7543.03			1236.75			-25323			18094.8
a1	.060	77			126	1	0.93233	0.141	0.2		62.4		85.1		10.86		10.86		0		2.55	-0.15	-0.15		-8697.8			1012.32			-28511.5			25860.8
a1	.060	77			207	2	0.82778	0.22	0.252		86.7		66.6		10.16		9.73		0		-0.68	-0.52	-1.73		-9245.76			1012.62			-6880.11			11465.9
a1	.060	77			208	0									13.81		13.46		0		-0.51	-1.19	-1.6		-5039.96			952.19			-6435.47			10736.9
a1	.060	77			240	2	0.80807	0.109	0.161		67.1		66.8		36.18		16.81		0		-2.6	-1.27	-1.57		-12723.8			543.11			-23472.5			51137.5
a1	.060	77			241	0									36.17		16.8		0		-3.86	0.17	-0.47		-16386			554.64			-36922			74649
a1	.060	77			245	1	0.80136	0.254	0.295		76.4		84.8		49.1		48.64		1		-1.04	-1.91	-1.91		-5477.54			691.43			-6780.23			10890.8
a1	.060	77			247	1	0.82838	0.427	0.452		62		7.3		42.67		42.67		1		-0.33	-1.3	-1.3		-6618.31			757.51			-12685.5			17083.4
a1	.060	77			249	1	0.83856	0.638	0.589		62.8		252		67.09		65.04		2		-2.05	1.73	-1.6		-5724.3			501.9			-36214			54068.7
a1	.060	86	16	18			0.94031	0.329	0.414	0.24	60.8	7	25.1	84.1	52.53	16.27	47.64	14.71		0.6944				0.3889	-10309.2	3745.9	0.141191	661.5	156.46	0.00905968	-22759.9	10627.3	0.311712	39285.3	17264.1	0.538038
a1	.060	86			86	1	0.96525	0.258	0.429		49.1		14.5		38.89		38.86		1		-1.98	-2.31	-2.31		-6037.16			705.53			-10220.7			19159.5
a1	.060	86			42	1	0.93387	0.463	0.499		67.1		-161.7		54.84		54.84		1		1.42	21.23	1.23		-9773.42			551.61			-53471.3			48788.3
a1	.060	86			44	1	0.91644	0.554	0.611		59.8		-73.6		31.14		27.52		1		-3	8.14	-1.67		-12556.3			796.34			-16546.9			42375.1
a1	.060	86			51	1	0.90676	0.294	0.403		55.9		42.6		61.71		56.52		2		-1.74	-1.69	-1.69		-6660.91			1025.89			-7008.34			13709.2
a1	.060	86			63	1	0.93399	0.259	0.36		56.8		24.8		64.26		62.37		2		-2.84	-2.14	-2.14		-18110.6			1022.16			-20059.2			48118.1
a1	.060	86			68	1	0.93192	0.228	0.33		66.9		51		69.5		57.33		2		-3.86	-0.58	-1.75		-15861.3			691.29			-23230.8			57644.3
a1	.060	86			87	1	0.94538	0.264	0.369		49.4		12.5		40.06		40.04		1		-2.22	1.28	-1.75		-10063.6			714.81			-27816			47110.9
a1	.060	86			93	1	0.89848	0.408	0.54		68.9		-30.7		21.96		19.68		0		1.13	-1.74	-1.74		-6409.07			545.96			-15931.8			19863.7
a1	.060	86			100	2	0.90557	0.458	0.497		68.6		176.1		27.41		24.86		1		1.49	-1.2	-1.55		-7489.73			538.42			-21013.5			24170.4
a1	.060	86			173	0									32.65		30.51		1		-0.83	-0.62	-1.45		-9376.33			628.06			-23485.3			23459.6
a1	.060	86			112	2	0.92363	0.204	0.24		63.8		59.6		65.19		62.16		2		-2.96	168.18	-1.14		-13862.9			674.3			-33451.2			59421.1
a1	.060	86			113	0									61.86		61.29		2		-2.94	64.17	-1.1		-15434.8			739.62			-35460.2			62900.9
a1	.060	86			165	1	0.89313	0.224	0.259		65.4		49.8		80.92		68.25		2		-4.22	134.54	-2.07		-7861.74			536.68			-30865.2			67409.9
a1	.060	86			166	1	0.94301	0.289	0.329		48.3		48.7		65.15		60.82		2		-3.86	-2.59	-2.59		-6179.09			478.41			-23183.5			53891.7
a1	.060	86			186	1	0.90545	0.267	0.44		67.3		10.1		61.09		60.96		2		-1.11	-2.27	-2.27		-4930.74			664.08			-8901.28			12957.9
a1	.060	86			196	1	0.89164	0.362	0.516		66.2		74.7		60.27		49.46		1		-1.21	-1.49	-1.49		-11039.4			485.12			-19238.4			25359.9
a1	.060	86			231	1	0.88223	0.275	0.43		51.1		58.5		62.61		35.85		1		-1.16	3.09	-1.06		-10725.4			516.87			-20172			37531
a1	.060	86			246	1	0.89871	0.46	0.535		61.9		-136.6		46.11		46.11		1		-2.38	181.57	-1.54		-13192.6			591.77			-19622.7			43263.2
a1	.060	153	20	27			0.9739	0.335	0.271	0.221	55.8	6.4	92.7	77.9	56.19	16.44	50.89	13.72		0.7593				0.037	-13386.8	3875.35	0.121869	652.82	98.7	0.00594306	-31480.2	15038.6	0.286585	64326	20674.6	0.585603
a1	.060	153			153	1	0.99015	0.238	0.182		53.3		50.8		66.84		61.26		2		-2.94	-2.17	-2.17		-11910.3			659.55			-27095.8			55054.6
a1	.060	153			34	1	0.93269	0.272	0.213		49.8		71		36.63		32.16		1		-4.25	-2.72	-2.73		-7869.74			609.96			-6856.58			39615
a1	.060	153			35	2	0.94936	0.269	0.208		49.8		70.7		35.32		30.87		1		-4.39	-2.76	-2.76		-8946.31			614.04			-11779			45887.2
a1	.060	153			137	0									42.45		37.61		1		-4.81	-1.12	-2.86		-11543.4			585.9			-24697.7			65649.1
a1	.060	153			65	1	0.91903	0.381	0.292		55		206.6		69.09		66.99		2		-0.94	750.27	-1.13		-10880.8			636.63			-28227.4			32085.8
a1	.060	153			75	1	0.9395	0.324	0.264		60.4		13.4		65.18		61.8		2		-3.38	-2.52	-2.52		-12721.8			690.73			-22748			52402.4
a1	.060	153			78	1	0.9243	0.425	0.353		54.8		208.2		50.26		50.26		1		-1.42	-1	-1.31		-11677.1			763.77			-22913.5			37676.9
a1	.060	153			79	2	0.97058	0.385	0.293		48.9		224.3		42.97		42.97		1		-2.06	40.27	-1.29		-15639.3			739			-41293.7			62978.4
a1	.060	153			216	0									61.83		61.73		2		-4.14	70.17	-1.96		-18933.9			738.16			-44255.6			83158.1
a1	.060	153			90	1	0.89705	0.358	0.304		53.9		47.2		72.15		60.21		2		-3.45	7.28	7.28		-13324.3			596.05			-27037.5			58083.2
a1	.060	153			94	1	0.90491	0.511	0.458		62.8		15		86.58		65.85		2		-2.81	-1.37	-1.3		-11363.9			559.94			-39018.2			64494.4
a1	.060	153			134	2	0.93066	0.262	0.208		55		70.1		45.08		39.47		1		-4.39	-1.17	-2.73		-9767.77			608.88			-10242.6			46224.5
a1	.060	153			139	0									53.22		48.76		1		-4.25	-3.11	-2.93		-10261.9			548.83			-10886.6			45629
a1	.060	153			135	2	0.96547	0.263	0.208		54.8		71.7		38.3		32.42		1		-5.34	-1.64	-2.03		-14568.3			597.28			-39471.4			84757.2
a1	.060	153			140	0									38.83		34.27		1		-5.88	-3.14	-3.04		-12573.8			554.65			-36532.3			85464.5
a1	.060	153			136	1	0.94975	0.3	0.245		57.3		72.6		40.44		36.28		1		-4.97	-0.74	-2.98		-11551.2			647.02			-16272.1			57859.9
a1	.060	153			138	1	0.95944	0.305	0.26		61.3		70.3		38.5		33.74		1		-4.83	-1.61	-2.02		-13475.5			581.31			-31517.7			74402.1
a1	.060	153			143	1	0.92568	0.293	0.255		59.3		74		45.07		45.02		1		-3.18	252.49	-2.04		-12784.7			596.87			-19289.4			48609.6
a1	.060	153			150	2	0.93941	0.398	0.349		71.8		-6.5		69.3		66.92		2		-3.43	190.96	2.53		-22937.4			692.36			-71738			117744
a1	.060	153			162	0									32.26		26.52		1		-4.11	1999.43	4.53		-15602.3			680.36			-36303.7			73275.6
a1	.060	153			160	1	0.91254	0.315	0.269		64.4		27.9		68.92		66.58		2		-2.02	90.98	-1.46		-16730.7			940.64			-40285.2			61138.1
a1	.060	153			205	1	0.93441	0.4	0.345		55.7		37.8		96.17		63.71		2		-1.61	-1.55	-1.55		-7342.07			530.68			-23229			37097
a1	.060	153			210	1	0.92192	0.363	0.306		67.6		35.7		77.89		66.59		2		-4.48	-2.41	-2.41		-10036			513.36			-34200.9			74395.9
a1	.060	153			211	1	0.95733	0.247	0.196		48.6		47.2		60.78		59.37		2		-3.21	-0.2	-2.06		-10787.2			575.08			-28594.5			58133
a1	.060	153			217	3	0.96474	0.364	0.264		48.3		222.8		62.05		61.99		2		-4.05	50.97	-1.86		-18972.7			780.33			-45445.3			83325.2
a1	.060	153			218	0									59.84		59.72		2		-4.2	104.56	-1.97		-19005.9			794.99			-48027.9			88331.3
a1	.060	153			219	0									61.09		61.03		2		-4.29	72.08	-1.56		-20235.9			789.89			-62004.6			103330
a1	.060	157	21	27			0.89346	0.379	0.312	0.273	64.7	10.3	-149.6	127.5	34.92	23.48	28.33	19.23		0.3148				0.5926	-8269.23	2808.43	0.11099	534.58	201.51	0.00717514	-25099.8	15339.6	0.336891	40600.8	27946.6	0.544945
a1	.060	157			157	1	0.8898	0.309	0.234		65.4		-158.5		11.88		11.88		0		-3.91	-0.71	-1.94		-7323.29			710.62			-14649.1			48533.5
a1	.060	157			8	2	0.8698	0.372	0.306		68.6		-11.2		33.95		33.95		1		-2.57	19.72	-1.25		-8620.31			541.59			-19141.5			41991.9
a1	.060	157			9	0									18.97		18.97		0		-2.14	4.77	-1.17		-8783.97			577.28			-17114.5			36104.9
a1	.060	157			11	2	0.83109	0.398	0.357		43.2		-334		2.78		1.57		0		2.53	-1.84	-1.84		-6800.56			813.71			-20655			27767.2
a1	.060	157			14	0									2.43		2.41		0		1.82	-1.86	-1.86		-7143.68			935.65			-17391.6			23989.5
a1	.060	157			37	1	0.84705	0.417	0.367		78.8		-49.3		38.54		4.14		0		2.33	-0.18	-0.18		-6118.71			134.84			-11574.2			9101.3
a1	.060	157			38	1	0.89214	0.48	0.393		57.2		-294.9		58.14		46.93		1		-1.57	-1.96	-1.96		-11680.9			417.51			-30753.9			42018.3
a1	.060	157			48	1	0.91682	0.338	0.248		64.8		-276.3		84.92		36.5		1		1.97	-1.87	-1.77		-8896.69			296.36			-41274			46881
a1	.060	157			59	1	0.8524	0.466	0.396		68.1		-171.4		26.44		16.79		0		0.15	-1.84	-1.9		-7567			798.26			-17865.5			23694.7
a1	.060	157			83	1	0.87026	0.342	0.275		55.8		17.2		65.86		53.07		1		-3.77	51.39	-0.8		-10738.9			508.16			-57323.2			88584.9
a1	.060	157			98	1	0.85876	0.33	0.274		56.6		-308.8		36.37		35.58		1		0.19	4.06	-2.08		-10252.8			407.78			-17295.2			35136.1
a1	.060	157			99	1	0.8842	0.359	0.287		55.2		-335.1		64.01		63.76		2		-0.92	-1.75	-1.59		-3817.62			389.16			-7667.63			11213.1
a1	.060	157			117	1	0.90526	0.413	0.371		85.2		-32.2		30.77		29.54		1		-4.15	0.07	0.07		-12031.7			368.15			-54416.9			94243.6
a1	.060	157			128	1	0.85912	0.366	0.308		70.4		0.4		17.93		17.93		0		-2.11	40.19	-1.07		-8197.41			62.74			-20070.5			39673.7
a1	.060	157			142	1	0.87581	0.362	0.301		52		-316		75.79		65.98		2		-4.86	0.15	0.15		-10167.1			321.5			-46304.4			87864.7
a1	.060	157			146	3	0.83491	0.531	0.452		90.4		-164.9		5.99		5.45		0		0.9	-1.51	-1.89		-6481.19			744.07			-21632.1			26618.7
a1	.060	157			147	0									11.46		9.58		0		-0.02	-1.45	-1.47		-10536.7			771.24			-17970.4			22627.9
a1	.060	157			172	0									8.51		6.93		0		2	-1.68	-1.72		-7527.37			773.65			-18044.8			21744.7
a1	.060	157			159	1	0.8693	0.317	0.257		57.5		18		66.47		51.19		1		-1.37	5.42	-1.5		-6624.25			452.82			-20887.3			26829.5
a1	.060	157			178	2	0.86957	0.434	0.366		67.2		-135.5		11.74		9.11		0		-0.02	-1.5	-1.5		-3653.25			483.41			-12347.5			14510.7
a1	.060	157			180	0									11.65		9.01		0		0	-1.51	-1.51		-3659.61			483.05			-12377.4			14547.8
a1	.060	157			222	1	0.87396	0.301	0.222		61.6		-338.4		30.1		29.67		1		-5.18	908.16	-1.99		-14162.8			601.22			-64161.2			111937
a1	.060	157			227	1	0.84819	0.317	0.247		60.3		-315.5		57.57		52.86		1		-2.32	1.56	-2.01		-6604.58			509.19			-24939.1			43217.5
a1	.060	157			242	2	0.84913	0.347	0.27		71.8		-3.8		41.99		41.99		1		-0.56	-1.08	-1.08		-5554.11			535.67			-8667.66			10503.1
a1	.060	157			243	0									40.05		40.05		1		-1.01	-1.26	-1.26		-5998.54			565.86			-8966.9			12074.9
a1	.060	157			244	1	0.85866	0.306	0.221		67.9		-168.3		35.11		32.4		1		-4.85	-2.47	-2.47		-10044.3			574.47			-37299.3			78773.1
a1	.060	157			252	1	0.85043	0.362	0.302		63.2		-172		53.33		37.64		1		-2.02	21.76	5.07		-14281.8			655.8			-36904.6			56038.3
a1	.060	174	16	19			0.90099	0.347	0.415	0.341	53.8	15.6	106.2	104.9	68.24	16.09	59.87	12.56		0.8421				0.7895	-4880.51	2341.64	0.14799	447.86	172.36	0.0135803	-10743	6450.62	0.325757	16907.2	14243.7	0.512672
a1	.060	174			174	1	0.9098	0.484	0.489		69		179.2		52.19		51.95		1		-0.94	12199.7	-1.97		-5707.73			583.2			-6574.72			9387.25
a1	.060	174			12	1	0.81644	0.27	0.366		65.2		7.3		62.99		62.5		2		-1.58	-2.24	-2.24		-4331.33			845.98			-2496.25			9026.54
a1	.060	174			15	1	0.85149	0.422	0.495		76.9		280.7		39.4		31.16		1		-1.6	-1.75	-1.75		-7599.61			344.51			-24469.6			41084.8
a1	.060	174			43	1	0.88911	0.393	0.514		43.5		0.7		73.99		73.89		2		0.4	-1.14	-1.15		-2804.76			341.92			-4160.4			3636.72
a1	.060	174			84	1	0.83165	0.18	0.251		62.8		45.3		70.52		66.54		2		0.93	-0.92	-0.92		-2885.39			393.66			-4310.35			3655.37
a1	.060	174			85	1	0.85912	0.262	0.322		47.8		70.4		51.02		47.74		1		-3.01	-2.35	-2.35		-10719.9			366.89			-14646			39737.3
a1	.060	174			120	3	0.84849	0.243	0.306		61.7		18.4		68.65		64.17		2		0.61	-1.07	-1.07		-4147.94			585.13			-13161.9			16219.1
a1	.060	174			122	0									70.49		65.95		2		0.31	-1.12	-1.12		-3847.5			573.1			-12654.9			15278.8
a1	.060	174			190	0									55.93		52.1		1		-0.09	-1.62	-1.62		-4543.54			507.36			-17964.4			21472
a1	.060	174			125	1	0.93081	0.248	0.292		59.7		62.4		103.58		72.64		2		0.56	-1.36	-1.36		-3090.59			331.76			-6873.28			6695.11
a1	.060	174			127	1	0.82987	0.274	0.326		57.6		7.8		50.37		41.09		1		-2.96	-0.72	-0.72		-9130.82			288.42			-11405.7			44012.6
a1	.060	174			149	1	0.82935	0.525	0.518		55		187.6		56.68		52.34		1		1.05	-1.12	-1.26		-8131.6			600.79			-3070.16			2836.24
a1	.060	174			151	1	0.83658	0.433	0.457		64.7		286.8		74.71		66.23		2		-1.18	-1.08	-1.08		-4385.87			239.83			-18463.8			32347
a1	.060	174			177	1	0.80452	0.215	0.289		53.9		13.5		61.56		61.01		2		2.23	-0.08	-0.08		-2729.66			679.9			-5958.21			2375.8
a1	.060	174			201	2	0.86665	0.331	0.46		43.2		40.1		78.45		59.42		2		-0.87	-1.33	-1.33		-3255.1			293.22			-6553.14			9864.13
a1	.060	174			203	0									77.35		57.89		2		-1.66	0.8	-1.16		-5765.34			289.06			-21550.8			35820.7
a1	.060	174			250	1	0.84277	0.512	0.505		43.9		245		63.59		63.59		2		-1.34	12.15	-1.8		-4481.85			313.49			-15079			20382.1
a1	.060	174			251	1	0.79026	0.329	0.443		36.4		63.3		84.58		56.58		2		3.61	0.31	0.31		-3245.8			678.81			-10707.8			3832.59
a1	.060	174			253	1	0.8464	0.702	0.843		3.9		101.9		100.58		90.83		2		0.97	-1.11	-1.11		-1925.41			252.39			-4016.78			3572.2
a1	.060	185	13	14			0.97048	0.387	0.475	0.27	62	8.9	38.4	92.1	38.14	21	37.42	20.07		0.5				0.6429	-7436.49	2325.64	0.147074	753.03	224.02	0.014893	-16340	9910.9	0.323163	26033.3	20155.6	0.51487
a1	.060	185			185	1	0.98658	0.343	0.427		56.2		26.1		37.66		37.66		1		1.14	-0.54	-0.54		-5589.46			681.97			-4977.88			5720.05
a1	.060	185			7	1	0.89846	0.386	0.483		71.3		166.5		43.26		43.26		1		-3.58	-2.04	-2.04		-10868			833.79			-33769.2			66725.5
a1	.060	185			46	1	0.9075	0.39	0.529		80.4		92.6		35.89		35.89		1		-1.27	-1.66	-1.52		-6120.28			756.84			-11632.6			16814.2
a1	.060	185			47	1	0.89943	0.327	0.413		50.8		199.4		53.73		52.39		1		0.75	19.9	19.9		-7122.67			562.68			-31109.8			31951.7
a1	.060	185			49	1	0.84856	0.407	0.481		61.4		16.4		70.01		65.66		2		-0.84	-1.66	-1.57		-4512.47			588.08			-19687.1			22957.8
a1	.060	185			70	1	0.86032	0.314	0.406		50.6		62.4		52.51		52.51		1		0.41	-1.55	-1.55		-6845.24			530.13			-8769.26			11943.4
a1	.060	185			81	2	0.89104	0.399	0.47		73.3		-17.6		2.67		2.67		0		-4.01	164.53	-1.05		-10413			1239.86			-24572.7			60374.4
a1	.060	185			82	0									16.37		16.37		0		-2.57	0.58	0.58		-9103.31			1234.45			-20881.2			44775.4
a1	.060	185			96	1	0.8651	0.42	0.533		62.2		2.2		36.19		36.01		1		14.51	14.04	14.07		-10557.8			744.93			-10802.8			13425.6
a1	.060	185			103	1	0.89383	0.462	0.544		56.8		51.7		26.07		26.07		1		0.41	-0.95	-0.95		-5545.78			899.03			-6727.87			8314.53
a1	.060	185			110	1	0.87057	0.426	0.503		67.4		-48.2		58.93		58.51		2		0.5	-0.24	-0.42		-9139.33			623.24			-5826.49			7249.87
a1	.060	185			118	1	0.9188	0.407	0.49		54.2		-107.4		0		0		0		-1.69	21.43	13.02		-9225.19			680.3			-29521.5			48501.2
a1	.060	185			121	1	0.87344	0.449	0.523		64.6		15.7		67.81		64.01		2		0.02	-1.06	-1.06		-5509.74			519.8			-15868			19283.2
a1	.060	185			187	1	0.93057	0.376	0.46		51.1		-100		32.88		32.88		1		-0.74	-1.63	-1.63		-3558.7			647.28			-4614.02			6429.27
a1	.060	197	17	21			0.92878	0.331	0.383	0.328	66.1	14.6	18.4	74.6	62.29	10.45	55.65	8.65		0.7143				0.8571	-4838.02	1074.16	0.216296	562.62	171.23	0.0251534	-6094.65	1911.78	0.272477	10872.3	7815.39	0.486074
a1	.060	197			197	1	0.94968	0.192	0.221		61		8.7		69.91		61.35		2		0.67	-0.86	-0.86		-3689.85			497.97			-3665.86			4117.01
a1	.060	197			13	1	0.93089	0.312	0.311		66.9		86.6		76.3		66		2		0.04	-0.8	-0.8		-5151.2			404.06			-7784.91			8282.14
a1	.060	197			30	2	0.88052	0.295	0.359		74.2		-28.2		60.95		60.95		2		-1.05	-1.47	-1.47		-4567.86			431.83			-5190.9			9256.4
a1	.060	197			31	0									60.95		60.95		2		-1.06	-1.47	-1.47		-4570.41			431.86			-5191.02			9233.47
a1	.060	197			40	1	0.88493	0.25	0.311		60.1		83.8		75.72		65.11		2		-2.72	-2.64	-2.47		-3770.04			439.71			-6254.82			26801.8
a1	.060	197			52	4	0.88455	0.237	0.357		43.7		73.7		54.88		51.22		1		-0.54	0.18	-1.61		-4839.75			667.88			-5845.48			11583.7
a1	.060	197			53	0									54.89		51.44		1		-0.36	-1.66	-1.6		-4631.17			653.01			-6536.72			9532.62
a1	.060	197			54	0									54.4		50.99		1		-0.37	-1.66	-1.61		-4705.52			653.97			-6451.12			9413.42
a1	.060	197			55	0									54.49		50.9		1		-0.57	-0.62	-1.64		-4954.29			667.35			-5547.81			11065.8
a1	.060	197			89	1	0.85693	0.436	0.512		81.5		-35.6		37.85		37.85		1		0.28	-1.05	-1.05		-8209.5			879.63			-4037.64			4716.68
a1	.060	197			109	1	0.9022	0.411	0.471		73.2		-54.9		55.74		42.24		1		0.42	-0.59	-0.59		-3734.78			403.73			-10113.8			11272.5
a1	.060	197			123	1	0.92763	0.418	0.571		92.6		-55.3		73.85		64.87		2		0.1	-1.1	-1.1		-3944.66			503.46			-4882.54			5641.35
a1	.060	197			132	1	0.86557	0.346	0.418		74.4		-41.6		62.36		61.6		2		2.08	-0.18	-0.18		-3471.8			530.42			-4676.94			3557.26
a1	.060	197			141	1	0.83778	0.185	0.209		59.5		25.5		54.41		46.06		1		1.33	-1.25	-1.15		-5841.27			1051.94			-5608.76			8419.31
a1	.060	197			154	1	0.86581	0.661	0.663		91.5		121.9		55.74		47.65		1		-1.35	-2.17	-2.17		-4831			669.68			-5171.98			7169.32
a1	.060	197			192	1	0.87267	0.195	0.297		55.6		15.2		81.18		71.35		2		-2.27	-1.76	-1.75		-4989.81			233.27			-9705.83			30836.6
a1	.060	197			195	1	0.92059	0.194	0.22		57.7		46.8		63.11		54.28		1		0.44	-1.04	-1.04		-5322.34			530.27			-8293.01			9628.79
a1	.060	197			198	1	0.94557	0.446	0.511		72.7		-105		59.48		50.68		1		0.53	1351.09	-0.83		-4310.56			508.4			-4121.2			4284.48
a1	.060	197			199	1	0.93132	0.28	0.295		63.9		81		60.16		50.07		1		0.85	-1.29	-1.29		-4622.43			512.9			-4249.65			6256.99
a1	.060	197			214	1	0.89738	0.519	0.444		60.1		-158.6		60.22		56.25		1		-1.52	-1.16	-1.16		-4482.94			538.49			-9827.26			29650.9
a1	.060	197			254	1	0.8892	0.585	0.601		89		124.3		81.49		66.84		2		-1.55	-1.92	-1.92		-6957.29			605.27			-4830.46			7597.73
a1	.060	226	12	14			0.93223	0.204	0.263	0.176	65.3	3.8	55.5	40.3	62.17	14.16	49.5	12.78		0.5714				0.6429	-5831.62	2103	0.171664	507.17	111.81	0.0149294	-7883.36	6055.94	0.232061	19749	16114.3	0.581346
a1	.060	226			226	1	0.94839	0.123	0.205		66.2		43.1		71.63		55.58		1		-0.08	-1.65	-1.65		-4161.96			498.53			-4890.32			8928.72
a1	.060	226			24	1	0.92472	0.12	0.186		63		39.3		70.89		53.87		1		-2.3	-2.06	-2.02		-9622.72			511.32			-9248.46			31289.5
a1	.060	226			101	2	0.87393	0.245	0.31		65.7		43.7		59.91		50.75		1		-0.41	-1.27	-1.27		-5726.18			451.46			-5263.2			9807.81
a1	.060	226			102	0									59.79		50.59		1		-0.38	-1.29	-1.29		-5414.75			453.43			-5377.7			9847.72
a1	.060	226			104	1	0.93013	0.268	0.327		56.5		29.2		80.52		64.96		2		-0.52	-1.58	-1.58		-3810			544.25			-3665.34			5961.78
a1	.060	226			145	1	0.90596	0.188	0.264		65.7		60.7		68.4		56.07		1		-2.47	-2.41	-2.31		-8545.1			657.24			-5061.68			29795.9
a1	.060	226			179	2	0.91609	0.197	0.271		66.6		38.1		65.93		45.74		1		-1.05	-1.31	-1.31		-3960.84			485.7			-4399.72			9495.44
a1	.060	226			181	0									66.01		45.82		1		-1.06	-1.31	-1.31		-3959.44			484.82			-4386.11			9455.96
a1	.060	226			209	1	0.88196	0.2	0.321		68.3		49.6		16.96		7.99		0		-2.92	4.59	-1.42		-9040.89			839.99			-11049.5			41899.2
a1	.060	226			225	1	0.92593	0.106	0.172		61.2		50.5		73.82		57.94		2		-0.29	-1.53	-1.53		-3399.15			397.17			-4119.25			8121.39
a1	.060	226			228	1	0.88252	0.153	0.201		66.8		23.6		57.56		54.59		1		-1.02	-1.06	-1.35		-3920.12			491.98			-5570.18			9902.96
a1	.060	226			234	1	0.93023	0.129	0.173		67.3		68.1		57.77		57.53		2		-0.73	-1.31	-1.16		-5550.84			463.91			-8114.87			10956.8
a1	.060	226			238	1	0.94706	0.501	0.408		73.3		195.1		60.98		47.38		1		-1.55	33.97	3.24		-6251.18			423.38			-11403.3			28797.7
a1	.060	226			239	1	0.91871	0.175	0.254		61.5		53.3		60.26		44.25		1		-3.55	94.04	-1.64		-8279.45			397.16			-27817.5			62224.7
a1	.060	260	6	6			0.95672	0.262	0.236	0.308	79.9	10.4	6.1	47.1	12.42	13.58	11.86	13.46		0.0833				0.1667	-11696	3069.04	0.141565	1236.92	264.72	0.0149713	-24079.5	18569.4	0.291452	45606.8	28937.4	0.552012
a1	.060	260			260	1	0.97158	0.152	0.134		73.5		17.8		1.69		1.69		0		-1.59	-1.47	-1.47		-12468.8			1406.04			-13863			31256.5
a1	.060	260			95	1	0.84479	0.18	0.184		69.6		-6.6		17.94		16.39		0		-1.37	98.19	-0.72		-13718.5			1110.78			-14941.9			32642.6
a1	.060	260			107	1	0.82818	0.309	0.315		97		-30.6		14.26		12.48		0		-2.58	7939.5	-0.35		-9823.64			786.61			-9635.69			36024.9
a1	.060	260			124	1	0.969	0.215	0.192		91.6		-51.1		0.24		0.21		0		-5.53	156.83	1.98		-16233.5			1177.16			-57069.4			102508
a1	.060	260			215	1	0.8726	0.581	0.474		72.7		97.8		38.74		38.74		1		-2.49	945.51	8.66		-11498.1			1644.38			-41568.2			59275.2
a1	.060	260			261	1	0.9508	0.136	0.117		74.8		9.1		1.65		1.65		0		-1.42	-1.5	-1.5		-6433.59			1296.57			-7398.97			11933.8
a1	.180	34	20	23			0.91931	0.288	0.345	0.257	-161.2	10.2	-166.3	149	60.21	19.52	55.08	17.99		0.7174				0.8261	-4633	1983.56	0.164872	848.54	254.96	0.0301965	-8821.46	6057.19	0.313924	13797.6	10538	0.491008
a1	.180	34			34	1	0.95103	0.475	0.436		-179.4		-170.4		59.21		56.94		2		-1.2	18939.2	-1.43		-4400.1			1054.39			-4955.61			9146.03
a1	.180	34			24	1	0.88651	0.22	0.333		-165		-338.7		69.49		68.37		2		-0.05	-0.97	-0.97		-2852.02			547.81			-5679.6			6389.69
a1	.180	34			38	3	0.89641	0.23	0.271		-167.6		-349.1		82.1		72.8		2		-0.21	-1.03	-1.53		-4116.17			1028.55			-4781.21			7044.95
a1	.180	34			39	0									84.15		73.76		2		-0.09	-0.97	-1.51		-4282.65			1047.27			-4157.57			5844.26
a1	.180	34			307	0									75.39		61.87		2		-0.23	-1.15	-1.68		-2425.98			976.51			-3346.37			4138.87
a1	.180	34			76	1	0.90869	0.23	0.255		-165.6		-322.8		96.77		81.24		2		-1.79	-1.38	-1.46		-4684.84			800.94			-18941.9			31690.8
a1	.180	34			82	1	0.89761	0.321	0.396		-140.2		-8.4		65.59		60.4		2		0.05	-0.88	-1.43		-3178.46			984.68			-2878.14			3547.24
a1	.180	34			91	1	0.91631	0.451	0.414		-153.4		-145.5		57.03		57.03		2		-0.06	-0.06	-1		-2862.58			775.86			-4287.36			4301.26
a1	.180	34			111	1	0.88993	0.325	0.353		-177.1		-307.2		56.77		50.94		1		-1.74	5.03	5.03		-9068.86			687.47			-24098.8			43999.4
a1	.180	34			116	2	0.87644	0.309	0.461		-172.4		-320.7		24.29		19.48		0		-0.97	-1.09	-1.09		-8669.71			1171.31			-9290.57			18497
a1	.180	34			119	0									20.21		14.22		0		-1	-1.07	-1.07		-10470.9			1447.63			-10263.2			20032.7
a1	.180	34			124	1	0.86633	0.231	0.303		-160.1		5.2		46.21		40.5		1		-1.62	-1.73	-2.03		-3661.54			826.44			-7152.09			9914.47
a1	.180	34			133	1	0.87562	0.259	0.293		-165.4		-326.5		19.85		19.85		0		-0.14	-1.16	-1.82		-4220.07			619.89			-7681.52			12926.5
a1	.180	34			139	1	0.90125	0.199	0.263		-162.6		0.9		55.43		51.7		1		-1.06	195.53	-1.56		-4510.87			571.37			-11496.4			14000.8
a1	.180	34			169	1	0.94168	0.205	0.3		-162.2		-4.3		61.09		58.83		2		-0.66	-1.05	-1.05		-3412.9			1114.4			-3628.34			6807.53
a1	.180	34			223	1	0.89356	0.216	0.319		-159.4		7.8		79.64		73.59		2		-1.72	5.27	5.27		-4817.35			353.13			-24703.7			38158.4
a1	.180	34			234	1	0.8821	0.303	0.367		-159.3		-291.4		54.61		54.61		1		-0.95	0.75	-0.89		-4854.03			618.4			-6749.89			14380.6
a1	.180	34			235	1	0.878	0.391	0.442		-138		-40.5		46.9		46.36		1		-1.27	-1.57	-1.95		-4748.39			749.68			-5687.74			11344.4
a1	.180	34			303	1	0.90159	0.279	0.35		-167		-327.4		52.04		46.82		1		0.22	-0.86	-1.4		-3762.66			969.6			-4904.25			6041.45
a1	.180	34			306	1	0.88948	0.278	0.355		-151.9		-10.4		60.57		46.84		1		0.28	-1.15	-1.15		-3199.22			1149.35			-5591.27			6475
a1	.180	34			330	1	0.92671	0.475	0.419		-165.6		-163.9		68.49		65.74		2		-0.89	47.11	-1.85		-4506.04			787.09			-8199.22			11919.9
a1	.180	34			331	1	0.90576	0.284	0.344		-146.1		-34		82.86		80.63		2		-1.14	-1.35	-1.89		-3643.85			485.62			-10924.1			15098.1
a1	.180	34			336	1	0.90934	0.209	0.262		-159.6		4.8		66.12		64.41		2		-1.12	-1.28	-1.67		-4209.86			749.11			-13494.7			15646.5
a1	.180	46	24	27			0.94685	0.233	0.195	0.202	-157.4	8.4	-15.8	58.4	27.6	20.55	26.37	19.07		0.2963				0.1111	-9134.48	2848.59	0.0824561	1049.01	284.46	0.00946932	-37499.5	15910.6	0.338505	63096.9	23804	0.56957
a1	.180	46			46	1	0.98279	0.156	0.135		-160.7		-6.3		65.95		58.11		2		-3.37	5.44	5.44		-6169.76			814.97			-49656.9			76649.6
a1	.180	46			6	1	0.93957	0.481	0.369		-164.2		-180.2		39.62		39.62		1		-1.69	10.48	-1.76		-7597.59			1084.37			-16334.9			32951.5
a1	.180	46			35	1	0.92806	0.189	0.155		-151.3		-12.8		67.53		60.71		2		-1.79	18.07	-1.67		-7591.52			794.04			-27993			44506.3
a1	.180	46			40	1	0.91532	0.273	0.249		-137.8		-31.1		13.02		13.02		0		-1.98	-1.17	-1.88		-5673.63			832.43			-14898.6			31125.2
a1	.180	46			45	1	0.92022	0.197	0.164		-164.5		16.8		16.07		16.07		0		-3.21	-1.77	-1.77		-9903.11			1126.52			-39656.2			66977.8
a1	.180	46			79	1	0.90228	0.272	0.225		-145.1		-31.6		12.98		12.98		0		-1.97	-1.34	-1.34		-11318.3			1373.83			-34323.8			52258.6
a1	.180	46			84	1	0.9437	0.214	0.193		-170.2		28.3		15.03		15.03		0		-3.11	-0.17	-0.17		-9391.39			1164.26			-30982.9			57719.9
a1	.180	46			89	2	0.92416	0.475	0.357		-162.6		-174.3		10.84		10.84		0		-3.69	32	-1.71		-13827.8			1125.07			-68951.4			102784
a1	.180	46			90	0									16.89		16.88		0		-3.44	40.66	22.17		-15298.3			1332.69			-73241.6			104460
a1	.180	46			98	1	0.91275	0.194	0.171		-159.9		31.9		7.83		7.83		0		-1.2	3.62	-2.02		-7934.07			1380.9			-14812.7			20388.2
a1	.180	46			103	1	0.9226	0.183	0.146		-152.9		-2.4		14.35		13.92		0		-3.8	69.05	-1.72		-14846.4			1867.84			-57906.7			92730.6
a1	.180	46			144	1	0.93247	0.284	0.244		-148.4		-14.2		21.9		20.18		0		-5.56	-1.81	-2.51		-5758.4			732.06			-25921.7			69944
a1	.180	46			145	1	0.93385	0.29	0.252		-147.2		-13.6		22.78		21.33		0		-5.76	-2.22	-2.97		-6506.95			709.43			-29882.5			75860.8
a1	.180	46			146	1	0.91885	0.178	0.148		-151.2		-6.7		49.71		48.67		1		-1.91	30.02	30.02		-6302.78			596.43			-28067.5			45195
a1	.180	46			155	1	0.89377	0.19	0.176		-162		2.9		47.99		40.65		1		-2.92	-1.85	-1.85		-7436.89			825.58			-31735.9			54288.7
a1	.180	46			177	1	0.90724	0.16	0.137		-158.9		18.1		45.68		41		1		-1.71	-1.48	-1.58		-8862.14			1110.35			-32444.4			45299.5
a1	.180	46			207	1	0.90883	0.19	0.167		-164.1		21.3		3.68		3.5		0		-4.69	33.14	-1.88		-9936.83			1484.22			-47639.2			87165.1
a1	.180	46			248	1	0.92855	0.17	0.145		-159.7		22.7		27.56		27.56		1		-3.81	-0.2	-0.2		-15130.1			1298.11			-68282.2			102003
a1	.180	46			249	1	0.94139	0.162	0.14		-161.9		-3.2		58.53		58.32		2		-2.4	2.01	2.01		-9060.99			1156.07			-36088.2			55199.5
a1	.180	46			251	1	0.90233	0.259	0.22		-145.9		-13.2		38.85		38.85		1		-2.28	58.02	-2.03		-9769.84			704.5			-37670.5			56024.6
a1	.180	46			287	1	0.93436	0.188	0.182		-169.4		27.5		27.88		27.88		1		-1.87	-1.14	-1.75		-7936.27			959.07			-16148.7			33338.8
a1	.180	46			295	1	0.9295	0.238	0.219		-171.4		31.8		32		32		1		-4.24	-0.34	-0.34		-11328.1			1127.33			-50862.6			88174.9
a1	.180	46			313	1	0.90819	0.171	0.143		-152.1		12.4		12.56		12.56		0		-1.71	4.78	-2.29		-5198.44			776.02			-20602.9			27223
a1	.180	46			332	3	0.92323	0.153	0.121		-158.4		6.8		3.24		3.24		0		-4.34	25.74	-2.44		-9097.18			1053.62			-42240.4			77370.8
a1	.180	46			333	0									3.23		3.23		0		-4.63	46.59	-2.41		-9365.76			1047.91			-43955.1			82049.8
a1	.180	46			334	0									2.79		2.79		0		-3.99	30.92	-2.18		-8655.46			1078.69			-37274			70602.4
a1	.180	46			338	1	0.9324	0.209	0.186		-159.3		3.1		66.62		65.19		2		-2.16	9.86	-1.78		-6732.98			767.01			-34912.1			51325.1
a1	.180	81	27	45			0.92327	0.359	0.447	0.245	-156.4	6.7	-69	93.4	18.78	14.32	16.4	13.55		0.1333				0.3556	-11347.8	3272.21	0.105592	1157.98	276.76	0.010775	-36363.8	16498.8	0.338366	58599.1	25470.7	0.545267
a1	.180	81			81	1	0.93457	0.516	0.591		-144.4		-51.5		16.07		16.07		0		1.73	3.36	0.47		-8423.92			973.22			-43688.4			34528.1
a1	.180	81			11	1	0.89925	0.425	0.529		-155.9		1.1		50.1		50.1		1		-1.33	-1.27	-1.27		-5957.74			1125.46			-12702.1			16166.3
a1	.180	81			14	1	0.91399	0.504	0.57		-153		-206.2		0.88		0		0		-4.66	373.87	1.7		-10824			1157.42			-17307.4			56295.8
a1	.180	81			36	2	0.9071	0.412	0.503		-148.5		-34		2.77		0		0		-4.57	-2.33	-2.45		-10789.7			1264.94			-16331.7			54324.7
a1	.180	81			245	0									1.1		0		0		-6.09	20.01	-2.38		-10897.5			1355.72			-22559.5			71842.1
a1	.180	81			49	2	0.93164	0.313	0.419		-154.4		3		21.62		21.62		0		-4.63	74.85	-1.17		-17465			1453.18			-78887.9			117809
a1	.180	81			50	0									22.3		22.3		0		-4.44	83.45	-1.01		-16415.3			1299.1			-78981.2			116289
a1	.180	81			60	10	0.93136	0.354	0.41		-155.2		-190.1		11.96		11.31		0		0.75	9.53	-1.14		-9624.91			1122.48			-45388.4			45721.5
a1	.180	81			63	0									10.48		8.82		0		-0.42	-0.59	-1.6		-7272.84			774.21			-30280.7			35049.1
a1	.180	81			67	0									19.05		18.78		0		-0.4	-1.3	-1.3		-9335.88			937.98			-35362.8			42809.7
a1	.180	81			68	0									19.36		18.54		0		-0.17	-1.02	-1		-11229.6			839.86			-38089.1			44297.5
a1	.180	81			93	0									17.74		17.53		0		0.04	-0.88	-0.88		-9746.42			899.86			-37739.1			42089.8
a1	.180	81			94	0									17.59		16.93		0		0.37	-1.04	-1.04		-9684.51			849.17			-33339.1			39747.2
a1	.180	81			95	0									18.71		18.16		0		0.56	-0.94	-0.94		-9089.85			858.72			-31983.5			35739.7
a1	.180	81			96	0									15.12		15.04		0		0.26	27.06	-1.24		-7615.24			858.28			-29933.2			29924.7
a1	.180	81			282	0									13.75		12.11		0		1.45	-1.05	-1.05		-8020.47			827.26			-29229.9			32984.9
a1	.180	81			283	0									12.13		10.44		0		0.31	47.56	-0.94		-8717.13			834.84			-42726.8			41964.9
a1	.180	81			62	2	0.91272	0.314	0.412		-165.3		6.5		25.12		24.47		1		-0.1	0.28	-0.85		-9510.94			928.83			-29962.5			32624
a1	.180	81			272	0									12.67		11.71		0		0.49	32.23	-1.14		-8572.47			761.08			-32978			33900
a1	.180	81			85	2	0.87869	0.366	0.438		-148.8		-191.9		8.03		8.03		0		-3.12	147.69	2.34		-11187.4			980.68			-42570.8			69777.8
a1	.180	81			86	0									8.62		8.62		0		-2.94	182.15	-0.55		-11851.4			972.69			-41245.8			67257.9
a1	.180	81			99	1	0.86808	0.519	0.603		-156.2		-35.4		6.1		2.49		0		-3.3	41.55	-2.29		-19337.9			1187.87			-22799.6			51463.2
a1	.180	81			104	1	0.88629	0.304	0.402		-160.3		-1.4		25.37		1.36		0		-4.18	2.32	2.32		-15299.8			1465.6			-23479.7			56314.3
a1	.180	81			115	1	0.89922	0.326	0.422		-169.5		47.2		8.63		8.63		0		1.73	0.01	0.01		-7477.22			1329.31			-22879.8			18482.7
a1	.180	81			118	2	0.91519	0.379	0.473		-176.6		33.8		22.67		21.63		0		-2.56	-1.34	-1.34		-10468.2			1217			-68850.2			91171.1
a1	.180	81			174	0									27.42		27.18		1		-2.54	-0.98	-0.98		-9399.22			1113.11			-49160.7			71814.7
a1	.180	81			131	1	0.89833	0.31	0.425		-154.7		47.5		45.61		38.35		1		1.7	-0.31	-1.04		-4336.32			767.97			-20439.6			21278.3
a1	.180	81			142	1	0.89634	0.335	0.438		-168.5		9.3		0.11		0.11		0		-4.49	-1.61	-1.61		-13256.9			950.99			-28296.8			65531.8
a1	.180	81			152	2	0.93511	0.294	0.41		-148.9		-25.5		40.3		40.3		1		-3.28	-1.4	-2.13		-11011.2			1127.63			-34956.8			62458.5
a1	.180	81			153	0									36.59		36.59		1		-2.3	168.26	-1.94		-10077.8			1182.48			-20962.6			40773.8
a1	.180	81			156	1	0.90462	0.277	0.378		-159.7		-2.8		8.98		6.51		0		-2.32	2.93	2.93		-20799.8			1639.13			-50956			72954.4
a1	.180	81			165	2	0.89714	0.387	0.498		-150.4		-17.6		39.18		28.7		1		-3.98	25.27	1.77		-11937.6			991.53			-55861.6			91534.6
a1	.180	81			289	0									50.35		33.66		1		-4.23	42.69	2.42		-12575.7			1250.11			-59143.7			94770.1
a1	.180	81			166	1	0.89007	0.408	0.492		-148.4		-200.9		36.86		27.9		1		-2.43	343.74	-1.56		-9823.18			1100.96			-32894.8			55833.9
a1	.180	81			226	1	0.91284	0.278	0.393		-148		6.2		0		0		0		-4.06	6.24	6.24		-11948.1			1492.31			-12386.8			47079.4
a1	.180	81			236	1	0.90405	0.273	0.384		-158.5		10.7		21.67		16.62		0		-3.24	163.35	-2.61		-15040			1674.15			-31704.8			58575.1
a1	.180	81			250	1	0.90069	0.417	0.483		-169.5		-166.2		0.07		0.07		0		-3.85	20.03	-1.21		-14601.5			1678.97			-26824.9			59251.6
a1	.180	81			278	3	0.92124	0.379	0.449		-152.4		-196.6		10.87		9.36		0		-6.95	126.88	-3.67		-12051.5			1434.37			-20696.6			74777.8
a1	.180	81			279	0									7.62		6.12		0		-4.83	225.49	-2.8		-11785.6			1352.37			-37029.9			74756.4
a1	.180	81			280	0									6.25		6.25		0		-7.15	159.53	-3.76		-13559.5			1509.04			-17647.4			72886.9
a1	.180	81			281	1	0.91979	0.41	0.484		-154.3		-194.7		6.32		6.32		0		-5.25	394.2	-2.93		-13826.6			1447.15			-33121			73690.1
a1	.180	81			309	1	0.91083	0.515	0.591		-154.7		-219.5		9.63		0.61		0		-5.07	1781.73	-1.78		-12006.1			1007.1			-46097.7			87145.2
a1	.180	81			328	1	0.89531	0.332	0.415		-160.9		14.6		25.28		25.28		1		-1.31	-1.49	-1.49		-12146.3			1676.78			-20390.1			26593.8
a1	.180	81			339	1	0.87009	0.283	0.375		-161		1.5		29.06		28.71		1		-4.34	9.35	-2.01		-15490.4			1577.5			-67709.4			104912
a1	.180	81			340	1	0.89874	0.363	0.449		-153.4		-20.9		54.89		54.89		1		-5.13	45.75	-1.5		-10164.5			860.53			-60790.9			101766
a1	.180	117	11	11			0.95301	0.362	0.399	0.396	-151.2	13.1	-18.2	47.9	89.44	18.13	76.3	14.05		0.9545				1	-3779.3	1248.04	0.209719	164.24	416.69	0.0091139	-5858.37	2695.84	0.325089	8218.91	4947.71	0.456079
a1	.180	117			117	1	0.98434	0.046	0.061		-147.7		-57.8		74.26		74.24		2		0.17	-0.72	-1.28		-2674.65			271.3			-5700.8			7434.25
a1	.180	117			65	1	0.83	0.176	0.183		-142.7		-36.5		115.84		93.15		2		0.14	-0.65	-1.12		-4150.29			497.25			-2222.81			4398.63
a1	.180	117			78	1	0.82944	0.23	0.323		-157.6		-80.2		68.33		52.78		1		0.54	-0.4	-0.4		-4335.02			289.5			-5748.96			7331.91
a1	.180	117			87	1	0.81076	0.461	0.453		-153.3		5.1		60.13		56.84		2		-1.07	-1.12	-1.12		-3972.18			279.35			-10905.7			21163.7
a1	.180	117			120	1	0.88593	0.281	0.294		-144.3		-59.4		89.79		88.91		2		-0.44	-0.98	-1.41		-2455.66			270.42			-9990.38			12337.4
a1	.180	117			206	1	0.82618	0.484	0.628		-155.8		-33.2		94.67		93.78		2		-0.34	-0.9	-0.9		-3327.54			207.97			-6456.29			8464.05
a1	.180	117			220	1	0.841	0.777	0.903		-186.8		57.7		91		70.34		2		-0.3	-0.62	-1.16		-2728.71			291.9			-3227.85			4565.64
a1	.180	117			261	1	0.85252	0.511	0.471		-141.4		58.4		118.59		89.84		2		-0.19	-0.74	-1.37		-2129.07			174.04			-3125.35			2474.91
a1	.180	117			308	1	0.76527	0.684	0.688		-133.6		41		108.67		60.61		2		1.91	0.26	-0.4		-6227.41			-1130.16			-7552.15			3823.57
a1	.180	117			320	1	0.83735	0.147	0.169		-151		-56.7		80.96		78.07		2		-0.85	-1.24	-1.77		-5687.81			338.51			-6186.74			9942.18
a1	.180	117			321	1	0.8531	0.182	0.211		-148.9		-38.8		81.58		80.79		2		-1.24	-1.55	-2.03		-3884.01			316.59			-3325.12			8471.77
a1	.180	130	31	51			0.90938	0.286	0.249	0.333	-156.8	11.2	53.2	97.2	30.23	20.02	26.87	18.89		0.3137				0.1176	-10760.3	3586.21	0.104481	918.77	242.24	0.00892111	-34660.9	16253.2	0.336552	56648.3	22267.4	0.550046
a1	.180	130			130	1	0.91932	0.509	0.375		-156.1		163.7		33.86		33.86		1		-2.66	331.35	3.52		-6252.25			669.74			-20519.7			42712.7
a1	.180	130			5	3	0.87496	0.226	0.2		-159.8		-0.2		44.48		41.07		1		-1.82	37.16	-1.99		-6165.38			902.27			-13276			17641.9
a1	.180	130			125	0									46.22		40.64		1		-2.23	7.15	-2.07		-6639.59			844.94			-20303.7			36630.2
a1	.180	130			127	0									46.45		40.87		1		-2.21	1.26	-2.06		-6882.78			838.36			-20272.4			36531.8
a1	.180	130			15	1	0.93811	0.24	0.212		-156.9		-3		47.69		47.69		1		-5.74	160.44	-2.63		-7835.47			639.75			-46498.3			93422.8
a1	.180	130			16	3	0.89737	0.236	0.236		-157.6		-8		23.66		23.66		1		-1.77	460.76	-1.35		-14080.1			1146.61			-51005.8			68795.3
a1	.180	130			61	0									18.3		18.3		0		-2.41	109.9	-1.38		-18020.8			1516.8			-58547			81900.6
a1	.180	130			66	0									22.3		22.3		0		-3.18	2.04	2.04		-15283.9			1198.07			-60718.8			89380.3
a1	.180	130			26	12	0.87646	0.25	0.223		-143.5		-6.9		5.55		4.7		0		-2.21	-2.57	-2.57		-7735.04			1025.15			-13518			27294.3
a1	.180	130			28	0									4.69		3.49		0		-3.21	-2.55	-2.55		-14166.2			1051.67			-27694.6			56798.8
a1	.180	130			29	0									6.85		4.02		0		-2.77	-2.61	-2.61		-13891			909.84			-27984			51541.1
a1	.180	130			100	0									5.68		4.53		0		-3.17	-2.88	-2.88		-12611.9			884.49			-32837.3			59404.9
a1	.180	130			102	0									4.98		3.74		0		-2.88	-2.7	-2.7		-12174.6			886.08			-31270.9			56395.9
a1	.180	130			105	0									9.72		7.35		0		-3.42	-2.84	-2.84		-10961.6			822.19			-42908.5			70846.7
a1	.180	130			187	0									4.69		3.47		0		-3.11	-0.62	-0.62		-13776.3			1014.48			-24451.2			52674.2
a1	.180	130			188	0									5.85		4.62		0		-3.22	-2.61	-2.61		-12519.4			927.08			-25815.7			53091.7
a1	.180	130			199	0									10.06		8.3		0		-4.12	-2.7	-2.7		-12021.5			821.36			-28675			63452.7
a1	.180	130			201	0									5.07		3.88		0		-2.76	-2.34	-2.34		-13108.7			1020.16			-23915.3			48038.6
a1	.180	130			202	0									3.86		2.98		0		-3	-0.33	-0.33		-11949.5			992.25			-26860.6			52320.7
a1	.180	130			203	0									4.54		4.45		0		-2.39	-0.21	-0.21		-11888			946.67			-26549.7			46878.8
a1	.180	130			43	1	0.8992	0.202	0.17		-157.6		19.9		40.83		35.49		1		-1.1	4.47	4.47		-5363.95			933			-16817.8			25914.6
a1	.180	130			64	1	0.88599	0.361	0.324		-173.4		33.5		27.27		13.47		0		-3.28	-1.94	-1.94		-10224.5			963.62			-28454.8			53445.7
a1	.180	130			71	1	0.92523	0.663	0.549		-166.7		222.1		32.36		32.36		1		-1.29	1.41	-1.29		-10497.6			813.53			-26236			40021.5
a1	.180	130			83	1	0.90859	0.179	0.155		-154.7		2.1		67.82		62.42		2		-2.37	-1.54	-1.88		-7618.21			547.02			-29971.5			51419
a1	.180	130			97	1	0.87814	0.408	0.372		-171.9		25.4		36.49		29.06		1		-1.81	-0.44	-0.82		-9726.41			1177.36			-41706.8			58992.4
a1	.180	130			101	1	0.87014	0.178	0.172		-153.9		-10.9		18.56		18.56		0		-0.68	-1.51	-1.51		-6677.83			1349.69			-10468.1			15398
a1	.180	130			106	1	0.90615	0.26	0.226		-164.1		8.8		34.86		34.86		1		-3.13	1.6	1.6		-10806.3			748.31			-85738.6			112984
a1	.180	130			108	1	0.88859	0.293	0.296		-175.1		32.8		20.65		20.65		0		-2.07	-1.79	-1.79		-8930.28			724.2			-51970.2			70825.4
a1	.180	130			126	1	0.89768	0.23	0.199		-159.8		4.1		46.06		40.49		1		-2.92	-0.93	-2.44		-6593.58			844.18			-27981			49109
a1	.180	130			134	1	0.87562	0.161	0.134		-150.1		-12.2		43.91		43.91		1		-1.67	-1.04	-1.7		-9279.37			1098.77			-16475.1			20935.5
a1	.180	130			176	1	0.90056	0.368	0.37		-178.1		32.9		24.86		15.64		0		-3.29	-1.26	-1.26		-6220.7			604.4			-15393.4			44226.8
a1	.180	130			184	1	0.9272	0.373	0.356		-180.1		35.2		63.2		49.66		1		-3.41	-1.42	-1.42		-10425			661.62			-40076.2			71292.6
a1	.180	130			196	1	0.88028	0.418	0.361		-171.2		280.3		5.37		4.85		0		0.64	-0.73	-0.73		-5798.05			974.68			-19825			19705.2
a1	.180	130			225	1	0.92314	0.187	0.148		-148.3		330.3		55.55		55.5		1		-3.69	238.32	-2.6		-9913.58			479.84			-43297.2			73383.1
a1	.180	130			231	1	0.87629	0.318	0.274		-147.6		322.4		54.97		38.55		1		-3.27	528.18	-2.38		-6530.35			650.23			-19508.7			43880
a1	.180	130			237	4	0.88898	0.15	0.118		-156.3		-3.5		25.84		25.48		1		-3.89	6.77	6.77		-17293.7			1046.81			-67191.6			101640
a1	.180	130			238	0									34.63		29.98		1		-3.69	12.57	-1.28		-16692.8			956.94			-62319.9			94473.5
a1	.180	130			239	0									35.99		31.25		1		-2.09	17.26	-2.01		-11381.5			925.48			-27778.6			34057.8
a1	.180	130			240	0									30.48		25.17		1		-3.71	14.11	14.11		-16618.9			936.13			-64461.6			96657.3
a1	.180	130			247	1	0.9026	0.249	0.214		-160.4		8.3		49.15		49.15		1		-1.71	212.89	-1.65		-9246.53			719.29			-32045.3			47948
a1	.180	130			270	2	0.93777	0.214	0.171		-148.9		330.2		52.72		52.72		1		-3.59	-0.96	-2.02		-9622.66			645.27			-53535.6			84899.4
a1	.180	130			271	0									52.47		52.47		1		-2.35	110.35	-2.11		-8415.21			616.48			-39113.6			60853.2
a1	.180	130			277	1	0.90506	0.354	0.321		-169.6		20.1		74.89		65.82		2		-2.78	-1.8	-1.98		-6372.61			620.57			-50405.4			73971.6
a1	.180	130			285	2	0.87194	0.311	0.286		-168.6		61.8		17.46		6.44		0		-2.79	-1.28	-1.28		-17567.6			1479.76			-41283.9			66512.8
a1	.180	130			286	0									16.73		6.93		0		-2.74	-1.63	-1.63		-16801.8			1623.32			-36895.3			60175.9
a1	.180	130			288	1	0.8816	0.59	0.458		-157.8		186.6		66.91		63.99		2		-2.63	14.56	-1.41		-10116.1			869.77			-50535.3			73760.8
a1	.180	130			291	1	0.9064	0.292	0.279		-165.4		20.9		50.08		46.11		1		-1.9	2.53	2.53		-6563.62			836.42			-35507.2			53808.2
a1	.180	130			302	1	0.86068	0.141	0.117		-156.6		-9.8		49.55		37.67		1		2.46	-1.85	-1.85		-7437.91			704.93			-21301.5			31689.7
a1	.180	130			314	1	0.87718	0.176	0.142		-157.3		-12.3		28.28		28.28		1		-2.36	-1.72	-2.11		-14953.1			1072.01			-25481			45822.7
a1	.180	130			315	1	0.88233	0.185	0.164		-162		1.1		29.21		29.21		1		-2.66	65.31	-2.04		-12653.6			893.33			-45114.9			67059.8
a1	.180	130			317	1	0.85149	0.382	0.337		-168.2		41.6		0.22		0.22		0		-2.09	-1.11	-1.11		-14469.3			1282.59			-17191.6			38443.5
a1	.180	209	24	39			0.93776	0.236	0.199	0.175	-148.6	7	-10.9	72.5	13.25	15.97	9.34	12.44		0.1282				0.1282	-11095.9	3161.67	0.123102	1470.38	288.18	0.016313	-27349.2	10922.6	0.303423	50220.1	17940.6	0.557162
a1	.180	209			209	1	0.95307	0.158	0.135		-138.6		-16.5		26.04		2.18		0		-1.88	-1.27	-1.27		-11707.1			1753.87			-15648.1			34345.5
a1	.180	209			2	5	0.92094	0.214	0.24		-163.2		-16.6		1.92		0		0		-3.29	-1.85	-1.81		-10667.8			1926.6			-18238.5			45790.1
a1	.180	209			121	0									1.23		0		0		-4.9	753.03	-0.96		-10412.8			1415.45			-22834.2			63524.3
a1	.180	209			122	0									1.11		0		0		-5.01	641.75	0.57		-10818.4			1440.73			-23864.6			65545.4
a1	.180	209			244	0									1.53		0		0		-5.98	19.23	19.23		-11060.2			1394.8			-24805.8			72922.7
a1	.180	209			342	0									2.68		0		0		-4.31	180.8	0.8		-9858.99			1306.53			-15302.5			50661.4
a1	.180	209			32	2	0.89898	0.548	0.422		-149.8		-191.1		3.6		3.6		0		-3.49	42.38	0.67		-13375.9			1479.78			-37008			66933.9
a1	.180	209			72	0									2.65		2.65		0		-3.79	92.71	1.69		-13247.7			1452.19			-41786.4			73512
a1	.180	209			56	1	0.90359	0.517	0.398		-155.9		146.4		5.24		5.24		0		-0.26	7.3	-1.27		-6059.61			1482.13			-10023.4			11340.7
a1	.180	209			113	9	0.92699	0.177	0.153		-138.4		-34.9		0.02		0.02		0		-2.48	-1.62	-1.62		-14137.2			1582.05			-42546.9			63893.7
a1	.180	209			129	0									0		0		0		-2.48	-1.19	-1.19		-14185.3			1784.63			-34171			56549.4
a1	.180	209			140	0									0		0		0		-2.81	-1.41	-1.41		-13081.6			1821.22			-33834.9			58671.2
a1	.180	209			141	0									0		0		0		-2.88	-1.39	-1.39		-13327.9			1944.28			-34051.1			59536.3
a1	.180	209			178	0									0.03		0.03		0		-2.69	-1.71	-1.71		-16116.1			1392.5			-42592.8			65624.8
a1	.180	209			179	0									0		0		0		-2.57	-1.68	-1.68		-16116			1409.71			-42847.2			65137.9
a1	.180	209			186	0									0.61		0.61		0		-1.8	-1.33	-1.33		-13992			1678.12			-36552.4			53712.3
a1	.180	209			210	0									0		0		0		-1.46	-0.89	-0.89		-13621.1			1723.55			-20399.8			35286.3
a1	.180	209			211	0									0		0		0		-2.27	-1.27	-1.27		-14366.5			1743.02			-34079.4			56371.7
a1	.180	209			123	1	0.93654	0.514	0.38		-152.5		157.5		1.08		0		0		-4.87	1141.35	-0.74		-10537.4			1387.87			-23523.8			63904.7
a1	.180	209			128	1	0.92465	0.183	0.184		-151.4		-27.9		0.44		0		0		-1	28.57	-0.88		-8242.17			2034.47			-20109			19679.4
a1	.180	209			135	1	0.89875	0.528	0.402		-151.5		-187.4		8.34		8.34		0		-3.66	137.66	-2.08		-16027.5			1417.5			-40816.6			74189.3
a1	.180	209			158	1	0.89265	0.231	0.212		-154.8		-28.4		48.1		33.17		1		-3.17	-1.96	-1.96		-9923.5			869.44			-48272.8			72115.9
a1	.180	209			160	1	0.90302	0.232	0.211		-155.8		4.6		34.99		26.4		1		-1.18	4.9	-0.77		-7456.06			1552.84			-20707.8			33341
a1	.180	209			175	1	0.9353	0.157	0.131		-148.8		-21.5		13.74		5.75		0		-4.31	-1.81	-2.23		-6015.72			903.94			-30248.3			65139.7
a1	.180	209			208	1	0.94415	0.232	0.237		-160.9		-29.4		24.66		0		0		-2.58	-1.6	-1.6		-18168.7			1839.52			-17514.7			44401.3
a1	.180	209			218	2	0.90011	0.184	0.17		-151.9		-21.6		27.25		24.77		1		-1.87	0.65	0.65		-13433.3			1346.4			-37109.1			54200.6
a1	.180	209			219	0									26.3		23.36		1		-1.97	-0.46	-0.46		-13463.3			1374.66			-35374.2			53123
a1	.180	209			221	1	0.94523	0.169	0.152		-147.8		-25.4		5.66		5.66		0		-0.5	-1.86	-1.86		-9241.76			1370.92			-20183.5			29445.2
a1	.180	209			227	1	0.91907	0.205	0.205		-153.1		-16.5		25.57		23.84		1		-2.05	-1.59	-1.59		-8678.16			1503.09			-17569.9			34507.4
a1	.180	209			232	2	0.9396	0.182	0.162		-136.6		-42		53.12		40.2		1		-1.24	24.13	-1.89		-6003.53			1573.55			-12860.1			17728.5
a1	.180	209			254	0									38.76		27.51		1		-3.33	-0.53	-0.53		-11371.7			1434.65			-49963.7			78923.4
a1	.180	209			262	1	0.91979	0.128	0.104		-148.9		-24.2		34.02		23.76		1		-3.18	0.25	0.25		-7193.27			1046.13			-32532.3			58511.6
a1	.180	209			267	1	0.89285	0.241	0.222		-162.4		2		17.67		17.67		0		-1.95	-1.06	-1.06		-9046			1136.04			-13706.9			30858.8
a1	.180	209			268	1	0.9275	0.184	0.169		-147		-23.8		33.61		22.12		0		-2.91	192.44	6.38		-8534.58			1131.11			-24762.2			49880.3
a1	.180	209			273	1	0.92015	0.16	0.13		-145.6		-35.2		37.44		29.26		1		-0.48	4.16	-1.38		-6311.08			1160.98			-17122.4			20535.4
a1	.180	209			275	1	0.93405	0.141	0.119		-151.3		-23.3		3.2		3.2		0		-3.09	-1.64	-1.64		-11312			1751.29			-26768			53617.1
a1	.180	209			276	1	0.92537	0.122	0.093		-148		-29.8		0.03		0		0		-3.49	-2.06	-2.06		-10974.4			1700.3			-17803			47740.4
a1	.180	209			318	1	0.90344	0.178	0.164		-154.6		-14.6		34.48		33.42		1		-2.71	-1.54	-1.54		-8190.15			870.34			-18022.7			41624.5
a1	.180	209			322	1	0.91618	0.273	0.254		-130.8		-36.3		1.59		1.52		0		-1.5	15.15	-1.79		-6463.69			1208.64			-11058.9			15754.5
a1	.180	243	19	24			0.9372	0.203	0.367	0.252	-158.9	9.4	-13.7	54.4	36.22	16.57	30.6	14.93		0.3542				0.5	-8388.98	4246.44	0.17495	1427.13	234.46	0.0297624	-14360.5	10874.8	0.299483	23774.2	17274	0.495804
a1	.180	243			243	1	0.95909	0.276	0.453		-146.2		-25.8		57.39		56.22		1		-0.88	14.2	-1.62		-6241.86			1624.42			-10027.2			12227.1
a1	.180	243			1	1	0.90401	0.119	0.323		-153.1		-6.8		39.28		29.26		1		-1.25	36.4	-1.63		-3751.74			991.28			-10204.3			12300.5
a1	.180	243			3	1	0.91162	0.183	0.37		-162.2		4.4		30.41		28.68		1		-0.95	-1.23	-1.54		-4630.43			1411.28			-4764.28			7754.38
a1	.180	243			4	1	0.90029	0.163	0.373		-149.9		-3.3		33.44		31.59		1		-0.65	-1.08	-1.43		-3838.15			1229.43			-4448.5			6428.72
a1	.180	243			18	2	0.94082	0.136	0.335		-158.3		-6		40.42		30.43		1		-1.74	50.06	-1.09		-10226.5			1388.23			-35313.9			52059.9
a1	.180	243			19	0									40.03		31.34		1		-1.26	3.56	-0.46		-9081.7			1330.94			-24909.2			37760.2
a1	.180	243			23	1	0.91658	0.177	0.361		-162.6		20.3		14.35		14.35		0		-1.71	-0.56	-0.56		-11037.5			1541.57			-10131.6			26285.3
a1	.180	243			47	2	0.92513	0.129	0.333		-161.4		-8.8		60.59		43.38		1		-1.63	16.52	-1.87		-3821.59			1107.2			-6957.15			10530.2
a1	.180	243			48	0									61.67		44.17		1		-1.41	14.02	-1.79		-3852.94			1120.68			-6470.47			9769.88
a1	.180	243			51	1	0.88526	0.251	0.435		-177.4		19		16.16		8.71		0		-1.58	-1.37	-1.37		-14909.2			1771.33			-11430.5			26767.5
a1	.180	243			73	1	0.94979	0.158	0.356		-148.7		-7.8		32.36		27.5		1		-1.35	170.58	-1.65		-5813.9			1760.87			-7397.26			10455.8
a1	.180	243			112	1	0.89717	0.602	0.574		-163.1		-169.4		67.48		64.31		2		-0.66	249.27	-1.61		-6156.82			1288.98			-10585.6			13778.5
a1	.180	243			137	4	0.89171	0.106	0.279		-167.1		19.7		24.46		18.44		0		-1.83	-1.49	-1.49		-14912.6			1712.4			-25978.3			43094.2
a1	.180	243			180	0									20.1		14.04		0		-2.48	-1.65	-1.65		-15138.2			1467.27			-38130.9			61220.1
a1	.180	243			181	0									22.15		17.48		0		-1.51	-1.51	-1.51		-13608.9			1642.14			-23608.1			37333.8
a1	.180	243			182	0									24.73		18.44		0		-2.74	-1.75	-1.75		-17030.7			1770.21			-39932.9			65909.5
a1	.180	243			217	1	0.89033	0.144	0.3		-168.5		-2.4		6.98		6.98		0		-0.45	1.08	1.08		-13034.5			1804.37			-20927.6			25125.2
a1	.180	243			228	1	0.90653	0.293	0.427		-146.1		-28.2		28.88		27.34		1		-1.98	-1.41	-1.65		-7416.51			1353.99			-8192.18			24147.3
a1	.180	243			290	1	0.92952	0.128	0.287		-154.2		-15.5		34.28		31.58		1		-2.1	128.1	-1.93		-5793.25			1602.72			-5016.42			9213.18
a1	.180	243			297	1	0.91927	0.146	0.341		-149.3		-0.7		48.9		39.74		1		0.13	0.75	-1.36		-3599.65			1301.67			-5570.39			6170.29
a1	.180	243			298	1	0.93713	0.14	0.344		-150.2		1.2		49.87		39.6		1		-1.64	20.26	-1.43		-7759.85			1272.07			-6626.12			20936.7
a1	.180	243			299	1	0.92226	0.581	0.582		-146.8		-198.7		51.33		49.66		1		-0.4	54.01	-1.54		-4542.24			1383.04			-4673.87			6771.06
a1	.180	243			300	1	0.89367	0.098	0.287		-160.3		1.4		50.67		48.04		1		-1.62	170.88	-1.71		-5750.5			1190.28			-10673.7			14559.9
a1	.180	243			301	1	0.93699	0.159	0.307		-153.7		-15.9		13.39		13.11		0		-2	227.06	-1.38		-9386.15			1184.72			-12680.4			29981.4
a1	.180	264	26	32			0.94054	0.363	0.288	0.195	-145.8	6.1	91.2	131.6	26.31	13.73	21.13	12.66		0.2167				0.3438	-8706.68	3486.85	0.163577	1248.32	255.86	0.0234528	-15299.8	11822.2	0.287445	27972	17698.8	0.525525
a1	.180	264			264	2	0.96358	0.286	0.206		-140.9		139.5		5.62		5.62		0		-2.82	25.9	-1.63		-9394.61			1350.27			-10195			33166.5
a1	.180	264			265	0									7.92		7.92		0		-2.45	64.77	-1.29		-8795.91			1245.05			-8064.83			29789.7
a1	.180	264			22	1	0.89905	0.428	0.364		-149.8		-25.5		36.39		35.09		1		-3.49	-2.01	-2.05		-8672.19			793.65			-40247.3			70709
a1	.180	264			37	1	0.92419	0.27	0.21		-142.6		161.3		33.09		26.04		1		-2.56	48.58	-2.47		-6165.45			1071.1			-9715.82			30629.4
a1	.180	264			41	1	0.86243	0.407	0.329		-132.6		-20.6		8.83		8.83		0		-1.54	-1.18	-1.44		-5272.54			908.4			-10244.5			24467.6
a1	.180	264			58	1	0.88073	0.331	0.256		-149.4		311.3		34.1		27.98		1		-1.56	-1.06	-1.2		-17380.6			1175.6			-19487.3			36757.6
a1	.180	264			59	1	0.88867	0.347	0.264		-144.1		313.6		23.39		22.82		1		-1.74	-1.63	-1.86		-7285.03			1206.46			-11599.4			16202.5
a1	.180	264			88	1	0.89411	0.344	0.247		-145.6		-16.6		35.52		28.65		1		-1.47	-1.14	-1.32		-9345.05			874.29			-6169.92			20032.7
a1	.180	264			132	1	0.88527	0.379	0.31		-140.6		-33.6		21.52		1.76		0		-1.91	-1.31	-1.54		-11888.4			1364.08			-11442.9			29735.5
a1	.180	264			138	1	0.91381	0.35	0.266		-152.1		-17.7		52.72		49.68		1		-0.73	-1.17	-1.17		-6241.74			1356.69			-13645.1			16205
a1	.180	264			143	1	0.87234	0.505	0.444		-140.4		308		26.84		3.28		0		-0.93	-0.83	-1.34		-8496.56			1113			-8902.31			12952
a1	.180	264			149	3	0.87149	0.316	0.245		-145.8		156.3		25.98		20.22		0		-1.62	11.6	-0.68		-7112.55			1178.74			-10049			24780.3
a1	.180	264			150	0									26.02		20.21		0		-1.59	11.56	-0.45		-7048.24			1180.63			-10077.2			24566.3
a1	.180	264			151	0									26.22		20.32		0		-1.53	11.51	0.32		-6991.25			1176.9			-10056			23915.7
a1	.180	264			157	2	0.91367	0.348	0.285		-150.2		158.3		0		0		-1		-2.31	552.19	31.25		-15980.6			1493.07			-44709.5			67027.2
a1	.180	264			316	0									43.64		27.8		1		-2.31	552.19	31.25		-15980.6			1492.77			-44709.5			67026.4
a1	.180	264			159	1	0.87767	0.451	0.383		-158.1		-13.9		27.38		24.8		1		-0.89	-1.22	-1.28		-5215.35			1461.1			-4176.17			6787.21
a1	.180	264			171	1	0.84948	0.455	0.373		-148.9		-39.9		6.68		6.23		0		-0.67	346.45	-1.35		-10091.9			1526.93			-6084.4			9952.47
a1	.180	264			172	1	0.87312	0.39	0.314		-151.7		-23.9		18.02		17.57		0		-0.74	2.79	2.79		-13768			1805.53			-11258.9			20559.7
a1	.180	264			185	1	0.88129	0.391	0.302		-145.2		305.8		3		0.99		0		-0.5	-1.15	-1.22		-6097.6			892.78			-23075.5			27625.7
a1	.180	264			212	1	0.88811	0.4	0.353		-147		155.3		22.28		21.88		0		-1.87	297.84	-1.06		-6773.15			1113			-8859.51			24051.6
a1	.180	264			230	1	0.86884	0.379	0.289		-139.9		-10.6		25.86		25.21		1		0.28	-0.73	-1.32		-7584.99			1886.34			-3293.65			3848.94
a1	.180	264			252	1	0.87373	0.354	0.254		-146.8		-33.4		16.69		15.2		0		-1.64	2.64	-0.95		-14771.7			1723.45			-31232.9			47855.1
a1	.180	264			255	2	0.95167	0.371	0.294		-139.6		-34.2		31.46		20.99		0		-1.77	4.08	4.08		-9329.1			1241.65			-26829.5			42709.7
a1	.180	264			260	0									32.7		23.47		1		-2.83	11.46	11.46		-8507.91			1146.02			-38198.2			62161.5
a1	.180	264			256	1	0.93154	0.371	0.306		-146.6		-17.2		33.82		22.14		0		-0.6	3.33	3.33		-8253.29			1069.35			-9573.9			16807.1
a1	.180	264			257	2	0.94145	0.331	0.247		-138.6		318.9		19.76		19.28		0		-1.01	28.36	-1.95		-4800.28			1232.74			-8537.1			12621.5
a1	.180	264			259	0									19.19		18.93		0		-0.75	13.84	-1.88		-4550.54			1246.61			-5555.43			8865.79
a1	.180	264			258	1	0.95543	0.328	0.24		-140.4		-36.7		32.86		23.26		1		-1.42	8.06	8.06		-8178.84			1155.96			-19138.9			32134.8
a1	.180	264			293	1	0.91515	0.337	0.246		-145.1		-15.9		44.29		36.64		1		-1.6	5.57	-1.79		-4036.73			918.37			-10157			14208.7
a1	.180	264			294	1	0.91258	0.37	0.302		-153.2		-9.4		37.19		27.8		1		-1.94	-1.55	-1.75		-10026.2			1403.08			-7233.63			25306.4
a1	.180	264			305	1	0.88025	0.435	0.37		-162.9		16.6		53.85		51.19		1		-1.39	-1.63	-1.63		-4576.79			1142.74			-7073.52			11645.5
a1	.180	269	13	16			0.925	0.395	0.435	0.306	-177.6	16.7	102.6	88.3	64.8	24.53	53.34	18.69		0.75				0.6875	-6290.75	2445.17	0.153195	579.42	207.39	0.0141103	-14175.7	15831.3	0.345213	20017.8	19909.7	0.487482
a1	.180	269			269	1	0.86159	0.358	0.427		-171.9		75.5		47.96		37.39		1		0.98	-1.09	-1.09		-4330.32			502.53			-9143.16			8265.45
a1	.180	269			7	2	0.96697	0.26	0.287		-177.6		228.6		92.34		61.76		2		-1.18	-1	-2.01		-4036.45			476.97			-5756.27			10005.6
a1	.180	269			10	0									92.25		61.64		2		-1.49	-1.2	-2.15		-4111.04			479.06			-6804.11			11753.8
a1	.180	269			8	2	0.95481	0.26	0.287		-177.6		229.4		92.52		61.83		2		-0.93	-1	-1.87		-3897.15			477.07			-3520.84			7192.14
a1	.180	269			9	0									92.34		61.82		2		-1.09	-1.11	-1.98		-3858.43			477.51			-3498.44			7007.83
a1	.180	269			13	1	0.85525	0.426	0.414		-178.2		21.8		40.24		27.09		1		-2.32	-1.92	-1.92		-6629.62			415.05			-12394.3			30796.4
a1	.180	269			147	2	0.91135	0.36	0.379		-169.9		33.7		70.07		66.61		2		-0.2	1.84	1.84		-7954.28			483.84			-18965.7			21982.4
a1	.180	269			148	0									70.16		66.76		2		-0.19	1.02	1.02		-10303.7			479.53			-21050			24825.4
a1	.180	269			168	1	0.88334	0.379	0.413		-177.9		67.9		66.6		54.36		1		-0.91	77.75	-1.61		-7211.74			443.04			-12832.3			16220.3
a1	.180	269			170	1	0.80513	0.596	0.631		-157.7		-11.1		14.97		14.97		0		-0.84	-0.59	-1.6		-9424.53			1200.62			-5514.04			7896.57
a1	.180	269			183	1	0.82672	0.505	0.52		-159.5		52.4		84.12		78.33		2		-0.04	-0.77	-1.39		-3987.78			458.83			-4272			5320.45
a1	.180	269			222	1	0.86389	0.433	0.464		-159.7		3.7		85.48		81.63		2		-1.6	446.05	-1.54		-8122.22			439.16			-31036.7			44935
a1	.180	269			229	1	0.83993	0.309	0.345		-171.5		211.5		67.3		59.39		2		-1.35	61.43	-1.44		-7075.42			634.59			-10360.8			24528.7
a1	.180	269			242	1	0.86284	0.411	0.498		-186.2		35.7		55.59		55.38		1		-0.88	-1.07	-1.36		-4287.11			648.74			-5193.91			7594.04
a1	.180	269			263	1	0.8028	0.469	0.556		-199.2		125		23.1		22.76		1		-0.39	-0.62	-1.63		-4293.33			939.91			-7849.06			7007.93
a1	.180	269			341	1	0.86197	0.677	0.791		-229.4		75.1		41.77		41.77		1		-1.64	-0.48	-0.48		-11128.9			714.25			-68619.8			84953.3
a1	.180	284	20	25			0.91416	0.376	0.387	0.334	-165.7	12.4	-27.6	99.1	54.76	13.47	50.48	13.85		0.68				1	-4442.54	1805.4	0.251846	1049.98	356.4	0.0595229	-5263.89	2272.78	0.298408	6883.52	3150.39	0.390224
a1	.180	284			284	1	0.917	0.338	0.398		-158.1		-9.8		46.32		46.32		1		0.86	-0.6	-0.6		-2781.5			859.6			-6433.3			4545.98
a1	.180	284			12	1	0.85159	0.347	0.293		-159		46.6		47.09		47.09		1		0.08	-0.86	-1.45		-4861.46			1074.49			-3533.53			4653.12
a1	.180	284			21	1	0.84771	0.466	0.506		-151.1		-27.7		55.78		54.42		1		-1.34	-1.59	-2		-4099.08			795.37			-4313.73			9604.01
a1	.180	284			25	1	0.85109	0.407	0.402		-150.5		161.8		72.86		71.4		2		-0.32	90.13	-1.56		-2392.69			581.69			-5404.11			6558.9
a1	.180	284			44	1	0.85002	0.572	0.594		-150		-51.5		67.39		54.16		1		-0.07	-0.95	-1.47		-3869.6			1490.09			-3236.8			4459.62
a1	.180	284			52	1	0.86237	0.519	0.505		-166.9		52		74.64		63.25		2		0.74	0.1	-0.52		-8586.21			710.16			-3231.79			4590.74
a1	.180	284			53	1	0.87478	0.307	0.31		-170.7		40.9		50.86		50.86		1		1.28	-0.51	-1.26		-3856.55			905.46			-6365.19			5782.22
a1	.180	284			54	1	0.89205	0.388	0.34		-171.6		-169.2		63.98		63.63		2		0	20.13	-1.47		-2994.82			849.58			-2934.03			3957.84
a1	.180	284			77	2	0.92411	0.313	0.292		-170.2		31.6		53.1		51.99		1		-0.97	17.92	-1.79		-2622.84			949.18			-4983.96			7718.67
a1	.180	284			292	0									54.35		50.04		1		-1.15	8.48	-1.66		-3177.01			743.07			-6086.75			9086.25
a1	.180	284			92	1	0.87657	0.474	0.519		-143.9		-185.5		67.94		60.94		2		-0.2	2.88	-1.4		-2066.3			1136.76			-2486.38			2706.66
a1	.180	284			110	1	0.86332	0.332	0.328		-179.4		37		36.95		34.64		1		0.28	-0.89	-1.43		-5482.54			904.59			-3675.63			4917.59
a1	.180	284			161	4	0.95415	0.331	0.3		-175.6		-188.5		66.07		64.64		2		-0.39	1.57	-1.52		-3196.19			938.52			-6974.6			8110.5
a1	.180	284			162	0									67.17		65.76		2		-0.43	1.52	-1.53		-3205.44			947.79			-7550.96			8915.38
a1	.180	284			163	0									64.78		63.35		2		-0.63	1.23	-1.52		-3467.04			946.89			-10091.9			11973.6
a1	.180	284			164	0									64.86		63.45		2		-0.81	1.8	-1.69		-3676.93			949.75			-10614			13431.2
a1	.180	284			173	1	0.82801	0.417	0.503		-148.3		-26.4		59.71		59.71		2		0.5	-0.7	-0.7		-3245.9			775.94			-4041.82			3949.63
a1	.180	284			204	2	0.84722	0.256	0.231		-171.9		69.3		52.6		40.44		1		-0.34	-0.37	-1.26		-7237.78			1730.89			-2886.98			3957.66
a1	.180	284			205	0									54.1		42.6		1		-0.16	-0.53	-1.25		-6524.02			1564.2			-2720.18			3537.2
a1	.180	284			224	1	0.85478	0.531	0.607		-197.6		-68.2		54.04		39.91		1		0.46	-0.81	-0.81		-8105.54			1884.16			-2820.25			5616.29
a1	.180	284			266	1	0.85253	0.323	0.431		-179.3		42		43.31		23.7		1		0.61	-1.03	-1.03		-5560.16			1685.28			-4909.63			5843.06
a1	.180	284			296	1	0.84846	0.324	0.304		-165.2		24.3		17.8		17.8		0		-0.02	9.79	-1.65		-6387.5			1326.07			-6680.7			8110.63
a1	.180	284			319	1	0.87862	0.511	0.534		-150.8		-18		49.11		48.93		1		0.37	-0.77	-0.77		-3182.38			682.12			-4448.12			5995.25
a1	.180	284			327	1	0.86207	0.283	0.396		-165.9		54.9		25.3		25.3		1		0.76	-1.6	-1.6		-6494.66			1186.39			-9122.56			15320.4
a1	.180	284			329	1	0.8699	0.401	0.466		-154.8		-18.4		58.88		57.57		2		-0.59	-1.74	-1.74		-3989.3			631.58			-6050.21			8745.46
a1	.180	311	13	29			0.96965	0.252	0.206	0.196	-148.3	9.5	55.1	97.6	19.02	18.63	16.76	17.33		0.2069				0.1724	-9659.21	2867.53	0.117077	917.06	193.86	0.0111155	-25320.9	9713.29	0.306909	46605.9	15164.5	0.564899
a1	.180	311			311	1	0.99286	0.529	0.386		-142.3		151		37.86		31.82		1		-2.52	89.5	22.94		-7911.07			630.86			-29742.5			47596.9
a1	.180	311			17	1	0.8883	0.36	0.37		-176.2		44.3		22.98		22.87		1		-3.31	0.13	-1.37		-12265			799.71			-53420.9			85770.6
a1	.180	311			20	15	0.8489	0.51	0.367		-144.2		169		7.58		5.99		0		-1.22	0.95	-1.17		-10354.5			974.28			-20765.1			30610.4
a1	.180	311			27	0									6		3.86		0		-3.14	-2.74	-2.74		-14707.7			1123.68			-28535.2			54808.2
a1	.180	311			30	0									4.74		3.91		0		-3.55	-2.94	-2.94		-12864.5			1054.08			-28705			57534.2
a1	.180	311			31	0									3.65		2.05		0		-2.51	-2.43	-2.43		-13688.7			1107.2			-25459.7			49601.7
a1	.180	311			33	0									7.95		5.01		0		-3.46	1.43	1.43		-11070.4			920.55			-28376.4			56154.4
a1	.180	311			189	0									7.79		4.74		0		-2.53	-2.52	-2.52		-12974.1			1108.27			-24284			46267.2
a1	.180	311			190	0									4.15		3.28		0		-3.05	-2.8	-2.8		-12974.6			1024.35			-28160.7			53569.8
a1	.180	311			191	0									5.05		4.13		0		-3.16	-2.99	-2.99		-12599.7			997.89			-28367			54280
a1	.180	311			192	0									4.68		4.04		0		-2.78	-2.73	-2.73		-11802.9			927.62			-28453.9			51390.8
a1	.180	311			193	0									6.84		5.33		0		-1.62	-1.93	-1.93		-5943.12			831.29			-8098.38			18991.1
a1	.180	311			194	0									6.16		4.65		0		-2	-2.23	-2.23		-7491.06			1006.61			-12090.1			25591.7
a1	.180	311			195	0									5.04		4.3		0		-0.85	-2.41	-2.41		-7949.39			1023.04			-14134.9			26606.5
a1	.180	311			197	0									5.65		4.77		0		-2	-2.59	-2.59		-7207.57			989.93			-13291.6			26544.2
a1	.180	311			198	0									3.96		3.05		0		-3.3	-2.6	-2.6		-13018.6			1030.11			-27059.1			56357.5
a1	.180	311			200	0									4.77		3.89		0		-3.75	-2.78	-2.78		-12867.6			1039.1			-26839.1			58111.2
a1	.180	311			42	1	0.8723	0.149	0.121		-148.1		-24.1		15.35		15.35		0		-3.79	4.67	-2.22		-9025.31			879.05			-29834			61662.9
a1	.180	311			109	1	0.87336	0.587	0.436		-152.7		169		55.49		36.34		1		-2.31	269.06	17.73		-3965.46			543.03			-25253			46220.9
a1	.180	311			136	1	0.8656	0.213	0.177		-145.3		318.4		9.64		9.64		0		3.46	-0.46	-2.18		-7871.08			1381.13			-26175.6			24301
a1	.180	311			154	2	0.87852	0.184	0.153		-154.7		-23.1		63.81		62.4		2		-1.83	-1.83	-1.83		-6400.79			497.33			-30555			45013.5
a1	.180	311			246	0									62.87		61.55		2		-3.26	5	-2.42		-9666.79			475.3			-49585.3			76024.1
a1	.180	311			213	2	0.87846	0.386	0.35		-168.1		36.7		31.57		29.72		1		-1.99	-1.77	-1.77		-5562.22			1039.38			-9683.31			25752.2
a1	.180	311			215	0									41.5		38.97		1		-2.69	-1.97	-1.97		-7046.82			902.94			-14111.8			36872.4
a1	.180	311			214	1	0.88796	0.318	0.272		-142.5		309.4		34.93		33.17		1		-2.7	-1.84	-1.84		-7787.48			816.82			-20727.5			43528.9
a1	.180	311			216	1	0.88367	0.277	0.244		-157.2		-0.2		39.92		37.94		1		-3.09	0.09	-2.16		-8444.28			900.89			-23443.2			49564.7
a1	.180	311			241	1	0.86779	0.519	0.371		-152.6		173.2		8.61		6.44		0		-0.99	13.2	13.2		-11808.6			820.96			-32080			41367.5
a1	.180	311			312	1	0.936	0.193	0.166		-144.4		-21.9		29.49		23.31		1		-2.46	-1.79	-1.95		-7588.67			795.24			-26352.8			47196.1
a1	.180	311			323	1	0.86428	0.522	0.387		-137.2		141.9		13.51		13.51		0		-4.27	8.06	-2.2		-7258.99			954.01			-20720.8			54280.7
a1	.180	325	20	20			0.91352	0.287	0.259	0.354	-158.3	14.1	30.7	57.3	61.23	17.21	55.6	17.21		0.725				0.2	-9757.85	3045.5	0.0855326	494.08	166.09	0.00433086	-41558.7	16350.9	0.364283	62272.8	25018.6	0.545853
a1	.180	325			325	1	0.9602	0.191	0.168		-169.8		18.7		49.35		40.68		1		-4.65	-2.13	-2.13		-8123.48			362.42			-48007.7			86114.9
a1	.180	325			55	1	0.83058	0.576	0.445		-153.9		173.2		51.17		50.58		1		-0.51	527.35	2.38		-7787.99			515.32			-41339.7			52174.5
a1	.180	325			57	1	0.8658	0.159	0.16		-153.1		9.8		63.59		63.59		2		-1.83	-1.03	-1.94		-7820.2			431.15			-44008.6			60648.3
a1	.180	325			69	1	0.87392	0.318	0.273		-175.4		55.7		73.76		65.31		2		-2.78	3.08	-1.67		-7395.54			525.08			-47548			71368.9
a1	.180	325			70	1	0.85112	0.802	0.716		-133.9		180.7		58.26		42.11		1		-1.37	-1.39	-2.1		-8238.81			361.47			-19106.6			24439.4
a1	.180	325			74	1	0.88552	0.299	0.248		-161.2		-17.9		49.81		47.34		1		-4.39	60.51	0.86		-12959.3			516			-67116.6			104840
a1	.180	325			75	1	0.83775	0.176	0.163		-160.9		7.9		62.13		52.3		1		-2.72	6.45	-2.22		-12612.1			454.9			-43026			63966.2
a1	.180	325			80	1	0.82911	0.141	0.139		-158		5.7		40.79		40.79		1		-2.16	-1.38	-1.58		-17400.4			883.01			-20038.1			42215.5
a1	.180	325			107	1	0.83195	0.14	0.131		-172.2		36.5		62.54		62.47		2		-2.13	-0.96	-0.96		-8670.8			493.87			-38239			57415
a1	.180	325			114	1	0.93459	0.306	0.271		-166.3		43.7		70.46		69.12		2		1.96	1.01	0.33		-7931.31			330.89			-49583.8			46949.2
a1	.180	325			167	1	0.86129	0.15	0.15		-162.9		21.2		54.89		42.96		1		-1.1	-1.35	-1.35		-5313.36			492.37			-19407.7			25182
a1	.180	325			233	1	0.91228	0.31	0.254		-173.1		65.7		52.59		40.89		1		-4.65	-2.13	-2.13		-15023.6			458.5			-90914.6			132206
a1	.180	325			253	1	0.8754	0.214	0.195		-162.7		-0.4		62.9		57.41		2		-2.11	-1.91	-1.91		-8349.04			418.75			-40465.9			58447.3
a1	.180	325			274	1	0.81974	0.642	0.612		-126.4		-67.2		86.33		81.27		2		-0.88	0.02	-0.85		-7786.66			519.08			-31861.3			50796.4
a1	.180	325			304	1	0.85559	0.11	0.092		-163.7		34.9		39.96		39.96		1		-1.86	0.68	-1.68		-11668.7			718.83			-25959.8			41989.7
a1	.180	325			310	1	0.85722	0.414	0.396		-134.6		-32.5		24.8		24.3		1		-2.65	-0.11	-0.11		-12766.9			545.13			-50277.7			83161.8
a1	.180	325			324	1	0.87549	0.142	0.146		-174.2		42.4		82.89		71.09		2		-4.02	1.16	1.16		-8762.21			467.35			-45135			78691.7
a1	.180	325			326	1	0.83503	0.152	0.151		-172.5		35.8		55.23		43.08		1		-2.12	-0.59	-0.59		-11923.1			884.49			-27925.1			47097.9
a1	.180	325			335	1	0.87379	0.236	0.224		-147.1		2.9		90.93		87.66		2		-1.87	-1.53	-1.83		-6244.2			250.92			-37158.1			52859.4
a1	.180	325			337	1	0.89895	0.258	0.246		-145		-2.7		92.23		89.1		2		-2.18	544.3	-1.71		-8379.3			252.1			-44054.6			64892.3
a1	.300	2	2	2			0.95564	0.162	0.166	0.19	-111.7	3.5	-45.5	0.6	49.67	6.83	46.83	4		0.5				0.5	-3514.88	122.81	0.177387	795.39	165.96	0.0401412	-5418.63	1789.66	0.273464	10085.9	3663.33	0.509008
a1	.300	2			2	1	0.94664	0.162	0.166		-108.1		-44.9		56.5		50.83		1		-0.8	0.06	0.06		-3637.69			629.43			-7208.29			13749.2
a1	.300	2			6	1	0.96464	0.162	0.166		-115.2		-46.1		42.83		42.83		1		-0.71	-1.06	-1.78		-3392.06			961.34			-3628.97			6422.56
a1	.300	3	4	4			0.88438	0.322	0.343	0.332	-92.4	14.7	74.7	59	44.99	33.57	43.03	34.17		0.5				0.5	-8764.44	5065.68	0.120693	595.86	247.22	0.00820546	-26231.7	13931.6	0.361231	37025.6	26053.1	0.509871
a1	.300	3			3	1	0.89724	0.077	0.098		-98.4		79.7		60.24		60.24		2		0.23	-0.38	-0.91		-4124.79			471.26			-12033.1			11005.6
a1	.300	3			1	1	0.83613	0.289	0.348		-96.2		137.7		16.9		11.05		0		2.8	-0.15	-0.15		-4124.81			617.92			-12788.5			12755.3
a1	.300	3			5	1	0.75197	0.517	0.467		-107		-21		10.17		10.17		0		-4.21	24.08	3.59		-16279.8			981.2			-37602			71773.3
a1	.300	3			11	1	0.83444	0.406	0.457		-67.9		102.2		92.66		90.68		2		-1.01	23.38	-0.87		-10528.4			313.07			-42503			52568
a1	.300	13	4	5			0.98378	0.05	0.05	0.068	-85.6	2.6	-55.1	3.9	52.32	1.2	52.32	1.2		0.5				0.8	-7128.01	2475.24	0.0721022	1134.78	23.48	0.0114787	-41771.9	31117.6	0.422537	48825.1	43549	0.493882
a1	.300	13			13	2	0.98966	0.019	0.017		-83.8		-55.7		53.58		53.58		1		-0.72	-0.74	-0.74		-8479.23			1099.59			-55845.6			62203.3
a1	.300	13			14	0									53.35		53.35		1		0.06	-0.29	-0.29		-6045.29			1139.99			-23410.1			22027.7
a1	.300	13			12	1	0.99645	0.047	0.042		-82.3		-58.8		52.02		52.02		1		-3.89	-1.78	-1.78		-11298.1			1120.2			-96729.1			128668
a1	.300	13			21	1	0.95669	0.089	0.102		-89.9		-47.7		50.22		50.22		1		0.32	-0.39	-0.93		-4464.09			1169.02			-15356.1			14124
a1	.300	13			22	1	0.9488	0.071	0.064		-86.7		-57.5		52.44		52.44		1		0.54	-0.5	-0.74		-5353.3			1145.08			-17518.6			17102
a1	.300	17	4	8			0.99827	0.324	0.312	0.514	-71.1	27.9	21.4	43.9	33.9	17.41	25.39	15.12		0.1875				0	-12817.6	4064.79	0.132058	1553.17	273.7	0.016002	-32827.4	7572.39	0.338215	49862.6	13194.8	0.513725
a1	.300	17			17	1	0.99999	0.531	0.52		-101.4		-34.8		62.38		50.17		1		-2.2	21.58	-1.07		-11312.8			1512.3			-42391.3			61505.8
a1	.300	17			4	5	0.92205	0.157	0.161		-61.2		57.5		26.99		16.97		0		-3	-2.04	-2.34		-19101.2			2086.54			-32690.7			56956.3
a1	.300	17			7	0									31.75		21.66		0		-2.43	-1.82	-2.11		-13681.3			1490.11			-31025.4			49493.6
a1	.300	17			8	0									31.37		21.43		0		-3.17	-2.02	-2.31		-13587.3			1580.2			-35740.8			60541.5
a1	.300	17			9	0									32.47		24.05		1		-2.72	-1.88	-2.17		-15105.4			1643.87			-33901.2			55675.2
a1	.300	17			10	0									32.3		22.1		0		-2.39	-1.54	-1.92		-16163.6			1730.68			-39621.3			58284.5
a1	.300	17			15	1	0.8477	0.512	0.493		-98.9		-34.9		53.92		46.76		1		1.11	1.16	1.16		-6554.99			1135.49			-31955.4			23152.2
a1	.300	17			16	1	0.8387	0.72	0.674		-117.2		-35.7		0		0		0		-2.57	19.02	-0.16		-7034.53			1246.18			-15293.5			33291.5
a1	.300	19	3	3			0.98378	0.337	0.324	0.199	-86.6	10.8	23.5	84.1	74.4	2.87	74.19	2.77		1				1	-3278.84	491.73	0.166996	516.9	68.68	0.0263265	-8408.14	2802.19	0.428239	7430.35	3838.56	0.378439
a1	.300	19			19	1	0.9918	0.244	0.218		-93.2		-36.9		70.66		70.63		2		-0.59	42082	-1.27		-3965.33			473.22			-12369.9			11824.8
a1	.300	19			18	1	0.82807	0.431	0.454		-71.4		-34.9		74.91		74.56		2		0.92	-0.34	-0.88		-3031.79			613.86			-6344.78			2472.97
a1	.300	19			20	1	0.97272	0.336	0.3		-95.1		142.4		77.63		77.38		2		-0.28	-0.14	-1.6		-2839.41			463.61			-6509.75			7993.28
a2	.060	1	1	1			1	0	0	0	61.7	0	-49.4	0	18.81	0	15.71	0		0				1	-6876.64	0	0.217496	947.38	0	0.029964	-9278.96	0	0.293477	14514.3	0	0.459063
a2	.060	1			1	1	1	0	0		61.7		-49.4		18.81		15.71		0		0.52	0.26	-0.84		-6876.64			947.38			-9278.96			14514.3
a2	.060	3	4	4			0.83841	0.149	0.129	0.122	59.5	3.4	12.6	22.8	34.25	22.73	31.52	23.58		0.375				0.25	-10673.7	4124	0.135066	804.33	256.1	0.0101781	-25314.9	10782.2	0.320337	42232.9	20217.9	0.534419
a2	.060	3			3	1	0.83857	0.004	0.003		58.9		21.7		45.67		42.46		1		-2.93	312.54	-1.5		-12410.2			644.81			-38432.8			63137.8
a2	.060	3			2	1	0.82629	0.277	0.246		64.7		-14.3		6.79		6.79		0		-1.91	2.94	0.72		-16445.4			908.9			-21002.8			43962.9
a2	.060	3			7	1	0.83987	0.164	0.14		55		-2.3		19.31		11.99		0		1.24	-0.92	-0.92		-5593.65			1166.8			-10058.8			9248.93
a2	.060	3			12	1	0.83122	0.15	0.129		59.4		45.1		65.22		64.86		2		-2.22	-0.17	-2.02		-8245.67			496.79			-31765.1			52582.1
a2	.060	10	4	4			0.98725	0.079	0.078	0.083	50.6	5.2	49.8	8.7	61.56	12.56	48.36	12.15		0.625				0.5	-6242.58	635.89	0.16599	421.7	71.34	0.011213	-8757	3585.66	0.232849	22186.8	11339.7	0.589948
a2	.060	10			10	1	0.98502	0.002	0.002		45.5		58.3		79.25		63.49		2		-1.41	-1.44	-1.34		-5672.76			316.77			-7976.27			20841.4
a2	.060	10			4	1	0.87459	0.172	0.18		57.6		42.5		55.88		49.09		1		-0.98	99.8	-0.75		-6234.51			498.08			-9088.62			20287.2
a2	.060	10			9	1	0.99073	0.002	0.003		45.6		58.6		45.22		29.58		1		-2.93	4.85	-1.48		-7281.76			396.56			-14011.8			39678.6
a2	.060	10			14	1	0.87635	0.138	0.128		53.7		39.7		65.9		51.29		1		-0.73	8.66	-1.04		-5781.3			475.4			-3951.27			7940.01
a2	.060	13	5	5			0.88997	0.215	0.232	0.192	56.5	6.4	67.2	58.3	57.58	26.9	43.61	21.26		0.6				1	-7315.48	3034.38	0.187772	638.64	291.4	0.0163924	-12668.9	12629.8	0.325181	18336.4	17027.6	0.470655
a2	.060	13			13	1	0.89082	0.002	0.002		60.8		39.2		56.45		32.71		1		-0.53	-1.11	-1.11		-5853.84			478.6			-8479.87			11261.1
a2	.060	13			5	1	0.79421	0.181	0.16		46.1		41.9		84.19		65.21		2		-1.92	-1.97	-1.97		-13031.4			387.9			-37654.9			51625.7
a2	.060	13			6	1	0.78978	0.626	0.6		64.3		183.5		84.92		61.89		2		-0.3	-1.33	-1.33		-6345.95			604.49			-3991.53			5035.16
a2	.060	13			8	1	0.76767	0.157	0.288		52.9		40.2		11.6		7.66		0		1.47	-1.27	-1.48		-7237.6			1204.58			-8475.92			15827.2
a2	.060	13			11	1	0.85434	0.106	0.108		58.2		31.1		50.74		50.59		1		-0.86	-1.6	-1.6		-4108.66			517.65			-4742.1			7932.97
a2	.180	5	4	4			0.9318	0.419	0.374	0.49	-164.4	17.1	-67.1	113.7	97.11	41.27	70.9	20.61		0.875				1	-14554.9	16161.5	0.428618	460.4	208.02	0.013558	-6760.9	3402.24	0.199097	12181.6	9716.04	0.358727
a2	.180	5			5	1	0.96042	0.194	0.178		-169.3		-56.9		38.43		36.43		1		0.02	-0.37	-1		-7134.74			810.5			-6266.58			9034.46
a2	.180	5			3	1	0.82096	0.684	0.617		-139.6		105		142.64		91.11		2		0.6	-0.45	-1.02		-2150.82			264.98			-1877.14			1292.7
a2	.180	5			4	1	0.91731	0.255	0.238		-187.2		-106.1		79.08		78.49		2		3.3	3.15	3.12		-42346.6			396.74			-11417.6			27878
a2	.180	5			6	1	0.87798	0.544	0.464		-161.7		-210.2		128.27		77.58		2		-0.62	-0.53	-1.21		-6587.65			369.4			-7482.28			10521.2
a2	.180	7	3	4			0.93215	0.265	0.206	0.097	-147	4.8	-16.5	67.3	17.65	22.01	9.33	9.02		0				0.25	-13394.5	3019.73	0.138723	1122.45	261.94	0.0116248	-32734.6	10845.5	0.339022	49304.5	16984.4	0.51063
a2	.180	7			7	2	0.96365	0.212	0.168		-144.7		-64.9		2.05		1.55		0		-2.74	-0.31	-0.31		-14127.2			1315.63			-41142.8			63611.9
a2	.180	7			8	0									0.04		0.04		0		-1.46	19.6	16.96		-18012.1			1445.02			-33030.2			51309
a2	.180	7			1	1	0.88159	0.192	0.153		-140.4		-39.7		54.67		21.9		0		0.84	0.09	0.09		-11109.2			871.14			-14932.2			20997.6
a2	.180	7			2	1	0.89499	0.218	0.176		-152.2		-60.4		13.83		13.83		0		-2.47	320.21	-2.31		-10329.6			858			-41833.4			61299.3
a3	.180	1	3	3			0.89551	0.264	0.313	0.097	174.7	2.8	23.7	57.7	63.76	18.4	35.56	24.32		0.5				1	-6140.06	1805.07	0.331844	704.05	96.75	0.0380509	-4639.84	1570.01	0.250764	7018.88	4030.99	0.379341
a3	.180	1			1	1	0.90186	0.363	0.386		178.2		-57.8		81.17		30.26		1		1.49	-0.85	-0.73		-4003.14			734.49			-5001.36			7085.98
a3	.180	1			2	1	0.91584	0.204	0.264		174.5		60.8		38.3		8.78		0		-0.23	-0.53	-0.53		-8417.91			804.36			-6356.29			11921.9
a3	.180	1			3	1	0.86883	0.226	0.288		171.4		68.1		71.81		67.65		2		1.05	-0.1	-0.64		-5999.14			573.31			-2561.88			2048.74
a4	.060	1	4	5			0.88896	0.327	0.362	0.194	56.5	5.2	67.1	62.6	87.47	41.23	61.9	24.29		0.7				0.8	-4692.13	2439.11	0.22628	819.3	725.64	0.039511	-6911.51	4777.1	0.33331	8313.05	6160.83	0.4009
a4	.060	1			1	2	0.89019	0.285	0.302		64.3		104.3		125.13		79		2		0.79	-1.08	-1.08		-2810.58			334.67			-3927.73			4251.73
a4	.060	1			3	0									129.53		84.84		2		0.85	-1.15	-1.15		-2523.24			312.17			-3386.11			4258.1
a4	.060	1			2	1	0.88158	0.4	0.463		50.7		7.4		18.5		18.5		0		1.5	-0.73	-0.73		-6543.18			2227.91			-5029			6017.66
a4	.060	1			4	1	0.89364	0.377	0.444		52.8		-8.7		66.33		52.57		1		-2.57	-2.55	-2.54		-8589.76			797.46			-16304.4			20496.4
a4	.060	1			5	1	0.89033	0.372	0.347		53.6		161.5		97.86		74.59		2		1.75	-1.14	-1.14		-2993.88			424.27			-5910.31			6541.35
a4	.180	2	4	4			0.85115	0.472	0.553	0.749	179.1	37.5	87.3	58.6	86.35	29.47	73.75	18.44		0.875				1	-3256.03	671.66	0.234528	431.41	151.84	0.0310739	-4444.98	2736.87	0.320166	5750.92	3956.89	0.414232
a4	.180	2			2	1	0.85289	0.124	0.141		177.2		34.1		77.27		75.87		2		0.13	-0.83	-1.35		-3409.38			425.58			-8987.7			12115.5
a4	.180	2			1	1	0.83771	0.279	0.346		174.1		61.6		45.51		43.35		1		0.96	-0.58	-1.15		-3644.6			674.18			-2363.37			4077.14
a4	.180	2			6	1	0.82682	0.696	0.827		129.7		67.2		95.83		83.99		2		0.38	-0.89	-1.53		-3846.23			262.05			-4205.36			5444.62
a4	.180	2			9	1	0.84004	0.792	0.9		235.3		186.5		126.77		91.81		2		1.37	2.61	-0.9		-2123.91			363.82			-2223.51			1366.38
a4	.180	3	4	4			0.99521	0.239	0.341	0.268	174.4	17.5	51.2	7.9	40.4	25.55	29.9	23.03		0.5				1	-7177.57	2698.78	0.293298	927.22	211.94	0.0378892	-7557.45	2805.87	0.308821	8809.67	2041.03	0.359991
a4	.180	3			3	1	0.99534	0.077	0.091		178.7		60.6		37.13		25.87		1		3.69	0.94	0.94		-6489.86			999.52			-10302.5			10454.1
a4	.180	3			5	1	0.99472	0.304	0.358		187.5		55.9		0		0		0		4.09	0.02	0.02		-8261.52			984.99			-10387.4			11099.9
a4	.180	3			7	1	0.99567	0.374	0.58		144.7		48.9		59.38		29.01		1		3.13	2.28	1.62		-10681.3			1147.36			-5221.06			6144.76
a4	.180	3			8	1	0.99749	0.199	0.334		186.6		39.5		65.08		64.7		2		2.02	-1.15	-1.19		-3277.61			577.01			-4318.81			7539.93
a4	.180	4	1	1			1	0	0	0	-147.7	0	59.8	0	72.27	0	63.23	0		1				1	-3276.39	0	0.111154	265.07	0	0.00899268	-11016.1	0	0.37373	14918.6	0	0.506123
a4	.180	4			4	1	1	0	0		-147.7		59.8		72.27		63.23		2		-0.59	-1.31	-1.73		-3276.39			265.07			-11016.1			14918.6
a4	.300	1	2	2			0.95086	0.297	0.332	0.145	-99.3	3.1	1.9	73.5	39.14	5.09	39.1	5.12		0.5				1	-4897.67	252.83	0.29055	1104.51	281.38	0.0655242	-5628.71	1103.21	0.333919	5225.64	2867.69	0.310007
a4	.300	1			1	1	0.9466	0.297	0.332		-96.3		-71.6		44.22		44.22		1		0.13	-1.07	-1.49		-4644.84			823.13			-4525.5			8093.33
a4	.300	1			2	1	0.95513	0.297	0.332		-102.4		75.4		34.05		33.97		1		1.52	-0.46	-0.99		-5150.49			1385.89			-6731.92			2357.95
a5	.060	1	3	3			0.81006	0.385	0.43	0.575	85.4	14.8	-66.5	22.2	35.3	17.67	26.71	18.86		0.1667				1	-7515.43	3413.75	0.336721	1084.12	120.79	0.0485729	-6580.08	3119.27	0.294814	7139.8	2675.44	0.319892
a5	.060	1			1	1	0.81737	0.127	0.141		71.7		-39.7		53.37		53.11		1		1.57	-0.91	-1.02		-5012.84			1068.8			-4437.01			3851.49
a5	.060	1			2	1	0.79002	0.638	0.704		106		-94		41.21		16.83		0		60.32	58.01	58.01		-12342.1			1239.13			-4312.43			7163.08
a5	.060	1			3	1	0.78722	0.389	0.444		78.7		-65.7		11.31		10.19		0		1.47	-0.93	-0.93		-5191.35			944.44			-10990.8			10404.8
a5	.060	5	5	5			0.83269	0.427	0.463	0.373	56	11.1	87.2	68.6	104.97	14.55	80.96	10.45		1				1	-3375.04	683.05	0.182667	322.77	115.88	0.0174693	-6716.29	3379.95	0.363505	8062.35	4641.49	0.436358
a5	.060	5			5	1	0.84731	0.118	0.131		48.6		54.7		113.18		94.6		2		1.23	-0.79	-0.63		-4564.5			300.27			-5407.13			5668.75
a5	.060	5			4	1	0.8038	0.62	0.678		74.9		157.3		93.03		83.63		2		-0.18	-1.12	-1.12		-2491.54			260.43			-6626.48			7089.41
a5	.060	5			6	1	0.73928	0.298	0.338		59.3		86.7		111.63		67.63		2		7	5.09	5.09		-3335.2			347.37			-4313.09			4924.29
a5	.060	5			7	1	0.70535	0.606	0.627		42.3		-23.2		123.5		88.72		2		24.73	23.65	23.66		-3466.04			526.57			-4013.33			5396.94
a5	.060	5			9	1	0.83239	0.493	0.54		55		160.2		83.5		70.23		2		54.72	50.2	50.2		-3017.9			179.21			-13221.4			17232.4
a5	.060	8	2	2			0.95498	0.1	0.113	0.122	50.8	0.9	51.5	8	69.37	26.31	59.09	24.86		0.75				1	-6096.5	877.06	0.400396	598.65	145.63	0.0393172	-3382.62	678.53	0.222158	5148.39	2404.33	0.338128
a5	.060	8			8	1	0.97211	0.1	0.113		50		43.5		43.06		34.23		1		-0.23	-1.25	-1.25		-6973.56			744.27			-4061.15			7552.72
a5	.060	8			10	1	0.93784	0.1	0.113		51.7		59.5		95.68		83.95		2		0.26	-1.14	-1.14		-5219.44			453.02			-2704.09			2744.06
a5	.180	5	2	2			0.99269	0.086	0.128	0.13	-169	0.5	-153.4	3.7	58.34	3.38	46.66	4.18		0.5				1	-5598.04	1032.35	0.436081	848.35	100.16	0.0660855	-4610.41	365.01	0.359146	1780.35	66.26	0.138687
a5	.180	5			5	1	0.99181	0.086	0.128		-169.5		-157.1		61.72		50.84		1		9.14	5.18	5.18		-4565.69			748.19			-4975.42			1846.61
a5	.180	5			6	1	0.99357	0.086	0.128		-168.5		-149.6		54.96		42.48		1		101.36	97.77	97.73		-6630.4			948.51			-4245.39			1714.1
a5	.180	7	6	6			0.9965	0.361	0.442	0.406	189	12.5	60	45.6	57.41	34.62	44.71	32.75		0.3333				1	-6117.85	1613.03	0.287765	574.53	180.29	0.0270241	-6767.59	3362.73	0.318327	7799.91	2556.1	0.366884
a5	.180	7			7	1	0.99634	0.122	0.149		167.4		106.7		56.25		15.24		0		71.06	69.62	68.45		-4392.13			607.18			-5717.52			9323.72
a5	.180	7			2	1	0.99597	0.22	0.274		181.4		64.5		52.96		52.94		1		4.01	1.05	0.25		-4796.34			510.41			-8464.12			7190.73
a5	.180	7			3	1	0.9958	0.537	0.597		201.8		57.8		27.35		20.74		0		6.42	3.19	3.18		-7684.96			581.93			-13431.9			12250.8
a5	.180	7			4	1	0.99722	0.564	0.713		204.4		-7.8		67.22		55.4		1		3.52	0.27	0		-4421.37			599.47			-4219.98			6328.46
a5	.180	7			8	1	0.99833	0.425	0.543		191.4		17		124.36		107.86		2		26.84	25.53	24.89		-8209.89			266.53			-3485.98			3988.53
a5	.180	7			9	1	0.99568	0.297	0.372		187.9		121.9		16.31		16.05		0		3.59	1.11	1.11		-7202.4			881.64			-5286.05			7717.25
a5	.180	10	3	3			0.95491	0.472	0.498	0.513	-153.3	6.3	-169.2	94.4	112.52	15.49	78.47	15.83		1				1	-1887.92	410.71	0.359764	291.73	67.78	0.0555924	-2110.36	978.09	0.402153	957.65	282.69	0.182491
a5	.180	10			10	1	0.9754	0.202	0.196		-144.9		-172		134.33		100.53		2		17.25	15.67	14.95		-1319.45			334.51			-1155.23			561.47
a5	.180	10			1	1	0.89567	0.585	0.569		-155		-52.3		103.39		70.74		2		5.8	3.42	3.02		-2275.36			344.62			-3454.4			1109.37
a5	.180	10			11	1	0.8245	0.63	0.73		-160.1		-283.5		99.85		64.14		2		2.27	0.38	-0.31		-2068.96			196.05			-1721.44			1202.12
a5	.300	1	3	3			0.8823	0.285	0.306	0.227	-92.2	5.8	-98.7	54.2	73.99	59.04	48.42	40.13		0.5				1	-5524.6	2588.25	0.220496	944.34	591.4	0.0376902	-9083.26	1904.05	0.362528	9503.13	1493.54	0.379286
a5	.300	1			1	1	0.82418	0.167	0.176		-89.5		-70.3		148.2		101.07		2		1.2	0.03	-0.62		-1925.98			165.97			-11745.2			11597.2
a5	.300	1			2	1	0.91615	0.407	0.433		-100.3		-174.6		70.02		40.46		1		4.67	2.45	2.45		-7903.55			1068.5			-8104.2			8694.9
a5	.300	1			3	1	0.90657	0.282	0.309		-86.9		-51.2		3.74		3.74		0		2.99	2.96	1.12		-6744.26			1598.56			-7400.43			8217.26
a6	.060	1	1	1			1	0	0	0	52.2	0	19.1	0	37.85	0	35.97	0		0.5				0	-4778.92	0	0.146579	736.71	0	0.0225963	-4001.52	0	0.122734	23085.9	0	0.70809
a6	.060	1			1	1	1	0	0		52.2		19.1		37.85		35.97		1		-2.38	-1.87	-1.87		-4778.92			736.71			-4001.52			23085.9
a6	.060	2	3	3			0.99367	0.216	0.175	0.154	61.3	4.4	-30	26.2	38.6	30.51	21.01	18.31		0.1667				0.3333	-8510.63	1036.82	0.127811	806.18	69.64	0.0121071	-18614.5	2984.02	0.279549	38656.3	13543.1	0.580533
a6	.060	2			2	1	0.99362	0.025	0.021		60.6		6.3		8.19		0.92		0		-3.3	12.03	-1.01		-8268.02			893.7			-22123.6			56110.4
a6	.060	2			3	1	0.99581	0.299	0.229		56.3		-54.3		80.31		45.21		1		1.71	-0.88	-1.12		-7379.59			723.3			-18890.1			23099.8
a6	.060	2			6	1	0.9939	0.324	0.276		66.9		-42.1		27.29		16.89		0		-1.31	-0.85	-0.85		-9884.27			801.54			-14829.8			36758.8
a6	.060	4	4	4			0.99618	0.376	0.452	0.259	53.9	7.6	71.3	93.3	57.88	30.5	44.31	22.96		0.625				1	-4518.93	1432.08	0.235092	522.16	276.91	0.0271648	-6561.57	656.54	0.341358	7619.3	3161.77	0.396385
a6	.060	4			4	1	0.99585	0.06	0.097		49.8		89.8		14.76		14.63		0		0.36	-1.25	-1.25		-3874.67			972			-5955.58			9297.85
a6	.060	4			5	1	0.99702	0.639	0.704		52.6		-67.4		43.53		30.7		1		2.42	-0.55	-0.55		-6929.24			504.75			-5970.98			2203.68
a6	.060	4			7	1	0.99684	0.12	0.193		46.7		67.9		87.82		58.66		2		0.12	-0.68	-0.81		-4093.79			233.28			-6777.59			10142.7
a6	.060	4			8	1	0.9967	0.685	0.815		66.5		194.8		85.42		73.24		2		0.55	0.01	-1.38		-3178.03			378.59			-7542.14			8833
a6	.180	1	4	4			0.95505	0.152	0.166	0.109	-166.8	3.7	2.2	22	47.45	12.71	43.3	13.52		0.625				0.75	-6688.92	1619.87	0.172769	839.15	143.79	0.0216745	-12709.9	4469.12	0.328286	18478	4878.8	0.47727
a6	.180	1			1	1	0.9675	0.05	0.059		-172.8		34.8		50.6		48.7		1		-1.48	50.15	-1.93		-4724.56			694.45			-18709.7			26815.2
a6	.180	1			3	1	0.86641	0.199	0.213		-166.1		-6.2		48.24		39.87		1		-1.48	-1.44	-1.99		-6621.03			696.87			-8193.71			15140.2
a6	.180	1			12	1	0.83808	0.243	0.252		-165.2		-25.7		27.76		23.77		1		-1.21	-0.9	-0.94		-9216.26			969.58			-8621.66			14962.5
a6	.180	1			13	1	0.92713	0.116	0.139		-162.9		6.2		63.2		60.86		2		-0.03	-0.72	-1.21		-6193.81			995.69			-15314.6			16994
a6	.180	5	3	3			0.98831	0.412	0.327	0.194	-168.2	1.6	33.7	131.6	37.97	2.05	34.47	2.26		0.5				0.3333	-6991.67	1588.51	0.111298	497.57	76.29	0.00792068	-19030.7	9720.66	0.302945	36299.2	16875.1	0.577836
a6	.180	5			5	1	0.99931	0.061	0.047		-167.1		43.5		40.64		36		1		-1.37	0.62	0.62		-7454.51			472.77			-29321			50280
a6	.180	5			4	1	0.85949	0.634	0.516		-170.4		-132.2		37.61		36.13		1		-1.8	-1.62	-1.62		-8664.03			419.04			-21779.8			46058.5
a6	.180	5			8	1	0.89227	0.54	0.417		-167.2		189.8		35.67		31.28		1		-0.95	-1.93	-1.93		-4856.46			600.91			-5991.31			12559
a6	.180	7	2	2			0.90082	0.438	0.463	0.395	-168.1	13.2	-242.4	67	82.13	21.46	66.51	24.45		0.75				1	-5119.52	747.37	0.238742	736.13	465.54	0.0343284	-6706.62	4454.09	0.312754	8881.46	5920.77	0.414175
a6	.180	7			7	1	0.88465	0.438	0.463		-155		-175.4		103.59		90.97		2		0.44	-1.39	-1.39		-5866.89			270.59			-11160.7			14802.2
a6	.180	7			10	1	0.91699	0.438	0.463		-181.3		-309.4		60.67		42.06		1		0.87	-0.94	-0.94		-4372.15			1201.67			-2252.53			2960.7
a6	.180	11	4	4			0.99835	0.465	0.534	0.477	-163.9	5.5	23.1	36.7	118.06	11.1	97.31	4.79		1				1	-1835.65	595.33	0.331844	191.75	46.36	0.0346641	-2033.57	778.82	0.367624	1470.69	794.99	0.265868
a6	.180	11			11	1	0.99997	0.004	0.005		-154.9		-40.2		125.67		96.44		2		2.75	0.73	0.73		-1443.57			182.85			-1451.05			867.34
a6	.180	11			2	1	0.80578	0.706	0.818		-168.4		43.5		106.01		98.7		2		1.22	-0.58	-0.58		-2863.26			254.05			-3321.94			2795
a6	.180	11			6	1	0.84454	0.426	0.503		-168.2		48.5		132.1		103.72		2		1.89	-0.4	-0.4		-1463.08			205.12			-1382.42			836.08
a6	.180	11			9	1	0.84042	0.723	0.808		-164.1		40.7		108.46		90.38		2		1.04	-0.55	-0.55		-1572.69			124.99			-1978.86			1384.34
a6	.180	17	4	5			0.93349	0.121	0.253	0.16	-170.8	5.4	9.9	8.9	65.79	8.03	56.71	6.75		0.9				0.6	-5637.68	1466.83	0.138487	481.38	215.85	0.0118249	-13813.4	6184.09	0.339321	20776.5	10115.3	0.510367
a6	.180	17			17	1	0.95603	0.112	0.25		-179.2		16.1		72.45		58.98		2		0.7	-1.15	-1.15		-4106.1			292.17			-10207.3			16101.9
a6	.180	17			14	2	0.87222	0.081	0.212		-174.9		19.1		65.46		60.19		2		-0.3	11.18	11.18		-7055.76			413.92			-21180.4			32478.4
a6	.180	17			16	0									66.22		57.31		2		-0.15	12.22	12.22		-7376.29			444.76			-20978.1			32775.3
a6	.180	17			15	1	0.86811	0.104	0.229		-167.8		10.6		51.12		43.78		1		-0.19	-1.22	-1.22		-5839.55			900.29			-10892.5			14995.2
a6	.180	17			18	1	0.93655	0.205	0.343		-165.1		-6.6		73.68		63.29		2		1.04	0.04	-0.12		-3810.72			355.75			-5808.78			7531.95
a6	.300	2	2	2			0.92028	0.352	0.381	0.154	-77.8	2.7	-1.4	80	133.73	0.75	94.54	0.77		1				1	-1778.46	305.18	0.108626	199.56	21.07	0.0121889	-7493.21	760.21	0.457677	6901.02	5043.59	0.421507
a6	.300	2			2	1	0.92435	0.352	0.381		-75.1		-81.4		134.47		95.31		2		2.88	-1.03	-1.37		-2083.64			178.49			-8253.42			11944.6
a6	.300	2			3	1	0.91621	0.352	0.381		-80.4		78.6		132.98		93.77		2		2.28	0.24	-0.21		-1473.28			220.63			-6733			1857.43
a6	.300	5	3	3			0.72594	0.265	0.283	0.362	-97.7	7.2	-42.3	26	82.59	28.82	64.98	19.19		0.8333				1	-7273.88	2411.27	0.171364	503.65	381.25	0.0118654	-15119	10996.4	0.356186	19550.5	13213.1	0.460585
a6	.300	5			5	1	0.72955	0.175	0.186		-104.8		-60.9		109.39		86.72		2		0.96	-0.37	-0.84		-8057.13			193.14			-8974.48			13615.4
a6	.300	5			1	1	0.71729	0.338	0.36		-100.6		-5.5		95.78		68.17		2		5.54	1.1	-1.1		-9756.48			277.19			-30563.3			37862.7
a6	.300	5			4	1	0.77325	0.282	0.303		-87.8		-60.5		42.59		40.05		1		0.31	-0.72	-1.31		-4008.02			1040.63			-5819.33			7173.28
a7	.060	1	2	2			0.91256	0.232	0.217	0.216	53.1	6.8	-79.7	28.6	59	8.06	35.84	8.65		0.5				1	-6075.75	1165.15	0.226555	694.04	255.32	0.0258797	-9771.11	5231.48	0.36435	10277	6307.51	0.383215
a7	.060	1			1	1	0.9165	0.232	0.217		59.9		-51.1		67.06		44.49		1		0.95	-0.88	-0.88		-4910.61			949.36			-4539.63			3969.53
a7	.060	1			2	1	0.90862	0.232	0.217		46.3		-108.3		50.94		27.19		1		3.94	-0.12	-1.21		-7240.9			438.72			-15002.6			16584.6
a7	.180	3	15	15			0.93072	0.226	0.264	0.259	-166.4	9.2	-21.3	29.4	45.83	11.99	39.14	9.92		0.5333				1	-4765.22	1270.88	0.254215	991.37	180.88	0.0528876	-5416.58	3678.54	0.288964	7571.66	3935	0.403933
a7	.180	3			3	1	0.95436	0.224	0.254		-165.9		-61.1		50.98		41.89		1		-0.47	-0.95	-1.53		-6032.63			1015.33			-4203.69			8086.98
a7	.180	3			8	1	0.89785	0.226	0.225		-164		-31.8		44.4		33.3		1		-0.28	2.12	-1.69		-4563.67			1004.93			-3668.05			7814.67
a7	.180	3			9	1	0.86058	0.249	0.371		-171.5		-7.8		45.45		38.17		1		-0.72	-1.55	-1.55		-4946.23			917.14			-3022.81			9185.53
a7	.180	3			13	1	0.92295	0.094	0.098		-164.7		-26.5		29.81		27.57		1		1.08	0.69	-1.02		-3892.07			709.56			-3868.15			4579.69
a7	.180	3			53	1	0.9306	0.164	0.154		-165.1		-52.7		54.33		44.19		1		0.06	-1.14	-1.45		-4352.55			1003.6			-6132.7			10729.5
a7	.180	3			55	1	0.87081	0.26	0.266		-172.5		3.7		31.36		30.75		1		-0.29	22.33	-1.19		-4372.12			1210.48			-5794.06			9510.34
a7	.180	3			63	1	0.90379	0.067	0.068		-164.4		-31.8		54.65		46.79		1		0.65	-0.43	-1.06		-4831.53			1020.15			-18125.5			19876.9
a7	.180	3			74	1	0.925	0.147	0.149		-170		-14.2		55.05		48.82		1		0.14	-0.92	-1.35		-5402.53			1180.28			-4226.52			6952.64
a7	.180	3			83	1	0.90297	0.379	0.421		-177.3		37.1		57.18		50.11		1		0.79	7.92	-1.24		-4586.07			791.28			-3644.58			3830.32
a7	.180	3			107	1	0.87029	0.314	0.353		-154.2		-78.5		42.47		31.99		1		-0.69	-1.14	-1.74		-3757.84			984.13			-5503.66			8231.8
a7	.180	3			110	1	0.85716	0.28	0.371		-164.5		5.8		27.86		27.86		1		1.08	-0.44	-0.44		-6713.5			1153.79			-7063.5			6837.08
a7	.180	3			133	1	0.91437	0.124	0.121		-167.2		-17.4		71.28		63.38		2		1.31	0.29	-0.91		-3577.66			693.64			-6948.33			5093.21
a7	.180	3			158	1	0.93082	0.215	0.269		-166.1		-4.9		46.61		32.75		1		1.19	-0.68	-1.06		-7642.92			1278.55			-3121.45			4239.28
a7	.180	3			162	1	0.91343	0.343	0.379		-143.1		-48.5		47.82		41.32		1		0.51	-0.9	-1.29		-2218.88			753.82			-2183.59			3507.33
a7	.180	3			163	1	0.84909	0.305	0.454		-185.3		8.5		28.14		28.14		1		0.65	-0.89	-0.89		-4588.05			1153.86			-3742.03			5099.67
a7	.180	4	22	26			0.95299	0.283	0.341	0.322	-172	7.4	10.1	51.9	60.98	14.52	52.89	14.93		0.7308				0.8846	-4292.59	1554.08	0.188194	582.87	160.72	0.0255539	-5888.28	4462.22	0.258151	12045.7	11586.9	0.528101
a7	.180	4			4	2	0.99082	0.206	0.275		-162.8		1.5		70.88		63.87		2		-0.32	-1.14	-1.54		-3047.9			817.08			-2430.09			5998.01
a7	.180	4			7	0									72.13		63.68		2		-0.9	-1.39	-1.39		-2708.23			660.78			-2617.19			8429.42
a7	.180	4			2	1	0.90243	0.134	0.2		-179.2		-5.2		74.43		65.16		2		-0.36	-1.4	-1.82		-3837.49			363.04			-3316.31			6532.21
a7	.180	4			19	1	0.86729	0.226	0.271		-175.7		-10.3		42.64		39.14		1		1.91	-0.2	-0.2		-3512			807.85			-5947.18			6169.76
a7	.180	4			26	2	0.89757	0.374	0.416		-165.5		-17.3		49.89		45.89		1		-1.54	-0.75	-1.92		-2192.57			679.36			-3639.1			9482.44
a7	.180	4			27	0									49.99		45.95		1		-1.51	-0.74	-1.91		-2186.95			675			-3623.24			9379.55
a7	.180	4			34	1	0.88365	0.562	0.57		-174.7		169.5		61.17		59.03		2		0.76	0.55	-1.01		-3316.57			633.16			-4145.37			4220.8
a7	.180	4			44	1	0.90311	0.251	0.311		-165.9		2.5		78.48		67.72		2		1.27	-0.27	-0.27		-2830.05			361.73			-2579			3145.93
a7	.180	4			45	1	0.90586	0.262	0.323		-165.9		2.7		79.88		68.97		2		1.12	-0.33	-0.33		-2999.68			331.53			-3548.5			4447.75
a7	.180	4			46	1	0.84965	0.463	0.486		-162.2		-55.6		72.49		58.61		2		-0.65	-0.86	-0.86		-6516.44			455.48			-17880.5			29919.7
a7	.180	4			47	1	0.88046	0.259	0.33		-156.7		-32.4		71.08		70		2		1.06	-0.56	-0.98		-4645.7			566.65			-2621.41			3552.81
a7	.180	4			48	1	0.89413	0.194	0.233		-179.4		-14.7		58.86		48.84		1		-0.14	-0.93	-0.93		-6514.87			683.37			-5710.89			10711.5
a7	.180	4			50	1	0.87044	0.165	0.212		-174.1		-0.4		67.54		59.54		2		-1.92	-1.59	-1.59		-5373.98			341.58			-10729.7			32440.2
a7	.180	4			56	1	0.90045	0.215	0.274		-181.4		24		58.27		49.98		1		-2.12	-1.5	-1.74		-7701.84			918.23			-5654.66			28147.5
a7	.180	4			61	1	0.91203	0.262	0.283		-174.4		-0.4		68.69		60.09		2		-0.68	-1.18	-1.18		-3826.11			757.05			-2489.24			6021.7
a7	.180	4			101	1	0.90034	0.161	0.183		-171.2		-18.7		70.47		62.15		2		0.51	-1.1	-1.1		-3847.88			721.77			-3863.88			6462.58
a7	.180	4			114	2	0.83679	0.451	0.576		-183		63		22.37		10.36		0		0.13	-1.29	-1.29		-5513.2			692.22			-5659.38			7429.17
a7	.180	4			115	0									23.62		11.61		0		0.13	-1.28	-1.28		-5496.26			690.37			-5718.53			7440.92
a7	.180	4			119	1	0.8633	0.685	0.68		-177.1		170.3		68.05		57.96		2		1.88	-0.93	-0.93		-4081.84			537.25			-6367.13			4429.24
a7	.180	4			136	1	0.87754	0.249	0.385		-172.8		-27.8		63.98		58.08		2		-2.15	-2.05	-2.24		-7069.97			391.11			-17470.3			39209.7
a7	.180	4			141	1	0.86112	0.126	0.192		-165.6		-3.7		56.45		53.63		1		-0.48	-1.47	-1.93		-4871.48			607.53			-9102.88			12312.6
a7	.180	4			149	1	0.89301	0.265	0.306		-176.9		-7.5		62.7		55.1		1		-2.67	-2.14	-2.24		-4639.6			378.95			-15031.2			43745.4
a7	.180	4			155	1	0.89805	0.15	0.217		-182.3		2.1		75.36		64.59		2		0.43	-1	-1		-6246.22			569.35			-5741.19			10814.6
a7	.180	4			159	2	0.89335	0.107	0.175		-167.1		-10.4		60.4		53.2		1		0.38	-0.79	-1.25		-2630.38			535.13			-2268.43			4236.24
a7	.180	4			161	0									59.31		47.64		1		0.58	-0.86	-1.27		-2896.7			552.87			-2132.12			3578.51
a7	.180	4			160	1	0.87786	0.325	0.426		-176.9		-7.7		46.24		34.41		1		1.31	-0.6	-0.6		-3103.51			426.29			-2807.96			4928.96
a7	.180	5	8	8			0.88314	0.367	0.399	0.322	-176.9	5.8	57.9	66.6	89.75	14.91	80.99	13.56		1				1	-3580.22	1412.95	0.192674	383.27	94.07	0.0206261	-6185.41	3468.38	0.332875	8432.86	5734.42	0.453825
a7	.180	5			5	1	0.8995	0.211	0.241		-177.9		58.7		74.27		70.71		2		0.99	-1.06	-1.06		-2877.19			337.1			-2889.61			5165.41
a7	.180	5			20	1	0.80846	0.356	0.359		-185.5		18.4		93.04		80.6		2		0.48	-1.11	-1.11		-3469.46			528.83			-7920.52			8376.05
a7	.180	5			21	1	0.80288	0.531	0.545		-170.4		-24		86.34		73.3		2		0.71	-1	-1		-3098.23			560.37			-5533.7			5219.77
a7	.180	5			33	1	0.8553	0.546	0.627		-172		203.9		115.96		102.99		2		0.39	-0.65	-1.07		-6174.2			321.1			-9255.71			10826.8
a7	.180	5			40	1	0.85651	0.344	0.343		-187		49		79.24		71.41		2		2.6	-1.96	-1.96		-5714.53			338.96			-12706			22367.8
a7	.180	5			112	1	0.85575	0.251	0.357		-173.6		38.5		111.55		104.75		2		0.84	-0.65	-1.07		-2318.57			337.29			-6535.98			7081.7
a7	.180	5			126	1	0.83055	0.385	0.394		-173.1		7.3		80.07		70.18		2		-0.09	-0.81	-0.81		-2479.78			305.85			-2287.69			5746.77
a7	.180	5			127	1	0.87976	0.315	0.325		-175.6		111.9		77.53		73.95		2		1.48	-1.08	-1.08		-2509.77			336.66			-2354.03			2678.61
a7	.180	23	9	9			0.99282	0.236	0.272	0.306	-176.4	4.9	9.2	22.3	69.34	17.06	64.68	14.25		0.8333				0.7778	-5481.56	2479.56	0.108377	482.85	136.65	0.00954653	-18254.7	13035	0.360918	26359.5	20028.2	0.521159
a7	.180	23			23	1	0.99986	0.008	0.011		-180		9.6		48.39		46.29		1		2.75	0.42	0.42		-3539.89			560.32			-20869			15123.3
a7	.180	23			32	1	0.84651	0.397	0.441		-177.9		-42.1		71.62		66.27		2		-0.56	-1.38	-1.38		-3680.2			322.55			-12883.6			19300
a7	.180	23			39	1	0.83518	0.203	0.301		-169.8		20		50.66		49.35		1		-0.73	10.76	-1.69		-3570.69			735.4			-10558.3			15736.3
a7	.180	23			66	1	0.84888	0.194	0.187		-180.1		29.6		97.09		84.31		2		0.15	-0.99	-0.99		-2488.81			344.36			-7438.75			11882.5
a7	.180	23			99	1	0.8756	0.33	0.326		-171.4		-2.6		70.02		68.57		2		-1.76	19.65	-1.36		-9239.52			430.91			-38414.7			59206.5
a7	.180	23			111	1	0.8659	0.256	0.285		-174.9		-6.4		44.09		41.84		1		-1.64	-1.87	-1.87		-5122.03			656.27			-9514.67			26495.6
a7	.180	23			117	1	0.83037	0.392	0.52		-169.5		14		85.2		75.59		2		1.14	0.91	-0.03		-7558.04			524.17			-6269.21			7845.06
a7	.180	23			146	1	0.85786	0.185	0.197		-182.6		34		78.27		74.73		2		-0.3	-1.19	-1.19		-4605.95			379.12			-14131.1			15608.5
a7	.180	23			148	1	0.84383	0.163	0.179		-181.7		26.7		78.7		75.17		2		-1.52	-0.92	-0.92		-9528.9			392.56			-44213			66037.4
a7	.180	54	13	15			0.94263	0.292	0.354	0.331	-177.5	10.6	-12.1	53.1	50.99	17.27	42.63	13.21		0.4667				1	-4352.72	2098.17	0.155992	723.75	179	0.0259376	-9659.96	6842.82	0.346192	13167	12415.4	0.471878
a7	.180	54			54	1	0.97762	0.211	0.202		-177.7		5.5		31.28		25.97		1		-1.01	-1.29	-1.29		-5345.3			802.72			-5590.65			11015.9
a7	.180	54			22	1	0.82722	0.403	0.488		-173		-57.9		65.51		44.13		1		0.52	-0.8	-0.8		-3179.47			678.81			-2819.92			6837.8
a7	.180	54			35	1	0.8646	0.314	0.472		-163		-6.9		62.78		45.08		1		0	-1.26	-1.64		-4984.31			423.5			-19652.3			25358.6
a7	.180	54			43	1	0.83545	0.411	0.465		-189.5		23		52.22		39.63		1		3.32	0.08	0.08		-3578			1146.13			-6429.39			4229.18
a7	.180	54			72	1	0.84973	0.331	0.394		-176.1		-40.9		39.71		39.71		1		1.09	-0.7	-0.7		-2622.08			656.49			-4284.01			4426.7
a7	.180	54			73	1	0.84654	0.291	0.354		-163.2		-6.3		19.76		18.65		0		0.51	-0.71	-0.71		-3199.46			800.04			-7615.48			6746.94
a7	.180	54			81	1	0.88845	0.253	0.319		-169.7		-4.2		60.13		47.38		1		-1.5	-1.51	-1.51		-5624.98			810.89			-15659.7			33490.9
a7	.180	54			82	1	0.91066	0.633	0.671		-170.9		-174.3		61.79		45.64		1		-0.67	901.24	-1.22		-4445.78			792.99			-14196			14637.1
a7	.180	54			89	1	0.83014	0.303	0.326		-185.4		36.1		68.57		51.58		1		-1.18	-1.69	-1.85		-3479.76			340.53			-5402.43			11486.2
a7	.180	54			93	1	0.83515	0.384	0.565		-162.3		-43		14.03		14.03		0		0.78	-0.58	-0.77		-6236.9			897.82			-17209.8			19489.1
a7	.180	54			104	3	0.79544	0.119	0.165		-192.7		39		58.59		56.31		1		1.37	-0.76	-1.04		-2902.57			698.94			-5248.66			3650.81
a7	.180	54			105	0									58.19		56.1		1		1.33	-0.73	-0.73		-2922.4			679.72			-5511.7			3738.03
a7	.180	54			106	0									58.35		56.23		1		1.44	-0.69	-0.98		-2933.2			693.55			-5574.41			3699.83
a7	.180	54			116	1	0.83616	0.213	0.246		-178.4		-9.4		40.81		40.57		1		0.82	-0.68	-0.68		-2851.26			730.84			-3523.99			2622.23
a7	.180	54			124	1	0.896	0.268	0.294		-174.6		-21.9		73.15		58.45		2		-1.51	-1.53	-1.53		-10985.3			703.22			-26181			46076.3
a7	.180	65	8	13			0.91657	0.179	0.161	0.212	183.3	5.8	12.1	19.3	47.35	27.98	38.72	20.71		0.4615				0.1538	-10060.1	3935.09	0.0895541	643.38	180.63	0.00572728	-37619.9	17319.1	0.334887	64012.7	27862.7	0.569832
a7	.180	65			65	1	0.94451	0.181	0.18		179.2		15.1		88.87		69.48		2		-2.67	-1.79	-1.79		-9927.97			667.24			-61459.5			88318.2
a7	.180	65			10	1	0.88354	0.194	0.171		178.7		10.8		53.74		50.63		1		-1.94	-1.01	-1.01		-6245.41			722.57			-23840.5			45629.5
a7	.180	65			51	1	0.89046	0.249	0.229		195.6		19.5		55.95		47.96		1		-3.3	-1.77	-1.77		-9046.63			566.9			-60859.4			94871.6
a7	.180	65			62	1	0.89804	0.254	0.255		187.8		14.6		37.5		34.85		1		-1.29	1206.39	-1.86		-7840.81			851.46			-20303.6			25547.2
a7	.180	65			64	1	0.93381	0.131	0.128		182.9		11.3		88.32		67.74		2		-0.83	14.22	-1.61		-6886.41			683.51			-19772.2			23622.7
a7	.180	65			88	3	0.88521	0.135	0.11		177		34		69.99		52.97		1		-2.81	-2.06	-2.06		-7903.54			343.03			-31064.9			61472.2
a7	.180	65			90	0									66.07		47.42		1		-2.44	-1.82	-1.82		-5968.02			375.53			-21508			47749.3
a7	.180	65			91	0									66.94		48.63		1		-2.72	-1.47	-1.47		-6193.46			328.79			-30661.7			59293.8
a7	.180	65			95	2	0.89664	0.17	0.164		191.6		8.4		39.9		37.07		1		-1.54	3.21	-1.25		-9861.73			773.72			-24883			43155.8
a7	.180	65			96	0									26.57		24.84		1		-2.01	13.42	-1.5		-10986.9			910.36			-29477.8			51533.2
a7	.180	65			143	3	0.90524	0.182	0.147		187.2		-18.8		7.31		7.31		0		-3.14	19.42	19.42		-15164.9			672.83			-39322.9			72697.6
a7	.180	65			144	0									6.98		6.98		0		-5.26	351.74	26.1		-16990.1			727.49			-55309.1			103279
a7	.180	65			154	0									7.42		7.42		0		-4.77	4.16	4.16		-17766			740.51			-70595.7			114994
a7	.180	92	5	5			0.91152	0.368	0.409	0.335	-151.3	16.4	31.1	58.2	105.61	15.69	79.49	17.03		1				1	-2294.07	822.45	0.239191	332.31	116.51	0.0346483	-4503.39	2470.46	0.469545	2461.19	1214.98	0.256616
a7	.180	92			92	1	0.93649	0.31	0.325		-169.5		-51.7		94.69		67.93		2		2.63	0.06	0.06		-2342.28			436.69			-4558.27			2232.61
a7	.180	92			16	1	0.88887	0.445	0.476		-122.2		84.4		92.84		64.42		2		1.86	-0.33	-0.86		-3586.16			412.65			-8506.2			4163.76
a7	.180	92			29	1	0.80353	0.4	0.487		-158.4		66.3		125.27		101.12		2		1.35	-0.41	-0.41		-1449.28			178.32			-1791.04			1464.44
a7	.180	92			59	1	0.79937	0.386	0.473		-145.6		83.1		124.28		99.43		2		1.68	-0.3	-0.3		-1385.32			202.2			-2066			933.69
a7	.180	92			94	1	0.90514	0.301	0.283		-160.6		-26.3		90.99		64.53		2		2.56	0.03	-0.49		-2707.31			431.69			-5595.46			3511.47
a7	.180	102	19	28			0.94267	0.246	0.219	0.262	-172.7	5.7	2.9	53.7	17.72	14.37	13.82	12.32		0.1429				0.1071	-11210.4	3376.05	0.120926	1204.04	343	0.0129879	-27735	14877.8	0.299177	52555	18024.2	0.566909
a7	.180	102			102	1	0.94291	0.214	0.178		-171.5		28.5		22.48		20.02		0		-1.64	-0.11	-0.11		-8043.23			867.45			-29611.3			50028.6
a7	.180	102			14	2	0.8706	0.161	0.131		-175.3		-28.6		21.46		11		0		-3.58	0.21	0.21		-14106.3			888.67			-22534.7			60748.8
a7	.180	102			15	0									21.63		11.06		0		-3.3	1.31	1.31		-13266			900.98			-13441			48827.8
a7	.180	102			17	1	0.91149	0.389	0.36		-170.2		18.2		22.9		16.92		0		-3.99	101.91	101.91		-7039.82			648.35			-30549.4			71140.6
a7	.180	102			31	1	0.86956	0.333	0.291		-172.9		-49.6		35.98		24.1		1		-2.74	-1.77	-1.94		-9353.92			1122.47			-19865			47107.4
a7	.180	102			36	1	0.89909	0.294	0.27		-172.5		13.6		26.42		24.6		1		-2.6	74.68	74.68		-10130			712.14			-50562			79279.7
a7	.180	102			58	1	0.91222	0.131	0.139		-180		-4.3		1.11		1.11		0		-3.5	15.28	-1.6		-13802.5			1673.84			-25744.7			59449.8
a7	.180	102			69	2	0.91052	0.19	0.163		-167.3		-19.2		35.16		27.24		1		-1.66	-1.49	-1.49		-11354.6			1374.59			-35789			58542.1
a7	.180	102			71	0									36.14		28.02		1		-1.99	-1.55	-1.55		-11168			1350.36			-42690.4			68397.3
a7	.180	102			75	3	0.86152	0.177	0.159		-168		-0.9		36.68		35.15		1		-2.44	0.86	-1.14		-9403.97			914.31			-56024.9			82586.4
a7	.180	102			76	0									36.93		34.25		1		-1.08	-0.89	-0.89		-7851.51			969.74			-30320			45441.8
a7	.180	102			77	0									36.24		34.47		1		-0.68	0.69	-1.18		-5062.41			799.08			-15167.4			18990
a7	.180	102			78	1	0.87915	0.663	0.531		-172.1		184.2		2.93		0.12		0		-2.43	-2.53	-2.53		-9701.83			1255.25			-11478.4			22399.7
a7	.180	102			79	2	0.914	0.141	0.117		-179.2		3.8		0.24		0.24		0		-2.48	-1.29	-1.29		-10525.1			1349.9			-24298			50254.4
a7	.180	102			80	0									0.2		0.2		0		-2.48	-1.14	-1.14		-10577.2			1376.21			-25521			51162.2
a7	.180	102			84	1	0.90487	0.202	0.177		-163.5		-43.2		11.7		7.03		0		-2.07	795.36	-1.35		-9116.05			1174.99			-9583.43			35941.7
a7	.180	102			85	2	0.88443	0.215	0.176		-176.9		-38.7		18.47		13.8		0		-0.52	0.5	0.5		-9036.26			1192.94			-6037.49			25953.7
a7	.180	102			100	0									14.62		12.54		0		-2.14	-0.96	-0.96		-9229.58			963.48			-6946.61			36617
a7	.180	102			121	1	0.86404	0.267	0.231		-174.1		-40.1		49.84		40.32		1		-1.81	-1.05	-1.38		-8153.86			867.74			-23035.6			46105.5
a7	.180	102			128	3	0.97496	0.147	0.128		-176.2		3.1		2.06		1.83		0		-3.71	-2.32	-2.32		-12594.3			1763.85			-23032.6			59757.5
a7	.180	102			129	0									2.01		1.82		0		-3.77	-2.23	-2.23		-12451.6			1793.59			-22701.2			59670.3
a7	.180	102			130	0									1.9		1.73		0		-3.82	-2.37	-2.37		-12689.6			1774.65			-23034.1			60595
a7	.180	102			140	1	0.89162	0.383	0.344		-169.2		-42.4		0		0		0		3.21	0.41	0.41		-10093			1744.89			-21677.6			14251.2
a7	.180	102			145	2	0.93867	0.363	0.359		-160.2		-10.7		7.61		7.61		0		-0.21	5.66	5.66		-19446.6			1499.71			-60243.9			71141.9
a7	.180	102			147	0									8.17		8.17		0		0.26	4.59	4.59		-19069.4			1507.9			-60149.8			68157.5
a7	.180	102			150	1	0.93573	0.169	0.165		-176.2		-10.1		19.61		10.16		0		-4.19	-2.18	-2.18		-15139.5			1354.57			-35473			78411.6
a7	.180	102			153	1	0.88593	0.169	0.174		-169.4		5.3		17.74		8.91		0		-2.35	1.89	1.89		-16820.1			996.07			-37692.2			64579.8
a7	.180	102			157	1	0.86884	0.166	0.164		-172.2		-6.3		5.9		4.62		0		-2.06	45.79	-0.98		-8665.14			875.5			-13375.4			36002
a7	.180	118	16	18			0.94629	0.312	0.271	0.278	-173.5	9	118	143.1	38.93	11.69	30.72	10.39		0.3889				0.2222	-10034.2	3130.87	0.123253	1099.4	229.03	0.0135043	-23912.8	11407	0.293729	46364.8	19700.8	0.569514
a7	.180	118			118	1	0.9609	0.498	0.394		-167.8		160.8		23.05		19.31		0		-1.9	-0.22	-1.28		-12462.2			1236.89			-33634.2			58416.1
a7	.180	118			11	1	0.91209	0.232	0.218		-177.5		338.2		55.23		46.46		1		-2.6	4.25	-2.09		-7530.33			751.62			-31376.2			55771.3
a7	.180	118			24	1	0.93266	0.579	0.476		-163.5		156.2		35.33		26.63		1		-4.19	3.9	3.9		-14548.8			1205.7			-38144.3			77374
a7	.180	118			38	1	0.87876	0.328	0.31		-168.9		337.2		22.41		20.09		0		-2.29	-1.77	-1.87		-11693.5			1209.46			-25183.4			49737.8
a7	.180	118			42	1	0.92949	0.378	0.336		-162.1		315.9		37.08		28.72		1		-3.39	17.04	17.04		-12030.8			1187.33			-22202.8			55041.1
a7	.180	118			52	1	0.8902	0.186	0.155		-172.8		-18.3		27.8		24.87		1		-0.7	-0.97	-0.97		-5132.79			1302.96			-8846.56			9575.19
a7	.180	118			68	1	0.91882	0.186	0.151		-175.4		-10.6		48		38.58		1		-2.18	-1.47	-1.64		-12931.5			1273.91			-39834.5			65518.3
a7	.180	118			70	1	0.89476	0.204	0.173		-178.3		-8.6		50		40.74		1		-0.66	-1.08	-1.26		-6285.02			1353.21			-12689.3			17054.2
a7	.180	118			86	2	0.90105	0.186	0.141		-176.8		-17.3		38.99		27.3		1		-3.66	-2.71	-2.71		-8059.3			1182.04			-6369.58			39758.7
a7	.180	118			87	0									44.83		32.75		1		-3.43	-2.6	-2.6		-10058.7			1154.49			-6343.57			39457.8
a7	.180	118			98	1	0.88583	0.257	0.226		-181.8		-3.2		34.79		29.46		1		-2	-0.12	-0.12		-11886.4			1112.6			-30282.7			51004.4
a7	.180	118			122	1	0.87173	0.386	0.356		-182.1		49.5		61.11		52.22		1		0.06	7.27	-1.23		-5634.36			700.07			-11988.5			12920.4
a7	.180	118			123	1	0.89337	0.226	0.172		-175.4		317.4		48.51		36.74		1		-0.87	0.4	0.4		-8190.29			1188.94			-14569			29158.9
a7	.180	118			132	1	0.89213	0.342	0.31		-193.9		20.6		49.06		39.01		1		-4.37	-2.05	-2.05		-11273.6			987.98			-37184.8			77346.1
a7	.180	118			137	2	0.94226	0.553	0.473		-158.4		171.6		19.83		11.56		0		-2.36	-2.58	-2.58		-11266.2			983.89			-16244.4			30297.7
a7	.180	118			138	0									24.16		14.11		0		-0.87	70.05	7.62		-11841.3			880.6			-29986.6			46153
a7	.180	118			139	1	0.96697	0.241	0.223		-178.1		-9.7		40.46		31.23		1		-2.22	-1.44	-1.44		-15102.7			1473.73			-38386.9			61992.7
a7	.180	118			156	1	0.88002	0.318	0.291		-166.7		-17.8		40.08		33.13		1		-3.61	-1.53	-1.53		-4687.85			603.85			-27163.1			57988.5
a7	.180	125	5	5			0.94984	0.422	0.369	0.405	190.4	9.1	-14.8	108.9	68.12	21.19	52.57	18.7		0.6				0.2	-8025.23	1505.92	0.0942283	450.01	143.29	0.0052838	-26828.6	9303.97	0.315008	49864.1	19071.1	0.58548
a7	.180	125			125	1	0.98259	0.179	0.149		179.5		-8.8		69.23		52.75		1		-3.12	-1.61	-1.61		-9085.81			340.64			-35515.8			72091.6
a7	.180	125			12	1	0.84187	0.354	0.332		188.5		-19.1		45.98		37.54		1		-3.11	2.18	2.18		-9463.31			304.76			-25762.9			54864
a7	.180	125			30	1	0.87321	0.562	0.472		207.2		-179.3		107.36		88.46		2		0.15	2.79	2.79		-7577.66			365.56			-35225.4			48551.9
a7	.180	125			67	1	0.83761	0.617	0.518		188.2		163.9		63.92		44.52		1		-2.85	-1.33	-2.07		-8708.8			669.49			-27691.1			58837.6
a7	.180	125			108	1	0.82069	0.398	0.373		188.8		-30.8		54.12		39.58		1		-1.02	-1.31	-1.31		-5290.56			569.61			-9947.66			14975.4
a7	.180	152	19	21			0.96291	0.292	0.494	0.397	-170.7	9.5	-12	26.4	45.17	14.58	41.17	13.66		0.5238				0.3333	-8521.3	2686.05	0.101422	793.48	241.07	0.00944409	-27793.6	14910.8	0.330803	46910.2	24553.3	0.558331
a7	.180	152			152	1	0.98765	0.249	0.462		-167.8		-5.1		39.58		38.99		1		-0.66	-1.01	-1.91		-10011.9			1080.89			-22214.4			26863.5
a7	.180	152			1	1	0.90472	0.355	0.557		-175		-1.1		66.08		59.12		2		-2.47	54.86	54.86		-9909.23			524.89			-25022.8			48531.9
a7	.180	152			6	1	0.90153	0.173	0.412		-162.8		-29.6		44.34		40.46		1		-2.13	-1.56	-2		-5449.73			754.14			-15980.1			40306
a7	.180	152			18	2	0.90309	0.307	0.529		-165.4		-18.2		45.68		41.33		1		-2.43	-1.61	-2.04		-6278.83			705.48			-32102.2			58055.2
a7	.180	152			120	0									45.82		43.17		1		-3.61	-1.46	-2.14		-8139.81			783.39			-45296.4			79719.2
a7	.180	152			25	1	0.92823	0.143	0.34		-172.2		-25.6		55.07		51.31		1		-0.82	-1.46	-1.56		-7259.3			969.35			-4885.41			10158
a7	.180	152			28	1	0.87929	0.422	0.638		-185.1		5.6		36.46		34.24		1		-0.48	35.58	-1.3		-5714.21			934.86			-12463.1			15505
a7	.180	152			37	1	0.91101	0.401	0.557		-160.6		-63.5		10.72		10.42		0		0.09	-0.9	-1.23		-5660.07			969.41			-13115.3			16554.2
a7	.180	152			41	1	0.92133	0.555	0.669		-173.3		76.8		63.7		63.22		2		-1.18	-0.84	-1.14		-7296.47			558.37			-31392.4			46915.5
a7	.180	152			49	1	0.89955	0.286	0.487		-180.6		-0.8		59.32		50.76		1		-2.3	-1.68	-2.1		-9250.21			499.84			-11416.9			37859.4
a7	.180	152			57	1	0.91408	0.328	0.515		-163.2		-47.3		37.46		24.52		1		-1.78	5.19	5.19		-8418.35			730.54			-38491.8			60857.3
a7	.180	152			60	1	0.89659	0.384	0.599		-177		-3.9		48.65		43.08		1		-0.41	-0.83	-0.83		-7703.35			789.34			-15439.8			16505.7
a7	.180	152			97	2	0.89677	0.289	0.497		-159.7		-25.7		42.9		38.81		1		-2.68	-1.18	-1.78		-5920.26			720.36			-30034.5			57883.5
a7	.180	152			109	0									46.87		45.51		1		-3.83	-1.57	-2.25		-6805.13			774.28			-47860.2			84041.2
a7	.180	152			103	1	0.9063	0.305	0.521		-184.8		14.8		31.17		31.17		1		-3.56	0.03	0.03		-13961.3			478.77			-65519.4			102618
a7	.180	152			113	1	0.93849	0.168	0.376		-168.9		-31.4		71.65		63.46		2		-1.86	195.86	-1.87		-8121.68			640.72			-51068.7			73553.6
a7	.180	152			131	1	0.92069	0.35	0.569		-183.5		-12		16.42		16.42		0		-1.9	-1.48	-1.48		-13855.8			1435.54			-33669.1			56806
a7	.180	152			134	1	0.95408	0.246	0.463		-175.9		-2.2		43.18		42.92		1		-1.34	-1.38	-1.39		-8794.74			1022.95			-14891.4			20544.6
a7	.180	152			135	1	0.89253	0.271	0.464		-181.9		-23.3		60.42		54.37		1		-2.36	-1.96	-2.09		-7736.57			411.21			-28240.2			54652
a7	.180	152			142	1	0.9222	0.173	0.382		-174.8		-12.5		37.89		26.73		1		-1.7	-0.01	-0.01		-15071.4			785.71			-24231.9			49733.5
a7	.180	152			151	1	0.94056	0.236	0.433		-165.8		-10.8		45.13		44.48		1		-2.16	-1.92	-1.92		-7588.88			1093.09			-20330.3			27451.4
a7	.300	3	2	3			0.92213	0.38	0.422	0.54	-108.9	1.4	80.4	34.8	119.47	5.17	94.71	5.86		1				1	-1794.15	370.14	0.104195	261.56	86.15	0.0151901	-8241.66	1646.44	0.478634	6921.74	8034.73	0.40198
a7	.300	3			3	1	0.85683	0.57	0.633		-107		129.6		112.18		86.43		2		-0.76	0.4	-0.86		-2317.61			139.73			-10527.2			18284.6
a7	.300	3			5	2	0.95464	0.291	0.321		-109.6		55.1		122.66		98.75		2		2.1	0.01	-0.5		-1532.41			323.85			-7484.03			1250.85
a7	.300	3			6	0									123.58		98.95		2		1.98	-0.09	-0.62		-1532.43			321.09			-6713.74			1229.8
a7	.300	4	3	3			0.9862	0.414	0.53	0.488	-98.2	14.1	-8.6	70.5	57.99	58.24	46.17	45.08		0.5				1	-7146.6	881.41	0.176694	804.1	508.07	0.0198807	-15052.3	10442.6	0.372156	17443.2	12671.7	0.43127
a7	.300	4			4	1	0.99881	0.04	0.052		-117.8		91		6.13		2.56		0		1.26	-0.52	-0.52		-7808.31			881.99			-9555.41			10124.1
a7	.300	4			1	1	0.7927	0.581	0.74		-91.5		-56.5		28.51		27.69		1		1.28	-0.55	-1		-5900.91			1383.75			-5930.18			6936.62
a7	.300	4			2	1	0.80694	0.621	0.799		-85.3		-60.3		139.34		108.25		2		-0.82	0.16	-1.23		-7730.58			146.56			-29671.3			35269
a8	.060	5	6	7			0.98303	0.243	0.215	0.264	58	7.9	23.9	42.6	28.99	33.25	22.6	26.34		0.2857				0.5714	-8323.05	3639.45	0.144681	1246.56	412.03	0.0216692	-19961.2	6973.74	0.346989	27996.1	15008	0.486661
a8	.060	5			5	2	0.97443	0.099	0.094		53.9		30.7		0		0		0		-3.05	23.01	-1.95		-10297.4			1300			-23139.7			50189
a8	.060	5			17	0									0.39		0.39		0		-0.91	6.3	-0.85		-8943.32			1681.66			-19272.9			23601.4
a8	.060	5			6	1	0.98751	0.144	0.137		51.4		26.9		0.7		0.7		0		-0.48	-0.01	-0.93		-9736.9			1816.96			-18976.9			25110.9
a8	.060	5			8	1	0.96091	0.18	0.173		50.2		31.1		0.22		0.22		0		-1.65	3.67	-1.4		-15117.4			1508.04			-34576.6			50810.9
a8	.060	5			14	1	0.84155	0.476	0.398		72.5		77.8		67.65		48.27		1		-0.84	-1.54	-1.54		-5678.77			690.45			-18794.5			21809.2
a8	.060	5			18	1	0.86259	0.21	0.216		55.1		49.9		61.15		44.31		1		1.42	-0.43	-0.43		-4211.58			887.84			-13507.2			11828
a8	.060	5			23	1	0.85738	0.524	0.418		67.6		-71		72.84		64.33		2		0.28	-1.53	-1.53		-4276.03			840.94			-11460.5			12623.5
a8	.060	11	3	4			0.94669	0.142	0.17	0.146	66.7	7.2	-57.1	6.1	78.35	6.18	64.69	10.2		0.75				0.75	-4540.85	804.7	0.162301	245.24	37.93	0.00876547	-9356.47	5526.86	0.334423	13835.4	12288.7	0.494511
a8	.060	11			11	2	0.96804	0.045	0.053		64.7		-65.2		72.01		55.07		1		0.39	-1.23	-1.1		-4979.23			280.59			-5502.55			5386.66
a8	.060	11			12	0									72.58		55.63		1		0.02	-1.41	-1.32		-5504.37			269.65			-7926.04			8670.27
a8	.060	11			13	1	0.81525	0.245	0.302		78.7		-52.4		82.69		68.24		2		0.02	-0.89	-0.89		-3346.46			247.93			-5241.28			6266.66
a8	.060	11			21	1	0.82381	0.216	0.242		60.1		-50.2		86.13		79.81		2		-1.67	0.06	-1.64		-4333.36			182.78			-18756			35018.1
a8	.060	16	6	6			0.9484	0.347	0.295	0.213	63.7	10.8	38.3	79.9	40.19	3.36	35.27	4.58		0.5				0.5	-12310.8	3708.68	0.179982	650.23	129.11	0.00950625	-16527.5	7854.74	0.241629	38911.8	22384.7	0.568883
a8	.060	16			16	1	0.97611	0.211	0.158		55.8		67.9		38.14		32.37		1		-4.72	-1.37	-2.33		-12539.9			612.8			-27505			69148.2
a8	.060	16			2	1	0.84469	0.52	0.503		71.2		144.4		41.43		28.11		1		0.86	-0.96	-1.23		-15970.7			883.27			-10651			15580.3
a8	.060	16			4	1	0.88293	0.417	0.37		75		-50		43.17		38.5		1		-1.1	-1.25	-1.25		-11410			601.2			-8939.46			11330.3
a8	.060	16			15	1	0.95581	0.205	0.151		55.8		67.4		42.43		36.82		1		-4.54	-1.67	-2.68		-9317.18			605.33			-8890.16			48313.3
a8	.060	16			19	1	0.91932	0.4	0.298		48.5		-85.5		33.61		33.47		1		-3.68	24417.4	-1.44		-17758.9			731.14			-26487.9			62370
a8	.060	16			26	1	0.84312	0.326	0.289		76.1		85.6		42.35		42.35		1		-0.54	-1.51	-1.88		-6868.01			467.62			-16691.6			26728.5
a8	.060	20	4	4			0.95098	0.55	0.55	0.706	41.5	26.2	1.3	69.7	18.92	16.47	11.99	15.48		0.125				1	-9161.31	3340.05	0.404443	1537.8	417.59	0.067889	-5863.17	2491.61	0.258841	6089.39	3396.31	0.268827
a8	.060	20			20	1	0.98868	0.274	0.292		0.4		-95.1		4.05		2.53		0		0.91	0.43	-0.84		-11080.8			2167.59			-8289.77			8099.2
a8	.060	20			1	1	0.82276	0.554	0.501		36.7		59.2		16.35		6.98		0		2.44	-0.31	-0.19		-12066.1			1651.28			-2745.4			1950.75
a8	.060	20			10	1	0.82906	0.61	0.56		63.3		75.4		46.42		38.46		1		1.34	-0.64	-0.64		-3519.25			1089.37			-4089.24			3784.38
a8	.060	20			22	1	0.86735	0.764	0.847		65.5		-34.5		8.86		0		0		0.44	0.58	-0.36		-9979.09			1242.95			-8328.27			10523.2
a8	.060	24	6	6			0.95002	0.352	0.369	0.287	59	8.5	38.3	89	55.3	20.65	51.74	17.97		0.6667				0.8333	-5253.44	2339.35	0.190857	660.26	165.6	0.0239872	-7254.26	4513.12	0.263547	14357.6	16225.2	0.521609
a8	.060	24			24	1	0.98285	0.137	0.129		53.9		69.3		48.73		48.73		1		0.75	-1.4	-1.29		-3822.04			743.48			-5465.56			9101.38
a8	.060	24			3	1	0.81702	0.525	0.608		63		168.2		97.06		84.87		2		3.39	0.44	-0.15		-3699.12			472.62			-4039.8			6811.22
a8	.060	24			7	1	0.84987	0.191	0.227		63		66		30.46		28.67		1		2.4	0.44	0.22		-3674.7			549.47			-14893.4			12903.6
a8	.060	24			9	1	0.87255	0.556	0.526		42.3		-72.8		55.96		55.96		1		0.67	-1.19	-1.12		-4696.34			898.85			-4839.77			2379.06
a8	.060	24			25	1	0.85609	0.501	0.471		66.1		-82.9		42.95		35.7		1		-4.41	59.24	-3.08		-10309.5			811.26			-11858.7			49894.1
a8	.060	24			27	1	0.82202	0.201	0.254		65.9		81.9		56.61		56.51		2		0.49	0.98	-0.66		-5319.01			485.91			-2428.32			5056.02
a8	.180	130	15	17			0.91372	0.437	0.369	0.4	-173.5	6	30.8	83.6	64.87	21.13	53.15	21.5		0.6176				0.2941	-8564.6	2733.96	0.0932052	536.13	112.38	0.00583449	-29203.2	14461.9	0.317807	53585.8	25628.5	0.583153
a8	.180	130			130	1	0.94723	0.199	0.163		-176		81.7		66.67		47.23		1		-3.74	-1.68	-1.68		-14093.6			366.55			-46115.5			78241.1
a8	.180	130			8	1	0.84995	0.486	0.382		-184.7		-73.3		23.3		23.19		1		-5.36	9.02	0.47		-12572.2			575.09			-65249.7			111011
a8	.180	130			35	1	0.82144	0.612	0.506		-172.4		-68.5		48.97		41.17		1		-2.06	-1.38	-1.38		-9529.67			511.42			-26828.6			47732.2
a8	.180	130			62	3	0.84248	0.255	0.195		-169.8		15.3		56.15		43.67		1		-4.44	-0.98	-2.33		-5135.75			550.61			-21940.5			57463.4
a8	.180	130			91	0									52.11		42.86		1		-4.25	53.11	-2.45		-5743.17			595.68			-28011.6			62912.3
a8	.180	130			189	0									50.48		41.24		1		-4.59	-1.48	-1.48		-5501.36			506.13			-31521.1			69041.4
a8	.180	130			68	1	0.85445	0.624	0.533		-178		182.5		68.9		46.45		1		-3.56	10.58	-0.41		-11094.9			701.56			-37062.4			69946.6
a8	.180	130			76	1	0.90069	0.236	0.197		-175.8		34.7		53.22		32.24		1		-0.96	0.01	0.01		-9944.23			595.12			-17441			30419.3
a8	.180	130			94	1	0.83101	0.658	0.57		-174.1		-55.8		66.94		56.46		1		-1.22	-1.25	-1.25		-8045.77			566.21			-18827			37918.9
a8	.180	130			97	1	0.84049	0.401	0.34		-167.4		-37		48.59		33.3		1		118.46	124.57	118.35		-7626.72			653.83			-3945.99			9421.69
a8	.180	130			102	1	0.84706	0.242	0.213		-183.6		52		108.98		103.49		2		-2.42	1582.53	-2.42		-9035.26			409.18			-31317.3			50410.2
a8	.180	130			103	1	0.83952	0.263	0.23		-163.5		33.1		102.28		96.99		2		-2.24	20.16	-2.43		-7323.69			427.55			-21424.2			37377.4
a8	.180	130			126	1	0.85563	0.611	0.528		-174.9		-29.2		55.28		46.58		1		-3.4	173.44	157.54		-6787			673.26			-33801.6			65286.5
a8	.180	130			178	1	0.81912	0.659	0.582		-168.1		-38.4		95.87		79.99		2		-1.34	-1	-1.67		-5208.91			396.79			-14476.9			20546.2
a8	.180	130			184	1	0.89804	0.225	0.182		-170.1		45.2		58.02		46.04		1		-0.03	-0.62	-0.62		-6419.48			430.01			-12846.1			14939.3
a8	.180	130			231	1	0.82587	0.629	0.566		-175.3		-19.7		65.08		52.66		1		-2.86	-1.26	-1.26		-13054.6			739.95			-39845.4			69418.1
a8	.180	130			256	1	0.86906	0.609	0.523		-176.4		182.5		81.97		70.03		2		-3.93	173.57	5.24		-8481.97			415.27			-45799.5			78873
a8	.180	145	20	24			0.92446	0.376	0.309	0.324	185.1	8.4	-51.2	113.7	19.82	18.76	13.17	13.4		0.125				0.6667	-10290.3	4020.46	0.204835	1587.32	349.73	0.0315968	-12714.5	8949.22	0.253092	25644.7	19648.6	0.510476
a8	.180	145			145	1	0.93586	0.441	0.333		179.9		-79		2.52		2.52		0		-2.77	0.42	-2.33		-15320.2			1866.38			-7454.54			35970.2
a8	.180	145			2	1	0.86001	0.49	0.378		186.2		-80.4		64.84		37.42		1		0.63	-0.64	-0.64		-8816.85			1225.58			-4177.87			5010.48
a8	.180	145			39	1	0.91659	0.428	0.315		182.1		-88.4		1.1		0.36		0		-2.94	-1.55	-1.55		-13245.1			1302.33			-42420.7			68509.1
a8	.180	145			43	1	0.84567	0.57	0.484		178.9		-215.4		24.37		15.3		0		-0.9	24.79	-1.71		-5767.8			1247.09			-7070.62			10476.7
a8	.180	145			67	1	0.8592	0.452	0.429		185.9		-29.8		36.68		24.62		1		-2.27	2.84	2.84		-11478.6			952.81			-30993			55791.7
a8	.180	145			71	1	0.88526	0.243	0.216		196.1		74.6		48.11		48.1		1		0.37	-0.82	-1.41		-3947.46			1605.39			-1948.88			1532.24
a8	.180	145			127	1	0.91289	0.48	0.386		194.6		-83.6		28.01		12.72		0		-0.21	4.47	-1.28		-8417.54			1627.07			-5599.24			8089.38
a8	.180	145			144	1	0.91335	0.421	0.314		180		-86.8		0.55		0.55		0		-3.14	-1.6	-2.3		-15436.8			1578.35			-10383			39786.2
a8	.180	145			147	1	0.8623	0.332	0.267		193.2		21		42.19		24.86		1		-0.24	-1.22	-1.22		-4580.68			1274.21			-6303.61			8626.06
a8	.180	145			150	2	0.90991	0.339	0.304		178.2		35.4		0		0		0		-0.5	-1.69	-1.69		-14479.9			2400.39			-13688.6			19123.2
a8	.180	145			151	0									0.01		0		0		-0.27	-1.71	-1.71		-14001.6			2385.83			-13660.8			18759.2
a8	.180	145			160	1	0.84217	0.658	0.553		170.6		-65.3		43.31		31.74		1		0.5	-1	-1		-6279.27			1515			-10127.5			12127.8
a8	.180	145			168	2	0.85709	0.329	0.277		172.2		-249.5		20.95		4.42		0		-1.91	95.16	-2.03		-7838.35			1456.78			-7733.6			14271.8
a8	.180	145			169	0									23.55		3.87		0		-1.58	15.9	-1.87		-6948.69			1139.49			-7285.47			13162.8
a8	.180	145			181	1	0.83533	0.522	0.443		188.7		-63.8		25.99		18.81		0		-0.32	-1.46	-1.46		-9275.11			1528.41			-11081			14407.9
a8	.180	145			217	1	0.88332	0.391	0.305		196.1		-63.4		46.51		26.85		1		-0.16	-0.78	-0.78		-5605.41			1081.28			-4644.07			6847.47
a8	.180	145			254	1	0.89741	0.364	0.284		177		-232.1		22.51		19.82		0		-1.82	1.67	-1.98		-10420.7			1556.02			-18135.8			20529.6
a8	.180	145			270	2	0.91201	0.22	0.188		184		52.6		0		0		0		-3.75	62.77	-1.75		-17123.8			1815.29			-16027			51340.5
a8	.180	145			271	0									0		0		0		-3.33	41.04	-1.77		-15624.9			1843.53			-16705.2			48200.9
a8	.180	145			272	1	0.88005	0.395	0.342		185.6		-243.5		21.35		21.35		0		-2.86	-1.98	-1.98		-14146.9			1711.22			-10319.4			35184.7
a8	.180	145			280	1	0.90861	0.236	0.181		187.9		82.2		3.13		3.13		0		-5.56	-2.88	-2.88		-15285.5			1653.02			-23098.5			69179
a8	.180	145			281	1	0.9169	0.215	0.162		186		83.8		2.3		2.3		0		-2.26	-2.05	-2.33		-9021.44			1784.32			-6921.41			17387
a8	.180	145			286	2	0.94175	0.309	0.263		201.3		81.2		8.85		8.75		0		-0.16	-0.98	-1.37		-6414.67			1774.72			-11658.6			16139.5
a8	.180	145			288	0									8.78		8.68		0		-0.89	-1.2	-1.65		-7489.39			1771.28			-17710.3			25018.9
a8	.180	174	17	20			0.9468	0.364	0.299	0.343	188	10.1	-14.8	78.2	60.13	17.32	54.76	15.85		0.725				0.3	-7974.75	1682.12	0.0824244	631.36	134.41	0.00652553	-33721.8	15720.8	0.348538	54424.3	25833.1	0.562512
a8	.180	174			174	1	0.97343	0.375	0.268		178.1		-101.9		36.08		36.08		1		-5.42	-2.32	-2.32		-11138.1			426.03			-56997.4			100555
a8	.180	174			25	3	0.90233	0.253	0.194		179.6		63.1		38.01		38.01		1		-2.72	133.38	-1.59		-8049.76			691.61			-38232.3			66046.4
a8	.180	174			79	0									37.65		37.65		1		-2.77	97.78	-1.59		-8189.29			685.05			-39251.3			67478.2
a8	.180	174			80	0									38.27		38.27		1		-2.83	108.25	-1.56		-7982.83			687.07			-38661.9			67277
a8	.180	174			66	1	0.91518	0.576	0.508		189.5		-201.4		82.95		73.88		2		-0.9	-1.57	-1.57		-6929.27			460.76			-16554.8			20596.4
a8	.180	174			89	1	0.92118	0.275	0.229		192.8		35.8		49.9		49.82		1		-4.48	27.11	-0.81		-12644.9			741.1			-49362.3			88209.9
a8	.180	174			116	2	0.88737	0.353	0.294		180.8		64.9		87.08		85.55		2		-2.57	-1.95	-2.48		-6305.97			753.31			-40474.3			64001.3
a8	.180	174			146	0									64.13		62.05		2		-4.34	-2.38	-2.38		-8872.62			909.45			-66117.1			104491
a8	.180	174			119	1	0.87955	0.385	0.336		204.3		32.4		70.15		68.93		2		-1.44	2.5	-1.73		-8741.34			567.2			-13147.2			16255.1
a8	.180	174			122	1	0.88859	0.434	0.386		164.4		-101.5		78.92		55.16		1		-2.08	-1.52	-1.6		-8445.96			444.54			-20486.8			41155.6
a8	.180	174			156	1	0.87107	0.432	0.373		206.1		11.9		84.37		81.99		2		-2.11	1417.34	-1.85		-6869.08			502.59			-38364.1			57338.9
a8	.180	174			158	1	0.86477	0.407	0.322		190.9		-101.3		65.55		62.05		2		-1.57	-1.57	-2.1		-5583.46			508.64			-10521.8			16779.4
a8	.180	174			179	1	0.88025	0.261	0.194		185.2		61		69.85		61.24		2		-2.51	214.86	-0.68		-8507.32			606.2			-34645.7			54224.2
a8	.180	174			214	1	0.95595	0.29	0.235		187.4		32.9		49.19		41.31		1		-2.27	10.03	-2.02		-8424.57			653.51			-29143.6			49130.5
a8	.180	174			227	1	0.86194	0.366	0.309		195		5.6		67.29		57.55		2		-1.05	-1.15	-1.15		-5530.65			661.96			-24826.7			35723.7
a8	.180	174			230	1	0.87631	0.347	0.293		194.2		12.5		65.81		55.49		1		-2.17	-1.63	-2.06		-6910.81			712.02			-44884.5			64024.4
a8	.180	174			265	1	0.87993	0.419	0.383		178.5		26.5		35.84		25.69		1		-2.08	-1.95	-1.95		-6711.58			798.38			-9636.97			30425.2
a8	.180	174			279	1	0.89838	0.422	0.359		202.3		17		41.92		41.92		1		-1.2	6.45	-1.46		-7130.65			815.97			-16797.6			21259.5
a8	.180	174			282	1	0.91965	0.384	0.299		187.3		-81.6		62.64		53.68		1		-1.22	-1.36	-1.36		-7209.6			522.4			-31702.9			45141.9
a8	.180	174			283	1	0.93047	0.44	0.334		193.9		-128.8		77.05		68.97		2		-2.66	5.12	5.12		-9317.26			479.4			-54626.5			78373.4
a8	.180	203	47	51			0.91545	0.395	0.52	0.437	-168.9	10.3	23.8	73.3	35.6	21.31	30.09	19.4		0.3431				0.5098	-8279.33	3055.13	0.115753	1016.24	259.22	0.014208	-23289.3	16734.2	0.325607	38940.9	27491.4	0.544431
a8	.180	203			203	1	0.92404	0.257	0.377		-172.1		55.6		40.55		40.55		1		-1.23	-1.39	-1.39		-7454.63			925.18			-33724.1			44634.9
a8	.180	203			11	1	0.86901	0.242	0.397		-176.8		8.6		18.29		5.39		0		-0.36	-1.48	-1.48		-6206.82			683.92			-8657.58			14098.2
a8	.180	203			19	1	0.9204	0.291	0.506		-177.9		15.4		54.3		36.64		1		-1.36	1.89	-2.06		-7577.43			1222.87			-20503.5			26998.6
a8	.180	203			20	1	0.8873	0.495	0.646		-155.3		-11.7		62.09		55.89		1		-0.79	34.91	-1.4		-5213.82			1050.46			-9357.69			11973.4
a8	.180	203			30	1	0.8998	0.439	0.568		-187.6		74.4		45.4		38.27		1		0.02	-0.62	-1.09		-8145.56			917.15			-10278			13148.3
a8	.180	203			41	1	0.86115	0.576	0.655		-182		204.6		41.84		41.12		1		-0.66	0.39	-1.35		-4950.87			916.57			-11285.2			11990.8
a8	.180	203			44	1	0.90675	0.544	0.555		-170.9		180.9		39.81		31.04		1		-0.93	-1.15	-1.57		-6032.52			1806.48			-4987.75			7442.5
a8	.180	203			49	1	0.90153	0.396	0.51		-175.4		-26.4		52.92		45.52		1		-2.89	-1.11	-1.11		-17488.2			1241.26			-51683			80398.4
a8	.180	203			55	1	0.88918	0.581	0.608		-163.3		157.4		35.91		25.6		1		-2.48	32.91	-1.8		-10457.4			1205.14			-11168.3			37265.4
a8	.180	203			59	1	0.90193	0.564	0.599		-177		152.6		32.33		20.81		0		-1.54	9.56	-1.71		-6757.52			682.19			-16564			32876.4
a8	.180	203			69	1	0.8811	0.399	0.574		-169.3		-47.8		39.74		27.41		1		0.28	-0.77	-0.77		-7719.1			873.13			-10421.4			14288.4
a8	.180	203			72	1	0.90966	0.459	0.57		-152.5		-9.3		79.07		73.93		2		-0.84	-1.18	-1.18		-4820.63			1053.21			-14593.6			18497.9
a8	.180	203			74	1	0.88572	0.278	0.413		-166.3		-36.2		48.34		31.83		1		-2.71	2.23	-2.38		-10591.8			604.22			-40491.6			64184
a8	.180	203			81	1	0.9196	0.272	0.427		-183.8		21.4		66.96		61.71		2		-1.03	-0.98	-0.98		-10301.9			820.41			-32985.3			47276.4
a8	.180	203			86	1	0.91495	0.302	0.421		-169.8		66.7		74.77		66.79		2		-3.17	380.74	-2.06		-10429.4			790.72			-54112			84380.7
a8	.180	203			100	1	0.91017	0.42	0.584		-147.5		66.8		71.96		42.89		1		0.16	-0.48	-1.3		-5884.79			1115.25			-7175.17			9249.96
a8	.180	203			114	1	0.91516	0.594	0.654		-162.8		194		49.88		49.83		1		-2.24	17.17	-2.39		-8757.84			1128.38			-24310.3			33028.2
a8	.180	203			125	1	0.94108	0.325	0.471		-163.9		16.3		16.46		16.46		0		-2.53	4.35	4.35		-8888.12			1222.12			-27861.5			50370.3
a8	.180	203			139	1	0.88151	0.494	0.613		-189.4		38.3		27.99		20.59		0		-0.86	0.83	-1.01		-6269.28			1314.46			-6140.09			9364.37
a8	.180	203			148	1	0.89349	0.37	0.471		-168.9		101.9		13.32		13.22		0		-1.97	1.82	-0.12		-8672.86			1132.07			-28768.8			48821
a8	.180	203			152	1	0.88549	0.364	0.515		-165.1		19.1		40.78		33.62		1		1.49	-2.48	-2.51		-5162.93			803.5			-20655.9			34350.6
a8	.180	203			157	1	0.86947	0.303	0.459		-171.7		37.2		55.83		51.23		1		-0.12	-1.02	-1.02		-4845.32			736.51			-9302.64			10881.7
a8	.180	203			162	3	0.9025	0.376	0.507		-157.5		10.4		8.02		8.02		0		-4.73	0.32	-2.06		-11834.5			931.47			-57441.7			97412.8
a8	.180	203			163	0									2.81		2.81		0		-3.21	4.33	-1.81		-8734.72			972.55			-42628.6			68959.5
a8	.180	203			164	0									3.19		3.19		0		-4.31	3.95	-2.11		-11081.4			983.32			-49546.5			85645.9
a8	.180	203			176	1	0.89064	0.309	0.457		-187.2		57.2		0.97		0.97		0		-2.64	0.41	-1.55		-13572			1308.91			-18757			46337.3
a8	.180	203			187	1	0.89775	0.308	0.46		-179.8		32.5		2.53		0.27		0		-0.49	-1.43	-1.43		-5680.15			1128.55			-9797.36			13124.7
a8	.180	203			191	1	0.89696	0.314	0.431		-159.8		-49.6		32.13		23.27		1		-4.46	-2.44	-2.68		-8106.47			657.62			-23722.7			59055
a8	.180	203			192	1	0.88924	0.269	0.395		-171.3		-8.1		16.99		9.28		0		-1.19	-1.25	-1.25		-7618.74			1330.49			-15643.4			29127.7
a8	.180	203			202	1	0.91407	0.531	0.602		-160.8		-97		67.98		64.67		2		-2.24	-1.89	-1.89		-6965.17			1086.74			-32050			50133.1
a8	.180	203			205	1	0.86145	0.29	0.428		-178		25.2		32.24		25.29		1		-0.33	-1.37	-1.37		-5859.2			1145.15			-9242.67			12331.7
a8	.180	203			207	1	0.89144	0.597	0.642		-172.6		183.9		64.25		57.63		2		-1.49	22.06	-2.14		-3707.62			935.14			-2800.33			4899.06
a8	.180	203			209	1	0.93711	0.412	0.553		-163.7		8.8		31.47		28.63		1		-2.38	7.12	7.12		-9970.6			1187.69			-19139.3			39495.1
a8	.180	203			210	1	0.8917	0.372	0.513		-167		-20		43.25		42.73		1		-4.1	-2.36	-2.36		-10489.5			701.21			-73167.9			112082
a8	.180	203			226	1	0.89323	0.332	0.455		-176.8		-19		55.11		47.45		1		-3.66	86.29	-1.92		-6538.96			687.3			-36814.7			70326.8
a8	.180	203			240	1	0.87152	0.491	0.625		-146		-18.1		55.48		47.14		1		-0.07	-0.81	-1.42		-3343.83			1035.73			-3821.05			4347.28
a8	.180	203			241	1	0.92627	0.381	0.506		-158.9		13.1		39.23		39.23		1		-0.54	-0.75	-0.75		-4142.45			1088.05			-6346.63			5436.71
a8	.180	203			244	1	0.90869	0.433	0.526		-170.6		-66.4		51.37		46.09		1		-3.63	-1.54	-1.54		-15630.5			637.41			-60941			97784.2
a8	.180	203			248	1	0.85698	0.339	0.444		-169.5		-34		0.04		0.04		0		-2.09	16.05	-0.28		-11652.3			874.21			-24011.2			45485
a8	.180	203			251	2	0.88864	0.291	0.467		-161.5		-38.1		18.7		16.62		0		-1.71	3.18	-2.09		-7800.05			1082.39			-19740			26264.1
a8	.180	203			252	0									19.03		18.2		0		-0.84	-1.52	-1.79		-6053.42			1022.65			-15471.7			20732.4
a8	.180	203			257	1	0.92065	0.489	0.558		-175.8		146.2		56.05		51.79		1		-2.1	46.65	-1.71		-12760.6			872.95			-38480.3			59526.8
a8	.180	203			261	1	0.87821	0.338	0.506		-168.6		40.3		9.26		9.26		0		-1.69	-1.06	-2.45		-5379.05			1192.5			-9822.51			18545
a8	.180	203			263	1	0.90123	0.524	0.633		-156		-91		13.36		13.05		0		-1.77	0.19	-1.91		-5966.59			1670.19			-10317			15840.5
a8	.180	203			264	1	0.91431	0.471	0.58		-164.8		-83.7		12.33		12.04		0		-2.42	2.57	-1.9		-9666.09			1601.47			-23112.5			44975.4
a8	.180	203			267	2	0.91911	0.342	0.49		-169.6		-19.9		13.66		13.66		0		-2.4	25.75	-1.22		-13671.5			782.15			-38593.3			66031.1
a8	.180	203			269	0									14.84		14.84		0		-1.73	-0.89	-0.89		-10358			702.12			-23481.4			43578.2
a8	.180	203			268	1	0.89748	0.556	0.652		-191.8		31.4		17.82		7.96		0		-2.57	-0.34	-0.34		-11850.7			780.58			-39546.4			69228.1
a8	.180	203			273	1	0.92542	0.38	0.575		-157.9		-45.9		39.85		17.81		0		-1.78	-0.66	-1.46		-7498.13			943.26			-9847.41			30518.4
a8	.180	203			276	1	0.87478	0.414	0.541		-168.2		-47.4		41.53		40.27		1		-2.01	-1.46	-2.2		-6187.67			1216.68			-5079.18			13341.1
a8	.180	203			285	1	0.92284	0.189	0.358		-166.8		24.5		43.36		41.8		1		-1.84	-1.18	-1.7		-7496.96			1024.42			-13364.6			29899.5
a8	.180	206	9	13			0.95585	0.346	0.368	0.356	-173	8.9	5.1	72.3	48.56	11.32	43.79	7.68		0.5385				1	-4776.44	1306.06	0.247618	968.36	243.75	0.0502012	-5973.65	4108.42	0.309683	7571.11	5342.75	0.392498
a8	.180	206			206	1	0.98807	0.247	0.246		-175.2		-19.7		36.8		34.42		1		-0.52	59.16	-1.42		-4215.39			841.82			-7652.68			9984.02
a8	.180	206			18	1	0.88458	0.332	0.306		-183.7		1.8		47.77		43.48		1		1.14	-0.53	-1.13		-5249.75			1178.93			-4178.5			6596.7
a8	.180	206			60	2	0.94524	0.335	0.334		-174.3		-18.2		38.34		36.27		1		-0.74	68.71	-1.56		-4681.19			862.09			-12543.6			16249.8
a8	.180	206			134	0									36.98		34.93		1		-1.25	1.1	-1.48		-5529.41			851.87			-17013.2			21756.8
a8	.180	206			64	1	0.87685	0.299	0.343		-175.4		70.8		81.03		60.31		2		1	-0.85	-1.23		-2954.72			846.56			-4337.85			4465.72
a8	.180	206			70	1	0.84958	0.618	0.574		-181		-187.8		46.68		35.71		1		0.12	1.37	-1.31		-4030.35			719.87			-6526.47			7101.58
a8	.180	206			96	1	0.94661	0.234	0.259		-167.5		-11.6		40.53		38.04		1		-0.17	86.49	-1.48		-3215.41			749.07			-4289.05			5697.97
a8	.180	206			104	2	0.8882	0.256	0.328		-154.3		-35.6		51.68		47.3		1		1.81	-0.36	-0.36		-4865.36			816.12			-4831.77			6509.92
a8	.180	206			105	0									51.4		47.51		1		1.85	-0.36	-0.36		-5136.03			834.42			-4789.09			6458.95
a8	.180	206			200	2	0.88147	0.384	0.413		-175.4		57.5		55.96		52.34		1		-0.14	-0.7	-1.33		-3828.21			966.24			-2321.9			2640.99
a8	.180	206			201	0									55.96		52.31		1		-0.15	-0.7	-1.34		-3792.48			963.95			-2249.62			2598.71
a8	.180	206			211	2	0.85537	0.376	0.414		-179.8		94.5		43.77		42.93		1		-0.18	10.39	-1.44		-7421.14			1471.72			-3499.66			4264.67
a8	.180	206			212	0									44.42		43.71		1		-0.16	7.14	-1.49		-7174.26			1486.01			-3424.09			4098.53
a8	.180	215	28	47			0.95259	0.329	0.264	0.257	-163.3	9.7	39.2	74.3	14.57	14.23	11.55	12.57		0.0957				0.4255	-12428.5	4403.28	0.12463	1582.41	565.67	0.015868	-36461.3	22533.2	0.365626	49250.9	30387	0.493876
a8	.180	215			215	1	0.98566	0.282	0.225		-162.3		45.6		1.56		1.56		0		-2.11	2.39	-1.89		-13609			1419.06			-43329.2			63555.6
a8	.180	215			17	7	0.92001	0.214	0.173		-166.4		20.9		0		0		0		3.13	0.99	0.63		-10845.7			2142.98			-33132			21030.7
a8	.180	215			27	0									0		0		0		3.79	1.01	1.01		-13491			2590.74			-31401			18253.2
a8	.180	215			28	0									0		0		0		3.37	0.81	0.81		-14726.6			2619.61			-28502.7			17303.6
a8	.180	215			31	0									0		0		0		3.15	0.87	0.87		-10984.2			2102.24			-34800.8			21297.8
a8	.180	215			32	0									0		0		0		3.14	0.71	0.71		-11231.5			2099.24			-31595			20148.3
a8	.180	215			246	0									0		0		0		3.37	1.16	1.16		-13514.3			2267.58			-31772.5			16911.1
a8	.180	215			247	0									0		0		0		3.55	1.06	1.06		-13376.1			2269.2			-30840.4			16474.3
a8	.180	215			21	2	0.90022	0.38	0.307		-173.1		-62.3		41.08		10.92		0		-3.13	-1.77	-1.77		-14460.5			1414.9			-22667			52513.9
a8	.180	215			22	0									35.91		10.1		0		-3.46	-1.84	-1.84		-15937.3			1713.62			-29737.3			61430.1
a8	.180	215			36	1	0.87151	0.225	0.175		-161.1		11.5		31.39		31.39		1		-0.43	1.81	-1.61		-5042.05			1371.95			-5922.42			9147.31
a8	.180	215			37	2	0.89027	0.219	0.166		-161.8		12.2		33.89		33.89		1		-1.17	2.24	-1.45		-5870.51			1400			-14096.6			18157.7
a8	.180	215			38	0									25.65		25.65		1		-2.26	2.09	-1.22		-10693.4			1410.67			-33624.9			55195.3
a8	.180	215			40	7	0.92094	0.505	0.409		-154.2		165.8		12.04		11.23		0		0.92	21.44	-1.17		-9957.3			1133.79			-42209.8			42833.3
a8	.180	215			47	0									12.96		12.32		0		1.92	1.18	-1.33		-7126.62			908.08			-27896.2			29558.6
a8	.180	215			48	0									14.72		12.71		0		0.5	9.75	-1.15		-9305.8			870.66			-43807.2			44728.5
a8	.180	215			63	0									4.04		0		0		1.4	-0.65	-1.37		-6501.46			837.61			-19873.2			22756
a8	.180	215			221	0									13.9		13.36		0		-1.37	38.02	2		-12967.5			787.32			-103748			117550
a8	.180	215			223	0									10.72		10.11		0		-0.6	24.08	24.08		-13069.9			952.37			-112380			121704
a8	.180	215			224	0									10.91		10.37		0		-0.58	5.64	3.61		-12904.2			960.97			-102302			111748
a8	.180	215			73	1	0.90069	0.347	0.278		-172.8		-60.4		23.38		10.74		0		-5.44	-1.58	-2.23		-12691			1558.39			-44359.8			89865.3
a8	.180	215			77	1	0.90909	0.252	0.198		-162.8		36.2		22.99		22.99		1		-3.44	-2.03	-2.03		-10660.6			1324.52			-57027.7			87539.6
a8	.180	215			87	1	0.87253	0.52	0.451		-189.4		81.1		20.48		0.57		0		-3.73	12.12	-2.56		-8769.93			1370.38			-27863.4			57787
a8	.180	215			95	1	0.88463	0.722	0.588		-123.6		140.2		12.08		11.31		0		6.11	19.66	-0.73		-5183.93			1680.13			-21473			20330.4
a8	.180	215			107	1	0.89802	0.205	0.159		-163.3		5.2		52.01		51.07		1		-2.12	16.63	-0.96		-13041.9			1169.02			-50413.8			72337.8
a8	.180	215			120	1	0.89405	0.415	0.29		-169.2		182.1		15.73		12.27		0		-2.29	1.19	-1.98		-12872.2			1558.94			-40623.7			64164.2
a8	.180	215			135	1	0.88493	0.543	0.48		-173.4		64.6		21.42		21.13		0		-3	-0.79	-1.7		-20814.5			1440.81			-54969.7			87806.8
a8	.180	215			138	1	0.90433	0.231	0.185		-158.4		17.5		17.58		17.58		0		-0.83	155.02	-1.87		-7576.8			1209.74			-18043.3			23372.2
a8	.180	215			143	1	0.88726	0.273	0.225		-150.6		17.3		0.41		0.41		0		2.53	-0.56	-2.24		-10538.5			1478.8			-26429.9			35253.1
a8	.180	215			153	1	0.89117	0.266	0.223		-165.3		16.2		39.5		31.91		1		2.26	-2.16	-2.21		-6247.06			910.68			-29212.2			41096.1
a8	.180	215			167	1	0.95225	0.292	0.25		-174.3		35.7		19.23		19.05		0		-3.61	-2.03	-2.03		-16945.2			1516.72			-52241.6			85810.1
a8	.180	215			170	4	0.89841	0.219	0.166		-161.6		6.5		0		0		0		-0.87	2.23	-0.12		-21920.8			2690.26			-25279.8			35827.2
a8	.180	215			171	0									0		0		0		-0.76	2.99	0.09		-12851.6			2664.74			-19895.2			18170.2
a8	.180	215			172	0									0		0		0		-0.99	0.94	0.43		-21697.2			2628.65			-26212.5			37083.1
a8	.180	215			173	0									0		0		0		-0.78	0.9	0.12		-13534.5			2810.49			-18649			17506.8
a8	.180	215			232	1	0.90193	0.465	0.381		-173.5		-101.5		26.97		21.26		0		1.6	-0.06	-0.37		-8726.22			1026.1			-26459.6			23380.4
a8	.180	215			237	3	0.90518	0.321	0.252		-172.5		-43.6		4.79		1.55		0		-3.55	-2.16	-2.16		-12755.9			1380.47			-23922.4			55021.3
a8	.180	215			238	0									3.19		0.33		0		-4.05	-2.31	-2.31		-13392.9			1563.8			-23993.1			59239.1
a8	.180	215			239	0									4.39		1.23		0		-3.7	-2.24	-2.24		-13443.4			1465.89			-24550.8			56963.8
a8	.180	215			249	1	0.89937	0.493	0.431		-169.1		76		9.02		7.53		0		-4.86	-1.97	-2.34		-20734.6			1562.78			-40050.9			85114
a8	.180	215			253	1	0.89505	0.293	0.226		-159.2		67		14.28		10.22		0		-2.91	-2.17	-2.17		-16188.4			1775.1			-30125.4			56435.3
a8	.180	215			260	1	0.88086	0.249	0.2		-163.9		-2.5		47.58		38.79		1		-0.69	-1.02	-1.02		-7776.01			1114.56			-12717.6			15981.4
a8	.180	215			266	1	0.90544	0.282	0.226		-163.6		42.9		8.15		8.15		0		-1.17	0.09	-0.68		-7981.19			1182.97			-17482.8			29371.3
a8	.180	215			274	1	0.9124	0.257	0.209		-161.6		41.6		9.46		9.44		0		-2.01	-0.48	-0.56		-15504.8			1391.89			-37181.3			58774.3
a8	.180	215			277	1	0.88258	0.474	0.383		-164.9		108		0.59		0		0		-3.36	-1.88	-2.63		-21918.5			2140.74			-16651.6			48880.9
a8	.180	215			284	1	0.8881	0.349	0.315		-146.6		-6		30.43		30.43		1		-3.8	-1.82	-2.09		-17641			1772.4			-81563.2			114560
a8	.180	215			290	1	0.88984	0.342	0.29		-169.8		39.5		32.52		31.35		1		-1.48	111.9	-1.5		-7116.9			711.54			-42651.1			54821.3
a8	.180	234	17	19			0.90144	0.386	0.506	0.501	-169.9	24.1	39.8	73.2	79.93	18.83	68.15	14.98		0.8947				0.6316	-4545.65	2386.16	0.107535	340.14	111.7	0.0080466	-14093.4	14022.2	0.333403	23292.1	25377.2	0.551015
a8	.180	234			234	1	0.94528	0.365	0.447		-144.2		63.2		51.66		51.51		1		-0.12	-0.64	-0.64		-2378.45			293.79			-9974.32			10796.9
a8	.180	234			3	1	0.84754	0.65	0.838		-130.6		-58.2		71.1		58.8		2		0.94	-0.62	-0.87		-2670.28			145.01			-8531.35			9357.74
a8	.180	234			9	1	0.8164	0.735	0.904		-120.7		-18.4		135.48		109.5		2		0.39	-0.66	-1.18		-1796.65			269.22			-1849.23			1820.42
a8	.180	234			12	1	0.81785	0.533	0.728		-129		-40.3		84.51		52.55		1		0.02	-1.18	-1.71		-2784.38			635.12			-3543.63			4175.16
a8	.180	234			42	1	0.90401	0.329	0.562		-156.4		27		54.68		54.56		1		-1.34	-1.16	-1.16		-6179.98			348.52			-15069.4			27878.6
a8	.180	234			45	1	0.8481	0.639	0.706		-222.3		-88.1		75.34		53.91		1		0.48	1.49	-1.01		-3286.51			431.84			-5456.88			7514.61
a8	.180	234			75	1	0.82737	0.45	0.537		-189.1		23.7		80.5		72.59		2		2.18	-1.07	-1.07		-3810.49			314.33			-7718.67			14835.2
a8	.180	234			121	1	0.81459	0.544	0.614		-164.7		232.1		78.94		64.93		2		-0.13	-0.88	-1.31		-4206.24			441.43			-3438.36			4618.4
a8	.180	234			142	1	0.89652	0.127	0.257		-176.5		39.7		111.93		93.85		2		0.76	-0.91	-0.91		-1813.88			177.71			-2741.73			2657.17
a8	.180	234			149	1	0.83477	0.638	0.623		-167.8		191.4		62.54		61.2		2		-0.21	11.72	4.51		-7921.62			436.96			-12779			18622.1
a8	.180	234			154	1	0.81263	0.359	0.47		-177.3		9.6		92.87		77.6		2		0.02	-1.2	-1.2		-2916.67			441.79			-3248.15			5382.3
a8	.180	234			161	1	0.8328	0.23	0.366		-174.6		17.1		85.41		82.77		2		-0.44	-1.06	-1.06		-2232.46			241.82			-3482.14			3643.18
a8	.180	234			175	1	0.82208	0.146	0.281		-172.7		49.3		88.92		80.06		2		0.45	-0.96	-0.96		-3561.78			395.35			-4820.87			5605.01
a8	.180	234			199	1	0.86494	0.29	0.392		-189.1		82		83.32		72.11		2		-3.5	-2.29	-2.46		-6793.83			230.04			-24435.1			57163.2
a8	.180	234			218	2	0.87722	0.231	0.321		-181.3		56.6		70.73		56.93		2		-3.77	534.19	-2.23		-7049.5			314.56			-35708.9			65133.9
a8	.180	234			220	0									70.47		56.53		2		-4.36	479.51	-2.53		-9811.23			309.87			-43681.2			78682.9
a8	.180	234			255	1	0.88866	0.276	0.394		-175.7		8.4		84.23		72.14		2		-0.07	-1.14	-1.14		-2820.76			437.56			-4576.54			6419.65
a8	.180	234			287	2	0.85863	0.289	0.435		-187.7		52		67.91		61.67		2		-2.05	117.19	-1.71		-6532.56			299.04			-34337			52661.5
a8	.180	234			289	0									68.04		61.72		2		-2.6	238.75	-2		-7800.05			298.72			-42381.6			65582.3
a8	.180	243	6	6			0.92833	0.368	0.328	0.436	-169.7	10.4	-18.4	53.1	72.91	10.05	57.94	5.95		0.75				0.1667	-7989.13	2179.04	0.0789844	358.05	78.84	0.00353985	-36800.4	19997.6	0.363826	56000.7	22771	0.55365
a8	.180	243			243	1	0.96869	0.161	0.148		-170.8		-3.6		77.27		51.92		1		-3.05	-1.91	-1.91		-6828.23			376.31			-21863.5			50325.4
a8	.180	243			165	1	0.79602	0.209	0.188		-175.9		-33.4		79.57		67.07		2		-0.32	8.32	8.32		-6068.51			469.05			-22912.8			28487.3
a8	.180	243			208	1	0.86271	0.442	0.383		-169.9		-91		83.3		58.09		2		-2.24	-0.67	-0.67		-5634.09			353.85			-12152.6			34192.2
a8	.180	243			219	1	0.84386	0.408	0.353		-166		36.2		56.48		50.55		1		-1.47	-0.82	-0.82		-10586.8			402.75			-71413.9			89709.4
a8	.180	243			233	1	0.85765	0.384	0.343		-184.8		54.2		79.14		63.84		2		-3.59	2.2	2.2		-11296.5			209.09			-46125.5			82192.1
a8	.180	243			258	1	0.80425	0.608	0.555		-150.6		-72.7		61.71		56.18		1		-0.49	-0.7	-0.71		-7520.56			337.26			-46334			51097.8
a8	.180	250	16	23			0.93783	0.242	0.29	0.27	-157.4	10.8	-44.7	54.2	16.62	18.57	11.67	13.27		0.1304				0.7826	-8312.33	2649.37	0.170158	1351.31	308.89	0.0276621	-17687.5	10374.3	0.362073	21499.4	11695.1	0.440106
a8	.180	250			250	1	0.9545	0.071	0.134		-161.3		-43.5		0.19		0.13		0		4.82	0.63	-1.13		-10044			1825.08			-17745.3			20922.7
a8	.180	250			4	3	0.93376	0.163	0.272		-163.6		-24		6.13		6.13		0		1.94	-0.17	-0.17		-6670.68			1036.95			-21355.4			17754
a8	.180	250			7	0									6.46		6.46		0		1.68	-0.15	-0.15		-7187.87			958.81			-22123.2			18992.6
a8	.180	250			34	0									5.84		5.84		0		-0.14	-1.07	-1.42		-7361.21			1136.73			-14401.9			16442.5
a8	.180	250			5	3	0.94268	0.091	0.132		-160.9		-36.8		4.71		4.71		0		2.41	-0.11	-0.99		-5649.56			1085.1			-19610			20130.4
a8	.180	250			6	0									6.29		6.29		0		3.35	0.2	-0.85		-5159.26			1071.28			-16766			13179.2
a8	.180	250			108	0									4.05		2.09		0		0.08	-0.97	-0.96		-8547.62			1113.15			-26121.6			30800.9
a8	.180	250			33	1	0.94538	0.168	0.232		-169.2		-50.8		5.69		5.69		0		-0.3	-0.47	-1.86		-7050.69			992.45			-15760.2			21186.9
a8	.180	250			93	1	0.85802	0.659	0.555		-148.8		127.2		42.38		40.2		1		-1.33	33.55	-1.31		-7269.54			928.36			-19461.3			32565.7
a8	.180	250			128	1	0.87685	0.405	0.423		-136.8		-14.7		20.8		12.38		0		-3.01	-1.18	-1.54		-10829.9			1138.56			-21252.1			47721.8
a8	.180	250			137	1	0.83958	0.302	0.303		-155		-7.3		29.98		22.93		1		0.6	461.19	-0.63		-3895.09			1462.5			-5472.91			6354.88
a8	.180	250			140	1	0.86353	0.395	0.455		-167.1		1.2		34.59		11.49		0		-1.74	-1.21	-1.97		-8056.83			1224.91			-9229.81			15921.4
a8	.180	250			166	1	0.88204	0.138	0.268		-155.8		-73.2		42.47		26.48		1		-1.14	2.01	2.01		-11568.6			1168.19			-15992.5			30377.3
a8	.180	250			182	2	0.86865	0.405	0.441		-136.6		-43.3		50.6		38.36		1		-0.01	1417.65	-1.42		-5130.61			1676.46			-3314.01			4534.13
a8	.180	250			183	0									49.31		36.75		1		0.21	2260.54	-1.39		-5266.63			1599.17			-3320.71			3855.85
a8	.180	250			196	1	0.9365	0.175	0.247		-158.1		-67.2		0.9		0.9		0		-0.62	-1.37	-1.81		-9395.46			1790.81			-23733.1			28865.8
a8	.180	250			197	2	0.92225	0.22	0.222		-167.2		-75.8		3.09		0.48		0		0.59	-0.83	-0.95		-7911.45			1517			-14608.4			19400.3
a8	.180	250			198	0									3.36		0.62		0		0.51	-1.07	-1.07		-7906.56			1553.04			-9665.5			14971.7
a8	.180	250			204	2	0.93644	0.14	0.197		-160.6		-63.4		1.02		1.02		0		6	0.89	0.7		-12836.9			1947.83			-19571.8			24223
a8	.180	250			262	0									4.58		4.58		0		1.7	8.28	8.28		-14847.8			1446.59			-55408.6			48986.1
a8	.180	250			225	1	0.91283	0.581	0.603		-171.6		-210.4		2.25		2.23		0		-0.53	3334.45	-1.42		-7743.58			1563.59			-7460.82			10035
a8	.180	250			236	1	0.90259	0.192	0.336		-155.1		-78		53.62		31.49		1		-2.2	2553.09	-1.91		-11831.2			1104.03			-25146.7			33345.6
a8	.180	250			245	1	0.92272	0.234	0.25		-156.2		-16.8		4.04		1.22		0		3.15	-0.01	-1.02		-9022.75			1739.48			-19289.5			13919.2
a8	.180	259	11	13			0.91243	0.385	0.468	0.465	-162	19.4	-11.5	91.3	25.29	20.38	20.32	17.94		0.1923				0.6154	-9002.06	5387.23	0.170021	844.95	202.46	0.0159585	-17020.5	7056.73	0.321466	26079.2	14867.2	0.492555
a8	.180	259			259	1	0.935	0.217	0.337		-153.8		-25.3		5.45		5.45		0		5.46	2.29	1.53		-9695.5			906.29			-26026.9			12280.9
a8	.180	259			50	2	0.8547	0.524	0.563		-127.9		-116		0		0		0		1.58	-0.05	-0.41		-7415.36			1016.22			-8728.21			11499.6
a8	.180	259			51	0									0		0		0		1.61	5.47	0.12		-7837.61			999.29			-11282.2			9952.2
a8	.180	259			53	2	0.93149	0.227	0.34		-170.4		11.1		29.33		29.33		1		-1.6	-1.5	-1.49		-8696.54			742.94			-11061.7			26843.1
a8	.180	259			54	0									29.33		29.33		1		-1.62	-1.5	-1.5		-8900.81			742.95			-11389			27445
a8	.180	259			82	1	0.9067	0.231	0.338		-168.1		14.4		20.27		20.27		0		-3.51	-2	-2.08		-11146.4			1062.29			-22736.6			53267.3
a8	.180	259			92	1	0.85396	0.549	0.562		-151.5		138.4		17.52		17.21		0		1.11	26.93	-0.95		-4196.18			663.99			-18575.6			16984
a8	.180	259			99	1	0.8745	0.389	0.525		-184.6		60.4		29.07		29.07		1		2.59	173.66	-0.54		-7090.32			575.23			-25235			19478.7
a8	.180	259			106	1	0.82441	0.68	0.706		-189.2		-166.1		43.82		17.12		0		0.21	-1.17	-1.26		-3390.86			1000.48			-7895.1			8792.1
a8	.180	259			118	1	0.84232	0.385	0.534		-185.3		38.4		38.26		8.67		0		-1.29	-1.4	-1.4		-11091			731.64			-12099.8			28828.4
a8	.180	259			159	1	0.84994	0.35	0.496		-173.1		46.7		17.68		17.54		0		-3.58	-1.88	-1.99		-25890.3			1263.35			-15490.5			54101.1
a8	.180	259			222	1	0.85774	0.509	0.483		-159		-188.2		18.24		17.66		0		0.86	2.19	-0.87		-6282.46			695.52			-30138			27724.8
a8	.180	259			235	1	0.86511	0.325	0.401		-146.2		-40.4		79.83		72.55		2		-2.33	-1.76	-1.76		-5393.43			584.21			-20608.5			41832.1
a8	.180	278	23	25			0.95079	0.458	0.486	0.469	-171.3	15.4	-155.3	119.8	59.07	20.72	52.44	19.58		0.66				0.92	-4780.32	1960.64	0.232415	811.07	266.04	0.0394335	-5506.45	3084.05	0.267718	9470.23	7409.64	0.460434
a8	.180	278			278	1	0.99064	0.43	0.391		-179.3		-162.2		64.4		58.65		2		0.49	-0.74	-1.46		-3445.91			668.26			-4683.47			3899.99
a8	.180	278			1	1	0.82701	0.434	0.503		-164.7		-10.7		51.97		49.74		1		-0.8	-1.26	-1.26		-4628.18			597.98			-6093.82			11352.5
a8	.180	278			10	1	0.84692	0.421	0.491		-184.3		-280.1		16.76		8.35		0		0.22	-1.11	-1.11		-5064.2			688.33			-6094.5			8561.62
a8	.180	278			23	1	0.86302	0.49	0.436		-158.4		-322.8		66.16		66.16		2		-0.11	-0.84	-1.31		-2789.54			632.26			-3238.09			4503.35
a8	.180	278			24	1	0.84807	0.457	0.385		-169.6		-308.2		36.92		36.92		1		-2.47	338.79	-2.2		-4874.9			856.53			-4621.2			26524.1
a8	.180	278			26	1	0.8327	0.414	0.466		-160		-55.2		62.18		58.65		2		-1.03	-1.36	-1.36		-3823.83			844.82			-4817.49			8682.79
a8	.180	278			29	2	0.83266	0.539	0.495		-157		5.3		20.03		20.03		0		1.39	-1.2	-1.2		-7204.44			1128.24			-7603.98			11587.5
a8	.180	278			61	0									18.85		18.85		0		1.18	-1.07	-1.07		-6655.43			1183.44			-7598.74			10439.9
a8	.180	278			46	1	0.86645	0.409	0.345		-172.5		-317.9		72.29		64.68		2		0.5	-0.63	-1.29		-4019.07			816.2			-3259.07			3358.43
a8	.180	278			52	1	0.79194	0.708	0.843		-127.7		-57.5		57.34		55		1		-0.26	-0.81	-1.6		-4856.04			951.33			-6209.33			7532.88
a8	.180	278			56	2	0.83129	0.315	0.377		-165.5		-146.3		86.86		79.86		2		0.28	-0.49	-1.2		-2685.2			996.2			-1851.37			1962.08
a8	.180	278			57	0									91.04		83.12		2		0.02	-0.73	-1.28		-2150.69			815.93			-1702.41			2096.19
a8	.180	278			78	1	0.83993	0.624	0.681		-184.7		7.8		47.38		37.45		1		0.7	-0.61	-0.61		-10318			1503.56			-1974.73			4953.99
a8	.180	278			88	1	0.89488	0.545	0.724		-205.5		-280.2		58.96		49.18		1		-1.79	1.71	-2.02		-7323.69			714.58			-9994.74			32125.5
a8	.180	278			101	1	0.84682	0.418	0.472		-165.5		-174.1		43.82		43.82		1		2.84	58.07	-0.74		-4733.51			729.73			-15739.5			14340.5
a8	.180	278			117	1	0.85667	0.361	0.43		-165.5		-53.9		73.86		57.73		2		-0.09	-1.07	-1.07		-3036.57			495.4			-2616.53			6050.34
a8	.180	278			133	1	0.8699	0.596	0.636		-203		-296.1		92.93		83.9		2		-0.16	9.86	-1.38		-2673.42			552.22			-8019.03			9375.22
a8	.180	278			136	1	0.80927	0.319	0.447		-168.5		-173.7		57.46		28.55		1		0.24	3.94	1.43		-7088.11			700.67			-6838.45			6467.88
a8	.180	278			141	1	0.82744	0.563	0.534		-151.4		9.8		56.71		56.71		2		0.6	-0.64	-1.19		-3170.99			1046.8			-3520.17			3291.16
a8	.180	278			185	1	0.89185	0.484	0.473		-181.2		-107.3		93.25		78.39		2		-0.42	-1.2	-1.24		-6903.08			615.99			-9809.55			14473.9
a8	.180	278			186	1	0.87965	0.445	0.44		-182		-69.3		59.32		55.97		1		0.43	-0.87	-0.87		-3222.43			581.93			-4694.59			7001.28
a8	.180	278			188	1	0.82407	0.561	0.598		-180.8		-312.7		49.6		39.33		1		-1.99	-2.03	-2.16		-4542.7			542.29			-4489.46			22116.3
a8	.180	278			216	1	0.85076	0.436	0.466		-170.5		-300.5		70.33		70.03		2		-0.13	-0.55	-0.55		-2495.01			437.8			-5572.15			4014.03
a8	.180	278			242	1	0.88895	0.326	0.299		-168.6		-246.2		67.46		55.64		1		-0.73	-0.67	-1.71		-6530.25			792.7			-3681.09			4820.23
a8	.180	278			275	1	0.84538	0.407	0.445		-172.5		-66.1		60.8		54.38		1		-0.58	-1.62	-1.62		-5272.74			1383.61			-2937.83			7223.98
a8	.180	291	21	34			0.96788	0.243	0.292	0.23	-167.9	9.4	10.9	68	69.75	14.62	65.68	14		0.9242				0.8824	-3483.62	1128.64	0.126906	516.18	138.48	0.018804	-9200.84	5040.2	0.335179	14249.9	8831.26	0.519111
a8	.180	291			291	1	0.92526	0.46	0.525		-155.2		-71.6		60.43		57.87		2		0.34	0.21	-1.03		-3292.06			602.76			-6117.6			8280.77
a8	.180	291			13	11	0.98501	0.131	0.196		-170.9		53.8		65.37		63.68		2		-1.17	2.19	-1.53		-2647.61			466.64			-7604.54			9460.32
a8	.180	291			14	0									73.75		71.02		2		-1.26	7.06	-1.53		-2551.56			417.56			-9113.78			10825.5
a8	.180	291			83	0									71.53		67.27		2		-2.06	12.3	-1.68		-3605.42			413.05			-13526.5			30466.4
a8	.180	291			84	0									76.51		73.68		2		-1.26	-0.43	-1.61		-2313.4			383.63			-6291.66			7656.91
a8	.180	291			85	0									68.62		64.75		2		-1.27	-1.1	-1.64		-2383.98			482.01			-5686.4			8656.53
a8	.180	291			109	0									75.61		72.66		2		-0.84	-0.63	-1.59		-2437.19			472.51			-5307.84			6887.96
a8	.180	291			110	0									74.41		72.8		2		-0.95	-0.76	-1.64		-2519.19			392.64			-5190.76			7098.84
a8	.180	291			113	0									76.79		73.47		2		-0.75	-0.79	-1.58		-2239.42			492.14			-4554.51			5214.92
a8	.180	291			193	0									72.1		69.78		2		-1.59	56.23	-1.69		-3694.41			402.44			-15019.2			29043.6
a8	.180	291			194	0									75.33		73.74		2		-0.53	-0.73	-1.54		-2451.11			342.89			-5458.05			6669.48
a8	.180	291			195	0									66.46		63.4		2		-1.81	52.96	-1.59		-3519.54			444.32			-16879.9			32601.8
a8	.180	291			15	1	0.92521	0.122	0.176		-166.9		30		72.59		69.97		2		-0.44	-0.82	-1.32		-1831.63			380			-3142			4449.37
a8	.180	291			16	1	0.92861	0.266	0.322		-179.4		38.5		58.45		54.06		1		-1.39	-1.2	-1.2		-3202.74			369.29			-4187.57			17831.6
a8	.180	291			58	1	0.86352	0.493	0.563		-141.1		-78		58.59		55.91		1		1.8	-0.16	-0.74		-3033.05			990.54			-7454.36			3429.99
a8	.180	291			65	1	0.85906	0.265	0.324		-157.9		4.6		0		0		-1		-0.55	-0.97	-1.59		-5704.31			429.39			-6703.6			9211.1
a8	.180	291			90	1	0.88271	0.184	0.246		-163.6		12.3		52.77		52.55		1		-1.14	-1.15	-1.39		-4624.15			678.55			-7863.52			9794.46
a8	.180	291			98	1	0.87005	0.178	0.254		-176.5		63		83.63		83.63		2		-1.35	-1.47	-1.76		-3593.32			629			-13361.4			17981.7
a8	.180	291			111	1	0.97461	0.131	0.213		-176.8		56.2		75.44		71.24		2		-1.79	25.16	-2.03		-3659.32			409.68			-13265.9			18301.8
a8	.180	291			112	1	0.97767	0.182	0.246		-175.8		69.2		72.68		70.08		2		-1.59	1.18	-1.69		-3209.07			427.85			-11610.8			24969.6
a8	.180	291			115	1	0.91293	0.537	0.463		-173.9		-95.4		74.81		64.46		2		-1.13	-1.49	-2.13		-4527.52			578.78			-12278.3			16849.2
a8	.180	291			123	1	0.92266	0.573	0.557		-148.5		-179.9		70.85		70.18		2		-0.9	-0.83	-1.57		-4251.86			499.57			-9678.62			11186
a8	.180	291			124	1	0.88709	0.298	0.336		-156.5		32.4		70.47		70.47		2		-1.61	-1.12	-1.73		-5362.14			341.74			-26901.3			39582.2
a8	.180	291			129	1	0.87524	0.145	0.214		-167.6		47		86.32		83.09		2		-0.24	-1.06	-1.56		-1918.92			652.2			-4313.69			5658.93
a8	.180	291			131	2	0.9381	0.484	0.443		-164.6		-87.9		73.62		63.47		2		-1.62	-1.82	-2.26		-3643.87			576.95			-7340.45			13858.8
a8	.180	291			132	0									73.35		62.79		2		-1.86	-1.89	-2.32		-4259.19			573.95			-8903.36			16317.8
a8	.180	291			155	2	0.92323	0.157	0.234		-174.3		48.1		71.16		62.41		2		-1.39	39.37	-2.11		-6009.05			503.56			-10943.8			14969.2
a8	.180	291			180	0									73.12		63.59		2		-1.53	27.75	-2.08		-5843			481.58			-10902.8			14779.5
a8	.180	291			177	1	0.92073	0.163	0.243		-173.8		50.7		75.02		66.25		2		-1	12	-1.9		-4477.84			515.49			-6433.4			8101.42
a8	.180	291			190	1	0.87257	0.542	0.505		-158.4		-182.5		52.11		52		1		-0.5	-0.58	-1.51		-2173.42			835.84			-3681			4853.33
a8	.180	291			213	1	0.92193	0.289	0.341		-158.8		-10.3		62.15		59.79		2		-1.27	-1.18	-1.76		-4151.57			590.06			-7432.01			10759
a8	.180	291			228	2	0.86688	0.212	0.265		-162.6		11.2		70.14		60.85		2		-0.82	-1.26	-1.72		-2637.66			622.52			-11778.1			14594.8
a8	.180	291			229	0									65.72		56.87		2		-1.67	-1.43	-2.06		-4018.14			672.19			-19713.7			25907.1
a8	.180	291			292	1	0.93437	0.156	0.226		-181.1		58.6		51.76		49.72		1		-1.75	-1.26	-1.66		-2656.43			478.84			-4188.17			18244.8
a8	.300	1	5	6			0.99324	0.463	0.514	0.549	-84.2	18.4	1.4	69.8	24.84	25.09	19.83	22.4		0.1667				0.1667	-10977.6	2561.71	0.104701	911.45	331.63	0.00869313	-33685.7	14335.4	0.321283	59272.4	19666	0.565322
a8	.300	1			1	1	0.99331	0.351	0.428		-74.4		-64.5		11.06		5.93		0		-1.47	-1.57	-1.71		-11655.7			1096.29			-39923.4			55759
a8	.300	1			2	2	0.99452	0.346	0.409		-62.3		96.3		59.61		50.27		1		-3.11	8.79	-2.5		-8484.09			509.9			-34557.1			56102.8
a8	.300	1			3	0									60.32		51.9		1		-4.96	731.02	-2.98		-10936			572.94			-59732.5			96443.4
a8	.300	1			7	1	0.99297	0.46	0.503		-90.4		-55.7		0.17		0.17		0		-4.14	-0.13	-0.13		-16162.1			1394.53			-24355.6			57989.9
a8	.300	1			8	1	0.99367	0.558	0.603		-99.7		-41.7		7.22		0		0		-3.78	-2.18	-2.51		-8939.48			708.86			-30258.5			60295.3
a8	.300	1			12	1	0.99418	0.699	0.711		-113		-26.8		10.68		10.68		0		-1.76	-1.27	-1.27		-9688.38			1186.17			-13286.7			29044.2
a8	.300	5	3	3			0.99586	0.141	0.162	0.16	-89.6	10.9	-45.2	14.3	71.04	3.48	68.39	0.58		1				1	-2875.49	768.43	0.194874	818.09	156.19	0.0554426	-5738.67	2010.22	0.388914	5323.38	1568.03	0.360769
a8	.300	5			5	1	0.99996	0.011	0.014		-90.8		-62.4		67.82		67.82		2		-0.27	-0.97	-1.59		-2541.38			1003.97			-5156.14			6507.16
a8	.300	5			4	1	0.92336	0.191	0.238		-102.4		-27.3		69.42		69.18		2		0.09	-0.56	-1.35		-2147			828.49			-3620.16			3107.59
a8	.300	5			13	1	0.8579	0.22	0.235		-75.7		-45.7		75.87		68.18		2		1.01	-0.44	-1.03		-3938.1			621.8			-8439.7			6355.4
a8	.300	6	2	2			0.93232	0.122	0.123	0.177	-80.6	0.7	-58.9	1.2	74.35	18.9	68.86	14.98		0.75				1	-2653.86	391.42	0.226144	422.1	61.61	0.0359685	-3999.31	776.68	0.340794	4659.99	1797.32	0.397093
a8	.300	6			6	1	0.921	0.122	0.123		-81.3		-60		93.25		83.83		2		0.25	-0.85	-1.5		-2262.44			360.49			-3222.64			2862.67
a8	.300	6			9	1	0.94365	0.122	0.123		-79.8		-57.7		55.45		53.88		1		0.06	-1.06	-1.64		-3045.28			483.71			-4775.99			6457.31
a8	.300	10	2	2			0.9841	0.028	0.026	0.039	-111.1	0.3	-29.5	0	39.4	1.67	33.08	1.96		0.5				0	-5621.79	1138.62	0.0904484	453.35	9.63	0.0072939	-21043.6	10008.4	0.338569	35035.9	13698	0.563689
a8	.300	10			10	1	0.99556	0.028	0.026		-110.7		-29.5		37.73		31.12		1		-2.44	7193.67	14.96		-6760.41			462.99			-31052			48733.9
a8	.300	10			11	1	0.97263	0.028	0.026		-111.4		-29.6		41.06		35.05		1		-1.55	-0.2	-0.2		-4483.16			443.72			-11035.2			21337.8
b1	.060	6	42	50			0.92134	0.246	0.228	0.252	65.4	10.8	-1.8	50.1	32.36	19.78	26.34	15.04		0.32				0.2	-11582.1	3804.76	0.142868	947.84	279.62	0.0116919	-23403.6	13410.4	0.28869	45134.8	21332.8	0.55675
b1	.060	6			6	1	0.96734	0.123	0.14		67.5		10.4		56.49		39.54		1		-1.25	-1.33	-1.33		-10287.3			827.95			-14586.7			18480.9
b1	.060	6			7	1	0.9618	0.147	0.152		64.1		16.4		55.67		40.46		1		-2.29	-1.49	-1.45		-15986.9			917.86			-39503.6			60499.2
b1	.060	6			13	2	0.88031	0.201	0.207		63.7		-6.5		37.05		25.77		1		-0.6	34.61	-2.17		-5820.09			661.75			-12709.2			23367.3
b1	.060	6			14	0									46.01		34.72		1		-3.24	32	-2.03		-10187.1			681.75			-28776			56078.4
b1	.060	6			15	1	0.90081	0.258	0.271		71.2		-7.7		4.55		4.55		0		-3.67	38.09	-1.4		-10962.1			964.31			-44069.5			73567.8
b1	.060	6			25	1	0.8713	0.304	0.273		72.5		-41.5		25.42		25.42		1		1.01	-0.33	-0.33		-9764.01			1172.06			-11844			9364.58
b1	.060	6			61	5	0.91253	0.105	0.093		68.8		-0.1		22.57		22.57		0		-4.46	1.07	-1.26		-14153.1			1390.45			-39332.2			76964.3
b1	.060	6			142	0									10.29		10.29		0		-4.62	-0.89	-1.48		-14122.5			1148.1			-31348.1			69444.6
b1	.060	6			191	0									12.2		12.2		0		-2.26	-1.48	-1.48		-13182.8			1275.83			-26987.4			53522.1
b1	.060	6			236	0									13.59		13.59		0		-2.9	-0.31	-1.07		-12868			1300.25			-28806.2			55564
b1	.060	6			428	0									3.98		3.98		0		-3.68	91.27	-1.23		-15387.2			1455.94			-38084.2			71461.2
b1	.060	6			121	1	0.86259	0.251	0.282		64.2		3.3		10.47		9.62		0		-0.77	-0.62	-0.62		-15318.1			786.42			-66405.7			78220
b1	.060	6			144	1	0.90853	0.219	0.188		64.3		-33.4		27.5		26.14		1		-1.6	-1.08	-1.08		-16900.3			1190.34			-19729.5			31373.6
b1	.060	6			145	1	0.90507	0.219	0.19		64.3		-33.4		28.47		27.16		1		-1.25	-0.94	-0.94		-18515.8			1111.67			-16832.6			26521.9
b1	.060	6			146	1	0.88011	0.23	0.188		62.3		-30.9		34.02		30.56		1		-0.38	-0.6	-0.41		-10313.9			1227.31			-9846.88			7114.87
b1	.060	6			147	1	0.89503	0.227	0.187		62.2		-30.8		34.39		29.93		1		-2.04	-1.53	-1.36		-16871.9			1232.07			-22678.2			37756
b1	.060	6			153	1	0.8957	0.225	0.203		64.5		-10.6		41.87		25.71		1		-1.36	7.69	-0.9		-11010.2			768.56			-16159.1			30105.2
b1	.060	6			157	1	0.89829	0.252	0.26		55.9		27.7		43.85		36.54		1		-1.48	-1.11	-1.11		-16130.7			717.09			-30366.4			45378.9
b1	.060	6			158	1	0.91599	0.13	0.142		74.2		11.5		52.22		48.6		1		-3.31	-2.43	-2.43		-9521.82			523.63			-24024.2			56107.4
b1	.060	6			168	1	0.89089	0.205	0.188		70.3		-25.4		16.81		15.33		0		-1.27	-1.62	-1.62		-6129.26			960.63			-18624.5			22073.7
b1	.060	6			190	1	0.88218	0.242	0.249		68.1		28.1		32.97		32.97		1		-3.25	43.44	-0.43		-8380.15			899.02			-25378.4			53911.4
b1	.060	6			197	1	0.89306	0.13	0.12		65		18.1		2.93		2.93		0		-2.32	-1.61	-1.61		-7744.63			1084.86			-14005.4			32836.6
b1	.060	6			201	1	0.8799	0.136	0.139		73.2		-3		31.8		23.88		1		-3.91	1379.41	-0.31		-9307.62			931.82			-24736			54356.4
b1	.060	6			203	1	0.8497	0.074	0.078		69.8		5		35.07		29.24		1		-2.45	174.3	-1.52		-8469.99			924.93			-8936.25			28892.6
b1	.060	6			216	1	0.91941	0.248	0.246		63.2		17.2		12.6		11.11		0		-1.93	-1.7	-1.7		-13015.8			993.43			-40003.9			54477.2
b1	.060	6			234	1	0.94585	0.607	0.447		66.1		188.6		56.54		40.72		1		-3.6	7169.27	13.73		-10871.9			574.2			-43325.3			74352.1
b1	.060	6			257	1	0.8767	0.401	0.365		45.4		47.4		32.26		18.84		0		-2.31	-1.2	-1.87		-16181.2			970.06			-13192.9			39473.1
b1	.060	6			269	2	0.90038	0.179	0.169		62.8		8.2		52.54		44.55		1		-2.79	-2.13	-1.97		-6181.35			624.02			-8661.62			36639.6
b1	.060	6			270	0									49.82		41.68		1		-3.88	-2.42	-2.39		-5527.62			639.18			-8635.95			44508.7
b1	.060	6			308	1	0.86937	0.14	0.127		67.8		19.4		8.71		8.71		0		-1.75	48.93	-1.66		-9241.95			704.62			-15141.2			31706.5
b1	.060	6			320	1	0.91303	0.229	0.198		64.1		18.9		20.04		11.42		0		-2.24	29.85	-1.36		-6971.92			691.77			-14337.8			33946.5
b1	.060	6			321	1	0.92261	0.169	0.146		63.3		20.7		63.12		40.57		1		-2.06	-1.81	-1.81		-10473.7			580.01			-20430.2			36179
b1	.060	6			322	1	0.89034	0.187	0.185		72.4		-3		63.53		45.87		1		-3.41	-1.39	-2.17		-12196.8			640.94			-26440.9			53091.4
b1	.060	6			332	1	0.89748	0.227	0.204		52		25.6		7.23		7.16		0		-1.57	-1.61	-1.6		-11865.1			1570.53			-21965			26695.6
b1	.060	6			349	1	0.90757	0.212	0.227		81		-15.8		39.01		25.72		1		-3.67	13.24	-2.07		-18701.7			1121			-29942.9			67101.3
b1	.060	6			366	1	0.86683	0.628	0.496		50.4		-133		25.78		25.78		1		-2.71	2074.95	-1.25		-16923.4			1132.1			-12704.8			39228
b1	.060	6			367	1	0.922	0.169	0.175		60.7		-4.8		14.54		14.54		0		-5.17	49521.8	-1.42		-20088.1			1216.53			-40962.1			83853.1
b1	.060	6			373	1	0.87374	0.334	0.303		57.8		-7.9		11.45		11.45		0		-2.44	583.7	-1.9		-11055.3			1084.88			-16390.8			40815.8
b1	.060	6			374	1	0.88265	0.193	0.205		53.3		28.2		30.61		30.61		1		1.6	3.99	0.04		-8970.94			1245.77			-11629.4			9800.82
b1	.060	6			376	1	0.91076	0.641	0.517		51.7		-155.9		72.48		62.56		2		-4.5	-2.39	-2.39		-12681.3			510.16			-47508.8			83276.3
b1	.060	6			394	1	0.89631	0.625	0.497		50.7		-149.3		70.82		59.82		2		-3.96	19.33	19.33		-9050.36			490.81			-7640.09			38067
b1	.060	6			426	1	0.91124	0.715	0.702		119.8		78.8		50.83		39.76		1		-0.24	10.41	-1.72		-5853.88			580.35			-13141.1			22414
b1	.060	6			452	1	0.89091	0.225	0.231		69.5		20.9		60.79		55.44		1		-6.03	436.56	-1.7		-10965.5			586.47			-50745.5			101326
b1	.060	6			493	1	0.8866	0.202	0.204		79.1		3.6		9.95		9.89		0		-1.08	-0.51	-1.06		-14525.7			1010.72			-36888.5			49054.1
b1	.060	6			498	2	0.87008	0.168	0.191		59.4		-14.7		41.05		35.28		1		-2.44	-2.63	-2.63		-5754.6			965.31			-8620.38			16980.1
b1	.060	6			500	0									42.1		35.81		1		-2.44	-2.75	-2.75		-4902.88			866.25			-8719.9			19138.7
b1	.060	6			504	1	0.9041	0.252	0.268		67.9		13.5		64.72		34.56		1		-3.23	2.91	2.32		-13634.9			679.07			-27883.3			56712.5
b1	.060	6			522	2	0.89672	0.278	0.265		58.8		12.2		9.1		8.39		0		-2.96	-2.18	-2.18		-12446.1			1349.92			-10703			38460.9
b1	.060	6			523	0									9.48		9.05		0		-2.96	-2.35	-2.35		-13796.9			1339.24			-8853.56			36235.3
b1	.060	6			537	1	0.8902	0.21	0.21		67.5		1.6		18.64		16.06		0		-4.53	4.07	4.07		-9890.54			1070.06			-11940.6			50244.5
b1	.060	12	41	65			0.92869	0.328	0.287	0.323	67.1	11	-8.8	63.3	19.36	27.3	15.08	22.32		0.1846				0.5077	-10447.3	3883.11	0.144796	1549.77	499.09	0.0214794	-23543.1	14823	0.326301	36611.4	24842.9	0.507423
b1	.060	12			12	1	0.93143	0.304	0.284		65.2		-34.3		6.11		0		0		-2.54	16.82	-1.64		-8987.01			1365.25			-17416.9			32365.4
b1	.060	12			24	1	0.94004	0.359	0.292		66.2		76.8		35.33		11.04		0		-1.79	-2	-2		-8014.46			1543.7			-15911			20488.7
b1	.060	12			28	10	0.90928	0.258	0.223		80.9		-59.6		0		0		0		1.51	-1.2	-2.68		-10683.7			1828.56			-22356.3			41354.8
b1	.060	12			51	0									0.1		0		0		3.06	4.05	-2.41		-11181			1836.06			-30741.5			46276.4
b1	.060	12			52	0									0.02		0		0		2.75	-0.8	-2.44		-10241			1634.14			-25180.6			40927
b1	.060	12			59	0									0		0		0		1.74	-0.8	-2.59		-10910.2			1910.26			-23951.8			42370.1
b1	.060	12			60	0									0		0		0		1.2	-1.21	-1.21		-11335			1827.93			-27381.9			30876
b1	.060	12			131	0									0		0		0		2.79	-1.03	-2.52		-9706.33			1769.76			-27213			42630.4
b1	.060	12			132	0									0.1		0		0		3.99	-0.29	-1.99		-11334.6			1834.54			-24755.8			38541.7
b1	.060	12			432	0									0.07		0		0		4.3	0.37	0.35		-8536.65			1635.12			-34198.5			21017
b1	.060	12			461	0									0.01		0		0		1.62	-1.18	-2.91		-11500.6			1662.94			-24976.4			45803
b1	.060	12			462	0									0.01		0		0		1.75	-1.24	-2.93		-11163.1			1656.82			-24873.1			45856.8
b1	.060	12			29	1	0.86525	0.569	0.468		89.9		15.4		7.09		2.62		0		-2.71	-1.8	-1.8		-9089.61			1348.66			-17233.1			38497.4
b1	.060	12			31	1	0.87515	0.438	0.36		75		39.6		7.28		6.08		0		-2.67	3.03	-1.75		-6451.36			1164.22			-10664.1			29620
b1	.060	12			42	8	0.95328	0.27	0.246		54.7		10.6		0		0		0		0.91	4.67	0.39		-12338.4			2276.48			-22623.1			19963.2
b1	.060	12			108	0									0		0		0		2.26	1.19	0.9		-13767.6			2420.15			-23465.8			18081.4
b1	.060	12			109	0									0		0		0		2.56	1.45	1.05		-14230.7			2423.49			-24576.2			18884.2
b1	.060	12			110	0									0.01		0.01		0		2.29	1.09	0.87		-13541.1			2356.43			-22926.5			17313.2
b1	.060	12			111	0									0		0		0		2.23	2.09	0.92		-13797			2352.59			-24209.2			18540.9
b1	.060	12			112	0									0		0		0		2.62	1.79	1.12		-13577.8			2340.5			-25021.1			18589.6
b1	.060	12			264	0									0		0		0		2.35	6.39	2.36		-13881.4			2351.55			-26816.7			20728.4
b1	.060	12			459	0									0		0		0		1.29	7.04	0.73		-14585.3			2294.05			-23143.5			20284
b1	.060	12			63	1	0.87825	0.263	0.249		61.8		17.1		59.33		47.87		1		-0.42	-0.81	-0.81		-3441.42			1191.89			-5434.13			5208.17
b1	.060	12			64	1	0.8863	0.27	0.257		57.1		31.6		56.21		44.05		1		-0.46	-0.59	-0.59		-6387.8			1035.28			-12690.2			19190.3
b1	.060	12			75	1	0.87337	0.403	0.385		62.5		40.4		82.99		62.16		2		0.38	-0.75	-0.75		-6680.7			978.22			-12553.8			13676.7
b1	.060	12			91	2	0.89189	0.422	0.311		73.9		-121.4		0		0		0		-1.36	15.59	-2.09		-8375.15			1142.69			-8158.86			16307.6
b1	.060	12			92	0									0		0		0		-0.46	6.56	-2.01		-8113.89			1158.71			-7531.27			15194.1
b1	.060	12			93	3	0.92151	0.352	0.297		58.8		43.1		3.42		2.73		0		-2.09	66.85	0.46		-15495.2			1340.62			-26198.1			45927.1
b1	.060	12			244	0									2.07		1		0		-3.51	20.39	0.33		-16899.4			1381.32			-45172.7			76225.6
b1	.060	12			245	0									2.76		1.77		0		-3.65	42.67	-0.27		-16622.8			1309.03			-44916.4			77010.5
b1	.060	12			113	1	0.91545	0.29	0.234		68.7		49		0		0		0		2.12	0.17	0.17		-11030.7			2387.39			-13874.8			8963.53
b1	.060	12			122	1	0.87621	0.374	0.296		72.4		66.2		32.84		13.8		0		-1.33	51.04	8.87		-13558.5			1740.16			-10409.2			29601.9
b1	.060	12			143	1	0.8767	0.545	0.414		68.2		-201.7		0		0		0		-3.34	8.21	-1.49		-16116.4			1605.95			-9853.87			39714
b1	.060	12			152	1	0.86218	0.472	0.461		39.8		78.7		22.71		22.71		1		1.26	-0.25	-0.17		-8272.78			1537.03			-10635.2			12604.5
b1	.060	12			154	1	0.87824	0.336	0.298		47.6		47.8		1.25		1.25		0		-3.96	9.08	5.75		-12941.6			1391.21			-36341.9			69190.9
b1	.060	12			178	1	0.87538	0.307	0.259		62.9		-56.2		8.34		8.34		0		-2.73	17.08	-1.29		-7683.52			669			-29368.7			50104.2
b1	.060	12			192	1	0.90164	0.258	0.244		78.4		-33.5		8.32		5.2		0		-2.2	6.74	-1.45		-10119.8			1324.38			-10967.4			33155
b1	.060	12			195	1	0.85443	0.344	0.318		61.8		20.4		8.16		8.16		0		-3.45	3.94	-0.81		-18851			1523.89			-29873.4			61042.4
b1	.060	12			199	1	0.89506	0.377	0.338		65.3		70.3		0		0		0		0.72	24.71	-0.46		-8711.16			1839.42			-7770.17			10059.3
b1	.060	12			211	2	0.88439	0.576	0.473		70		-165.5		15.71		15.71		0		-0.42	0.44	-2.13		-3428.95			731.89			-6015.18			13052.6
b1	.060	12			212	0									16.59		16.59		0		-0.58	-0.25	-2.22		-3541.17			739.43			-6105.07			12403
b1	.060	12			227	1	0.8518	0.338	0.308		76.3		-59.1		65.5		48.13		1		-0.49	-1.46	-1.46		-2709.12			784.37			-3871.12			5470.64
b1	.060	12			254	1	0.92855	0.328	0.316		57.4		29.5		2.58		0.61		0		-2.68	121.97	-0.64		-12476.6			1812.86			-28655.1			47447.7
b1	.060	12			273	1	0.90051	0.213	0.187		60.5		12.5		4.74		3.14		0		-1.48	1.51	-0.89		-14280.3			1283.2			-9814.78			25053.2
b1	.060	12			281	1	0.89807	0.412	0.359		66.6		77.7		48.52		43.96		1		-2.78	-2.39	-2.39		-6469.99			1318.82			-26485.6			48213.9
b1	.060	12			284	1	0.90398	0.479	0.398		68.3		75.4		74.01		57		2		-0.28	-1.18	-1.18		-4983.41			1428.39			-11917.9			13350.2
b1	.060	12			328	1	0.89725	0.537	0.492		46.9		30.6		8.95		8.95		0		-0.98	5.29	-1.09		-7006.75			1321.7			-13621.5			17010.8
b1	.060	12			338	1	0.93117	0.343	0.298		56.8		46.2		19.01		1.33		0		-2.84	84.55	-1.9		-15304.8			2070.17			-44778			67507.2
b1	.060	12			340	2	0.89473	0.329	0.308		65.4		9.7		46.27		34.72		1		-5.57	46.18	-1.91		-14296.1			1245.59			-56538.8			99870.4
b1	.060	12			378	0									41.36		29.57		1		-5.17	45.78	-2.19		-14472.2			1370.03			-55919.4			96410.4
b1	.060	12			341	1	0.92679	0.246	0.204		67.6		26.8		74.11		59.03		2		-3.48	-2.21	-2.21		-14271			1318.86			-72473.3			104028
b1	.060	12			343	1	0.89873	0.371	0.334		54.9		26.7		71.81		65.99		2		-2.98	135.91	-1.53		-11038.3			1169.37			-45735.4			71399.7
b1	.060	12			379	1	0.92496	0.345	0.314		57.8		11.4		74.84		62.84		2		-3.74	7.59	-2.09		-10990.1			1194.58			-68980			100206
b1	.060	12			445	1	0.90403	0.439	0.372		55		-69.4		61		46.98		1		-3.08	1.52	-1.84		-5366.76			870.63			-30209.7			54217.2
b1	.060	12			466	1	0.94332	0.436	0.365		67.4		-106.4		5.35		0.55		0		-4.58	30.74	2.98		-14586.2			1690.9			-27709.9			66092.7
b1	.060	12			475	2	0.88216	0.175	0.155		69.7		-18.9		4.47		4.47		0		-0.95	1820.45	0.37		-19289.7			2264.34			-33003.9			45404.3
b1	.060	12			476	0									5.06		5.06		0		-0.67	7259.4	-0.5		-10014.8			2186.95			-14618.2			15656.9
b1	.060	12			489	1	0.90054	0.259	0.254		59.4		-2.9		63.92		52.57		1		-2.53	-1.72	-1.72		-4652.1			959.27			-15193.2			34328.6
b1	.060	12			503	1	0.85495	0.323	0.305		51.5		37.5		25.55		24.59		1		-0.78	-1.62	-1.62		-7596.62			1184.49			-8471.67			11431
b1	.060	12			527	1	0.87233	0.167	0.15		74.5		-15.1		70.06		59.86		2		-2.55	1.88	1.88		-6450.58			651.82			-36973.1			65427.8
b1	.060	12			528	1	0.84004	0.239	0.221		85.4		-18.9		95.89		81.57		2		-1.17	-1.19	-1.19		-5812.09			456.28			-31273.4			46100.6
b1	.060	12			541	3	0.90991	0.197	0.196		67.9		-19.2		1.83		1.83		0		-1.06	0.66	-1.03		-7799.7			2000.2			-8734.64			13348
b1	.060	12			542	0									1.77		1.77		0		-1	0.7	-0.99		-7890.87			2000			-8778.71			13225.5
b1	.060	12			544	0									1.81		1.81		0		-1.03	0.63	-1.01		-7760.52			1979.71			-8610.93			13246.1
b1	.060	12			543	1	0.91492	0.199	0.197		67.5		-19.2		12.96		12.96		0		-1.18	0.59	-1.04		-8428.95			1312.04			-14427.4			27650.9
b1	.060	94	35	38			0.88352	0.329	0.494	0.297	60.4	10.2	48.9	68.1	49.75	21.34	45.24	19.75		0.6184				0.2368	-9743.3	2784.37	0.115186	474.56	129.6	0.00561028	-27322.7	12165.6	0.32301	47047.1	19369	0.556193
b1	.060	94			94	1	0.91251	0.325	0.506		56.4		65.4		58.51		48.09		1		-0.88	-1.67	-1.67		-12238.5			408.5			-24840.4			33961.5
b1	.060	94			3	1	0.88255	0.451	0.617		61.2		88.6		58.99		58.73		2		-4.27	81.93	-2.29		-12144.6			351.79			-53092.7			90705.6
b1	.060	94			5	1	0.87349	0.335	0.511		60.6		55.4		64.02		53.24		1		-2.06	-0.6	-1.34		-8257.9			361.82			-30597.6			51103.4
b1	.060	94			8	2	0.87622	0.272	0.432		55.2		2.4		63.54		63.54		2		-3.81	1.8	1.8		-8080.37			290.95			-47983.4			83423.7
b1	.060	94			81	0									68.13		68.13		2		-3.01	-1.25	-1.69		-6233.04			279.03			-38737			65392.6
b1	.060	94			17	1	0.82009	0.306	0.489		64.4		-37.9		23.47		23.47		1		-1.54	-1.78	-1.65		-9975.75			615.06			-8243.62			12392.4
b1	.060	94			19	2	0.80714	0.303	0.486		62		-21.4		24.93		24.93		1		-2.2	-1.97	-1.84		-12367			627.31			-21524.3			41225.2
b1	.060	94			21	0									23.15		23.15		1		-2.09	-1.82	-1.67		-13547.7			675.85			-20533.1			37433
b1	.060	94			34	1	0.85504	0.617	0.719		73.3		175.6		37.02		36.43		1		-2.1	-1.83	-1.83		-9078.8			427.23			-22056.1			40395.1
b1	.060	94			36	1	0.87712	0.599	0.707		66.4		177.7		36.06		35.96		1		-2.95	-1.65	-1.82		-11124.5			435.78			-27485.4			52405.8
b1	.060	94			37	1	0.87611	0.593	0.701		70.4		178.2		37.2		36.95		1		-2.61	303.62	-1.82		-8486.36			445.62			-17892			40860.5
b1	.060	94			99	1	0.80017	0.493	0.683		36.2		56.8		71.58		70.6		2		-2.25	-1.68	-1.68		-5241.24			591.95			-23237.5			41439.7
b1	.060	94			114	1	0.83324	0.195	0.444		67.2		47.8		54.69		40.04		1		-4.27	19.66	-2.13		-7398.83			466.45			-19028.6			53467.2
b1	.060	94			129	1	0.84153	0.554	0.671		66.5		-68		34.87		34.5		1		-0.74	-1.45	-1.45		-4906.5			411.92			-18328.2			20545.2
b1	.060	94			134	1	0.86548	0.288	0.486		53.3		64.8		63.07		54.2		1		-4.26	3.18	-0.69		-10858.7			309.94			-31574.5			69823
b1	.060	94			148	1	0.85791	0.545	0.637		49.1		245.3		4.47		4.47		0		-0.82	5.29	5.29		-14119.2			636.57			-57887			64402.8
b1	.060	94			171	1	0.83215	0.249	0.468		53		52.6		67.24		56.18		1		-3.15	7.38	7.38		-9731.26			528.57			-16705.6			40857.9
b1	.060	94			221	1	0.81988	0.333	0.481		40.7		66.8		8.48		8.46		0		1.15	-1.47	-2.46		-6383.95			713.73			-18407.8			30026.6
b1	.060	94			225	1	0.8418	0.585	0.664		60.2		-51.7		30.93		26.21		1		-2.1	79.08	-1.16		-12572.4			558.26			-30904.1			49826.5
b1	.060	94			256	1	0.87122	0.404	0.529		82		-41.8		29.45		28.25		1		-2.6	-1.32	-1.32		-10469.7			439.87			-26086.5			51123.2
b1	.060	94			283	1	0.86364	0.227	0.388		57.3		30.3		53.93		44.87		1		-3.62	0.11	-2.28		-8000.12			350.94			-37765.5			67092.8
b1	.060	94			292	1	0.85047	0.254	0.4		66.6		37.9		22.86		22.86		1		-3.1	-1.46	-2.15		-9007.76			640.57			-12245.3			38438.1
b1	.060	94			296	1	0.87086	0.242	0.396		66.2		64		64.96		64.69		2		-3.11	-1.44	-2.09		-8486.87			333.2			-25083.2			51067.9
b1	.060	94			297	1	0.86404	0.217	0.37		58.5		10		72.52		64.4		2		-2.41	88.92	-1.46		-10887			431.24			-27320			48289.3
b1	.060	94			315	1	0.87008	0.194	0.369		60.6		24.8		46.91		46.91		1		-2.03	-1.08	-1.24		-9186.12			484.33			-34618			51236.1
b1	.060	94			339	1	0.82237	0.604	0.68		75.7		193		4.08		3.79		0		0.22	5.72	-0.6		-12652			769.97			-22475.3			18636.2
b1	.060	94			420	1	0.83783	0.28	0.468		52.6		15.5		55.11		52.19		1		-2.69	1023.87	-1.07		-6399.24			576.14			-12696.7			35307.3
b1	.060	94			423	1	0.88584	0.197	0.416		64.7		21.7		71.29		71.14		2		-1.53	-1.81	-1.81		-5836.84			352.45			-11877.5			17261.9
b1	.060	94			443	1	0.90031	0.235	0.442		61.9		12.5		48.75		42.13		1		-1.5	-0.77	-0.77		-13265.4			321.26			-50678			61965.6
b1	.060	94			447	1	0.9027	0.233	0.471		67.8		32.5		68.87		56.51		2		-0.72	-1.16	-1.16		-8435.98			305.21			-26341.8			28533.6
b1	.060	94			450	1	0.837	0.278	0.428		37.8		68.4		43.26		27.44		1		-0.23	-0.62	-0.69		-4385.9			549.6			-8981.66			10938.2
b1	.060	94			465	1	0.85137	0.264	0.397		66.2		56.8		79.48		73.86		2		-1.89	-1.75	-1.75		-11218.5			455.08			-33143.2			53359.9
b1	.060	94			470	1	0.84361	0.169	0.327		65.6		23.5		73.23		73.05		2		-2.5	-1.84	-1.84		-15905.5			615.24			-30505.9			54923.8
b1	.060	94			479	1	0.8523	0.244	0.451		74.7		56.7		39.35		32.28		1		-0.84	53.72	-1.07		-7660.46			597.16			-15360.8			18982.1
b1	.060	94			509	1	0.83358	0.179	0.365		54.4		58.7		84.72		79.63		2		-2.99	-2.37	-2.37		-13121.4			423.34			-16280.2			42754.9
b1	.060	94			517	1	0.88664	0.229	0.442		70.6		4.2		69		60.18		2		-4.55	-1.54	-2.61		-8793.18			291.42			-37412.1			75222.6
b1	.060	94			551	2	0.85998	0.172	0.363		54.8		19.7		66.84		54.37		1		-3.63	39.96	-0.53		-11715.1			475.73			-41933.4			73491.3
b1	.060	94			552	0									65.61		53.17		1		-3.5	5.86	1.89		-12071.8			484.27			-38396.6			69474.9
b1	.060	118	24	27			0.92345	0.32	0.394	0.269	64.9	9.2	-13	84.7	35.96	18.47	31.55	15.16		0.3519				0.7778	-7059.86	2874.66	0.237123	942.97	331.31	0.031672	-7807.57	3650.58	0.262236	13962.6	10633.9	0.468969
b1	.060	118			118	1	0.96666	0.221	0.303		60.2		10.3		42.37		40.87		1		2.9	-0.33	-0.33		-5246.41			799.36			-12405.7			7289.24
b1	.060	118			9	2	0.87703	0.244	0.359		58.4		1.1		49.38		37.02		1		-1.4	5.49	-1.9		-5286.83			690.15			-8725.57			15461.1
b1	.060	118			10	0									48.03		35.73		1		-1.38	6.17	-1.7		-6129.61			681.58			-9882.77			17690.1
b1	.060	118			56	1	0.89935	0.128	0.213		62.1		15.4		58.6		48.69		1		-0.16	-1	-0.83		-8202.58			743.2			-7231.32			9017.13
b1	.060	118			80	2	0.82419	0.663	0.614		74.9		-163.5		28.76		27.41		1		-0.66	-1.28	-1.28		-4963.11			838.38			-7514.02			9461.96
b1	.060	118			123	0									21.41		19.83		0		-0.29	-1.16	-1.09		-5319.59			1024.26			-7078.66			8883.02
b1	.060	118			136	1	0.8748	0.386	0.444		64.3		57.3		0		0		0		3.7	-1.9	-1.9		-8363.81			1797.17			-15524.5			20820.4
b1	.060	118			166	1	0.85004	0.248	0.398		59.8		2.8		31.46		31.04		1		-2.53	-1.99	-1.99		-14759.2			1693.2			-3511.53			26561.4
b1	.060	118			188	1	0.86407	0.118	0.202		64.2		9.1		20.82		19.03		0		1.77	-0.7	-0.7		-4673.93			869.46			-11309.2			9486.37
b1	.060	118			202	1	0.85317	0.223	0.339		79.4		-5.2		34.05		27.22		1		-0.77	-1.63	-1.63		-5291.18			983.64			-5795.61			8044.62
b1	.060	118			209	1	0.85229	0.299	0.372		59.3		-6.7		31.22		31.22		1		1.13	-0.67	-0.67		-5385.54			832			-11779.9			11109.6
b1	.060	118			345	1	0.81502	0.635	0.647		57.5		189.8		16.47		16.38		0		0.36	-1.11	-1.32		-4081.08			628.26			-7127.59			5211.81
b1	.060	118			346	1	0.84275	0.565	0.561		65.2		-168.9		9.69		9.34		0		-0.2	-1.37	-1.72		-6139.83			1103.28			-5603.73			6809.57
b1	.060	118			354	2	0.88899	0.136	0.288		76.8		-4.3		52.51		43.31		1		-3.36	24.89	-1.66		-10777.5			677.08			-6164.24			42713.8
b1	.060	118			355	0									55.57		45.97		1		-3.05	50.13	-1.61		-10039.1			587.81			-6259.24			39886.6
b1	.060	118			371	1	0.87653	0.608	0.578		56.9		-148.8		25.64		24.71		1		-0.08	-0.2	-1.55		-5788.56			593.63			-8977.96			11550.3
b1	.060	118			372	1	0.86459	0.338	0.467		42.2		19.8		16.22		16.22		0		-1.89	139.27	-1.78		-7792.26			1139.95			-7456.5			16946.7
b1	.060	118			413	1	0.86316	0.603	0.605		50.5		-165.7		53.2		43.28		1		-2.12	-1.71	-1.71		-15081.5			880.53			-4321.17			21476.6
b1	.060	118			418	1	0.84148	0.445	0.532		73		-67.3		7.75		3.91		0		0.27	-1.09	-1.09		-10494.1			1763.51			-11171			11453
b1	.060	118			425	1	0.80223	0.533	0.561		73.3		-111		61.43		49.39		1		-1.4	-0.86	-0.9		-4158.51			591			-18532.5			35757
b1	.060	118			431	1	0.81987	0.116	0.203		64.5		9.9		31.64		31.64		1		0.49	-1.22	-1.22		-3890.38			1138.88			-3513.67			3396.69
b1	.060	118			433	1	0.86055	0.132	0.235		61.5		12.6		64.11		53.57		1		0.13	-1.41	-1.41		-7050.98			815.89			-3885.1			6662.35
b1	.060	118			434	1	0.85636	0.138	0.229		60.8		10		65.75		56.4		1		0.24	-1.35	-1.35		-7047.33			743.85			-3446.45			5746.8
b1	.060	118			455	1	0.81884	0.41	0.526		81.6		-65.6		55.36		52.26		1		-0.12	-1.11	-1.11		-5363.48			844.05			-4156.59			4195.51
b1	.060	118			458	1	0.8192	0.211	0.288		55.9		39.1		32.21		30.16		1		1.14	-0.57	-0.57		-5646.71			867.4			-6397.21			5207
b1	.060	118			484	1	0.82707	0.219	0.311		59.5		20.4		41.58		41.58		1		0.65	-0.81	-0.81		-7224.01			971.54			-7058.07			8483.35
b1	.060	118			536	1	0.86194	0.59	0.546		74.7		171.3		15.74		15.74		0		-0.39	-1.59	-1.59		-6419.06			1161.09			-5974.62			7668.82
b1	.060	135	36	45			0.92664	0.275	0.241	0.217	62.7	8.4	48.4	67.8	13.53	15.19	12.28	13.33		0.1111				0.1333	-11346.7	3241.05	0.111728	1148.11	257.23	0.0113051	-33186.7	14030.4	0.32678	55875	21937.3	0.550186
b1	.060	135			135	1	0.94511	0.257	0.281		48.3		44.7		0		0		0		-4.74	273.35	4.92		-8571.39			1113.02			-17053.2			51318.5
b1	.060	135			41	1	0.90823	0.3	0.284		50.1		49.2		11.2		9.11		0		-2.26	29.19	-1.45		-7686.41			949.49			-24617.2			44021
b1	.060	135			45	3	0.9299	0.211	0.196		66.5		2.2		3.09		3.09		0		-0.7	37.87	0.04		-17963.1			1363.68			-45052			55747.7
b1	.060	135			186	0									2.91		2.91		0		-0.56	35.95	-1.12		-11226.5			1354.28			-28505.2			32581.5
b1	.060	135			187	0									2.9		2.9		0		-0.7	30.26	-0.19		-17973.2			1380.31			-44965.5			55549.1
b1	.060	135			47	1	0.93033	0.588	0.457		50.8		208.9		0		0		0		-3.9	3.96	-2.85		-15038.9			1406.8			-17735.6			51570.9
b1	.060	135			55	2	0.88735	0.132	0.13		63.2		21.2		4.5		3.66		0		-3.64	0.01	-2.1		-11724.1			924.1			-24311.7			53996.5
b1	.060	135			125	0									4.31		3.4		0		-3.28	0.62	-2.14		-12122.6			955.51			-19224.1			45648.6
b1	.060	135			68	1	0.8783	0.102	0.094		59.6		48.4		32.06		32.06		1		-4.21	-0.42	-0.42		-9174.73			793.67			-37760.5			73834.2
b1	.060	135			76	1	0.87658	0.096	0.1		59.9		46.5		42.44		41.65		1		-3.42	-1.15	-2.23		-7798.55			794.7			-23922.1			54041.8
b1	.060	135			151	1	0.90863	0.54	0.384		64.7		220.8		8.59		8.59		0		-3.39	-0.69	-2.25		-9713.5			872.16			-45674.4			77114.9
b1	.060	135			159	2	0.88085	0.224	0.197		63.2		70.7		15.34		13.12		0		-1.52	-1.41	-1.41		-9627.74			1065.67			-22431			27436.5
b1	.060	135			160	0									16.62		14.48		0		-0.64	-1.29	-1.12		-8509.86			1054.33			-14113.1			17998.6
b1	.060	135			162	1	0.90139	0.44	0.375		68.9		105		5.57		5.57		0		-2.66	1.09	-1.77		-14159.8			1423.85			-49909.7			73485.1
b1	.060	135			164	1	0.93853	0.569	0.438		73.3		-123.1		13.97		13.97		0		-2.37	-0.81	-1.87		-13205.1			1347.79			-45186.6			69132.9
b1	.060	135			173	1	0.91199	0.09	0.085		60.2		47.7		1.74		1.74		0		-2.38	4.04	-1.12		-11658.3			1441.26			-26679			47256.3
b1	.060	135			175	1	0.9116	0.128	0.124		60.1		43.6		0		0		0		-2.83	-2.4	-2.37		-15666.3			1843			-14684.7			41077.7
b1	.060	135			184	2	0.90105	0.323	0.321		77.1		64.5		1.06		1.06		0		-1.68	-0.4	-0.4		-11611.3			997.24			-46239.8			66054.6
b1	.060	135			185	0									2.14		2.14		0		-1.52	-1.24	-1.24		-12171.9			1001.8			-47873			64657.8
b1	.060	135			200	1	0.925	0.622	0.467		55.9		204.5		0		0		0		-3	8.34	-2.58		-9356.59			1260.92			-27007.9			53508.7
b1	.060	135			204	1	0.92148	0.572	0.456		68.6		-85.7		3.22		3.22		0		-0.85	2.58	-1.17		-7457.62			1618.45			-32689.4			37382.4
b1	.060	135			232	2	0.90037	0.162	0.159		51		50.9		16.03		16.03		0		-2.42	6.37	-0.6		-17618.6			1367.7			-50764.2			73514.5
b1	.060	135			233	0									16.05		16.05		0		-2.61	2.01	-1.13		-17360.3			1337.38			-52793.1			77058.9
b1	.060	135			268	1	0.88464	0.557	0.435		59.9		219.3		8.06		7.84		0		-5.39	-0.55	-3.06		-11157.6			1147.74			-63494.8			108067
b1	.060	135			316	1	0.93313	0.243	0.213		65.4		1.3		0.79		0.79		0		-3.36	1.39	-1.23		-9247.65			1274.82			-16320.6			45989.3
b1	.060	135			319	1	0.93999	0.222	0.212		48.2		59		0.28		0		0		-1.33	-1.6	-1.6		-8893.87			1643.32			-28564.7			28832.7
b1	.060	135			344	1	0.90058	0.162	0.144		74.3		15.8		9.05		9.05		0		-1.75	1.48	-1.32		-15808.6			1284.28			-42324.1			61915
b1	.060	135			368	2	0.87913	0.154	0.155		60.9		41.7		26.36		26.36		1		-4.39	3.03	3.03		-15607.3			799.55			-47357.8			85665.4
b1	.060	135			369	0									29.72		29.72		1		-4.88	53.49	11.45		-17991.3			789.89			-58429.6			101460
b1	.060	135			385	1	0.86366	0.154	0.138		70		53.3		45.63		44.2		1		-4.82	-2.91	-2.91		-6888.83			719.13			-35970.8			74317.5
b1	.060	135			403	1	0.87611	0.398	0.336		57.9		123.8		15.09		11.73		0		0.5	-0.96	-1.03		-6275.42			1331.51			-16444			12114.9
b1	.060	135			439	1	0.89416	0.483	0.36		68.4		-86.6		8.26		8.26		0		-2.98	103.7	-1.88		-11637.9			816.15			-33765.6			55720.8
b1	.060	135			456	1	0.92156	0.324	0.291		64.8		-8.6		50.85		37.3		1		-4.52	89.84	-1.5		-9914.54			1011.94			-49656.6			88364.3
b1	.060	135			469	1	0.89964	0.272	0.241		68.8		71.4		24.98		24.98		1		-0.69	-1.54	-1.54		-8077.92			1268.97			-9265.99			12565.3
b1	.060	135			472	2	0.8966	0.19	0.175		72.7		50.1		0		0		0		-1.75	159.38	-0.89		-11673.8			931.66			-13744			33206.8
b1	.060	135			473	0									0		0		0		-1.31	93.29	-0.59		-13357			1013.59			-13379.2			31256.5
b1	.060	135			486	1	0.89148	0.291	0.285		78		5.9		7.15		7.15		0		-2.91	1.76	-1.51		-11578.8			885.39			-28988.1			55269.2
b1	.060	135			488	1	0.945	0.291	0.295		52		24.3		24.61		23.86		1		-2.69	93502.5	0.72		-7724.15			1034.42			-44572			70532.7
b1	.060	135			496	1	0.88786	0.208	0.176		57.6		6.4		22.4		22.4		0		-0.56	24.31	-0.51		-8742.43			1248.28			-11280.8			12375.6
b1	.060	135			513	1	0.89164	0.235	0.22		62.6		17.8		13.38		11.27		0		-3.99	-0.86	-1.67		-10775.9			941.7			-26915			57262.9
b1	.060	135			514	1	0.92054	0.224	0.2		64.6		57.4		14.44		5.59		0		-2.89	-2.01	-2.01		-9764.23			1328.49			-37729.2			66369.1
b1	.060	135			519	1	0.91619	0.22	0.191		56.5		15.6		34.81		34.81		1		-2.44	-1.64	-1.64		-8423.56			898.95			-38988.7			60848.1
b1	.060	135			546	1	0.94043	0.243	0.213		52.3		63.6		64.59		47.57		1		-3.04	-2.08	-2.08		-9988.65			1159.88			-49590.5			76805.7
b1	.060	135			548	2	0.8872	0.205	0.189		73.7		63.3		2.39		2.39		0		-3.62	96.31	15.47		-10089.1			1074.63			-35089.8			65662.8
b1	.060	135			549	0									2.46		2.46		0		-3.98	2062.78	5.5		-9587.88			1393.76			-32335.7			65784
b1	.060	337	36	39			0.94359	0.252	0.357	0.238	58.1	7.7	26.6	64.6	60.27	18.86	53.07	17.22		0.7564				0.4103	-9503.51	3107.17	0.132662	603.95	143.22	0.00843072	-20295.5	13122	0.283311	41233.8	25515.7	0.575596
b1	.060	337			337	1	0.94299	0.102	0.262		50.1		35.4		51.25		49.1		1		1.75	-0.91	-0.91		-7252.57			715.21			-10537.8			11294.8
b1	.060	337			38	1	0.88323	0.15	0.274		61.3		33.3		75.98		69.76		2		-2.96	-2.46	-2.46		-10400.2			531.8			-29522.8			54185.8
b1	.060	337			62	1	0.94772	0.115	0.253		60.1		29		62.23		60.57		2		-1.8	-1.96	-1.96		-9177.38			728.66			-6885			14550.8
b1	.060	337			78	1	0.90831	0.393	0.491		85.4		-22		75.93		62.01		2		-4.69	1687.15	-2.48		-9893.99			574.71			-51534.1			91981.2
b1	.060	337			107	1	0.89925	0.146	0.267		60.8		48.8		46.33		43.69		1		2.91	-0.25	-0.25		-5653.07			671.37			-17370.2			13950.2
b1	.060	337			115	1	0.91759	0.49	0.491		56.4		-70.4		29.21		25.82		1		-3.86	100.35	100.35		-12765.2			784.56			-20290.6			51450.1
b1	.060	337			120	2	0.97631	0.066	0.222		59.7		33.9		62.8		58.32		2		-1.84	-2.06	-2.06		-10117.8			680.96			-12571.7			20672.6
b1	.060	337			342	0									73.19		68.74		2		-1.99	-2.08	-2.08		-10942.9			617.97			-10489.6			18974.7
b1	.060	337			156	1	0.89953	0.641	0.617		51.9		211.9		51.26		37.38		1		-2.53	-1.92	-1.92		-11928.3			685.68			-10534.2			33152.8
b1	.060	337			161	1	0.93695	0.101	0.278		50.6		36.3		84.34		70.25		2		-3.83	-1.91	-2.01		-11373.9			419.27			-43082.9			77200.3
b1	.060	337			169	1	0.94585	0.135	0.26		54.8		23.5		74.33		61.37		2		-1.53	-1.56	-1.56		-10453.8			408.6			-29684.1			44874.5
b1	.060	337			176	1	0.94546	0.181	0.3		64		9.4		67.14		64.53		2		-2.89	17.64	-1.82		-14458.3			732.99			-21612.4			50058.5
b1	.060	337			177	1	0.91869	0.305	0.393		68.7		-17.2		65.25		62.99		2		-2.57	-2.4	-2.4		-7565.06			891.94			-4040.1			12605.7
b1	.060	337			198	1	0.93095	0.215	0.343		62.2		28.8		83.02		69.2		2		-3.23	-2.49	-2.49		-5909.72			372.05			-7700.76			36489.7
b1	.060	337			207	1	0.93607	0.062	0.203		55.1		32.1		76.99		68.08		2		-2.61	-1.87	-1.79		-9376.04			400.91			-33222.8			58644.8
b1	.060	337			214	1	0.9096	0.733	0.701		63.4		189.2		26.81		24.3		1		-2.34	6.19	-1.82		-14101.2			587.71			-48439			68933.3
b1	.060	337			259	3	0.94063	0.087	0.22		52.7		51.4		66.96		52.05		1		0.27	-1.22	-1.22		-5873.98			621.61			-5404.48			6719.91
b1	.060	337			261	0									66.89		51.95		1		-1.26	-1.84	-1.84		-5938.03			623.58			-3343.65			8926.76
b1	.060	337			263	0									67.77		53.01		1		0.35	-1.18	-1.18		-5943.64			627.37			-5728.45			6815.03
b1	.060	337			310	1	0.94875	0.292	0.387		46.8		73.7		42.44		36.63		1		-5.1	-1.73	-2.92		-10976.3			678.49			-14924.8			56885.7
b1	.060	337			311	1	0.91597	0.274	0.367		45.8		75		39.81		33.94		1		-4.59	-2.33	-2.33		-11197.6			657.49			-22011.6			59167.3
b1	.060	337			312	1	0.93138	0.223	0.328		57.9		66.3		39.1		32.52		1		-4.52	2.42	-2.47		-9207.27			627.53			-10319			47951.1
b1	.060	337			313	1	0.9431	0.232	0.346		52.2		60.8		43.24		37.76		1		-4.73	-1.88	-2.61		-14452.7			650.47			-21602.2			65097.2
b1	.060	337			314	1	0.9349	0.231	0.343		51.8		61.8		39.68		34.09		1		-4.49	-2.51	-2.44		-12136.3			614.64			-22094.8			62216.6
b1	.060	337			329	1	0.89333	0.626	0.625		44.5		-129.7		35.62		35.62		1		-0.43	-1.04	-1.04		-7338.63			659.76			-6145.66			7110.58
b1	.060	337			335	1	0.90298	0.19	0.317		71.7		41.7		78.95		69.32		2		-3.41	-2.54	-2.54		-6840.78			484.37			-15163			45004.7
b1	.060	337			351	1	0.91842	0.593	0.609		54.6		-83.9		17.28		17.01		0		-1.23	-1.63	-1.63		-10178.1			734.76			-19207.5			24241.5
b1	.060	337			384	1	0.92823	0.296	0.439		56.2		25.1		67.68		62.94		2		-5.63	244.88	-2.56		-9712.56			464.98			-30351.8			77177.2
b1	.060	337			391	1	0.92645	0.226	0.36		57.8		28.4		57.75		57.49		2		-1.26	-2.32	-2.32		-5109.68			626.15			-9728.63			15186.2
b1	.060	337			404	1	0.92187	0.139	0.275		57.3		40.3		83.65		79.87		2		-0.93	-1.6	-1.6		-6876.65			403.28			-9562.67			14755.1
b1	.060	337			417	1	0.91624	0.252	0.365		52.7		58.5		23.21		20.21		0		-2.96	11.51	-1.55		-13003.4			836.73			-28477.1			58704
b1	.060	337			421	1	0.90683	0.495	0.503		65		-78.2		74		61.87		2		-1.42	-1	-1.5		-7418.51			696.79			-10336.7			12971
b1	.060	337			427	1	0.92557	0.081	0.217		52.9		33.2		69.03		66.2		2		-4.02	17.47	2.61		-13418.7			783.57			-29529.5			65141.8
b1	.060	337			460	1	0.89546	0.172	0.324		66.2		14.1		85.11		77.56		2		-1.06	-2.07	-2.07		-4950.33			350.52			-10040.6			16861.5
b1	.060	337			468	1	0.89915	0.581	0.554		61.3		-138.7		41.97		26.82		1		-4.66	21.09	-2.47		-8831.05			760.5			-31671.7			70349.4
b1	.060	337			485	1	0.90917	0.151	0.305		64.7		16		82.05		74.72		2		-3.1	0.51	-1.92		-10001.6			298.77			-28120.6			59219.2
b1	.060	337			487	1	0.92107	0.342	0.457		63.3		20.7		75.71		57.52		2		-0.41	-1.11	-1.11		-4709.21			474.83			-15592.7			15698.4
b1	.060	337			525	1	0.93879	0.093	0.24		56.4		28.5		76.33		69.42		2		-3.6	-0.85	-1.87		-18099.2			676.61			-51684.2			85308.1
b1	.060	337			547	1	0.90535	0.181	0.317		64.8		35.6		70.33		65.13		2		-4.27	-2.65	-2.93		-7053.35			396.77			-32965.5			67590.7
b1	.060	382	48	59			0.89749	0.286	0.337	0.225	58.5	9.2	49.8	78.3	57.32	13.61	52.12	13.47		0.7034				0.678	-6088.69	1986.88	0.148862	464.28	131.38	0.0113512	-12888.5	7492.34	0.315111	21460.1	14956.9	0.524676
b1	.060	382			382	1	0.91481	0.184	0.268		52.8		45.3		50.98		42.44		1		1.06	-0.88	-0.88		-4618.48			440.33			-13583.2			12311.8
b1	.060	382			16	3	0.90758	0.187	0.28		66.7		6.5		47.95		44.91		1		-0.58	-0.49	-1.15		-6138.43			466.92			-17508.3			22622.5
b1	.060	382			18	0									45.42		43.29		1		-0.26	-0.82	-0.97		-5002.25			492.12			-14350			18392.2
b1	.060	382			20	0									44.4		40.19		1		0.07	7.27	-0.73		-6174.88			455.89			-11953.2			15311.4
b1	.060	382			35	1	0.85764	0.565	0.524		52.4		209		42.91		42.49		1		-0.9	-1.62	-1.62		-5765.24			768.41			-7841.22			9643.98
b1	.060	382			57	2	0.85174	0.111	0.19		55.4		23.3		55.35		44.42		1		-0.7	-1.47	-1.47		-5241.09			584			-5583.32			9585.16
b1	.060	382			58	0									53.74		41.6		1		-0.81	-1.33	-1.16		-5485.9			587.56			-7921.5			11166.2
b1	.060	382			72	1	0.89894	0.539	0.472		63.8		-104.9		83.85		67.97		2		-2.73	13.32	-1.62		-5643.3			305.83			-22483.6			45348.6
b1	.060	382			100	2	0.90198	0.28	0.359		61.9		67		54.62		53.9		1		0.86	61.97	-0.51		-7007.49			433.83			-22228.6			23943.1
b1	.060	382			101	0									53.92		51.15		1		2.55	-0.4	-0.4		-5965.35			510.71			-17357			15539.1
b1	.060	382			102	2	0.88358	0.176	0.25		63.5		41.8		47.63		47.42		1		1.62	-0.35	-0.35		-5276.05			561.24			-15050.9			12244.2
b1	.060	382			104	0									39.32		39.32		1		2.76	-0.09	-0.09		-4786.93			610.04			-14485			10270
b1	.060	382			116	2	0.85849	0.32	0.385		36.1		62.4		65.24		65.24		2		-2.76	4.44	-1.19		-8223.3			328.15			-30984			57098.8
b1	.060	382			556	0									66.61		66.61		2		-2.81	-1.71	-1.71		-6186.17			301.7			-29643.5			55308.9
b1	.060	382			127	2	0.87849	0.18	0.248		42.6		48		59.07		57.39		2		-0.05	-1.6	-1.6		-4318.99			439.58			-7556.39			9598.89
b1	.060	382			128	0									59.67		58.08		2		0.15	-1.5	-1.5		-3344.1			451.34			-7254.63			8193.99
b1	.060	382			141	1	0.88504	0.155	0.234		59.3		29.6		79.21		69.29		2		0.06	-1.22	-1.22		-3825.7			367.05			-7067.11			7956.71
b1	.060	382			180	1	0.88547	0.231	0.292		64.9		25.1		52.03		38.24		1		-1.26	-1.38	-1.38		-5793.66			283.02			-18144.8			28838.1
b1	.060	382			205	1	0.89366	0.094	0.177		64.4		20.3		71.11		69.81		2		0.44	0.34	-0.62		-5863.48			399.46			-19591.3			19740
b1	.060	382			206	1	0.84952	0.555	0.512		55		208.9		60.45		51.48		1		-0.66	-1.79	-1.79		-3797.13			442.26			-4051.13			4942.4
b1	.060	382			223	1	0.84573	0.605	0.576		61.2		-129.1		51.81		51.11		1		-2.83	224.53	-1.91		-6328.82			661.79			-16235.5			44387.6
b1	.060	382			239	1	0.85766	0.575	0.561		52.5		195.1		41.79		41.79		1		0.01	-0.8	-0.8		-6080.41			688.61			-9851.37			7557.37
b1	.060	382			249	1	0.90584	0.206	0.312		58.3		46.7		54.86		42.51		1		-2.41	2.16	-1.19		-5812.51			319.53			-29385.2			48986.9
b1	.060	382			250	1	0.91238	0.203	0.322		49		55.9		56.23		47.17		1		-1.5	0.04	-0.8		-4751.91			305.51			-12815.9			25959.8
b1	.060	382			255	1	0.87025	0.65	0.631		46.6		203		67.75		67.43		2		2.86	2.19	2.19		-6859.53			387.05			-20440.9			16612.2
b1	.060	382			282	1	0.86953	0.135	0.271		64.4		26.5		61.5		46.4		1		-4.04	-2.37	-2.55		-12388			476.4			-11152.8			48263.2
b1	.060	382			285	1	0.85537	0.581	0.548		66		216		53.83		53.58		1		0.65	-1.02	-1.06		-5648.43			605.61			-9360.69			9433.76
b1	.060	382			288	1	0.9102	0.172	0.298		67.1		14.7		63.26		44.63		1		-3.71	-3.01	-3.01		-5700.42			236.13			-9735.42			38026.8
b1	.060	382			289	2	0.87532	0.214	0.345		67.7		20.6		62.39		60.47		2		-2.2	-1.94	-1.94		-7992.47			298.48			-37882			57807.4
b1	.060	382			290	0									65.11		62.46		2		-1.57	-1.74	-1.74		-7257.42			243.03			-15246.5			21525.7
b1	.060	382			293	1	0.90179	0.244	0.308		73.9		20.8		22.75		22.75		1		-4.35	169.12	-2.32		-9645.71			550.51			-13671.7			51348.4
b1	.060	382			306	1	0.91204	0.131	0.222		46.6		47.1		50.25		50.25		1		-0.02	-1.19	-1.19		-3652.04			361.27			-7874.67			8313.1
b1	.060	382			307	1	0.90359	0.135	0.215		52		49.6		61.9		61.88		2		0.67	-1.22	-1.22		-4005.56			384.51			-9635.72			10644.9
b1	.060	382			347	1	0.86974	0.139	0.258		48.4		40.7		67.84		62.01		2		-0.43	-1.25	-1.13		-3012.34			429.35			-4357.33			6734.74
b1	.060	382			353	1	0.85539	0.306	0.361		68.1		-29.6		77.11		77.11		2		-0.58	-1.15	-1.15		-6635.77			409.67			-13050.9			17466.7
b1	.060	382			363	1	0.93234	0.106	0.182		65.5		26.9		77.52		73.83		2		-0.07	-1	-1		-5992.48			327.37			-15945.8			16480
b1	.060	382			365	1	0.83296	0.297	0.304		53.3		-24.4		38.86		38.86		1		-2.53	-1.89	-1.83		-13008.4			667.73			-6460.07			25652.4
b1	.060	382			389	1	0.88458	0.547	0.447		52.3		204.6		66.44		66.43		2		-1.47	0.43	-1.09		-8167.19			460.14			-12403.4			25717.5
b1	.060	382			390	1	0.90108	0.105	0.17		58		19.6		60.47		60.47		2		-0.73	-1.08	-1.08		-5933.83			357.65			-8877.05			12596.5
b1	.060	382			398	1	0.88793	0.357	0.462		79.1		-24.4		59.05		50.46		1		0.12	-0.88	-0.81		-4452.9			319			-5946.31			7972.35
b1	.060	382			407	1	0.88509	0.574	0.565		66.4		152.3		78.95		52.93		1		-1.41	-0.88	-0.88		-5138.41			456.67			-11459.6			20597.8
b1	.060	382			414	1	0.90571	0.534	0.493		64.1		184.6		50.07		43.17		1		-2.76	103.57	-2.06		-7334.46			380.77			-13731.3			37383.9
b1	.060	382			415	1	0.8533	0.096	0.174		60.3		32.3		32.36		28.37		1		-1.83	-2.32	-2.32		-12002.7			718.69			-20336.3			28234
b1	.060	382			424	1	0.89553	0.171	0.243		60.2		18.6		61.5		57.42		2		-1.65	-1.97	-1.97		-7552.06			516.41			-10013.8			15330.2
b1	.060	382			441	1	0.86295	0.158	0.226		59.9		38.7		68.93		45.05		1		-1.78	-1.56	-1.56		-7261.88			418.58			-8556.72			24554.6
b1	.060	382			449	1	0.83921	0.58	0.52		48.6		217.9		50.98		29.85		1		0.51	-1.08	-1.08		-3251.93			555.71			-8688.71			9190.56
b1	.060	382			451	1	0.8866	0.196	0.318		56.1		35.5		55.37		41.39		1		-2.11	37.07	-1.33		-6463.99			474.3			-16180.6			31849.5
b1	.060	382			467	1	0.87111	0.195	0.256		64.1		4.5		67.48		67.44		2		-1.52	-1.81	-1.81		-4753.83			666.24			-5580.2			12523
b1	.060	382			482	1	0.85257	0.341	0.357		70.3		87.7		54.42		53.64		1		-1.14	-1.72	-1.72		-5194.2			572.54			-7135.8			11156.6
b1	.060	382			499	2	0.912	0.6	0.548		46.6		-112.9		65.13		65.13		2		-0.95	0.73	-2.05		-5139.74			269.64			-18589.7			27768
b1	.060	382			501	0									0.73		0		0		-0.89	0.28	-0.92		-4292.73			293			-13510.4			16264
b1	.060	382			518	1	0.86044	0.146	0.224		63.8		22.5		60.93		60.92		2		-1	-1.74	-1.74		-6156.52			707.33			-4278.47			10093.5
b1	.060	382			529	1	0.85639	0.716	0.645		84.4		205.6		61.57		53.43		1		-3.21	969.33	6.37		-7590.13			530.42			-9858.29			43561
b1	.060	382			531	1	0.89328	0.285	0.379		43.3		22.9		69.72		58.25		2		-1.3	-0.06	-0.06		-5720.27			403.74			-25955			36900.5
b1	.060	382			538	1	0.8874	0.179	0.227		58.8		5.6		55.39		50.14		1		-1.69	-1.3	-1.3		-7712.55			464.07			-9631.46			23723.7
b1	.060	382			539	1	0.88108	0.09	0.167		54.2		26.3		69.6		66.97		2		-0.37	-1.14	-1.14		-4350.49			431.72			-4872.73			6871.63
b1	.060	382			553	3	0.85859	0.241	0.307		59.3		4.3		61.51		61.45		2		-0.24	-1.19	-1.19		-5928.35			610.09			-2344.78			3541.57
b1	.060	382			554	0									61.22		61.14		2		-0.23	-1.2	-1.2		-5821.24			604.03			-2370.79			3552.01
b1	.060	382			555	0									61.56		61.49		2		-0.22	-1.2	-1.2		-5783.07			599.5			-2360.39			3504.11
b1	.060	396	38	41			0.92229	0.263	0.243	0.217	60.1	8.1	35.8	60.4	59.25	14.27	53.6	15.24		0.7561				0.3902	-8546.64	3202.75	0.120374	537.19	132.26	0.007566	-23057.9	11675.7	0.324756	38858.8	19444.6	0.547303
b1	.060	396			396	1	0.93262	0.225	0.237		46.7		37.3		60.61		51.99		1		-2.35	2.02	-1.91		-7164.74			428.35			-13630.5			31723.1
b1	.060	396			23	1	0.90813	0.204	0.196		57		-8		70.72		66.25		2		-1.45	-1.48	-1.48		-6089.95			475.92			-8260.12			16912.4
b1	.060	396			33	2	0.92882	0.178	0.179		54.5		35.6		72.85		69.28		2		-1.14	-1.91	-1.91		-6156.63			422.94			-20777.7			27137.5
b1	.060	396			444	0									78.7		74.61		2		-4.33	2.71	-2.23		-9455.98			317.79			-37437.3			75589.2
b1	.060	396			49	1	0.87934	0.161	0.163		59.2		12		71.24		65.11		2		-1.37	3.95	-1.35		-6727.23			511.5			-21372.2			34919
b1	.060	396			70	1	0.91533	0.304	0.31		70.6		1.9		53.89		40.71		1		-2.62	17.29	-1.63		-7838.36			416.82			-26312.7			50310.8
b1	.060	396			71	1	0.86416	0.184	0.206		56.4		17.7		47.52		37.3		1		-2.82	33.95	1.17		-13417.8			593.72			-26521.6			51641.4
b1	.060	396			77	1	0.84752	0.544	0.493		80.7		-93.1		34.89		30.2		1		-2.89	-1.61	-1.83		-22275.5			748.13			-41709.5			72102.5
b1	.060	396			96	1	0.89802	0.326	0.285		76.3		-45.9		79.54		76.07		2		-1.92	-1.53	-1.53		-11510.2			413.29			-58853.2			77860.8
b1	.060	396			103	1	0.89253	0.182	0.18		66.1		41.8		47.66		47.65		1		3.17	1.43	1.43		-6386.73			604.68			-12994			11660
b1	.060	396			106	1	0.89761	0.167	0.15		63		42.1		53.15		52.7		1		1.12	19.08	0.02		-6866.17			622.8			-22049.4			19714.9
b1	.060	396			137	1	0.9097	0.192	0.19		67.4		16		48.34		28.07		1		-2.17	25.14	-1.38		-6888.81			465.75			-23603.1			39767.6
b1	.060	396			179	1	0.90481	0.574	0.446		73.1		198.4		23.99		20.48		0		-3.61	-2.92	-2.92		-10621.7			462.24			-27612.5			56069.6
b1	.060	396			217	1	0.86655	0.263	0.24		49.5		55.4		52.8		52.8		1		-0.46	-1.55	-1.44		-4759.57			851.15			-6540.53			9933.91
b1	.060	396			219	1	0.92634	0.206	0.206		48.5		45.5		85.75		81.08		2		-3.34	-2.54	-2.47		-7890.26			423.08			-33719			60431.9
b1	.060	396			220	1	0.94459	0.156	0.151		58.5		5.2		81.31		76.45		2		-2.21	-1.77	-1.77		-10566.2			489.66			-25597.2			43647.9
b1	.060	396			222	1	0.86323	0.279	0.262		56.7		45.3		68.42		58.67		2		-2.18	56.49	0.89		-12312.8			666.27			-31576.1			56378.9
b1	.060	396			235	1	0.86521	0.237	0.226		47.9		62		64.65		48.93		1		0.3	911.04	-1.14		-4159.7			537.47			-14940.8			18593
b1	.060	396			237	1	0.9059	0.156	0.141		71.8		10.6		51.19		38.96		1		-2.47	593.15	-0.94		-5190.42			468.38			-10032.2			33230.7
b1	.060	396			246	2	0.89611	0.197	0.197		61.5		23.7		71.07		65.83		2		-3.34	-2.66	-2.66		-9611.1			444.23			-14781.6			46735.9
b1	.060	396			247	0									71.01		66.77		2		-3.5	-1.84	-1.84		-9357.36			393.77			-17325.5			50414.9
b1	.060	396			274	1	0.88076	0.258	0.259		65.8		-0.8		32.17		31.95		1		-1.73	-0.52	-1.2		-6282.42			589.03			-21418.3			39657.7
b1	.060	396			300	1	0.87881	0.342	0.337		53.2		59.3		38.33		30.64		1		-2.47	-1.7	-1.7		-10819.8			447.81			-16544.3			37540.4
b1	.060	396			301	1	0.89726	0.291	0.28		51		54.3		65.7		65.7		2		-1.51	-0.98	-1.71		-11254.9			342.34			-39207.4			53916.5
b1	.060	396			333	1	0.90545	0.144	0.145		63.6		29.7		45.02		45.01		1		0.32	-0.8	-0.62		-6073.15			695.06			-23384.6			22761.1
b1	.060	396			348	1	0.92884	0.254	0.231		62.7		-14		70.14		66.46		2		-1.7	1580.38	-0.89		-6718.85			471.78			-25728.8			38839
b1	.060	396			362	1	0.85421	0.152	0.164		67.4		-2		42.89		32.22		1		-3.16	4724.77	-1.53		-10219			708.84			-12219.9			39515.4
b1	.060	396			387	1	0.90077	0.27	0.266		54.7		33		64.4		63.54		2		-3.35	-2.43	-2.36		-9466.12			547.72			-31499.1			61253.4
b1	.060	396			388	1	0.87335	0.2	0.216		63		7.1		52.18		51.9		1		-3.24	57.49	-2.27		-10159.9			437.02			-31271.5			55870.4
b1	.060	396			409	1	0.8865	0.196	0.17		57.1		47.6		63.71		63.71		2		-0.57	-1.46	-1.39		-5256.59			485.03			-11568.1			15569.9
b1	.060	396			410	1	0.87989	0.229	0.203		57.8		47.9		63.64		63.64		2		0.41	-1.31	-1.25		-4278.4			493.32			-5477.16			8338.11
b1	.060	396			411	2	0.92048	0.2	0.189		53		34.8		60.27		60.27		2		-0.78	75.32	-1.06		-8858.71			570.31			-18058.3			23607.9
b1	.060	396			412	0									58.62		58.62		2		-1.17	-1.03	-1.12		-11527.4			597.01			-41845.2			55251.2
b1	.060	396			416	1	0.87834	0.553	0.473		66.7		-78.2		37.95		37.95		1		0.42	-0.09	-0.56		-9894.84			814.55			-31955.7			31321.6
b1	.060	396			422	1	0.86097	0.554	0.428		60.8		194.5		62.1		58.36		2		-2.87	-2.3	-2.3		-9770.61			574.95			-26794.7			49489.4
b1	.060	396			463	1	0.88177	0.144	0.14		57		13.4		61.02		42.72		1		-2.64	19.72	-1.29		-7147.71			576.96			-13061.3			33722.8
b1	.060	396			478	1	0.92413	0.161	0.156		62.4		35.7		60.49		60.11		2		0.35	-0.98	-0.98		-7595.17			494.09			-21048.8			21923.5
b1	.060	396			508	1	0.91876	0.19	0.198		57.3		26.8		80.23		63.41		2		-3.73	26.04	5.22		-10673.1			467.72			-44601.4			75819.4
b1	.060	396			520	1	0.87079	0.525	0.395		67.8		180.4		62.39		62.16		2		-0.61	-1.46	-1.46		-8281.6			713.09			-15310.5			17872.2
b1	.060	396			524	1	0.85923	0.185	0.203		53		46.3		47.5		29.96		1		-0.76	-1.83	-1.82		-5379.51			862.1			-7890.29			13156.1
b1	.060	396			532	1	0.92683	0.282	0.299		46.5		0.1		71.32		59.31		2		-0.98	-1.27	-1.14		-5507.09			378.14			-10840			13009.4
b1	.060	436	48	50			0.90175	0.304	0.35	0.215	58.7	9.4	4.2	76.6	67.79	12.44	62.83	10.34		0.88				0.8	-5502.89	2294.82	0.190358	530.66	127.36	0.0183568	-7624	5800.07	0.263733	15250.5	10995.4	0.527552
b1	.060	436			436	1	0.93265	0.342	0.407		75.4		-7.6		64.54		64.51		2		-1.24	-1.43	-1.43		-3520.67			351.04			-4636.37			11512.3
b1	.060	436			2	1	0.86467	0.306	0.475		33.5		57.6		89.53		82.8		2		-1.98	-1.89	-1.89		-6927.85			429.85			-24595.2			38042.7
b1	.060	436			11	1	0.84333	0.309	0.373		70.8		-8.5		47.7		47.7		1		-1.66	1.63	-1.3		-11275.4			684.33			-4316.43			21705.9
b1	.060	436			26	2	0.91032	0.136	0.22		59.9		66.5		77.75		67.75		2		-2.79	-2.46	-2.28		-3821.83			482.09			-3786.66			26201.1
b1	.060	436			98	0									81.84		71.42		2		-3.03	-2.64	-2.64		-3243.28			423.08			-3520.91			26250.7
b1	.060	436			40	1	0.88998	0.169	0.223		62.8		61.6		57.18		53.95		1		-1.38	-2.38	-2.23		-4060.54			386.11			-7538.93			17595.7
b1	.060	436			53	1	0.88333	0.54	0.549		71.1		-168.3		73.84		65.35		2		0.01	4.91	-1.21		-8452.53			451.25			-9497.07			12931
b1	.060	436			97	1	0.85753	0.275	0.327		60.5		-1		68		67.68		2		-0.58	-1.25	-1.25		-10761.4			794.56			-6439.48			9454.09
b1	.060	436			105	1	0.88105	0.12	0.176		58.1		52.6		51.33		50.99		1		2.35	-0.28	-0.28		-4452.12			554.4			-13728.9			10437.1
b1	.060	436			119	1	0.86593	0.292	0.35		43.6		66.2		86.97		69.16		2		-0.46	-1.33	-1.33		-3050.34			426.79			-1985.78			4083.73
b1	.060	436			124	1	0.92709	0.132	0.205		52.1		57.6		74.41		72.57		2		-0.32	-1.45	-1.45		-3728.16			392.45			-3909.09			7100.54
b1	.060	436			138	1	0.87295	0.192	0.268		63		39.7		59.54		57.73		2		1.55	-1.21	-1.21		-5128.26			559.06			-12639.6			14128.8
b1	.060	436			181	1	0.86767	0.154	0.226		56.9		39.8		60.23		59.61		2		-0.8	-1.4	-1.4		-9995.31			861.03			-7519.77			12536.6
b1	.060	436			193	1	0.85359	0.5	0.47		54.4		-177.4		78.55		72.47		2		-1.32	-1.75	-1.75		-3869.1			479.34			-3320.44			7108.35
b1	.060	436			196	1	0.91278	0.482	0.481		62.1		-68.4		57.11		53.11		1		-0.18	-1	-1.7		-3800.92			440.55			-5573.42			10869.7
b1	.060	436			210	1	0.86309	0.499	0.459		65.6		-134.7		46.38		46.38		1		-1.25	-1.33	-1.33		-6366.33			505.94			-28594.5			38777.9
b1	.060	436			218	1	0.85634	0.158	0.218		57.7		42.7		69.41		69.31		2		-0.51	-1.52	-1.52		-4311.79			567.45			-2643.34			6661.19
b1	.060	436			228	1	0.8955	0.251	0.32		43.2		61.2		79.48		67.48		2		-0.6	-1.5	-1.5		-3967.84			547.59			-3037.06			5202.58
b1	.060	436			230	1	0.87296	0.219	0.294		59.2		25.8		74.36		72.67		2		-1.45	-1.94	-1.94		-3185.03			505.2			-6025.83			10777.5
b1	.060	436			231	1	0.89539	0.356	0.375		57.7		-39.5		75.02		60.98		2		-1.14	-1.79	-1.82		-3759.36			453.76			-3239.61			6149.76
b1	.060	436			248	1	0.90617	0.154	0.242		48.4		51.7		78.83		72.83		2		-1.46	-1.95	-1.95		-3944			427.78			-3453.44			8272.49
b1	.060	436			266	1	0.85117	0.204	0.247		56.9		35		69.38		65.48		2		-0.08	-1.2	-1.2		-3667.03			592.71			-11983.9			15249.8
b1	.060	436			267	1	0.87777	0.162	0.208		60.4		58.2		62.84		62.37		2		-2.08	28.45	-1.48		-5609.23			389.57			-4717.53			23868.5
b1	.060	436			271	1	0.86139	0.557	0.497		67.2		-84.8		50.97		50.97		1		-3.58	1.25	-2.27		-8423.66			595.92			-10250.2			42528.7
b1	.060	436			275	1	0.8836	0.547	0.578		53.8		-61.1		88.18		64.06		2		0.82	-0.29	-0.46		-4285.06			443.26			-12873.5			10336.2
b1	.060	436			291	1	0.8749	0.545	0.565		61.4		-180.2		77.05		67.09		2		0.29	-0.67	-0.67		-3690.57			462.24			-12249.4			7864.19
b1	.060	436			298	1	0.86068	0.33	0.415		64.5		-9.9		73.54		70.97		2		0.66	-1.53	-1.53		-3161.95			440.74			-4859.09			8222.52
b1	.060	436			325	1	0.87118	0.197	0.24		61		79.6		52.23		49.97		1		-0.54	-1.27	-1.12		-5456.29			539.16			-5097.7			7274.77
b1	.060	436			336	1	0.86858	0.176	0.255		47.7		37.1		72.71		71.75		2		-1.12	-1.66	-1.66		-3373.96			507.46			-2480.39			7158.2
b1	.060	436			350	1	0.90265	0.386	0.417		57.2		-9		69.21		69.18		2		-3.31	-2.87	-2.87		-4147.69			395.18			-5999.08			30472.2
b1	.060	436			356	1	0.87172	0.524	0.47		61.2		-138.3		73.97		73.87		2		-1.13	-1.51	-1.51		-8107.41			333.98			-13610.5			14649
b1	.060	436			357	2	0.88407	0.223	0.286		46.1		65.9		71.68		65.69		2		-1.78	-2.05	-2.05		-2987.81			555.71			-3644.2			9527.35
b1	.060	436			359	0									71.25		65.56		2		-1.91	-2.04	-2.04		-3059.74			567.42			-3966.43			10064.7
b1	.060	436			358	1	0.87859	0.194	0.266		45		61.8		71.46		65.37		2		-2.05	-2.14	-2.14		-5408.27			569.19			-4599.1			22508.7
b1	.060	436			380	1	0.90586	0.215	0.274		53.4		76.9		56.83		49.22		1		-2.07	2372.86	-1.61		-6550.09			450.87			-5361.61			25059.7
b1	.060	436			381	1	0.83532	0.325	0.415		61.9		0.1		79.22		76.32		2		-0.42	-1.32	-1.32		-9229.84			799.44			-2027.54			3929.33
b1	.060	436			386	1	0.90037	0.188	0.27		74.4		36.7		71.17		66.88		2		-1.58	-2.09	-2.09		-9762.08			508.66			-7079.13			14271.1
b1	.060	436			429	1	0.90948	0.539	0.515		51.5		-82.4		63.56		58.66		2		-3.55	39.59	-2.23		-7090.57			430.17			-22631.5			51321.3
b1	.060	436			440	1	0.89549	0.201	0.262		66.4		15.2		73.31		70.43		2		0.06	-1.25	-1.25		-5350.55			683.39			-3308.16			6364.44
b1	.060	436			457	1	0.9263	0.199	0.243		55.4		76.7		74.32		61.44		2		-1.33	-2.37	-2.2		-3716.41			435.91			-5495.93			14500.9
b1	.060	436			464	1	0.88596	0.498	0.463		62.7		-132.3		76.18		74.11		2		-1.02	-0.89	-1.36		-7896.96			432.19			-14826.4			17355
b1	.060	436			474	1	0.85458	0.5	0.522		90.1		115.9		64.39		56.86		2		1.3	-1.58	-1.8		-3035.39			697.33			-8267			14312
b1	.060	436			483	1	0.86143	0.581	0.548		61.2		-120.2		61.64		57.62		2		-1.65	-1.15	-1.15		-9613.08			580.28			-16840.8			39347.7
b1	.060	436			502	1	0.88561	0.147	0.213		57.6		53.4		75.5		75.43		2		-0.94	-1.69	-1.69		-7323.82			515.86			-5676.66			11358.9
b1	.060	436			507	1	0.86026	0.306	0.365		59.4		89.3		45.84		44.97		1		-0.95	10.74	-1.76		-3782.49			748.7			-8985.51			15419
b1	.060	436			515	1	0.87447	0.201	0.28		51.2		33.9		83.59		69.03		2		-0.75	-1.74	-1.74		-6507.43			697.36			-1934.12			5299.1
b1	.060	436			521	1	0.86204	0.277	0.332		59.7		12.9		64.71		63.8		2		0.21	-1.11	-1.11		-7144.08			639.39			-5899.33			7751.33
b1	.060	436			526	1	0.87051	0.486	0.54		72.6		-46		25.83		25.83		1		-0.19	-0.76	-0.72		-5478.51			843.19			-7176.75			6413.94
b1	.060	436			530	1	0.84196	0.213	0.277		58		27.9		49.87		49.11		1		0.7	-1.18	-1.18		-5014.87			508.06			-4128.81			5659.69
b1	.060	436			533	1	0.87478	0.269	0.335		55.1		29.9		66.9		53.23		1		-0.96	-1.38	-1.31		-4647.56			446.09			-5227.69			8636.81
b1	.060	454	21	30			0.89166	0.369	0.386	0.403	65.4	15.5	53.1	73	77.33	18.59	70.64	17.05		0.85				0.8	-3964.73	1945.64	0.176362	383.52	135.29	0.01706	-6598.22	5734.56	0.293507	11534.2	10455.4	0.513071
b1	.060	454			454	1	0.906	0.249	0.269		61		73.4		83.61		74.87		2		-0.36	-1.05	-1.05		-3170.46			316.78			-7185.91			8706.39
b1	.060	454			48	1	0.86009	0.244	0.266		65.1		74.8		75.37		74.47		2		-0.63	-1.57	-1.57		-3669.25			298.67			-3981.47			6795.77
b1	.060	454			74	1	0.85122	0.493	0.475		30.4		68.5		89.78		86.09		2		-0.19	1.04	1.04		-6050			230.63			-22351.4			21522.2
b1	.060	454			133	1	0.82395	0.278	0.274		60.5		74.1		71.46		63.05		2		-1.81	-1.4	-1.4		-8491.87			374.29			-10147.7			29680.1
b1	.060	454			163	1	0.85163	0.456	0.468		58		-29.1		151.44		114.83		2		-1.17	-1.36	-1.36		-1845.17			215.42			-13740.3			20214.6
b1	.060	454			242	1	0.84827	0.371	0.417		40.9		54.4		82.94		82.94		2		-0.45	-1.38	-1.38		-1927.66			355.09			-4184.93			5168.49
b1	.060	454			243	1	0.85014	0.579	0.497		54.3		226.7		87.91		87.08		2		-0.39	-1.47	-1.47		-2064.35			235.32			-4577.15			5384.07
b1	.060	454			258	3	0.81029	0.242	0.277		55.3		57.8		89.64		82.37		2		-0.16	-1.62	-1.62		-2046.53			182.98			-3098.53			4306.6
b1	.060	454			260	0									89.41		82.2		2		-0.21	-1.65	-1.65		-2063.72			184.43			-3111.89			4427.06
b1	.060	454			262	0									89.54		82.29		2		-0.14	-1.62	-1.62		-2064.06			182.23			-3153.05			4396.67
b1	.060	454			276	5	0.79807	0.335	0.366		89.7		64.5		62.22		49.97		1		-0.07	-1.34	-1.34		-2958.78			611.29			-3987.39			6816.7
b1	.060	454			277	0									62.53		50.02		1		-0.03	-1.34	-1.34		-2935.8			593.35			-3954.88			6802.34
b1	.060	454			278	0									62.35		49.76		1		-0.03	-1.33	-1.33		-2949.48			612.46			-3986.34			6755.04
b1	.060	454			279	0									62.33		49.88		1		-0.04	-1.34	-1.34		-2948.19			618.63			-3990.04			6782.9
b1	.060	454			280	0									62.28		49.83		1		-0.06	-1.34	-1.34		-2962.82			610.04			-4003.28			6850.15
b1	.060	454			294	1	0.82454	0.403	0.46		61.2		13.3		91.3		90.35		2		-0.19	-1.16	-1.16		-2494.76			343.54			-5338.22			4649.36
b1	.060	454			299	1	0.86838	0.368	0.41		69		-16.8		83.68		81.6		2		-0.44	-1.3	-1.3		-2176.17			352.49			-2266.51			4055.89
b1	.060	454			302	1	0.84919	0.438	0.431		66.3		-50.8		78.34		76.59		2		-0.61	-1.37	-1.37		-5909.37			351.23			-10286.5			16412.4
b1	.060	454			326	1	0.82849	0.35	0.449		84		27.9		95.13		92.64		2		2.14	0.83	0.83		-6174.89			265.46			-6844.06			7638.08
b1	.060	454			392	1	0.80926	0.272	0.285		57.8		72.2		60.45		52.27		1		-0.91	-1.41	-1.41		-7719.11			391.94			-10301.5			15677
b1	.060	454			400	1	0.81434	0.379	0.4		58.1		-1.8		64.37		58.93		2		0.23	-0.97	-0.97		-3659.49			504.3			-3147.85			3918.53
b1	.060	454			401	2	0.8243	0.269	0.28		62.3		96.6		58.75		51.34		1		0.32	-1.34	-1.34		-4174.18			488.21			-3658.64			5342.89
b1	.060	454			402	0									60.97		53.12		1		0.23	-1.38	-1.38		-4100.75			487.82			-3951.13			5644.64
b1	.060	454			405	2	0.91088	0.325	0.363		50.5		55.8		87.92		85.32		2		0.6	-0.87	-0.87		-2525.04			399.36			-3569.51			2705.33
b1	.060	454			406	0									87.57		85.26		2		0.51	-0.88	-0.88		-2602.1			414.7			-3793.64			2950.17
b1	.060	454			435	1	0.82976	0.439	0.443		81.9		-40		81.38		76.74		2		-1.68	-1.66	-1.66		-7693.92			382.41			-28602.1			44461.7
b1	.060	454			437	2	0.84799	0.59	0.554		85.7		249.8		70.38		70.19		2		-2.27	-1.53	-2.05		-5341.92			270.81			-5053.91			27702.1
b1	.060	454			438	0									60.41		60.4		2		-2.6	0.68	-1.93		-5528			359.98			-5298.93			28691.8
b1	.060	454			505	1	0.85993	0.581	0.531		56.8		-65.9		60.61		57.21		2		-2.77	21.09	-1.6		-3699.28			353.07			-6356.32			27665.1
b1	.060	454			535	1	0.80247	0.452	0.509		59.7		159.6		55.83		47.64		1		1.1	-0.31	-0.82		-6994.77			518.57			-4023.69			3901.14
b1	.060	534	50	59			0.90402	0.233	0.209	0.198	62.5	7.4	14.8	50.5	36.67	21.33	32.6	20.92		0.3644				0.0678	-12845.7	3072.52	0.100816	721.37	210.08	0.00566147	-43380.7	15977.3	0.340462	70469.6	22895.8	0.553061
b1	.060	534			534	1	0.92416	0.211	0.192		54.9		34.8		51.57		51.57		1		-3.69	-1.43	-1.68		-15011			521.41			-74920.4			109531
b1	.060	534			30	1	0.87525	0.125	0.114		62.6		11.4		70.25		69.54		2		-2.35	-2.31	-2.31		-9348.99			706.61			-16406.1			37465.7
b1	.060	534			32	1	0.9028	0.396	0.348		86.7		-57.7		1.65		1.65		0		-1.68	-1.7	-1.73		-10038			698.28			-22015.4			36604.9
b1	.060	534			39	1	0.87797	0.162	0.155		56.6		31.1		74.98		68.63		2		-5	28.62	-2.71		-10764.5			547.34			-50615.8			90861.6
b1	.060	534			43	3	0.90546	0.234	0.199		62.5		-14.5		31.35		17.93		0		-3.25	1.72	-0.79		-15848			662.13			-42556.6			73065.6
b1	.060	534			44	0									19.54		16.71		0		-3.29	121.97	-0.36		-12939.5			626.06			-29912.5			59447.2
b1	.060	534			172	0									33.83		17.26		0		-3.26	286.43	-1.38		-13931.5			698.85			-30376.4			59875.4
b1	.060	534			46	1	0.89876	0.22	0.219		80.6		9.8		59.5		55.5		1		-2.18	18187.2	-1.39		-13120.4			584.37			-52135.3			75343.3
b1	.060	534			50	1	0.87562	0.296	0.268		44		28.8		0.83		0.56		0		2.2	161.09	-0.74		-7735.64			1024.13			-20422.5			23065.7
b1	.060	534			54	1	0.89065	0.571	0.435		64		-129.5		16.06		14.49		0		-2.63	9.08	-2.21		-13474.7			689.21			-64318.2			91397.3
b1	.060	534			66	2	0.91386	0.174	0.172		63.2		10.9		63.12		59.6		2		-4.39	1.57	-2.07		-11324.6			443.52			-52935.4			92765.7
b1	.060	534			67	0									67.46		63.51		2		-3.03	413.11	-2.09		-9704.47			370.65			-42374.7			72527
b1	.060	534			79	1	0.89585	0.156	0.174		51		37.1		16.46		13.84		0		1.97	3.64	2.12		-18773.9			825.71			-39824.8			51015.6
b1	.060	534			117	1	0.89133	0.143	0.129		57.2		-0.5		27.64		27.64		1		-4.43	101.51	-1.87		-13073.3			758			-41323			79589.6
b1	.060	534			126	2	0.89126	0.257	0.23		59.3		50.3		11.47		6.8		0		-4.11	9.67	-1.23		-8807.71			767.53			-33617.2			72112.9
b1	.060	534			140	0									15.51		8.62		0		-4.34	40.4	-2.43		-12277.7			665.97			-50711.7			93364
b1	.060	534			130	1	0.87318	0.195	0.171		60.4		41.2		0.46		0.38		0		-1.6	-1.59	-1.59		-11408.2			1068.79			-29141.3			44330.6
b1	.060	534			174	1	0.86787	0.184	0.201		64.6		41.9		1.31		1.31		0		-1.4	4.5	0.51		-8114.19			1270.78			-17251.8			22815.6
b1	.060	534			183	1	0.87934	0.571	0.456		67.3		187		40.61		30.44		1		-1.81	408.77	-1.65		-11732.3			557.46			-26221.6			45422.6
b1	.060	534			194	1	0.89213	0.156	0.135		57.9		42.8		57.86		57.4		2		-3.22	269.42	269.42		-16087.6			498.48			-64578			95279.9
b1	.060	534			213	1	0.87614	0.15	0.144		54.1		18.2		31.81		9.17		0		-3.37	11.43	-1.54		-17318.2			1130.62			-44826.8			72255.8
b1	.060	534			215	1	0.90672	0.16	0.156		57.3		23.2		53.69		44.47		1		-3.4	586.71	0.8		-15348.7			630.01			-50628.3			81377.3
b1	.060	534			226	1	0.87306	0.451	0.401		84.6		78.6		33.13		33.13		1		-0.44	39.25	0.39		-18324.3			1001.75			-56981.2			77046.5
b1	.060	534			229	1	0.8902	0.382	0.326		72.3		83.7		6.48		6.48		0		-5.75	-2.19	-2.81		-14694			1103.35			-46077.7			94434.8
b1	.060	534			238	1	0.90281	0.222	0.185		63.4		57.7		45.33		41.83		1		-1.78	140.95	-1.54		-13304.1			780.25			-77497.3			94838.9
b1	.060	534			240	1	0.88689	0.2	0.188		55.4		48.4		53.05		53.05		1		-1.01	-0.32	-1.18		-10399.3			687.85			-17634.5			22617.9
b1	.060	534			241	1	0.90539	0.133	0.128		62.3		25.3		52.05		52.05		1		-1.25	-0.57	-0.57		-14890.5			685.99			-46944.6			66973.6
b1	.060	534			251	2	0.88284	0.272	0.28		68.8		11.9		28.33		20.73		0		-2.03	2532.62	-1.01		-14617.1			791.93			-47565.2			66592
b1	.060	534			252	0									12.1		6.19		0		-1.23	4028.89	-1.1		-12667.9			826.49			-49176.7			60496.4
b1	.060	534			272	1	0.91486	0.242	0.235		65.1		20.2		41.02		40.95		1		-4.94	-2.3	-2.3		-12013.8			399.47			-39171.4			79566.4
b1	.060	534			286	2	0.91416	0.218	0.216		64.8		17.8		56.68		56.6		2		-1.98	1.59	-0.76		-11140.1			554.9			-48468.7			64691.3
b1	.060	534			287	0									51.62		51.58		1		-1.75	1555.97	-0.51		-13985.7			656.4			-61446.9			78315.2
b1	.060	534			295	1	0.87201	0.246	0.245		64.2		-13		24.09		24.07		1		-2.88	236.66	-1.68		-7018.79			741.74			-31059.7			53819
b1	.060	534			303	2	0.91686	0.487	0.349		60.8		-113.5		17.01		17.01		0		-3.75	128.67	-2.53		-11636.1			709.78			-53138.4			82555.6
b1	.060	534			304	0									17.13		17.13		0		-2.9	-0.76	-1.96		-9990.03			686.41			-43771.9			66310.8
b1	.060	534			317	2	0.90004	0.167	0.146		52.2		45.3		62.52		47.76		1		-6.66	59.26	-1.34		-15610.8			629.95			-56364.9			114360
b1	.060	534			318	0									53.7		42.66		1		-4.61	50.35	-0.96		-17609.9			774.9			-56122.8			99793
b1	.060	534			323	1	0.89162	0.354	0.273		58.2		-58.7		2.08		0.23		0		-4.2	-0.58	-0.58		-9113.96			577.6			-45144.4			78908.2
b1	.060	534			327	1	0.89704	0.099	0.098		62.1		21.8		18.22		16.57		0		-3.79	8.25	-2.04		-15964.8			885.51			-13745			47953
b1	.060	534			330	1	0.88406	0.23	0.227		67.4		-0.2		15.3		4.38		0		-3.21	545.49	2.03		-12441.3			943.19			-50510.2			77553.1
b1	.060	534			334	1	0.88837	0.159	0.188		60.8		31.6		43.63		43.53		1		-0.23	1.8	-0.4		-7694.86			835.09			-24109			24777.5
b1	.060	534			361	1	0.88841	0.143	0.135		69.5		-5.2		39.62		28.34		1		-2.7	3217.55	-1.1		-12605			684.1			-24113.2			50745.2
b1	.060	534			370	1	0.91329	0.181	0.17		64.6		20		60.71		60.36		2		-5.22	856.98	-1.46		-13807.2			389.08			-79390.4			120863
b1	.060	534			375	2	0.92284	0.137	0.15		56.1		13.3		56.75		48.34		1		-3.95	248.35	61.25		-12301.7			483.28			-36609.8			70965.3
b1	.060	534			393	0									57.68		48.82		1		-4.56	508.5	116.09		-10627.5			445.9			-46610.8			84398.9
b1	.060	534			377	1	0.90485	0.2	0.205		62.5		15.7		48.14		48.14		1		-3.45	64.43	-0.92		-14482.5			617.07			-82274.8			112015
b1	.060	534			383	1	0.89425	0.523	0.382		60.3		-118.3		56.14		41.71		1		-3.78	4	-1.5		-12994.2			377.77			-41120.4			75613.4
b1	.060	534			395	1	0.89287	0.279	0.259		68.7		-15.3		37.36		37.36		1		-2.09	70.1	-1.35		-9962.93			782.39			-41018.6			57630.5
b1	.060	534			399	1	0.88001	0.251	0.215		66.4		56.8		4.2		4.2		0		-2.55	400.25	-1.67		-17146.2			1115.1			-50495.6			76071.2
b1	.060	534			408	1	0.88776	0.147	0.137		62.3		8.6		53.62		48.23		1		-4.31	674.78	-2.09		-13844.1			531.9			-24938.8			61800.7
b1	.060	534			419	1	0.87868	0.209	0.174		53.3		58.9		48.02		44.36		1		-4.28	-2.64	-2.64		-9235.56			516.43			-27639.8			66073.6
b1	.060	534			471	1	0.89676	0.233	0.236		64.9		-6.7		45.7		45.48		1		-5.23	215.54	-1.46		-18002.8			782.33			-60743.3			107594
b1	.060	534			492	1	0.8712	0.195	0.176		53.5		30		44.06		44.06		1		-2.8	-1.82	-1.82		-15147.9			1151.29			-48740.2			73197.7
b1	.060	534			494	1	0.90374	0.157	0.14		64.1		35.4		23.6		21.35		0		-1.72	544.37	544.37		-9213.93			793.44			-41833.9			61336
b1	.060	534			495	1	0.89024	0.134	0.121		62.4		36.6		22.89		21.15		0		-1.02	0.18	0.18		-8178.05			749.95			-18113.8			34559
b1	.060	534			506	1	0.89207	0.134	0.138		68.7		26.7		56.84		46.71		1		-2.75	-2.1	-2.1		-16850			713.99			-35253.9			61260.1
b1	.060	534			510	1	0.88383	0.134	0.134		65.5		28.1		58.48		53.05		1		-2.74	89.6	-1.98		-9254.19			510.09			-54074.7			77282.2
b1	.060	534			511	1	0.87048	0.237	0.248		68.9		-0.9		67.4		66.88		2		-2.36	-1.49	-1.39		-17723			778.54			-34487.5			58325.7
b1	.060	534			550	1	0.87031	0.165	0.154		63.9		41		2.06		2.06		0		-2.8	0.01	0.01		-17218.7			1119.47			-49959			76855.2
b1	.060	540	44	53			0.90028	0.347	0.297	0.254	59.4	10	43.1	92.9	33.88	17.48	30.29	16.39		0.3585				0.5094	-9105.64	3875.76	0.190837	960.44	201.67	0.020129	-12656.8	7603.96	0.265264	24991.2	17574.6	0.52377
b1	.060	540			540	1	0.93864	0.387	0.332		65.3		80.4		18.02		18.02		0		-2.37	30.49	4.95		-18373.5			1046.79			-21187.8			45237.8
b1	.060	540			1	1	0.85933	0.373	0.32		58.2		-49.3		52.19		47.05		1		-0.48	4.86	-0.4		-9302.08			765.91			-14413.3			22540.8
b1	.060	540			4	1	0.88756	0.278	0.265		52.5		52		16.1		16.1		0		-0.26	-1.6	-1.43		-6345.96			1142.2			-6101.39			9547.98
b1	.060	540			22	1	0.86282	0.339	0.297		53.5		51.4		50.43		50.43		1		-1.17	-1.71	-1.7		-5152.67			1008.13			-16012.9			20548.2
b1	.060	540			27	1	0.92327	0.334	0.289		52.8		70.8		0.82		0.56		0		-3.72	-2.83	-2.83		-11913.1			855.73			-23844			55114.2
b1	.060	540			65	1	0.88142	0.331	0.285		54.2		53.9		14.75		14.75		0		-0.43	-1.74	-1.74		-5233.43			1246.18			-4649.36			7997.37
b1	.060	540			69	1	0.86221	0.247	0.213		56.5		44.9		23.01		23.01		1		-2.51	-2.4	-2.4		-8064.32			925.88			-9869.1			31778
b1	.060	540			73	1	0.87144	0.451	0.338		55.6		190.3		43.22		35.8		1		0.21	-1.2	-1.2		-5085.76			761.51			-6277.96			7115.28
b1	.060	540			82	1	0.89008	0.33	0.267		50.7		-67.5		38.99		29.23		1		-2.24	-1.5	-1.58		-14161.5			983.55			-15017.5			32119.8
b1	.060	540			83	1	0.87653	0.448	0.377		46.4		239		40.69		30.08		1		-2.47	-1.67	-1.6		-12922.1			1085			-15699.3			36791.5
b1	.060	540			84	3	0.89008	0.324	0.269		55.6		-67.4		37.35		30.97		1		-2.33	-1.61	-1.81		-11860.5			946.71			-9647.58			25843.7
b1	.060	540			85	0									43.3		35.33		1		-3.41	-2.42	-2.4		-11841			862.17			-8937.7			36035
b1	.060	540			88	0									43.58		33.21		1		-2.86	-0.89	-1.8		-12744.5			752.26			-8906.11			29581.9
b1	.060	540			86	2	0.87692	0.323	0.252		71.6		-67.5		39.69		31.43		1		-1.44	-1.51	-1.66		-7471.95			1100.3			-6479.21			9410.06
b1	.060	540			87	0									37.13		27.17		1		-1.64	-1.47	-1.47		-7567.77			1001.27			-7344.83			9516.04
b1	.060	540			89	1	0.87317	0.336	0.303		48.1		-61.9		30.51		21.76		0		-1.41	-1.32	-1.3		-7010.55			1171.37			-7074.95			7484.75
b1	.060	540			90	1	0.88056	0.29	0.232		56.4		-64.6		6.08		0		0		-3.54	-0.69	-1.2		-17057.7			1495.45			-9931.72			39262
b1	.060	540			95	1	0.87015	0.347	0.297		74		-78.1		61.98		61.98		2		-2.73	-1.94	-1.96		-4870.92			719.4			-21731.2			42530.1
b1	.060	540			139	1	0.9071	0.401	0.322		59.3		240		0		0		0		-4.31	-2.43	-2.38		-17854.2			1419.6			-15254.2			53977.8
b1	.060	540			149	3	0.85926	0.283	0.258		57.6		33		47.18		47.18		1		-0.85	-1.59	-1.59		-6675.6			950.52			-3126.96			7192.15
b1	.060	540			155	0									46.95		46.95		1		-0.82	-1.41	-1.41		-6605.19			928.78			-3337.78			6603.56
b1	.060	540			167	0									49.43		49.43		1		-0.96	-1.69	-1.69		-5819.65			788.4			-2712.1			5859.9
b1	.060	540			150	2	0.86112	0.279	0.254		59.8		24		44.44		44.44		1		-1.43	-1.7	-1.7		-7924.48			979.1			-6540.08			12226.1
b1	.060	540			512	0									50.46		50.46		1		-1.2	-1.6	-1.6		-6470.98			780.54			-7754.72			12336.1
b1	.060	540			165	1	0.88796	0.451	0.365		70.4		211.6		12.53		12.53		0		0.15	0.42	-0.92		-5972.91			1288.85			-10212.2			7154.06
b1	.060	540			170	1	0.85682	0.202	0.186		62.8		5.8		22.59		22.59		0		-0.44	-1.4	-1.4		-5365.73			1003.63			-6294.1			8789.72
b1	.060	540			182	1	0.87141	0.595	0.542		22.7		46		54.41		51.25		1		-1.37	-1.5	-1.48		-5485.27			967.83			-6249.08			10011.2
b1	.060	540			189	1	0.90142	0.483	0.413		65.9		221.7		10.83		10.83		0		0.06	-0.85	-1.35		-8210.5			1219.23			-7390.22			11472.4
b1	.060	540			208	1	0.85848	0.336	0.342		85		-14.3		71.04		66.45		2		-1.99	13080.2	-1.18		-10305			662.73			-26268.1			50025.2
b1	.060	540			224	1	0.86044	0.265	0.23		51.1		35.7		57.38		56.2		1		-2.2	21.4	-1.58		-17533.5			903.51			-28173.9			49742.4
b1	.060	540			253	1	0.87935	0.512	0.404		75.2		185.1		27.46		27.44		1		-1.75	137.69	-1.66		-11546.4			902.85			-14820.7			35794.7
b1	.060	540			265	1	0.85861	0.295	0.271		54.8		37.6		46.5		46.5		1		-1.25	-1.43	-1.43		-10199.3			974.87			-8471.82			13913.9
b1	.060	540			305	1	0.87762	0.301	0.261		49.2		58.3		35.15		31.38		1		-3.23	-1.32	-1.32		-10260.3			720.7			-14216.9			44682.7
b1	.060	540			309	1	0.86485	0.557	0.477		38		186.9		33.71		30.61		1		-1.41	-2.12	-2.12		-5033.3			750.29			-5828.3			12537.3
b1	.060	540			324	1	0.86267	0.481	0.385		57.5		212.8		36.09		36.04		1		-1.02	-1.33	-1.34		-8027.9			718.19			-19870.3			18535.2
b1	.060	540			331	1	0.86244	0.273	0.223		71		-39.8		20.63		11.85		0		-1.62	3159.03	-1.64		-9606.8			912.57			-13094			21811.8
b1	.060	540			352	1	0.86649	0.533	0.455		57.3		198.6		29.1		29.1		1		-0.03	-1.44	-1.44		-7363.09			762.93			-8906.18			10985.4
b1	.060	540			360	1	0.88863	0.323	0.303		55.8		49.3		35.19		33.43		1		-2.62	-2.15	-2.15		-6759.96			559.26			-12313.3			34281.2
b1	.060	540			364	1	0.85844	0.332	0.315		68.6		15.9		71.78		58.2		2		-4.06	-2.67	-2.64		-4915.6			629.67			-27562			58747
b1	.060	540			397	1	0.8586	0.299	0.274		56.3		28.8		42.32		42.32		1		-0.35	-1.2	-1.2		-5792.42			785.34			-7243.93			9057.11
b1	.060	540			430	1	0.85931	0.212	0.171		60.3		22.7		37.35		37.35		1		-0.52	-1.48	-1.48		-5851.59			975.79			-11075.3			13454
b1	.060	540			442	1	0.8559	0.351	0.276		73.8		-76.3		12.7		12.7		0		-1.54	95	-1.22		-8128.37			839.43			-12357			23916.4
b1	.060	540			446	1	0.89189	0.391	0.333		51.8		72.7		25.3		25.3		1		-0.27	-1.51	-1.51		-4898.97			993.84			-6824.3			8092.62
b1	.060	540			448	1	0.86359	0.516	0.401		66		181.9		48.74		48.74		1		-2.08	-1.75	-1.75		-12813.4			938.53			-19468.6			38384
b1	.060	540			453	2	0.89464	0.369	0.304		57.9		-81.3		6.71		6.68		0		-3.42	14.68	-2.4		-17130.9			1190.05			-36616.9			67204.7
b1	.060	540			477	0									6.5		6.45		0		-2.78	1.68	-2.63		-16979.5			1216.98			-33187.7			59155.4
b1	.060	540			480	2	0.87831	0.273	0.266		52.7		15.9		14.11		14.11		0		0.14	-0.73	-0.49		-7586.02			1152.91			-8621.73			8069.7
b1	.060	540			481	0									18.4		18.4		0		-0.21	-0.99	-0.88		-6771.81			1033.39			-14866.5			15829.9
b1	.060	540			490	2	0.87709	0.238	0.198		57.1		36.5		25.72		23.73		1		-0.62	-1.14	-1.14		-5265			1297.41			-7547.74			9992.28
b1	.060	540			491	0									38.21		20.69		0		-1.4	3.87	-1.47		-6647.43			1170.99			-13772.8			18112.5
b1	.060	540			497	1	0.86922	0.245	0.246		64.3		5.4		28.63		28.63		1		0.64	-0.69	-0.69		-9057.45			1034.34			-7704.53			6428.43
b1	.060	540			516	1	0.89364	0.448	0.38		72.1		94.7		26.02		13.04		0		-2.92	4.21	-2.2		-8789.52			876			-11861.4			36550.1
b1	.060	540			545	1	0.91921	0.269	0.234		55.5		36.1		64.02		37.64		1		-4.24	155.01	-2.09		-11971.3			704.59			-18140.8			55154.3
b1	.180	12	21	25			0.88929	0.259	0.297	0.263	-156.7	11	-0.9	49	54.18	22.6	49.97	19.87		0.64				0.92	-4079.77	1025.83	0.172914	769.05	211.38	0.0325949	-7124.56	2838.28	0.301962	11620.8	5626.77	0.492529
b1	.180	12			12	2	0.92505	0.165	0.18		-149.4		0.4		61.09		61.09		2		-1.11	-1.28	-1.72		-3410.21			676.85			-3817.78			8656.94
b1	.180	12			17	0									64.67		64.67		2		-0.73	-1.14	-1.59		-2221.25			522.8			-3446.11			6678.42
b1	.180	12			1	1	0.87739	0.198	0.229		-160.1		11		66.6		63.44		2		-0.69	-0.9	-1.4		-4829.69			810.48			-8252.71			10727.9
b1	.180	12			8	1	0.83941	0.237	0.278		-147.7		-6.5		39.81		39.81		1		-1.5	-1.68	-2.1		-3177.04			811.87			-3158.7			8761.21
b1	.180	12			14	1	0.84709	0.346	0.374		-149.7		-4.6		37.69		37.69		1		-1.08	-0.9	-1.75		-4233.65			1052.55			-4635.58			7356.21
b1	.180	12			43	1	0.8327	0.353	0.359		-137.6		37.2		73.9		65.83		2		0.52	0.04	-0.82		-4736.78			903.13			-6937.99			5279.3
b1	.180	12			67	1	0.84538	0.129	0.235		-152.5		-10.3		97.41		90.6		2		-0.94	-1.19	-1.19		-3082.33			488.03			-7537.9			10027.5
b1	.180	12			82	1	0.85039	0.162	0.255		-153.2		6		56.49		50.78		1		-2.2	21482.3	-1.54		-4596.1			850.85			-5640.73			24286.8
b1	.180	12			89	1	0.85306	0.398	0.563		-179		32.1		67.91		62.14		2		-0.69	-1.06	-1.06		-3982.77			479.6			-9692.26			14356.8
b1	.180	12			92	1	0.85799	0.176	0.21		-150.3		-20.1		67.89		64.45		2		-1.22	-1.9	-2.43		-3783.47			836.16			-2817.25			5539.83
b1	.180	12			116	1	0.84979	0.598	0.538		-148.8		177		27.01		23.6		1		-1.48	2.83	-1.92		-3002.25			1145.38			-5252.05			8766.67
b1	.180	12			134	1	0.82949	0.298	0.357		-154.2		32.9		57.83		54.69		1		-0.85	-0.88	-0.88		-4432.25			577.14			-12370.6			20958.8
b1	.180	12			136	1	0.83558	0.178	0.222		-160.6		1.7		54.42		54.42		1		-0.62	35.14	-1.36		-5494.43			720.62			-11090.1			13298.4
b1	.180	12			144	1	0.85193	0.202	0.234		-145.9		-3.4		50.85		42.52		1		-1.68	-1.36	-1.36		-4438.19			654.9			-5309.37			17838.8
b1	.180	12			166	1	0.90235	0.464	0.422		-175.5		-83.7		70.88		65.55		2		0.08	-0.65	-0.65		-5066.43			889.71			-5958.21			6764.28
b1	.180	12			180	1	0.88537	0.34	0.368		-165.6		-59.9		32.83		32.8		1		-1.08	-1.64	-1.9		-4391.7			649.78			-5426.86			12498.7
b1	.180	12			195	1	0.88687	0.231	0.331		-149.8		-11.8		59.27		49.15		1		-0.62	-1.15	-1.15		-5285.41			641.33			-5955.16			8006.88
b1	.180	12			228	1	0.89027	0.594	0.599		-185.2		-102.2		82.54		55.51		1		-2.08	-1.89	-2.16		-7222.47			738.88			-9362.94			27124.2
b1	.180	12			274	4	0.84573	0.152	0.163		-156.5		13.9		22.35		22.26		0		-1.27	717.06	-1.42		-3264.31			816.56			-8040.88			9285.22
b1	.180	12			275	0									20.39		20.36		0		-0.43	89.3	-1.3		-3707.57			876.84			-9163.85			9452.01
b1	.180	12			276	0									23.51		23.35		1		-0.76	9.6	-1.46		-3280.64			747.68			-7020.08			8450.72
b1	.180	12			277	0									20.02		19.95		0		-0.53	105.85	-1.47		-3541.67			780.83			-8365.25			9669.24
b1	.180	12			309	1	0.88152	0.109	0.127		-155.2		-8.1		82		78.63		2		-1.28	-1.46	-1.92		-2891.91			520.27			-11760			16284.2
b1	.180	12			313	1	0.82451	0.234	0.283		-152.3		-16.1		89.7		79.23		2		0.03	1805.84	-1.01		-4298.3			608.96			-12638			13328.2
b1	.180	12			319	1	0.89852	0.338	0.417		-140.1		-46.3		27.46		26.76		1		-0.81	-1.17	-1.67		-3623.37			1425			-4463.79			7123.54
b1	.180	22	11	12			0.94937	0.335	0.371	0.385	-146.6	15	-22.6	67.9	51.03	17.87	47.1	17.68		0.5833				1	-5576.23	1185.17	0.237114	1096.54	338.13	0.0466273	-6573.51	5063.57	0.27952	10270.8	6237.87	0.436739
b1	.180	22			22	1	0.9802	0.053	0.098		-144.8		-20.3		51.43		51		1		0.14	-0.87	-0.87		-5088.51			1003.66			-2827.39			4993.2
b1	.180	22			5	1	0.83316	0.614	0.551		-147.5		81.9		69.74		64.49		2		0.67	3.14	-0.67		-5798.3			874.52			-6008.34			7148.88
b1	.180	22			18	1	0.83157	0.38	0.367		-132.1		1.8		65.08		61.8		2		-0.77	-0.83	-1.38		-4836.34			939.12			-8846.53			11171.6
b1	.180	22			25	2	0.92945	0.063	0.088		-144.1		-18.1		51.69		51.45		1		-1.47	-1.55	-1.55		-6427.33			1006.62			-18194.6			25857.2
b1	.180	22			26	0									51		50.64		1		-0.73	-1.26	-1.66		-5501.86			992.59			-10990.3			16158.4
b1	.180	22			27	1	0.87596	0.125	0.194		-152.4		-26.8		52.78		52.67		1		-1.28	-1.56	-1.56		-4237.29			791.64			-4528.5			9772.98
b1	.180	22			72	1	0.8021	0.399	0.379		-137.9		26.9		30.98		30.55		1		-1.56	0.18	-1.6		-7172.68			1713.33			-3392.36			6196.01
b1	.180	22			153	1	0.82187	0.642	0.647		-145.1		-198.6		71.17		68.9		2		-0.94	34.04	-1.46		-3246.26			533.44			-2446.91			6022.56
b1	.180	22			214	1	0.82905	0.381	0.472		-124.6		-45.4		51.08		40.66		1		-0.05	267.28	-1.45		-4566.71			1656.71			-3560.04			4406.37
b1	.180	22			241	1	0.83063	0.242	0.349		-138.8		-36.5		4.05		0		0		-0.49	-0.86	-1.47		-7232.68			1046.23			-13871			17823.2
b1	.180	22			279	1	0.84279	0.395	0.386		-161.6		-75.9		66.75		55.01		1		-1.48	-2.14	-2.14		-5962.25			1501.02			-1945.88			7619.47
b1	.180	22			317	1	0.85811	0.65	0.78		-186.4		59.5		46.67		37.98		1		-0.32	-1.19	-1.19		-6844.59			1099.55			-2270.25			6080.11
b1	.180	58	28	35			0.88706	0.386	0.415	0.317	-158	10.4	-5.3	87.1	69.35	20.97	67	19.53		0.8571				1	-3757.92	1173.77	0.198068	463.55	122.71	0.0244323	-6178.9	3428.66	0.32567	8572.49	4036.23	0.451829
b1	.180	58			58	1	0.92859	0.342	0.378		-162.2		-15.1		69.65		69.17		2		-0.01	-1.22	-1.22		-4170.43			474.87			-3744.53			8306.52
b1	.180	58			16	3	0.81754	0.437	0.444		-148.7		-23.5		92.24		91.3		2		-0.95	-1.11	-1.59		-4282.08			509.11			-8433.93			12914
b1	.180	58			79	0									88.86		88.32		2		-0.95	67.07	-1.24		-4471.8			514.6			-10003.6			11628.2
b1	.180	58			81	0									91.03		89.83		2		-0.9	345.88	-1.29		-4389.91			516.97			-8993.75			10887.1
b1	.180	58			44	1	0.85232	0.392	0.542		-172.1		47.1		59.48		59.16		2		0.06	-0.63	-0.63		-3042.77			493.72			-7329.97			11035.6
b1	.180	58			45	2	0.86676	0.387	0.441		-171.8		48.4		60.26		59.23		2		-0.34	603.36	-1.15		-4841.93			452.86			-14500.8			18819.9
b1	.180	58			47	0									59.7		58.1		2		-0.21	8.92	-1.05		-5560.74			418.98			-16141.8			20332.5
b1	.180	58			46	1	0.86433	0.421	0.378		-159.5		-144.1		58		57.28		2		0.11	-0.17	-0.84		-3601.98			470.79			-9643.95			10565.1
b1	.180	58			57	1	0.85951	0.346	0.331		-152.7		60.9		102.55		86.09		2		-0.26	-0.73	-1.3		-3342.08			299.42			-8096.64			9063.72
b1	.180	58			60	1	0.86974	0.496	0.456		-170.4		-169.2		72.51		67.9		2		-0.94	37.94	-1.49		-2606.02			444.37			-2865.21			5164.5
b1	.180	58			66	1	0.84808	0.405	0.401		-157		65		117.52		104.86		2		-0.22	-0.63	-1.3		-1791.34			335.13			-1559.6			2305.25
b1	.180	58			90	1	0.85395	0.427	0.476		-150.7		-16.6		90.24		88.96		2		0.6	-0.25	-0.7		-2381.43			228.53			-10656			9025.92
b1	.180	58			96	1	0.8793	0.39	0.435		-174.4		33.2		20.81		18.36		0		0.52	-1.04	-1.34		-2731.05			344.21			-6008.08			9627.05
b1	.180	58			100	1	0.85016	0.414	0.473		-147.5		-16		76.52		75.63		2		-0.23	-0.83	-1.37		-3357.25			357.93			-2768.39			3427.83
b1	.180	58			101	1	0.85005	0.403	0.408		-149.6		-178.4		82.05		80.45		2		-1.24	7.97	-1.94		-5201.97			308.77			-10447			14740.4
b1	.180	58			102	1	0.84366	0.454	0.505		-132.3		114.4		87.26		86.8		2		-0.91	-0.84	-1.56		-3424.1			343.77			-8932.51			10726.6
b1	.180	58			124	1	0.89387	0.349	0.47		-171.1		23		79.85		79.42		2		0.26	-0.81	-0.81		-2313.82			423.57			-3017.86			3819.88
b1	.180	58			125	1	0.84557	0.426	0.476		-144.2		-39.5		73.02		70.54		2		0.19	-0.13	-0.76		-3106.69			383.46			-3807.35			5035.51
b1	.180	58			126	1	0.8384	0.413	0.372		-170.5		-144.6		68.61		68.61		2		0.51	2.59	-1.22		-2154.86			470.36			-5979.76			6232.53
b1	.180	58			164	1	0.83112	0.367	0.406		-163.4		72.3		44.83		37.25		1		-0.21	-0.89	-1.64		-4026.55			438.13			-3784.24			5493.17
b1	.180	58			176	1	0.82785	0.399	0.521		-166.4		29.9		54.71		54.71		1		0.77	-0.95	-0.95		-3207.33			728.65			-4194.91			6578.35
b1	.180	58			196	1	0.85438	0.292	0.317		-156.1		62.8		39.62		39.57		1		-0.95	-0.67	-1.27		-7036.14			514.1			-7791.27			10510.8
b1	.180	58			211	1	0.83785	0.38	0.396		-161.6		-2.9		68.27		65.1		2		0.02	-0.97	-1.59		-2618.97			570.63			-4424.59			6299.49
b1	.180	58			234	4	0.87232	0.278	0.297		-162		64.1		38.96		38.96		1		-1	-1.1	-1.75		-4073.18			439.27			-6376.78			9756.46
b1	.180	58			235	0									37.7		37.7		1		-1.05	-1.04	-1.83		-4273.85			504.38			-6424.19			9943.49
b1	.180	58			284	0									41.98		41.98		1		-1.32	-1.04	-1.7		-4055.64			457.25			-6076.83			9923.03
b1	.180	58			285	0									41.8		41.8		1		-1.58	-0.93	-1.77		-4242.83			463.81			-6436.67			11245
b1	.180	58			247	2	0.83578	0.46	0.466		-154.4		-72.8		82.85		76.24		2		-1.04	-1.47	-1.88		-2828.47			481.81			-1633.32			5285.1
b1	.180	58			248	0									82.66		76.02		2		-1.04	-1.47	-1.88		-2830.66			483.7			-1635.25			5289.63
b1	.180	58			273	1	0.8398	0.281	0.28		-158.7		28.4		75.65		75.24		2		0.08	-0.79	-1.32		-3296.24			674.77			-2834.05			3592.75
b1	.180	58			295	1	0.8591	0.468	0.553		-138.5		-43.4		81.56		81.17		2		-0.92	-1.15	-1.7		-5098.6			383.65			-4404.87			9235
b1	.180	58			296	1	0.8629	0.427	0.496		-138.5		-34.1		86.32		86.06		2		-0.57	-0.96	-1.52		-4678.64			314.26			-4649.96			8201.51
b1	.180	58			303	1	0.86805	0.411	0.442		-179.3		45.1		65.85		65.85		2		-0.13	-0.65	-1.15		-6453.24			643.7			-3420.3			5728.06
b1	.180	58			305	1	0.81091	0.322	0.325		-155.9		54.5		47.95		47.95		1		0.95	-0.63	-1.12		-3241.99			852.68			-3942.69			4109.52
b1	.180	58			311	1	0.83233	0.351	0.421		-161		2.3		86.4		79.51		2		0.99	-0.42	-0.42		-2792.74			482.03			-5300.84			5187.52
b1	.180	63	10	10			0.96556	0.366	0.453	0.398	-148.9	15.1	-52	65.1	86.26	19.78	74.67	17.48		0.95				0.9	-3824.49	1506.09	0.116478	246.22	152.49	0.00749881	-11258.1	10622.8	0.342874	17505.7	15472.3	0.53315
b1	.180	63			63	1	0.98926	0.052	0.075		-150.2		-30.2		74.06		70.86		2		-0.75	-1.25	-1.25		-2543.71			252.42			-5737.58			8765.85
b1	.180	63			50	1	0.81119	0.333	0.284		-161.6		24.2		89.38		88.53		2		-2.03	-1.21	-1.21		-7157.9			185.5			-35846			52719.4
b1	.180	63			73	1	0.84917	0.299	0.387		-167.8		11.8		92.5		71.5		2		-1.17	-1.3	-1.3		-4792.02			230.89			-24816.2			38448.8
b1	.180	63			74	1	0.94086	0.16	0.19		-153.3		-9.4		69.64		65.82		2		-0.96	-1.21	-1.21		-4887.22			238.34			-16991.3			26001.1
b1	.180	63			123	1	0.74496	0.578	0.794		-131.9		-113.2		88.78		81.69		2		0.06	-1.12	-1.19		-4787.34			591.09			-2806.04			6015.95
b1	.180	63			128	1	0.84203	0.321	0.458		-127		-64.7		124.33		109.05		2		-0.25	-1.02	-1.53		-1958.66			212.85			-5739.87			8103.53
b1	.180	63			232	1	0.81919	0.669	0.732		-157.9		-181.4		51.08		36.11		1		-1.13	44.74	-1.6		-2586.61			255.38			-4445.13			7140.14
b1	.180	63			246	1	0.7729	0.386	0.491		-166.2		16.5		74.57		71.89		2		-0.99	-1.55	-2.14		-3401.34			274.53			-2885.96			6868.59
b1	.180	63			250	1	0.78853	0.641	0.769		-124.4		-121.7		110.94		79.68		2		0.87	-1.04	-1.04		-2520.86			-77.54			-3831.41			6789.95
b1	.180	63			308	1	0.82156	0.222	0.349		-148.9		-51.8		87.34		71.57		2		-0.25	-1.22	-1.28		-3609.2			298.72			-9481.62			14204
b1	.180	135	17	18			0.91133	0.381	0.329	0.311	-153.4	12.7	86.1	138.1	68.74	18.71	67.53	18.2		0.8889				0.2778	-8651.6	2850.56	0.111679	495	120.23	0.0063897	-27050.6	10965.5	0.349182	41271.3	15571.9	0.532749
b1	.180	135			135	1	0.92843	0.465	0.439		-121.3		148		75.33		74.02		2		-1.5	185.23	-0.92		-10010.4			489.89			-39968.2			54052.8
b1	.180	135			3	1	0.87127	0.332	0.264		-154		-7.5		74.09		74.05		2		-1.18	-1.06	-1.06		-4464			328.3			-29869			43400.2
b1	.180	135			39	1	0.92571	0.377	0.319		-156.4		179.6		71.59		65.25		2		-1.44	1034.67	1.93		-12073.4			628.27			-20128.2			34976
b1	.180	135			59	1	0.8565	0.352	0.309		-139.9		318.7		80.45		79.3		2		-2.6	-1.4	-2.05		-7973.66			231.39			-41682.9			62700.8
b1	.180	135			113	2	0.87267	0.435	0.378		-169.8		-2.6		61.56		60.94		2		-1.44	0.93	-1.78		-5961.17			437.06			-11412			16319.8
b1	.180	135			114	0									57.65		57.02		2		-1.32	-1.04	-1.79		-4024.06			581.2			-9754.25			13969.9
b1	.180	135			122	1	0.83737	0.452	0.372		-162.5		8.6		81.26		76.98		2		-0.83	-1.11	-1.11		-5346.01			432.67			-13084.9			22504.2
b1	.180	135			157	1	0.8687	0.515	0.468		-177.3		50.8		76.92		76.46		2		-2.32	-1.04	-1.52		-8005.34			423.82			-37868.2			58567.1
b1	.180	135			168	1	0.86772	0.454	0.399		-172.5		45		84.88		84.84		2		-2.37	-1.5	-1.5		-10617.7			433.58			-35894.3			57235.6
b1	.180	135			189	1	0.88895	0.368	0.338		-146.3		321.8		67.73		67.24		2		-1.46	-1.3	-1.3		-7731.77			619.12			-11043.1			25933.7
b1	.180	135			200	1	0.89476	0.303	0.254		-151.3		323.7		77.92		77.91		2		-1.76	-0.72	-0.72		-5420.73			340.42			-40104.9			57861.1
b1	.180	135			218	1	0.90955	0.302	0.247		-152.3		-17.7		88.8		86.12		2		-1.31	-1.27	-1.27		-10864			522.56			-24804			34972.4
b1	.180	135			219	1	0.92528	0.317	0.267		-152.6		-11		86.01		83.11		2		-2.26	0.08	0.08		-14113.9			515.52			-40148.4			59389.4
b1	.180	135			252	1	0.85958	0.317	0.262		-145.8		322.3		19.99		19.99		0		-2.01	-1.14	-1.14		-9645.29			601.52			-27181.1			44661.3
b1	.180	135			253	1	0.85785	0.316	0.263		-147.3		-29.1		22.01		22.01		0		-1.95	0.47	-1.58		-11141.1			661.53			-30195.9			47839.7
b1	.180	135			266	1	0.86138	0.408	0.328		-145.4		-29.2		73.28		73.28		2		-1.8	-1.54	-2.02		-7634.72			616.42			-14200.1			20010.7
b1	.180	135			267	1	0.85593	0.412	0.335		-145.5		-27.5		63.52		63.52		2		-1.97	-1.51	-1.51		-12678.9			636.71			-30150.7			47488.6
b1	.180	135			318	1	0.86797	0.355	0.317		-160.9		-31.7		74.26		73.41		2		-1.22	-1.26	-1.26		-8022.66			410.03			-29420.9			40999.5
b1	.180	183	18	27			0.94489	0.345	0.306	0.408	-149.5	12.2	-43.2	62.4	21.86	12.55	15.14	12.45		0.1296				0.4444	-10075.2	3551.27	0.148902	1350.7	261.77	0.0199621	-21510.4	13284	0.317903	34727.1	21712.3	0.513233
b1	.180	183			183	1	0.95965	0.182	0.177		-135.4		-36.5		15.64		15.64		0		-2.13	4.12	4.12		-14664.4			1506.07			-22878.7			40350.3
b1	.180	183			11	1	0.91577	0.406	0.378		-160.9		-8.8		22.13		22.13		0		-1.15	-1.54	-1.93		-6670.52			1656.51			-11352.4			15200.2
b1	.180	183			31	2	0.96706	0.262	0.247		-139.2		-48.3		21.63		21.63		0		-2.73	-0.7	-0.7		-7885.47			1368.8			-38944.7			62172.7
b1	.180	183			64	0									7.09		7.09		0		-1.49	-0.65	-0.65		-7072.32			1189.92			-41691.9			54068.3
b1	.180	183			49	1	0.866	0.547	0.416		-160.9		-178.6		68.19		61.08		2		-1.08	1177.21	-1.51		-5996.93			919.25			-7883.39			10710.6
b1	.180	183			83	6	0.89816	0.27	0.24		-139.2		-43.5		28.41		2.9		0		-2.57	37.83	-1.92		-14822.5			1186.71			-38633.9			59627.9
b1	.180	183			84	0									29.14		3.22		0		-2.92	-0.27	-0.27		-14872.4			1120.71			-37977.3			60347.9
[truncated: 41,606 more rows]
