# Supplementary material for: 3D Interaction Homology: Computational Titration of Aspartic Acid, Glutamic Acid and Histidine Can Create pH-Tunable Hydropathic Environment Maps
Source: Front Mol Biosci. 2021 Nov 3;8:773385. doi: 10.3389/fmolb.2021.773385 (PMC8595396; doi:10.3389/fmolb.2021.773385)
Supplement: Supplementary file 5 [file Table3.xls]

## Sheet: ASP
Table S3: pKa predictions for aspartic acid and glutamic acid.[a,b,c]
PDBID	residue	residue number	experimental pKa	predicted pKa (this work)	error of prediction	sidechain SASA	predicted pKa (PROPKA)	error of prediction
135L	GLU	7	2.68	3.25	0.57	75	2.58	0.1
135L	ASP	18	2.68	3.27	0.59	36	2.59	0.09
135L	GLU	35	6.06	3.95	2.11	19	4.57	1.49
135L	ASP	52	3.78	4.56	0.78	26	3.62	0.16
135L	ASP	87	2.13	2.74	0.61	80	2.22	0.09
135L	ASP	119	3.35	3.43	0.08	75	3.52	0.17
1BNJ	ASP	8	3.1	3.45	0.35	87	3.09	0.01
1BNJ	ASP	12	3.8	3.72	0.08	71	3.35	0.45
1BNJ	ASP	22	3.3	4.05	0.75	110	3.87	0.57
1BNJ	GLU	29	3.75	4.64	0.89	81	3.57	0.18
1BNJ	ASP	44	3.6	4.04	0.44	88	3.87	0.27
1BNJ	ASP	86	4.2	2.99	1.21	22	3.2	1
1GOA+2RN2	GLU	6	4.5	3.58	0.92	41	4.34	0.16
1GOA+2RN2	GLU	32	4.6	3.29	1.31	32	4.02	0.58
1GOA+2RN2	GLU	32	3.6	3.73	0.13	53	3.17	0.43
1GOA+2RN2	GLU	48	4.4	2.95	1.45	21	3.57	0.83
1GOA+2RN2	GLU	57	3.2	2.08	1.12	57	4.08	0.88
1GOA+2RN2	GLU	61	3.9	2.76	1.14	84	4.33	0.43
1GOA+2RN2	GLU	64	4.4	4.82	0.42	77	4.15	0.25
1GOA+2RN2	ASP	70	2.6	4.4	1.8	34	3.74	1.14
1GOA+2RN2	ASP	94	3.2	3.13	0.07	75	2.82	0.38
1GOA+2RN2	ASP	102	2	1.55	0.45	43	1.11	0.89
1GOA+2RN2	ASP	108	3.2	4.06	0.86	28	3.42	0.22
1GOA+2RN2	GLU	119	4.1	3.85	0.25	59	4.18	0.08
1GOA+2RN2	GLU	129	3.6	3.36	0.24	31	4.04	0.44
1GOA+2RN2	GLU	131	4.3	4.43	0.13	90	4.5	0.2
1GOA+2RN2	ASP	134	4.2	3.65	0.55	38	3.59	0.61
1GOA+2RN2	GLU	135	4.3	4.85	0.55	93	4.5	0.2
1GOA+2RN2	GLU	147	4.2	4.15	0.05	111	4.5	0.3
1GOA+2RN2	ASP	148	2	2.33	0.33	3	2.62	0.62
1GOA+2RN2	ASP	10	6.1	4.02	2.08	15	3.63	2.47
1HV0+1HV1	GLU	78	4.6	2.45	2.15	15	4.75	0.15
1HV0+1HV1	GLU	172	7.2	3.52	3.68	21	7.65	0.45
1IGD+2IGD	GLU	20	4.3	4.12	0.18	37	4.02	0.28
1IGD+2IGD	ASP	27	2.9	3.45	0.55	48	2.31	0.59
1IGD+2IGD	GLU	29	4.2	4.11	0.09	105	3.7	0.5
1IGD+2IGD	ASP	41	3.9	3.49	0.41	68	3.15	0.75
1IGD+2IGD	ASP	45	4.4	4.09	0.31	111	3.8	0.6
1IGD+2IGD	ASP	51	3.6	3.25	0.35	62	3.8	0.2
1IGD+2IGD	ASP	52	3.4	2.26	1.14	82	2.39	1.01
1LYS	GLU	7	2.85	4.26	1.41	73	2.83	0.02
1LYS	ASP	18	2.66	4.05	1.39	43	3.11	0.45
1LYS	GLU	35	6.2	4.15	2.05	14	5.38	0.82
1LYS	ASP	48	1.6	4.45	2.85	51	3.61	2.01
1LYS	ASP	52	3.68	3.79	0.11	21	3.89	0.21
1LYS	ASP	66	0.9	0.47	0.43	7	1.28	0.38
1LYS	ASP	87	2.07	2.61	0.54	57	2.36	0.29
1LYS	ASP	101	4.09	4.25	0.16	70	4.01	0.08
1LYS	ASP	119	3.2	3.79	0.59	59	3.67	0.47
1PGA+1PGB	GLU	15	4.4	4.46	0.06	75	3.82	0.58
1PGA+1PGB	GLU	19	3.7	4.28	0.58	114	4.85	1.15
1PGA+1PGB	GLU	27	4.5	4.1	0.4	56	3	1.5
1PGA+1PGB	ASP	36	3.8	4.16	0.36	79	3.8	0
1PGA+1PGB	ASP	40	4	4.57	0.57	105	3.8	0.2
1PGA+1PGB	GLU	42	4.4	4.47	0.07	136	4.5	0.1
1PGA+1PGB	ASP	46	3.6	3.18	0.42	62	3.61	0.01
1PGA+1PGB	ASP	47	3.4	3.89	0.49	78	2.2	1.2
1PGA+1PGB	ASP	22	2.9	2.89	0.01	64	2.45	0.45
1STN	GLU	10	2.82	3.01	0.19	24	4.05	1.23
1STN	ASP	19	2.21	3.21	1	4	1.41	0.8
1STN	ASP	21	3.01	2.49	0.52	10	1.48	1.53
1STN	ASP	40	3.87	2.79	1.08	64	3.51	0.36
1STN	GLU	43	4.32	4.85	0.53	41	4.92	0.6
1STN	GLU	52	3.93	4.58	0.65	28	3.35	0.58
1STN	GLU	57	3.49	3.63	0.14	80	3.86	0.37
1STN	GLU	67	3.76	1.65	2.11	61	4.07	0.31
1STN	GLU	73	3.31	4.07	0.76	46	4.64	1.33
1STN	GLU	75	3.26	2.41	0.85	6	2.98	0.28
1STN	ASP	77	2.2	1.98	0.22	0	1.65	0.55
1STN	ASP	83	2.2	2.17	0.03	20	1.77	0.43
1STN	ASP	95	2.16	2.34	0.18	34	2.82	0.66
1STN	GLU	122	3.89	3.69	0.2	33	3.7	0.19
1STN	GLU	135	3.76	2	1.76	54	2.31	1.45
1UBQ	GLU	16	3.9	4.77	0.87	131	4.5	0.6
1UBQ	GLU	18	4.3	3.74	0.56	101	4.71	0.41
1UBQ	ASP	21	3.1	2.06	1.04	27	3.07	0.03
1UBQ	GLU	24	4.3	4.65	0.35	112	4.5	0.2
1UBQ	ASP	32	3.8	4.55	0.75	97	3.8	0
1UBQ	GLU	34	4.5	4.61	0.11	29	4.33	0.17
1UBQ	ASP	39	3.6	4.52	0.92	68	3.7	0.1
1UBQ	GLU	51	3.8	4.14	0.34	107	4.5	0.7
1UBQ	ASP	52	3.4	3.4	0	46	3.21	0.19
1UBQ	ASP	58	3.6	3.05	0.55	46	2.86	0.74
1UBQ	GLU	64	4.5	3.48	1.02	81	4.5	0
2LZM	ASP	70	0.5	4	3.5	27	1.12	0.62
2OVO	ASP	7	2.67	3.04	0.37	77	2.52	0.15
2OVO	GLU	10	4.14	4.48	0.34	114	4.5	0.36
2OVO	GLU	19	3.21	3.86	0.65	67	3.7	0.49
2OVO	ASP	27	2.3	2.59	0.29	40	3	0.7
2OVO	GLU	43	4.81	2.53	2.28	116	4.5	0.31
4PTI	ASP	3	3	3.76	0.76	115	3.8	0.8
4PTI	GLU	7	3.7	4.1	0.4	44	4.78	1.08
4PTI	GLU	49	3.8	3.63	0.17	114	4.29	0.49
4PTI	ASP	50	3.4	1.56	1.84	55	2.74	0.66
ASP Average (w outliers)					0.709388	53.6327		0.537959
ASP std deviation (w outliers)					0.699301	30.2859		0.499767
ASP Average (w/o outliers)					0.515682	55.5909		0.442273
ASP std deviation (w/o outliers)					0.344595	30.9773		0.35115
GLU Average (w outliers)					0.805111	65.7556		0.516667
GLU std deviation (w outliers)					0.784662	35.8229		0.410382
GLU Average (w/o outliers)					0.528684	69.9737		0.480789
GLUstd deviation (w/o outliers)					0.405064	34.3507		0.375841
Notes:
a. While our predictions were about one-half pH unit from experimental values, this is comparable to previous reports of pKa prediction (Li et al., 2005; Huang et al., 2010; Wang et al., 2016). Application of the most recent (server-based) PROPKA implementation (Pedretti and Vistoli, accessed April 3, 2021) on our cases yielded the similar errors shown.
b. Our tool was less succesful for pKa predictions of HIS residues, for which even less experimental data exist. Many factors could be contributing, including our reluctance to optimize heavy atom positions in order to maintain isocrystallographic models of our residues. Our model also does not account for any conformational flexibility of the surrounding protein structure in response to forced p…
c. Experimental data from PKAD (Pahari et al., 2019).
References:
Fraczkiewicz, R., and Braun, W. (1998). Exact and efficient analytical calculation of the accessible surface area and their gradients for macromolecules. J. Comput. Chem. 19, 319-333. doi: 10.1002/(SICI)1096-987X(199802)19:3<319::AID-JCC6>3.0.CO;2-W
Huang, R-B., Du, Q-S., Wang, C-H., Liao, S-M., and Chou, K-C. (2010). A fast and accurate method for predicting pKa of residues in proteins. Protein Eng. Des. Sel. 23, 35-42. doi: 10.1093/protein/gzp067
Li, H., Robertson, A. D., and Jensen, J. H. (2005). Very fast empirical prediction and rationalization of protein pKa values. Proteins 61, 704-721. doi: 10.1002/prot.20660
Pahari, S., Sun, L., and Alexov, E. (2019). PKAD: A database of experimentally measured pKa values of ionizable groups in proteins. Database (Oxford) 2019, baz024. doi: 10.1093/database/baz024
Pedretti, A., and Vistoli, G. PropKa On-line Version 2.0, https://www.ddl.unimi.it/vegaol/propka.htm, accessed April 3, 2021.
Wang, L., Zhang, M., and Alexov, E. (2016). DelPhiPKa web server: Predicting pKa of proteins, RNAs and DNAs. Bioinformatics 32, 614-615. doi: 10.1093/bioinformatics/btv607
