# Supplementary material for: 3D Interaction Homology: Computational Titration of Aspartic Acid, Glutamic Acid and Histidine Can Create pH-Tunable Hydropathic Environment Maps
Source: Front Mol Biosci. 2021 Nov 3;8:773385. doi: 10.3389/fmolb.2021.773385 (PMC8595396; doi:10.3389/fmolb.2021.773385)
Supplement: Supplementary file 6 [file Table6.xls]

## Sheet: pH 4.224
						Table S6: Clustering and other metrics for Glutamic Acids in the dataset
Chess Square	Parse	Cluster ID	Unique Count	Total Count	Member Name	Similars Count	Composite Similarity	RMSD Heavy Atoms	RMSD All Atoms	RMSD Atom CB	RMSD Atom CD	Chi-1	stdev	Chi-2	stddev	Chi-3	stddev	Total SASA	stddev	Sidechain SASA	stddev	In(0)/Amb.(1)/Out(2)/NA(-1)	foutside	ΔΔG Deprot.	ΔΔG Hε1-Proton	ΔΔG Hε2-Proton	fprot	Σhydro(-)	stddev	fhydro(-)	Σhydro(+)	stddev	fhydro(+)	Σpolar(-)	stddev	fpolar(-)	Σpolar(+)	stddev	fpolar(+)
a1	.060.060	1	4	4			0.88986	0.34	0.382	0.114	0.444	43.9	8.4	77.1	8.6	-123.4	47.5	39.34	23.34	37.02	24.43		0.375				0.75	-11101.4	3336.71	0.201089	2139.88	956.68	0.0387615	-16832.3	15066.6	0.304898	25132.7	26722.9	0.455251
a1	.060.060	1			1	1	0.89201	0.375	0.417			35.8		62.2		-67.2		39.6		35.11		1		0.23	-0.29	-0.29		-10176.7			1762.53			-16074.5			19343.7
a1	.060.060	1			2	1	0.94778	0.432	0.472			57.5		82		-155.5		17.03		12.48		0		-2.92	1282.1	1.06		-16771.7			3279.45			-41526.6			70147.4
a1	.060.060	1			3	1	0.83993	0.268	0.284			44.1		82		-183.1		77.18		76.99		2		2.55	-0.01	-0.01		-9094.2			776.57			-7225.31			9214.26
a1	.060.060	1			4	1	0.87973	0.284	0.356			38.4		82		-87.8		23.55		23.49		0		0.9	-0.61	-0.61		-8363.01			2740.96			-2502.77			1825.45
a1	.060.180	1	7	9			0.96912	0.343	0.385	0.064	0.406	69.4	14	-177.6	7.4	83	74	81.12	9.6	79.29	9.17		0.9444				0.7778	-10702.9	4839.59	0.210242	1997.75	279.78	0.0392429	-15287.1	17462.4	0.300293	22919.5	27521.4	0.450221
a1	.060.180	1			1	1	0.97234	0.352	0.403			64.1		-172.5		10.3		89.88		88.9		2		-0.75	-0.74	-1.29		-5121.56			1777.57			-4975.95			7013.45
a1	.060.180	1			41	2	0.95612	0.418	0.367			77.1		-181.9		187.2		83.78		80.8		2		-0.72	-1.04	-1.04		-13521.9			2274.87			-11025			13857.1
a1	.060.180	1			43	0												82.92		79.96		2		-0.95	-1.16	-1.16		-14163.5			2248.02			-12992.8			16790.2
a1	.060.180	1			42	1	0.95256	0.4	0.355			71.4		-180.9		185.9		84.29		81.22		2		-1.18	-1.49	-1.49		-10016.8			2288.71			-11903.5			14982.7
a1	.060.180	1			44	1	0.86285	0.393	0.427			61.6		-162.8		27.5		54.8		54.8		1		-1.08	3.47	-1.42		-7231.49			1620.15			-2317.27			5874.37
a1	.060.180	1			45	1	0.96855	0.252	0.357			84		-168.4		8.8		86.03		85.56		2		-0.69	-0.74	-1.24		-7038.15			1550.15			-5540.86			8497.6
a1	.060.180	1			46	1	0.92031	0.39	0.605			34.8		-185		55.4		84.53		83.44		2		-0.3	-0.61	-1.15		-4755.8			2024.83			-1443.43			2041.02
a1	.060.180	1			122	2	0.93383	0.252	0.304			80.4		-184.3		42.1		83.09		80.57		2		-2.14	-1.41	-1.79		-14690.7			2282.46			-27342.9			43395.2
a1	.060.180	1			123	0												80.73		78.36		2		-4.01	-1.17	-1.17		-19785.8			1912.97			-60042.3			93824.1
a1	.060.180	22	15	20			0.95531	0.41	0.583	0.106	0.537	63.6	9.8	178.3	20.2	-174	97.7	35.4	23.06	32.12	19.97		0.275				0.3	-9879.4	3379.36	0.253936	1857.86	481.94	0.0477537	-6567.35	4273.1	0.168805	20600.4	13588	0.529506
a1	.060.180	22			22	2	0.98383	0.189	0.372			62.7		167.3		-177.8		31.79		31.79		1		-1.6	-1.73	-1.73		-6403.34			2413.26			-3215.87			6808.28
a1	.060.180	22			23	0												27.27		27.27		0		-2.28	-1.98	-1.98		-8358.9			2735.55			-3428.49			9099.42
a1	.060.180	22			3	2	0.85954	0.414	0.516			65.5		180.8		-52.5		67.2		52.32		1		-2.35	-1.88	-1.88		-5946.09			1314.51			-4210.15			17461.5
a1	.060.180	22			4	0												63.57		48.34		1		-2.09	-1.65	-1.65		-6215.39			1289.71			-4447.76			15868
a1	.060.180	22			11	1	0.85976	0.496	0.66			55.4		151.2		-352.6		65.7		55.99		1		-0.47	-0.81	-1.41		-3842.47			1360.86			-2847.59			3019.21
a1	.060.180	22			15	2	0.95101	0.258	0.494			55.5		175.3		-183.7		3.55		3.55		0		-4.01	2.92	-1.87		-14996.3			2495.06			-5186.45			36864.7
a1	.060.180	22			18	0												22.32		22.32		0		-3.38	59.86	-1.85		-11948.9			1981.88			-4918.81			30551.7
a1	.060.180	22			16	1	0.94924	0.218	0.424			55.1		178.6		-170.2		34.21		34.21		1		-1.43	-1.77	-1.77		-6316.86			1994.51			-2248.04			5538.33
a1	.060.180	22			17	1	0.89554	0.521	0.623			57.7		204.9		-180.1		5.12		5.12		0		-3.12	-0.32	-1.69		-15929.2			1659.01			-5500.11			29430.2
a1	.060.180	22			19	1	0.93642	0.604	0.726			58.1		127.6		-306.6		6.21		6.21		0		-2.32	0.25	0.25		-9240.49			2019.62			-8793.99			23808.9
a1	.060.180	22			20	1	0.88663	0.407	0.556			67.1		211.8		-177.5		23.04		23.04		0		-0.53	-1.18	-1.18		-13198.5			1836.1			-2514.37			4263.25
a1	.060.180	22			21	1	0.94686	0.338	0.531			54.7		145.9		-186.1		9.72		9.72		0		-3.38	-1.97	-1.97		-11685.8			2463.24			-7268.32			34186.7
a1	.060.180	22			81	2	0.8625	0.421	0.536			67.2		187.4		-19.2		30.06		26.93		0		-3.23	6.94	6.94		-15785.5			1527.82			-17791.5			46983.9
a1	.060.180	22			94	0												32.86		29.72		1		-2	-1.33	-1.42		-12372.4			1318.03			-17218.1			35492.7
a1	.060.180	22			93	1	0.85874	0.264	0.475			73.8		188.2		-207.3		30.49		26.97		0		-1.45	-1.2	-1.24		-9964.89			1345.78			-6094.84			18502.8
a1	.060.180	22			169	1	0.86715	0.559	0.729			79.8		211.9		-45.9		72.05		67.14		1		-0.07	1.12	-0.58		-8469.78			1416.01			-4777.34			6333.88
a1	.060.180	22			170	1	0.91716	0.575	0.821			93.3		180.5		-37.4		73.53		71.41		2		-0.38	5.03	-1.04		-6837.46			1559.83			-6303.96			6967.79
a1	.060.180	22			192	1	0.83485	0.548	0.668			58.1		165.8		-296.6		8.18		8.12		0		-2.25	-1.52	-1.74		-8945.03			2795.13			-4292.47			9317.5
a1	.060.180	22			211	2	0.85698	0.697	0.836			61		184.4		-350.3		48.09		43.01		1		-3.46	39.97	7.39		-10741.7			1816.23			-9799.86			36204.6
a1	.060.180	22			212	0												52.95		49.14		1		-3.17	59.49	-1.43		-10389			1815			-10489			35305.5
a1	.060.180	58	18	19			0.89626	0.332	0.296	0.094	0.323	61.4	9.9	182.6	10.1	-47	83.5	74.97	17.5	68.54	19.47		0.7368				0.4211	-7250.68	2078.77	0.175613	882.91	241.84	0.0213843	-11159.3	6199.13	0.270281	21994.9	13796.2	0.532721
a1	.060.180	58			58	1	0.91725	0.19	0.154			54.8		179.5		-70.3		58.01		58.01		1		-1.16	-0.93	-0.93		-4484.43			587.9			-8578.88			16128.6
a1	.060.180	58			25	1	0.87032	0.346	0.275			69.3		166.4		9.7		86.64		80.88		2		-1.3	71.93	-1.18		-9588.35			687.64			-26607.6			38751.9
a1	.060.180	58			38	1	0.82475	0.244	0.231			52.3		186		-67.9		51.95		34.82		1		-3.33	-1.17	-1.17		-9162.79			1080.54			-10607.5			36427.5
a1	.060.180	58			47	1	0.91708	0.178	0.176			54.1		176.3		-54.8		70.18		56.64		1		-2.92	-1.41	-1.5		-4541.47			585.07			-9961.92			32925.9
a1	.060.180	58			56	1	0.80633	0.448	0.437			79.1		186.8		-161.4		60.56		56.34		1		0.15	-1.08	-1.08		-3131.02			1397.94			-5226.17			7044.22
a1	.060.180	58			57	1	0.92247	0.535	0.484			41.3		156.6		-199.7		46.25		44.76		1		-3.58	-2.22	-2.74		-9014.52			871.49			-19020.3			45618
a1	.060.180	58			73	1	0.87933	0.2	0.229			69.5		196.9		-40.3		75.54		69.31		1		-0.9	-0.91	-0.91		-5664.04			600.2			-16842.2			22253
a1	.060.180	58			75	1	0.86683	0.373	0.308			48.2		187.9		46.1		66.43		56.95		1		-2.31	-0.9	-1.57		-7879.4			1116.09			-9466.97			25893
a1	.060.180	58			99	1	0.83034	0.268	0.296			66		188.9		-51.5		101.51		96.18		2		0.5	-0.54	-0.88		-6465.67			1178.84			-6320.16			7962.19
a1	.060.180	58			110	2	0.82287	0.257	0.21			63.7		189.6		9.5		89.11		84.25		2		-0.75	-0.87	-1.38		-8393.68			975.1			-7342.95			8946.88
a1	.060.180	58			111	0												88.32		84.02		2		-0.49	-0.72	-0.83		-7487.52			984.68			-6704.19			7205.67
a1	.060.180	58			118	1	0.84651	0.425	0.321			66.2		180.8		62.7		105.63		100.76		2		-0.68	-0.67	-1.04		-6245.58			598.05			-8381.02			10740.9
a1	.060.180	58			141	1	0.87852	0.21	0.205			64		190.4		-58.4		60.16		54.09		1		-3.83	-0.51	-0.9		-12464.2			749.65			-21781.3			52312.2
a1	.060.180	58			143	1	0.82555	0.468	0.359			61.5		183		53.7		72.61		72.1		2		-0.09	-0.86	-1.25		-5380.93			981.24			-4487.94			4049.88
a1	.060.180	58			164	1	0.82586	0.691	0.667			81.9		198.5		70.6		75.97		62.99		1		-1.39	11.76	-1.3		-7847.62			810.46			-4805.44			12395.3
a1	.060.180	58			183	1	0.88185	0.257	0.271			50.7		175.7		-63.5		98.63		90.06		2		-0.58	-0.82	-1.01		-6839.77			676.68			-12130.5			14752.3
a1	.060.180	58			189	1	0.86275	0.162	0.133			61.6		181.8		-48.7		85.48		84.26		2		-1.39	-1.31	-1.31		-8007.81			622.38			-10034.8			19400.3
a1	.060.180	58			197	1	0.83367	0.501	0.377			55.3		177.9		-250.1		83.74		83.74		2		-1.55	-1.07	-1.4		-7660.47			1145.94			-18363.7			29763.1
a1	.060.180	58			216	1	0.81756	0.31	0.252			60.3		172.6		-71.8		47.7		32.04		1		-2.45	-1.35	-1.43		-7503.7			1125.46			-5363.89			25332.7
a1	.060.180	71	10	14			0.9445	0.285	0.234	0.071	0.322	62.7	6.6	183.4	9.8	-44.8	79.6	25.47	15.14	22.77	14.07		0.2857				0.0714	-15235.7	4326.29	0.144815	2136.16	636.13	0.0203042	-30804	18058.4	0.292792	57032.1	22349.7	0.542089
a1	.060.180	71			71	1	0.97451	0.305	0.262			74		174.6		-41.3		7.85		7.85		0		-4.39	37.37	-1.67		-21992.8			2821.43			-37637.2			76168
a1	.060.180	71			12	1	0.91813	0.446	0.328			66.6		189.7		-164.9		10.04		8.24		0		-3.8	-1.16	-1.16		-16938.8			1655.08			-34512.5			65583.5
a1	.060.180	71			49	1	0.94606	0.525	0.405			59		179.1		-192.9		3.45		3.29		0		-5.02	593.18	3.65		-16372.8			2218.46			-25848.6			65142.9
a1	.060.180	71			61	1	0.87001	0.225	0.236			74.8		195.8		-53.7		44.66		18.37		0		-3.94	-1.86	-1.86		-14178.4			1457.89			-11913.5			44974.3
a1	.060.180	71			83	3	0.9105	0.208	0.169			59		175.3		34.4		34.25		34.25		1		-3.03	9.91	-1.05		-19459.2			3007.51			-48737.1			71725.8
a1	.060.180	71			85	0												33.21		33.21		1		-4.04	7.41	7.41		-22520.7			2962.78			-62432.8			94001.1
a1	.060.180	71			87	0												33.58		33.58		1		-3.56	5.53	1.24		-20723.2			3105.42			-58660.7			86682.9
a1	.060.180	71			116	1	0.87826	0.226	0.19			71.2		177.2		-12.5		0.42		0		0		5.16	1.21	-0.61		-14810.5			2827.93			-25500.8			20620.1
a1	.060.180	71			165	3	0.90317	0.254	0.211			57		194.3		2		37.35		35.36		1		-2.84	-1.81	-2.28		-10734.4			1548.66			-22674			44990.2
a1	.060.180	71			167	0												30.65		28.66		1		-2.85	-1.72	-1.72		-10841.3			1632.42			-13178.7			35187.8
a1	.060.180	71			168	0												33.34		31.4		1		-2.11	-1.49	-2.09		-10317.6			1617.25			-16221.1			32928.4
a1	.060.180	71			166	1	0.8959	0.233	0.193			57.3		194.3		3.2		35.57		33.73		1		-3.12	-1.82	-2.36		-10475.9			1536.96			-8470.47			32990.3
a1	.060.180	71			177	1	0.8968	0.499	0.395			56		166.6		-206.6		44.03		43.57		1		-3.85	-2.33	-2.39		-10947.2			1509.8			-53970			82223.2
a1	.060.180	71			182	1	0.92765	0.212	0.183			67.1		175.6		-29.7		8.16		7.24		0		-4.6	133.79	-1.82		-12987.3			2004.71			-11498.8			45230.2
a1	.060.180	88	22	22			0.91699	0.367	0.441	0.077	0.435	64.4	11.5	190.8	17.3	16.9	90.7	76.64	21.88	67.07	16.9		0.7273				0.7273	-5582.71	1412.03	0.280278	1329.91	445.86	0.0667677	-5091.35	3257.55	0.25561	7914.48	7461.81	0.397344
a1	.060.180	88			88	1	0.94229	0.162	0.284			63.4		178.8		54.5		82.74		74.85		2		-0.45	-0.91	-1.18		-5620.35			1020.27			-3303.93			3687.07
a1	.060.180	88			2	1	0.83516	0.306	0.406			63.5		190.5		48.2		40.92		40.92		1		0.31	-0.54	-0.98		-7191.57			2477.2			-1919.49			2222.77
a1	.060.180	88			7	1	0.84066	0.285	0.483			54.4		183.9		41.6		56.79		56.79		1		0.02	-0.64	-1.16		-7155.09			2074.27			-2883.2			2928.43
a1	.060.180	88			9	1	0.9111	0.399	0.435			64.4		180.6		-61		82.27		77.18		2		-1.29	-1.14	-1.14		-9050.27			1047.03			-9986.29			14181.3
a1	.060.180	88			10	1	0.87074	0.273	0.357			78.3		168.3		32.8		86.57		79.2		2		-0.04	-0.79	-1.18		-5569.04			1272.29			-1236.26			1916.74
a1	.060.180	88			13	1	0.83785	0.202	0.321			62.3		177.7		21.4		70.42		65.22		1		-0.67	-0.95	-1.34		-5343.87			1697.4			-3012.92			4393.58
a1	.060.180	88			14	1	0.85359	0.371	0.392			66.1		182.8		-66.4		98.08		79.73		2		-0.55	-1.16	-1.16		-5832.73			1204.86			-10327.7			11927.5
a1	.060.180	88			39	1	0.84965	0.202	0.348			57		183.7		55.2		107.1		94.71		2		0.03	-0.72	-1.08		-4656.32			621.58			-5110.68			5272.17
a1	.060.180	88			59	1	0.81578	0.505	0.577			46.9		190.9		-1.4		103.7		81.36		2		0.11	-0.55	-0.55		-5420.93			1465.56			-2102.44			1561.73
a1	.060.180	88			89	1	0.87462	0.598	0.615			55.8		239.1		-83.8		37.24		37.24		1		-1.92	-1.6	-1.69		-7762.81			1631.22			-7302.59			19405.6
a1	.060.180	88			90	1	0.90274	0.186	0.276			65.4		199.3		39.9		48.47		48.32		1		1.79	-0.08	-0.54		-6166.27			1925.28			-8485.84			2794.29
a1	.060.180	88			101	1	0.85607	0.248	0.331			66.4		179.9		61.7		84.57		66.21		1		-1.87	-1.44	-1.69		-5664.73			1759.78			-12171.6			26144.3
a1	.060.180	88			126	1	0.84571	0.302	0.336			68.2		188.1		-53		78.63		66.64		1		-0.08	-0.64	-0.64		-3760.42			1379.35			-1155.54			1823.11
a1	.060.180	88			129	1	0.82653	0.423	0.414			77.4		180.8		-101.7		61.76		61.76		1		-0.05	-0.88	-0.88		-3996.88			1554.83			-2010.72			1623.96
a1	.060.180	88			152	1	0.9065	0.536	0.501			73.1		205.1		228.8		105.89		80.88		2		-1.72	-1.49	-1.49		-5138.43			860.76			-5524			18496
a1	.060.180	88			153	1	0.90265	0.474	0.537			86.8		203.9		139.9		87.03		82.05		2		-1.89	-1.26	-1.26		-4280.26			828.89			-7156.44			21096.5
a1	.060.180	88			162	1	0.90774	0.35	0.45			85.5		184.6		-40.7		50.7		50.7		1		-2.05	-1.07	-1.18		-5996.75			1206.86			-5021.62			15516.6
a1	.060.180	88			172	1	0.79751	0.334	0.444			53.2		186.2		-12.8		90.62		80.09		2		-0.41	-0.8	-0.8		-4759.51			1231.3			-2981.5			3960.25
a1	.060.180	88			173	1	0.80291	0.424	0.422			71.5		194		230.6		75.26		63.52		1		-0.45	-0.92	-0.74		-3381.98			1013.03			-2775.16			2756.33
a1	.060.180	88			174	1	0.82329	0.568	0.595			62.8		226.2		-111.8		44.19		30.76		1		1.44	-0.31	-0.32		-6096.47			1118.05			-9343.51			5486.94
a1	.060.180	88			199	1	0.89118	0.482	0.677			37.2		162.3		-48.3		86.04		65.93		1		-0.6	-0.91	-0.91		-3215.56			1021.91			-1865.03			3721.45
a1	.060.180	88			210	1	0.82618	0.436	0.499			56.8		210.3		-2.2		107.06		91.53		2		1.05	0.01	-0.55		-6759.41			846.31			-6333.3			3201.87
a1	.060.180	105	23	26			0.93166	0.33	0.285	0.078	0.364	61.7	10.6	-176.8	9.9	-45.8	73.5	59.85	16.25	53.03	15.24		0.5385				0.3077	-10407	4526.05	0.171198	1272.67	426.45	0.0209359	-18855.5	10381.2	0.310179	30253.8	19533.1	0.497686
a1	.060.180	105			105	1	0.96831	0.218	0.153			60.7		-175.1		-50.2		83.56		71.22		2		-0.63	0.31	0.31		-9981.33			1453.72			-18484.9			25056.2
a1	.060.180	105			8	1	0.85976	0.245	0.196			65.6		-177		-8.1		77.35		73.13		2		-1.56	13.64	-1.43		-5029.8			1382.83			-3018.57			4930.19
a1	.060.180	105			35	1	0.92434	0.248	0.188			57		-172.7		-56.2		24.01		23.89		0		3.92	-0.07	-0.07		-8918.11			2046.17			-16621.7			14177.7
a1	.060.180	105			36	1	0.87673	0.416	0.399			81.6		-190		-65.6		53.82		42.25		1		-0.78	0.09	0.09		-23375			2148.47			-27504.3			41450.1
a1	.060.180	105			48	1	0.86947	0.271	0.256			64.4		-165		-47.6		62.11		51.14		1		-2.51	-1.29	-1.55		-11059.4			1127.91			-21450.7			41863.5
a1	.060.180	105			52	1	0.86723	0.33	0.259			67.2		-185.9		55.2		95.25		82.53		2		-0.61	-0.65	-1.02		-8243.05			896.65			-7101.58			10135.9
a1	.060.180	105			53	2	0.90455	0.248	0.203			51.5		-176.8		-50.7		65.7		44.75		1		-2.78	96101.5	-0.28		-12225.4			943.72			-40130.2			63694.4
a1	.060.180	105			54	0												62		39.09		1		-2.51	72.36	-1.2		-13709.7			952.83			-24621.5			47809.6
a1	.060.180	105			66	1	0.86351	0.43	0.4			72.8		-171.4		-171.4		70.48		70.48		1		-1.77	-1.73	-1.73		-9742.39			666.77			-34358.4			48176.8
a1	.060.180	105			79	2	0.87477	0.424	0.329			56.1		-191.6		-192.2		56.32		49.21		1		5.1	0.2	0.2		-6873.31			735.5			-19379.1			10269.9
a1	.060.180	105			80	0												57.6		50.03		1		4.75	0.13	0.13		-6549.34			679.22			-18318.4			9650.07
a1	.060.180	105			102	1	0.89968	0.261	0.235			53.2		-173.5		-32.2		75.33		63.45		1		-1.29	-0.99	-1.22		-4608.84			1628.27			-11207.8			12754.3
a1	.060.180	105			103	1	0.89432	0.284	0.225			54.9		-167		-68.8		54.44		45.63		1		-0.46	-0.28	-0.85		-6552.48			1422.79			-12726.8			12186.7
a1	.060.180	105			104	1	0.87468	0.457	0.489			84.4		-167.7		-62.1		53.94		53.79		1		-1.39	-1	-1		-8876.52			1092.07			-19310.7			30290.6
a1	.060.180	105			114	2	0.88411	0.281	0.242			48.8		-164.1		-2.2		36.81		36.81		1		-2.02	1.08	-0.48		-15772.6			1215.14			-19337.6			39957.7
a1	.060.180	105			148	0												40.87		40.87		1		-1.84	18.06	-0.98		-14306.8			1193.8			-20361.5			40116.8
a1	.060.180	105			132	1	0.86432	0.321	0.27			60.9		-183.9		-64.9		52.52		49.11		1		0.21	-0.5	-0.41		-4826			1099.37			-3643.71			4262.67
a1	.060.180	105			133	1	0.92139	0.257	0.183			59.9		-177.8		-63.1		67.06		66.14		1		-1.1	0.07	0.07		-9463.14			1658.57			-16153.2			24880
a1	.060.180	105			149	1	0.88902	0.32	0.25			56		-181.8		-72		74.15		60.16		1		-1.63	37.72	-1.58		-6764.16			879.11			-12926.8			24125.3
a1	.060.180	105			158	1	0.84675	0.426	0.363			73.5		-188.1		-11.8		37.24		26.01		0		-5.04	5.97	5.97		-20746.8			1913.56			-22936.4			64445.7
a1	.060.180	105			159	1	0.85832	0.285	0.244			61.5		-173.2		15.6		84.56		84.37		2		-2.02	-0.21	-0.21		-13429.2			840			-31809.4			48898.2
a1	.060.180	105			175	1	0.90863	0.328	0.257			58		-163.3		-5.6		50.97		48.19		1		-1.65	-0.19	-0.19		-12586			972.98			-43758.2			59746.4
a1	.060.180	105			180	1	0.90954	0.342	0.28			62.3		-174.3		29.5		41.07		41.07		1		-1.01	-0.32	-1.38		-7726.21			2098.58			-4330.4			6304.53
a1	.060.180	105			186	1	0.90705	0.441	0.347			58		-191.5		-204.6		48.49		45.08		1		-3.9	1.23	-2.2		-13059.5			1218.37			-21687.9			52705.1
a1	.060.180	105			209	1	0.86618	0.296	0.392			37.9		-190.4		49.9		67.05		57.71		1		-3.83	6.12	6.12		-8002.24			1389.43			-13372.8			42481.7
a1	.060.180	105			218	1	0.83787	0.441	0.437			83.8		-180.8		37.7		63.49		62.8		1		0.03	-0.09	-0.97		-8153.9			1433.65			-5690			6229.6
a1	.060.180	107	8	10			0.95787	0.389	0.367	0.11	0.509	67.8	14.8	-176.3	22.5	51.4	89.2	14.12	13.96	13.11	12.48		0.1				0.5	-12904.5	5822.06	0.229849	2824.84	513.45	0.0503149	-15800.6	11031.4	0.281434	24613.2	21726.7	0.438402
a1	.060.180	107			107	2	0.97828	0.224	0.185			57.3		-164.8		54.6		14.83		14.83		0		-0.62	3.88	-0.52		-11801.7			3237.39			-20297.6			14227
a1	.060.180	107			108	0												16.15		16.15		0		-1.1	1.66	-1.26		-10847.3			2957.61			-17144.2			16560.8
a1	.060.180	107			5	1	0.86724	0.438	0.358			74.8		-192.2		72.3		0.73		0.73		0		-1.35	-1.01	-1.01		-10144.6			2174.02			-4918.78			6534.6
a1	.060.180	107			106	1	0.94384	0.212	0.171			55.8		-163.9		57.6		12.78		12.78		0		-0.16	-1.17	-1.55		-9699.78			3225.22			-2941.66			3498.73
a1	.060.180	107			109	1	0.95988	0.269	0.264			59.7		-147.8		23.3		7.69		7.69		0		-1.19	-1.1	-1.6		-10150.5			2899.44			-17654.9			20000.1
a1	.060.180	107			121	1	0.88546	0.64	0.64			97.6		-180.7		201.2		6.75		6.74		0		-3.11	-1.58	-1.61		-14896.6			2325.06			-37181.7			61593.6
a1	.060.180	107			178	2	0.896	0.549	0.524			53		-219.2		-55.9		2.13		0.84		0		-3.18	-1.67	-1.67		-21752.2			3407.15			-27064.2			56084.6
a1	.060.180	107			179	0												0.57		0.27		0		-3.58	23.92	-2.04		-25502			3466.98			-22697.6			52845.7
a1	.060.180	107			191	1	0.8774	0.499	0.497			86		-166		209.3		36.32		36.32		1		0.07	-1.04	-1.04		-7507.78			2637.82			-4233.23			5700.85
a1	.060.180	107			215	1	0.83595	0.38	0.384			79.2		-172.5		-22.3		43.23		34.75		1		-1.33	-1.05	-1.4		-6742.31			1917.71			-3872.15			9086.45
a1	.060.180	112	26	32			0.9509	0.325	0.285	0.097	0.34	61.5	7.8	-171.7	10.1	104.2	130.7	37.19	24.75	33.68	23.21		0.2812				0.0625	-14859.8	2850.73	0.108835	1594.74	394.89	0.0116801	-43802.3	17589	0.320813	76278.3	24627.5	0.558672
a1	.060.180	112			112	4	0.97273	0.379	0.27			60.1		-170.3		136.6		12.56		12.56		0		-4.88	-2.6	-2.84		-13149.4			1312.26			-30689.6			68876.3
a1	.060.180	112			113	0												11.44		11.44		0		-4.94	-2.7	-2.84		-11985.3			1384.67			-26293.6			65222.7
a1	.060.180	112			194	0												10.58		10.58		0		-6.25	-0.3	-0.3		-15754.6			1406.97			-46792.5			96864.1
a1	.060.180	112			195	0												10.43		10.43		0		-6.33	25.8	25.8		-15506.4			1398.02			-46813.3			97103.6
a1	.060.180	112			26	1	0.92039	0.258	0.209			60.6		-178.4		20.7		19.2		19.2		0		-5.56	11.06	-1.43		-14646.8			1901.2			-79989.7	1		24109.5
a1	.060.180	112			32	2	0.93476	0.277	0.237			63.3		-176.2		-20.6		27.02		27.02		0		-5.74	-1.44	-2.49		-13379.9			1269.44			-46452.3			93086.9
a1	.060.180	112			33	0												11.93		11.93		0		-5.54	-2	-2.57		-13015.2			1657.19			-50628.2			95280.7
a1	.060.180	112			55	1	0.88009	0.272	0.287			57.6		-176.2		-35.2		65.85		37.78		1		-4.17	5.35	5.35		-16755.3			1806.59			-27665.3			63437.4
a1	.060.180	112			60	1	0.86619	0.416	0.325			61.2		-169.3		61.8		41.23		41.23		1		-3.84	-1.08	-1.08		-18967.5			986.87			-88402.6	1		22898.8
a1	.060.180	112			63	2	0.92978	0.31	0.324			52.2		-188.6		273.8		24.06		23.89		0		-4.41	22.65	-2.38		-14903			2207.25			-56966.2			92640.4
a1	.060.180	112			64	0												23.81		23.73		0		-4.5	10.18	-2.46		-14995.8			2257.46			-55847.2			92352.3
a1	.060.180	112			67	1	0.90677	0.386	0.318			68.2		-173.1		189.8		104.54		100.34		2		-3.97	14.23	-0.36		-16463.3			567.4			-56570.7			90206.6
a1	.060.180	112			69	1	0.88161	0.305	0.281			59.8		-183.9		-16.9		54.85		24.26		0		-3.39	109.33	-1.95		-18322.6			1198.86			-40107.5			68740.8
a1	.060.180	112			76	2	0.86801	0.229	0.205			67.9		-172.1		-35.3		20.98		20.87		0		-2.8	1.05	1.05		-14390.8			1659.19			-21870.6			44747.6
a1	.060.180	112			77	0												28.48		28.39		1		-1.94	6.56	6.56		-16587.7			1950.94			-20374.7			37584.2
a1	.060.180	112			91	1	0.91384	0.377	0.37			49.1		-175.1		54.4		43.47		43.47		1		-3.69	-1.23	-1.99		-11951.2			1621.82			-28361.2			57207
a1	.060.180	112			97	1	0.87323	0.293	0.25			62.9		-180.9		-9.4		67.98		65.63		1		-4.89	76.42	-2.32		-17916.3			1498.4			-62717.8	1		2714.25
a1	.060.180	112			98	1	0.89091	0.576	0.514			60.1		-181.8		292.9		22.59		22.59		0		1.34	3.05	-0.06		-11613.4			2009.15			-24538			19386.5
a1	.060.180	112			115	1	0.84586	0.525	0.445			66.5		-139.1		69.5		35.56		35.56		1		-3.33	5.02	-1.63		-9823.3			1260.81			-16458			40747.5
a1	.060.180	112			117	1	0.88176	0.261	0.201			65.6		-166.9		23.7		6.48		6.48		0		-3.18	1183.43	28.4		-11797.4			1428.52			-57410.9			82132.2
a1	.060.180	112			131	1	0.87563	0.452	0.433			47.8		-167.6		4.8		21.3		6.19		0		-2.46	-1.15	-1.94		-13490.7			1814.41			-19925.3			40353.2
a1	.060.180	112			137	1	0.90329	0.265	0.232			68.5		-164.4		13.9		57.94		54.35		1		-4.19	10349.9	-1.3		-16090			1647.47			-33839.2			68138.6
a1	.060.180	112			138	1	0.91272	0.253	0.213			56.7		-178.7		9.2		53.61		49.17		1		-5.08	1767.12	0		-19288.6			2185.53			-46267.2			87448.3
a1	.060.180	112			146	1	0.89144	0.322	0.254			58.5		-168.3		3.1		81.44		80.91		2		-3.28	-1.28	-1.28		-12316.8			1460.88			-62916.7			90156.6
a1	.060.180	112			150	1	0.91452	0.276	0.272			54.1		-179.7		-33.5		22.4		22.4		0		-0.67	-0.85	-3.24		-13000.4			1863.31			-42728.8			65454.8
a1	.060.180	112			160	1	0.86343	0.45	0.449			37.5		-169.8		293		46.8		46.8		1		-2.36	-1.02	-1.02		-14105			1294.39			-41762.6			62008.7
a1	.060.180	112			181	1	0.88885	0.408	0.337			60		-180.2		-12.6		37.45		29.07		1		-3.64	167.12	-1.79		-7936.98			1802.68			-20985.6			48743.3
a1	.060.180	112			187	1	0.85386	0.386	0.285			65.1		-172.8		195.4		15.24		14.7		0		-4.83	5.45	-1.07		-21152.2			1605.14			-38711.8			77778.3
a1	.060.180	112			193	1	0.90684	0.238	0.2			65.5		-171.4		307.5		20.92		20.28		0		-4.41	4.38	4.38		-18086.4			2475.14			-48463.5			84772.4
a1	.060.180	112			203	1	0.89268	0.31	0.259			64.8		-152.1		298.2		33.92		33.92		1		-5.24	-1.11	-1.11		-15129.3			1671.24			-49063.1			92137.8
a1	.060.180	112			213	1	0.89538	0.259	0.214			68.4		-164.9		291.4		80.6		80.6		2		-2.51	-0.91	-1.03		-15114.5			1241.6			-41462			61567.2
a1	.060.180	112			214	1	0.90386	0.288	0.22			61.2		-160		0.7		75.35		62.12		1		-4.35	317.85	3.52		-17877.3			1186.95			-70598.1	1		7008.14
a1	.060.180	120	12	13			0.89846	0.33	0.48	0.106	0.295	62	6.7	-180.5	8.5	-74.3	67	96.25	13.61	94.93	13.1		1				0.6154	-7639.63	3394.18	0.163645	674.52	271.02	0.0144485	-15444.8	14358	0.330835	22925.3	21293.2	0.491072
a1	.060.180	120			120	1	0.89051	0.308	0.501			74		-172.6		-39.5		102.57		98.18		2		-0.76	-0.97	-1.41		-5629.91			769.12			-3420.63			5249.82
a1	.060.180	120			24	1	0.82473	0.285	0.442			60		-177.9		-149.4		94.52		92.98		2		-0.32	-0.69	-0.69		-3135.03			506.85			-5192.73			5027.13
a1	.060.180	120			74	1	0.8599	0.344	0.473			71.2		-186.5		-53		120.89		118.01		2		-0.8	-0.81	-1.16		-7129.62			492.06			-10743.8			15161.1
a1	.060.180	120			119	1	0.85988	0.413	0.52			58.3		-177.9		60.9		113.17		111.3		2		-2.87	5.11	-1.65		-12121.7			422.09			-53731			77658.7
a1	.060.180	120			124	2	0.89665	0.337	0.456			66.7		-180.6		-175.3		98.57		98.2		2		-1.19	-1.17	-1.17		-9728.27			432.18			-22603.3			33428.6
a1	.060.180	120			125	0												94.63		92.84		2		-1.54	-1.6	-1.57		-8544.92			490.51			-12188			16931.8
a1	.060.180	120			127	1	0.84587	0.219	0.382			61.1		-182.5		-73.7		95.89		95.44		2		-0.39	-0.97	-0.97		-4142.61			828.99			-7737.81			8880.13
a1	.060.180	120			136	1	0.87459	0.363	0.461			58.1		-168.9		11		102.75		102.41		2		-2.2	-1.29	-1.87		-13035.5			402.47			-36393.2			55334
a1	.060.180	120			171	1	0.81333	0.329	0.585			53.4		-198.8		-58.7		78.08		78.08		2		0.87	-0.62	-0.62		-4371.19			1379.39			-4077.53			3616.5
a1	.060.180	120			184	1	0.92117	0.226	0.38			61.5		-180		-58.1		110.83		110.34		2		0.8	1.14	1.14		-13443.1			826.37			-22435.6			35074.9
a1	.060.180	120			185	1	0.89408	0.244	0.393			63.9		-188.6		-59.1		79.71		79.38		2		-1.11	-1.29	-1.29		-5222.93			919.27			-9649.61			12788
a1	.060.180	120			190	1	0.86148	0.274	0.417			68		-164.4		-125.2		85.66		82.89		2		-1.7	-1.56	-1.56		-8034.45			492.75			-7630.97			19148.1
a1	.060.180	120			208	1	0.80128	0.644	0.779			48.3		-185.7		-62.4		74.04		74.03		2		0.83	-0.75	-1.39		-4775.98			806.68			-4977.86			9730.66
a1	.060.180	144	22	23			0.91727	0.351	0.39	0.094	0.355	64.9	6.6	174.4	16.5	149	117.1	70.02	28.85	64.56	26.16		0.6957				0.9565	-6403.88	2259.29	0.238859	1253.19	387.9	0.0467429	-9150.37	5804.35	0.341301	10002.9	6311.96	0.373097
a1	.060.180	144			144	1	0.92551	0.367	0.34			66.1		165.3		171.1		70.23		66.86		1		-0.97	-1.58	-1.58		-4732.18			1462.15			-3959.84			7637.63
a1	.060.180	144			27	1	0.92647	0.286	0.293			68.8		174.2		330.1		98.34		85.58		2		-1.24	-0.81	-1.31		-6016.17			1381.43			-10016.4			12697.7
a1	.060.180	144			37	1	0.92365	0.327	0.359			64.5		183.6		66.5		102.71		90.79		2		-1.38	-1.17	-1.67		-5603.81			931.65			-6029.97			7733.49
a1	.060.180	144			40	1	0.90984	0.285	0.323			57		170.1		51.8		92.29		79.43		2		-0.78	-0.46	-1.02		-3558.55			1282.67			-4894.26			5920.43
a1	.060.180	144			50	1	0.87451	0.292	0.327			62		174.4		300		98.41		90.36		2		-0.33	-1.02	-1.02		-3355.67			972.71			-1705.38			1485.02
a1	.060.180	144			51	1	0.883	0.328	0.41			61.1		150.9		41.8		94.81		91.59		2		-0.23	-1.06	-1.36		-3867.8			822.45			-2858.51			2916.62
a1	.060.180	144			65	1	0.85474	0.31	0.42			74.2		189.7		307.8		100.5		88.16		2		-1.37	-1.08	-1.08		-5969.97			1031.82			-18511.3			27177.6
a1	.060.180	144			70	1	0.88134	0.328	0.36			60.8		180.4		294.4		79.25		78.85		2		-0.58	-0.91	-0.91		-5116.95			910.32			-3629.96			3856.33
a1	.060.180	144			72	1	0.87775	0.358	0.442			58.2		152.7		24.7		25.45		21.91		0		-0.01	-0.58	-1.32		-9351.72			2196.8			-10381.5			12965.5
a1	.060.180	144			82	2	0.8436	0.319	0.306			62.2		159.9		270		23.66		23.62		0		0.41	-0.28	-0.65		-10853.1			1394.68			-15233.6			14463.5
a1	.060.180	144			86	0												27.56		27.53		0		-0.29	-0.39	-0.49		-10735.9			1297.87			-22531			24359.3
a1	.060.180	144			84	1	0.84656	0.381	0.445			63.4		159.8		293.9		32.69		32.04		1		1.09	0.11	0.11		-11058.5			1096.09			-14596.4			11801.4
a1	.060.180	144			134	1	0.9318	0.417	0.453			57.8		146.2		166.9		63.08		63.08		1		3.14	0.25	0.2		-6670.4			836.23			-18779.6			9840.47
a1	.060.180	144			142	1	0.8599	0.398	0.475			83.8		186.9		195.7		62.34		50.45		1		-0.27	6.23	-0.75		-3789.01			1238.65			-8608.21			8310.03
a1	.060.180	144			154	1	0.85552	0.383	0.403			60.2		167.8		284.6		75.05		74.75		2		-0.04	-0.57	-0.57		-5030.66			1672.93			-2535.78			1376.16
a1	.060.180	144			176	1	0.87243	0.526	0.54			62		218.4		63		43.5		30.42		1		-0.58	-1.06	-1.4		-6158.98			1043.57			-6407.27			9137.19
a1	.060.180	144			188	1	0.83351	0.38	0.4			58.9		198.7		61.8		79.57		73.64		2		0.46	-0.8	-1.03		-4345.3			1111.72			-10496			10964.3
a1	.060.180	144			198	1	0.86668	0.329	0.394			76.2		172.6		36.2		67.21		64.86		1		0	-0.85	-1.24		-6241.23			1400.02			-3222.46			4629.5
a1	.060.180	144			200	1	0.86412	0.379	0.422			73.9		171.1		76.5		77.35		71.1		2		-0.7	-0.69	-0.96		-5734.93			1708.6			-9512.55			11378.2
a1	.060.180	144			201	1	0.93216	0.389	0.415			64.8		194.8		19.8		88.56		88.25		2		-0.05	-0.26	-0.77		-6525.78			1177.49			-5855.76			6801.38
a1	.060.180	144			204	1	0.92501	0.363	0.414			60		186.1		23.9		121.81		105.56		2		-1.1	-0.39	-1.11		-6443.97			639.18			-9112.71			10923.8
a1	.060.180	144			205	1	0.88294	0.286	0.344			68.2		181		66.5		15.32		15.32		0		4.13	-0.89	-0.89		-8327.48			2178.11			-16330.5			17344.7
a1	.060.180	144			217	1	0.84607	0.332	0.375			67.1		163.4		-2.7		70.74		70.72		2		2.46	2.39	1.58		-7801.09			1036.24			-5249.66			6345.07
a1	.060.180	151	18	18			0.91223	0.428	0.462	0.132	0.62	69.2	11.7	177.1	22.8	31.5	84.9	96.86	27.74	88.28	24.53		0.8611				1	-3877.54	1915.24	0.39546	771.42	292.22	0.0786751	-2557.08	1674.44	0.26079	2599.09	1652.27	0.265075
a1	.060.180	151			151	1	0.94528	0.215	0.235			63.7		173.6		55.1		96.38		90.43		2		-0.28	-0.97	-1.29		-2321.53			630.94			-1719.49			1791.76
a1	.060.180	151			6	1	0.86451	0.313	0.385			82.2		188.6		8.1		104.13		91.18		2		0.49	-0.15	-0.52		-2669.61			517.5			-1643.94			809.12
a1	.060.180	151			34	1	0.84624	0.382	0.488			89.1		183		-36.6		105.13		101.78		2		-0.25	-0.4	-0.98		-4618.26			518.66			-3785.46			4444.19
a1	.060.180	151			68	1	0.83022	0.3	0.326			54.7		179		47		128.51		125.7		2		0.04	-0.62	-1.05		-4519.04			389.57			-1701.05			1718.93
a1	.060.180	151			78	1	0.82391	0.643	0.761			53.3		202.3		-53.2		93.47		71.33		2		-0.08	-0.31	-0.26		-6537.59			790.58			-3467.76			4809.97
a1	.060.180	151			92	1	0.87427	0.304	0.413			57.6		160.1		58.4		95.4		92.57		2		0.44	-0.49	-0.75		-2826.69			477.14			-2627.05			2458.47
a1	.060.180	151			128	1	0.92237	0.222	0.219			64.3		175.6		82.8		121.82		112.74		2		0	-0.87	-1.17		-2185.9			671.38			-1014.59			1583.25
a1	.060.180	151			135	1	0.78167	0.334	0.318			77		167.1		1.4		28.42		28.14		0		0.41	-0.53	-0.95		-6927.27			1227.16			-5692.06			5101.64
a1	.060.180	151			139	1	0.82635	0.306	0.404			73.6		206.7		51.5		143.7		120.01		2		0.01	-0.79	-1.05		-2989.23			864.59			-652.03			515.92
a1	.060.180	151			140	1	0.8633	0.489	0.571			59.8		208.8		-42		78.05		77.12		2		-0.33	-0.72	-1.15		-2672.38			775.59			-2050.27			1922.44
a1	.060.180	151			145	1	0.81854	0.662	0.571			77.2		155.9		176.5		113.04		99.74		2		-0.12	-1.16	-1.16		-1912.12			807.05			-971.97			1529.69
a1	.060.180	151			147	1	0.84733	0.135	0.181			67		169.9		63		134.07		122.08		2		0.14	-0.65	-1.01		-1950.29			667.01			-876.82			376.24
a1	.060.180	151			155	1	0.80463	0.491	0.647			73.7		224.4		-79.2		69.45		69.44		1		0.05	-0.71	-0.71		-7429.42			1478.22			-1620.37			1036.89
a1	.060.180	151			156	1	0.82731	0.728	0.576			72.5		123		-87.8		82.64		82.43		2		0.92	-0.45	-0.45		-3347.48			736.13			-7065.54			5178.4
a1	.060.180	151			157	1	0.78022	0.66	0.653			72.9		162.1		169.6		58.62		58.55		1		0.05	-0.9	-0.91		-7776.63			1340.72			-2216.41			2365.96
a1	.060.180	151			163	1	0.80185	0.553	0.542			53.8		158.4		-81.9		90.64		73.28		2		-1.03	-0.41	-1.09		-3767.83			470.48			-3646.01			5487.07
a1	.060.180	151			206	1	0.82645	0.298	0.336			59.3		172.9		42.7		119.21		106.23		2		-0.57	-0.45	-1.2		-2733.73			792.69			-1661.52			2363.83
a1	.060.180	151			207	1	0.82556	0.663	0.686			94.7		176.7		192.4		80.83		66.26		1		-0.02	-0.84	-0.84		-2610.71			730.19			-3615.17			3289.85
a1	.060.180	196	11	12			0.98734	0.423	0.379	0.082	0.505	53.9	16.3	187.8	10.7	-63	109.7	58.05	17.29	53.91	16.34		0.5417				0.6667	-8307.91	4056.45	0.167622	1503.15	200.98	0.0303279	-16291.4	10824.7	0.328699	23460.8	16923.8	0.473351
a1	.060.180	196			196	1	0.99594	0.295	0.219			69.6		174.4		-40.3		86.64		60.01		1		-0.52	-0.59	-0.59		-5951.53			1570.22			-4332.43			5310.4
a1	.060.180	196			28	2	0.85935	0.368	0.305			52.7		185.5		-180.1		48.26		48.25		1		0.02	-1.3	-1.3		-3964.04			1272.52			-4831.57			5670.08
a1	.060.180	196			31	0												52.56		52.51		1		-0.11	-1.37	-1.37		-3546.13			1412.98			-3945.02			4661.59
a1	.060.180	196			29	1	0.86757	0.292	0.227			56.8		181.3		-175.7		51.42		51.42		1		-0.5	-1.36	-1.36		-3698.01			1251.06			-6593.71			7193.29
a1	.060.180	196			30	1	0.87513	0.265	0.195			64.2		186.2		-171.4		48.4		48.4		1		-0.93	-1.37	-1.37		-4427.44			1304.45			-12136.9			14136.8
a1	.060.180	196			62	1	0.81485	0.737	0.669			34.8		208.8		-190.4		54.78		54.74		1		-2.47	-0.69	-0.69		-10609.4			1502.65			-28843.3			48841
a1	.060.180	196			95	1	0.85726	0.559	0.66			20.3		178.5		94.4		78.84		76.08		2		-1.56	-1.22	-1.58		-9674.79			1847.19			-19615.6			23878.4
a1	.060.180	196			96	1	0.85554	0.532	0.57			33.8		181.7		81		77.95		75.34		2		0.4	0.9	0.24		-13642.7			1714.02			-19765.3			24972.5
a1	.060.180	196			100	1	0.87344	0.397	0.309			67.6		187.9		58.4		71.18		66.24		1		-2.59	-1.92	-2.26		-8284.7			1514.65			-18189.2			36252.7
a1	.060.180	196			130	1	0.82746	0.513	0.479			80.3		211.2		-32.8		22.6		11.07		0		-1.5	1.66	-2.08		-8812.46			1735.38			-9105.73			14744.1
a1	.060.180	196			161	1	0.86166	0.494	0.387			59.4		186		60.1		42.94		42.94		1		-1.7	-1.03	-1.22		-10122.5			1238.9			-33995.1			46953.7
a1	.060.180	196			202	1	0.81847	0.338	0.319			49.6		189.5		-82.8		61		59.96		1		-1.42	31.88	-0.24		-16961.2			1673.8			-34142.9			48915.1
a1	.060.300	6	5	6			0.97759	0.251	0.243	0.068	0.461	69.8	7.9	-73.8	11.4	-56.6	11.8	36.09	15.31	25.79	12.27		0.0833				1	-6453.29	840.06	0.199848	2282.89	343.71	0.0706974	-10236.6	3903.68	0.31701	13318.2	5576.6	0.412445
a1	.060.300	6			6	1	0.9703	0.16	0.17			64.1		-59		-69.9		34.37		24.44		0		-0.66	-1.58	-1.58		-5368.74			1949.53			-6430.4			9706.39
a1	.060.300	6			2	1	0.8434	0.533	0.489			66.1		-92.1		-70.5		61.39		49.74		1		0.24	-0.35	-0.35		-7295.79			2275.31			-8590.01			6972.94
a1	.060.300	6			3	1	0.96013	0.088	0.093			74.7		-67.3		-52.8		29.09		16.89		0		-0.7	-1.66	-1.66		-5229.15			2194.12			-5632.31			7572.59
a1	.060.300	6			4	2	0.98215	0.133	0.138			79.2		-67.4		-59.3		41.56		27.88		0		-1.3	-1.95	-1.95		-6820.47			1981.03			-16042.7			20669.1
a1	.060.300	6			5	0												39.93		25.64		0		-1.3	-1.95	-1.95		-6767.33			2308.77			-14630.1			19877.2
a1	.060.300	6			12	1	0.89677	0.486	0.457			57.4		-85.7		-36.4		10.21		10.16		0		-1.19	-1.51	-1.51		-7238.28			2988.57			-10093.9			15111.2
a1	.060.300	7	3	3			0.95305	0.359	0.331	0.097	0.489	71.4	11.5	-87.8	8	-123.5	70.6	96.62	13.52	93.37	8.94		1				1	-5357.56	1260.65	0.2476	631.61	224.32	0.0291899	-7288.26	2282.63	0.336828	8360.52	4474.71	0.386382
a1	.060.300	7			7	1	0.9681	0.167	0.168			85.4		-98.3		-106		115.73		106		2		-0.65	-0.88	-0.89		-3976.31			378.44			-5349.75			4897.8
a1	.060.300	7			14	1	0.94231	0.384	0.352			57.2		-85.8		-47.2		87.4		87.37		2		0.3	-0.35	-0.51		-7024.39			923.74			-6022.07			5504.75
a1	.060.300	7			15	1	0.90498	0.525	0.474			71.5		-79.2		-217.4		86.73		86.73		2		-1.04	-1.55	-1.55		-5071.98			592.66			-10493			14679
a1	.060.300	8	2	2			0.92845	0.4	0.368	0.064	0.618	78.7	6.8	-67.2	19.3	68.3	73.1	72.99	5.35	71.14	7.16		0.75				1	-6714.89	2103.69	0.577624	770.32	11.84	0.066264	-2421.1	102.48	0.208266	1718.71	393.9	0.147846
a1	.060.300	8			8	1	0.94532	0.4	0.368			85.4		-48		141.4		67.63		63.98		1		0.81	-0.79	-0.76		-8818.57			758.48			-2523.58			2112.61
a1	.060.300	8			13	1	0.91159	0.4	0.368			71.9		-86.5		-4.8		78.34		78.29		2		0.59	0	-0.56		-4611.2			782.15			-2318.62			1324.81
a1	.060.300	9	4	4			0.96247	0.441	0.367	0.081	0.623	56.2	10.7	-83.8	10.3	61	89	87.05	15.36	78.94	8.94		0.875				0	-13298.9	5203.36	0.127189	635.88	241.66	0.00608146	-32987.6	10037.9	0.315488	57638.1	16605.4	0.551242
a1	.060.300	9			9	1	0.98359	0.168	0.125			62.4		-71.4		129.3		71.78		70.23		1		-5.26	0.64	-2.32		-12277.2			634.31			-38122.6			77209.6
a1	.060.300	9			1	1	0.82115	0.78	0.706			38.6		-98.4		-43.1		72.2		70.72		2		-3.6	-0.97	-0.97		-16371.4			903.63			-33837.8			63143.1
a1	.060.300	9			10	1	0.82489	0.37	0.306			57.3		-87.8		167		106.42		91.47		2		-2.3	-1.7	-1.64		-5355.67			251.32			-16615.2			31403.3
a1	.060.300	9			11	1	0.90709	0.445	0.332			66.5		-77.7		-9.1		97.79		83.32		2		2.34	7345.03	3.14		-19191.3			754.25			-43374.6			58796.5
a1	.180.060	1	6	6			0.80513	0.519	0.482	0.112	0.688	-171.7	6.1	67.2	13.5	-158.7	112.1	99.82	19.85	94.69	16.98		0.9167				1	-4252.69	1426.52	0.300119	675.61	234.71	0.0476789	-4308.94	3087.38	0.304089	4932.77	4083.85	0.348113
a1	.180.060	1			1	1	0.80836	0.186	0.164			-179.8		59.6		-141.4		105.01		97.37		2		-0.14	-0.73	-1.22		-4751.88			387.4			-2588.9			4013.32
a1	.180.060	1			9	1	0.8051	0.566	0.527			-166.6		63.8		-46.5		116.58		105.68		2		-0.03	-0.34	-0.96		-3120.66			601.74			-2952.8			3318.68
a1	.180.060	1			10	1	0.8219	0.762	0.789			-165.6		67.8		-178.4		123.97		120.22		2		0.1	-0.43	-1.23		-2406.86			513.96			-1393.55			1473.38
a1	.180.060	1			14	1	0.78886	0.458	0.402			-168.2		51.8		-294.4		77.45		77.45		2		-1.01	0.09	-1.55		-6747.98			919.85			-10725.6			13794
a1	.180.060	1			15	1	0.79856	0.681	0.646			-180.4		95.3		1.5		106.53		98.04		2		-0.07	-0.38	-0.93		-3521.38			573.34			-2949.51			2495.41
a1	.180.060	1			16	1	0.79091	0.458	0.364			-169.3		64.8		-293		69.35		69.35		1		-0.04	0.6	-0.86		-4967.38			1057.39			-5243.33			4501.78
a1	.180.060	2	2	2			0.94863	0.113	0.209	0.047	0.204	168.6	3.7	64.9	4.5	-59.7	3.2	62.08	7.97	51.71	2.4		0.5				0	-11295.2	745.54	0.252191	2003.72	843.11	0.0447375	-7589.27	3303.64	0.169447	23900.1	1330.62	0.533624
a1	.180.060	2			2	1	0.97806	0.113	0.209			172.3		60.4		-63		54.12		49.31		1		-1.87	14.91	-1.52		-10549.7			2846.83			-10892.9			25230.8
a1	.180.060	2			11	1	0.9192	0.113	0.209			165		69.3		-56.5		70.05		54.11		1		0.33	2.39	2.39		-12040.7			1160.61			-4285.63			22569.5
a1	.180.060	6	5	5			0.99363	0.359	0.316	0.076	0.592	-179	3.8	76.5	9.9	-13.1	62.1	58.51	29.74	53.11	27.44		0.5				0.4	-9097.83	4311.35	0.116117	2299.37	681.85	0.0293472	-25289.5	24037.3	0.322774	41663.9	39107.1	0.531762
a1	.180.060	6			6	1	0.99993	0.028	0.024			-173		92.2		1.2		75.95		69.1		1		-1.57	42.43	-1.45		-10105.9			2471.68			-17204.8			21314.2
a1	.180.060	6			5	1	0.88298	0.362	0.32			-178.1		70.4		64.4		78.59		75.34		2		-4.19	10.62	-1.5		-13998.6			1169.39			-69235.7	1		1807.23
a1	.180.060	6			7	1	0.90581	0.33	0.316			-184		84.1		38.4		76.71		68.4		1		0.21	-0.76	-0.76		-3870.6			2428.81			-2547.59			1851.04
a1	.180.060	6			8	1	0.8719	0.552	0.465			-182		67.8		-92.9		60.92		52.33		1		-1.44	-1.14	-1.71		-4265.45			2139.74			-6707.1			9811.08
a1	.180.060	6			12	1	0.86516	0.522	0.457			-177.9		67.8		-76.8		0.4		0.37		0		-5.47	-2.08	-2.24		-13248.6			3287.21			-30752.4			73535.9
a1	.180.060	13	3	3			0.98993	0.057	0.063	0.049	0.053	-174.8	1.7	54.9	2.6	-84.5	2.8	15.22	0.57	7.4	5.26		0				0	-15299.7	5386.59	0.158599	2385.25	443.71	0.0247259	-26051	13703.5	0.270049	52731.7	29281.5	0.546626
a1	.180.060	13			13	1	0.9895	0.024	0.02			-176.6		54		-85.5		16		2.4		0		-3.56	93.81	-1.78		-17035.1			2848.1			-17583.7			46121
a1	.180.060	13			3	1	0.88602	0.098	0.128			-172.6		52.3		-80.7		14.67		14.67		0		-1.77	11662.1	-1.7		-8008.22			1786.89			-15188.1			20634.6
a1	.180.060	13			4	1	0.991	0.05	0.042			-175.3		58.4		-87.4		14.98		5.13		0		-5.04	16515.1	2.1		-20855.7			2520.77			-45381.3			91439.5
a1	.180.180	6	3	3			0.9571	0.54	0.629	0.064	1.033	171.8	49.5	-176.1	15.3	157.4	91.2	88.19	13.01	84.04	14.12		0.8333				0.6667	-8114.53	4310.55	0.219927	1446.5	307.2	0.0392043	-10712.9	12521.4	0.290351	16622.5	19051.7	0.450518
a1	.180.180	6			6	1	0.9981	0.239	0.215			120.6		-158.9		144.1		87.19		84.45		2		-1.93	-1.46	-1.46		-13717.5			1445.33			-28402.9			43487.8
a1	.180.180	6			5	1	0.86759	0.527	0.469			156		-196.1		52.9		104.59		101.12		2		-0.2	-0.73	-0.98		-3233.08			1070.84			-1176.86			1417.76
a1	.180.180	6			23	1	0.81352	0.853	1.202			238.8		-173.2		275.1		72.78		66.54		1		-0.81	-1.29	-1.49		-7393			1823.32			-2559.03			4961.94
a1	.180.180	7	4	4			0.99325	0.47	0.494	0.284	0.671	-152.7	13.5	179.3	20	-9.1	49.4	69.31	44.76	56.13	34.06		0.625				1	-6752.76	3607.1	0.475779	1560	962.41	0.109913	-2926.44	1043.43	0.206188	2953.85	2114.76	0.208119
a1	.180.180	7			7	1	0.99905	0.011	0.011			-164.1		169.5		6.7		71.32		57.83		1		-0.1	0.69	-1.24		-5094.84			1466.41			-1620.41			1878.13
a1	.180.180	7			2	1	0.78135	0.935	1.071			-130.2		213.8		-27.4		124.71		85.5		2		0.51	-0.76	-0.79		-2351.64			704.99			-2435.04			757.3
a1	.180.180	7			17	1	0.82793	0.332	0.329			-162.5		166.1		59.9		0.03		0.03		0		-0.01	-1.47	-1.47		-12187.5			3155.74			-4454.6			6400.08
a1	.180.180	7			24	1	0.79619	0.604	0.566			-154		167.8		-75.4		81.17		81.17		2		0.08	-0.57	-0.89		-7377.07			912.88			-3195.7			2779.89
a1	.180.180	8	7	8			0.9775	0.38	0.378	0.106	0.515	-174.1	19.6	177.6	13.9	13.8	63.1	56.88	32.07	42.21	25.53		0.5				0.375	-13774.8	6233.06	0.148099	1091.51	354.42	0.0117353	-36554.9	34437	0.393018	41589.5	22948.7	0.447148
a1	.180.180	8			8	1	0.99782	0.162	0.151			-165.3		174		28.8		36.41		31.45		1		-2.33	-0.47	-1.3		-15481.5			1405.18			-22031			41986.9
a1	.180.180	8			10	1	0.87467	0.299	0.257			-161.4		182.1		-46.3		26.94		16.1		0		-3.05	-1.43	-1.62		-10145.8			1035.78			-5229.21			31149.2
a1	.180.180	8			11	1	0.80106	0.52	0.446			-178.7		155.6		-59.9		106.83		88.95		2		-1.55	-1.04	-1.52		-6666.77			399.55			-26353.9			38293.8
a1	.180.180	8			12	2	0.86321	0.162	0.159			-174.4		180.2		15.6		40.86		29.08		1		-0.91	-1.37	-1.37		-13778.5			1046.2			-27707.4			31469
a1	.180.180	8			13	0												40.74		28.94		1		-0.8	-1.31	-1.31		-13775.3			1052.48			-28348.8			31688.7
a1	.180.180	8			19	1	0.81941	0.836	0.84			-148.3		207.7		159.1		115.4		75.1		2		0.57	-0.74	-0.95		-5153.19			936.98			-5087.13			5959.78
a1	.180.180	8			20	1	0.80358	0.66	0.825			-220.2		167.5		22		35.52		15.75		0		9.2	95.83	14.71		-25258.7			1135.72			-117014			65052.9
a1	.180.180	8			22	1	0.90397	0.244	0.193			-170.5		173.6		-24.1		52.33		52.31		1		-3.05	-1.22	-1.22		-19938.3			1720.15			-60667.3			87115.8
a1	.180.180	16	9	9			0.97353	0.343	0.435	0.044	0.309	-164.8	17.8	177	10.6	-0.7	106.5	102.76	1.89	100.56	1.83		1				0.6667	-9841.15	4197.1	0.183386	1058.04	79.93	0.0197162	-17335	19629.4	0.323031	25429.4	30937.1	0.473867
a1	.180.180	16			16	1	0.97634	0.277	0.312			-162.4		166.4		20.8		102.44		101.18		2		-1.14	-1.31	-1.37		-8579.49			1059.21			-8456.66			11020.7
a1	.180.180	16			1	1	0.97631	0.238	0.319			-160.3		175.2		33.9		101.7		100.07		2		-0.76	-1.15	-1.15		-9090.63			1044.14			-5739.81			7598.89
a1	.180.180	16			3	1	0.98866	0.406	0.515			-190.5		169.4		-152.7		105.73		102.34		2		-1.5	-1.05	-1.05		-12826.7			981.6			-22356.3			33860.4
a1	.180.180	16			4	1	0.94234	0.397	0.478			-183.8		171.9		-154.4		104.35		101.37		2		-0.48	-0.83	-0.83		-6813.34			971.35			-3554.4			4357.56
a1	.180.180	16			9	1	0.93987	0.352	0.574			-130.1		203.8		74.4		103.71		101.8		2		-0.85	-1.08	-1.08		-4748.47			1039.03			-4876.69			5632.31
a1	.180.180	16			14	1	0.92659	0.358	0.512			-143.4		172.4		67.5		100.09		98.2		2		-0.77	-0.99	-0.99		-7398.85			1101.63			-7589.67			8129.81
a1	.180.180	16			15	1	0.91789	0.426	0.463			-175.7		184.9		-57		99.92		96.86		2		-0.98	-1.07	-1.39		-7296.86			1170.96			-4881.21			6285.29
a1	.180.180	16			18	1	0.92888	0.309	0.361			-166.6		175		-35.8		104.59		102.78		2		-3.91	-0.68	-0.68		-19535.5			1195.98			-66501.7	1		2474.28
a1	.180.180	16			21	1	0.98289	0.32	0.376			-170.3		173.6		196.8		102.29		100.45		2		-2.35	-1.31	-1.31		-12280.5			958.48			-32058.5			49505.5
a1	.180.300	1	2	2			0.90071	0.35	0.392	0.012	0.704	-128.4	7.3	-67.8	33.4	-73.6	1.4	108.91	8.87	87.53	4.22		1				1	-4826.83	415.74	0.180793	459.32	275.39	0.0172042	-9623.91	1280.58	0.360471	11788.1	2315.77	0.441532
a1	.180.300	1			1	1	0.93069	0.35	0.392			-121.1		-101.2		-75		100.04		83.31		2		-0.23	-1.31	-1.43		-4411.09			734.71			-8343.33			9472.33
a1	.180.300	1			2	1	0.87073	0.35	0.392			-135.7		-34.4		-72.2		117.78		91.75		2		2.33	-0.71	-0.94		-5242.56			183.93			-10904.5			14103.9
a1	.300.060	1	2	2			0.93288	0.279	0.22	0.023	0.275	-61.8	5.7	95.2	4.5	-54.4	69.7	38.99	27.69	33.27	21.98		0.25				0.5	-12996.1	6648.98	0.151598	1943.06	819.59	0.0226655	-25112.6	19574.8	0.292935	45675.9	36181.5	0.532802
a1	.300.060	1			1	1	0.93716	0.279	0.22			-67.6		90.7		15.3		66.68		55.26		1		-4.4	833.78	-1.8		-19645.1			1123.47			-44687.4			81857.4
a1	.300.060	1			2	1	0.9286	0.279	0.22			-56.1		99.7		-124.1		11.29		11.29		0		-1.26	4.07	-1.51		-6347.13			2762.65			-5537.82			9494.36
a1	.300.180	1	2	6			0.98267	0.128	0.146	0.05	0.194	-61.5	6	173.9	5.2	4.6	10	88.91	5.46	84.51	4.84		1				1	-6143.32	812.54	0.559277	1583.3	191.82	0.144141	-1488.11	721.29	0.135475	1769.66	656.51	0.161107
a1	.300.180	1			1	1	0.95038	0.274	0.299			-71.2		164.4		-1.3		77.32		74.46		2		0.2	-0.94	-0.94		-7835.7			1358.28			-3087.73			3221.93
a1	.300.180	1			14	5	0.9875	0.082	0.09			-65.8		173.7		18.5		92.83		88.54		2		-0.23	-0.77	-0.77		-5571.64			1412.07			-1169.74			1474.47
a1	.300.180	1			17	0												88.67		83.29		2		-0.24	-0.79	-0.79		-6374.89			1924.14			-1256.98			1530.14
a1	.300.180	1			20	0												91.11		86.66		2		-0.28	-0.87	-0.87		-5660.98			1526.92			-1225.28			1567.13
a1	.300.180	1			21	0												89.75		85.54		2		-0.3	-0.92	-0.92		-5938.22			1726.41			-1214.91			1545.88
a1	.300.180	1			22	0												93.76		88.55		2		-0.28	-0.88	-0.88		-5478.47			1551.97			-974.02			1278.42
a1	.300.180	3	3	3			0.92945	0.259	0.228	0.083	0.279	-86.5	6.4	182.8	7.4	-98.9	47.6	43.25	6.34	31.13	9.26		0.3333				0	-8960.56	2062.59	0.181037	1592.77	342.64	0.0321799	-9694.8	2844.14	0.195871	29247.7	11840.3	0.590912
a1	.300.180	3			3	1	0.9295	0.001	0.001			-85.7		177.4		-73.9		50.7		39.59		1		-3.09	-1.27	-2.12		-9825.15			1225.47			-8484.17			32611.3
a1	.300.180	3			9	1	0.91919	0.216	0.227			-79.2		193.2		-57.3		43.85		35.55		1		-3.9	20.07	-2.21		-6115.64			1502.71			-13621.9			41771.6
a1	.300.180	3			12	1	0.93636	0.559	0.457			-94.7		177.6		-165.6		35.21		18.25		0		-1.79	-1.06	-1.29		-10940.9			2050.13			-6978.3			13360.1
a1	.300.180	5	3	3			0.99698	0.145	0.184	0.062	0.254	-61.7	16.7	175.5	2.6	4.3	20.7	90.48	2.8	86.44	2.77		1				0	-13591	1107.26	0.164425	1519.93	207.39	0.0183882	-26940.7	7493.43	0.325929	40606.3	11567.2	0.491257
a1	.300.180	5			5	1	0.9999	0.018	0.017			-59.9		178.7		7		88.7		84.71		2		-2.21	-0.36	-0.36		-12822.2			1521.66			-29443.3			44284.6
a1	.300.180	5			4	1	0.9734	0.297	0.308			-42.2		175.3		-22.3		88.3		84.26		2		-2.43	-1.66	-1.66		-15156.9			1773.06			-34607.3			52571.3
a1	.300.180	5			18	1	0.95511	0.119	0.227			-83		172.4		28.2		94.44		90.34		2		-1.09	-0.9	-0.9		-12794			1265.06			-16771.4			24963
a1	.300.180	8	7	7			0.99752	0.568	0.681	0.188	0.875	-90.2	23.2	179.9	18.6	114.8	99.4	96.14	23.22	90.41	21.39		0.9286				0.8571	-8321.95	8081.7	0.384773	769.91	180.07	0.0355975	-4567.01	1960.09	0.21116	7969.31	4354.83	0.368469
a1	.300.180	8			8	1	0.99754	0.015	0.067			-105.7		164.2		154.9		96.89		87.91		2		2.35	2.87	2.02		-27936.5			753.42			-1641.38			3579.17
a1	.300.180	8			2	1	0.99743	0.773	1.062			-50.5		186.6		74.6		123.25		110.07		2		-1	21.99	-1.41		-5665.36			663.84			-6523.54			8158.41
a1	.300.180	8			6	1	0.99603	0.819	0.918			-74.8		158.5		32.7		47.61		47.61		1		-0.27	-1.48	-1.48		-6732.35			1123.68			-6354.79			8762.69
a1	.300.180	8			7	1	0.99731	0.116	0.332			-108.5		161.6		159.9		86.31		79.77		2		-1.61	-0.39	-0.91		-3321.23			688.58			-3255.81			15990.9
a1	.300.180	8			10	1	0.99715	0.852	0.769			-114.9		208.7		49.7		119.25		118.67		2		-0.87	-1.02	-1.02		-6029.63			538.7			-7181.52			11682.1
a1	.300.180	8			16	1	0.99711	0.708	0.927			-69.1		202.3		11.8		103.41		98.56		2		0.1	-0.95	-0.88		-4190.81			926.61			-3004.16			3717.17
a1	.300.180	8			19	1	0.99644	0.695	0.693			-108.2		177.4		320.5		96.26		90.31		2		0.11	-0.48	-0.59		-4377.82			694.55			-4007.85			3894.77
a1	.300.180	13	3	3			0.89691	0.479	0.504	0.084	0.841	-70.7	17.9	-179	13	56	71.1	125.52	7	116.29	10.85		1				1	-3881.65	1194.04	0.452549	314.8	68.13	0.0367015	-3190.83	2551.4	0.372009	1190.02	417.73	0.138741
a1	.300.180	13			13	1	0.89969	0.262	0.246			-77.5		-180		12.3		122.33		102.62		2		2.37	0.61	0.61		-2986.58			361.05			-6787.69			1772.21
a1	.300.180	13			11	1	0.90269	0.495	0.549			-46.2		-194.5		-0.7		135.24		129.16		2		1.48	0.52	0.52		-5569.23			218.47			-1144.5			812.08
a1	.300.180	13			15	1	0.88158	0.68	0.717			-88.3		-162.6		156.2		119		117.08		2		0.3	-0.28	-0.73		-3089.13			364.87			-1640.31			985.78
a1	.300.300	1	4	4			0.91429	0.483	0.631	0.104	0.769	-96.2	21.8	-75.1	13.3	67.8	69.2	32.31	26.98	29.18	27.16		0.25				0.25	-11897.6	4769.43	0.156465	1790.83	308.37	0.0235512	-23923.3	19086.5	0.314615	38428.1	20724	0.505368
a1	.300.300	1			1	1	0.86326	0.413	0.584			-112.4		-63.3		67.5		78.63		75.42		2		-0.91	-0.6	-1.46		-3712.63			1331.89			-3668.97			5917.85
a1	.300.300	1			2	1	0.93428	0.373	0.477			-98.9		-69.1		178.4		21.68		21.68		0		-2.42	2.29	-1.81		-13609.8			2198.35			-22327.5			42255.3
a1	.300.300	1			3	1	0.94742	0.489	0.632			-113.6		-70.3		-7.9		11.62		11.49		0		-0.81	39.98	1.6		-14892.4			1850.76			-54919.3			63609.6
a1	.300.300	1			4	1	0.91218	0.658	0.83			-59.7		-97.7		33.2		17.33		8.14		0		-3.37	-1.91	-2		-15375.5			1782.33			-14777.4			41929.5
a2	.180.180	1	2	3			0.91399	0.312	0.338	0.044	0.645	-148.2	10.6	-202.7	19.8	-205	30.1	100.1	16.46	73.88	17.28		0.8333				1	-6197.76	567.8	0.430429	957.87	30.68	0.0665233	-3797.13	3062.1	0.263708	3446.26	2342.83	0.23934
a2	.180.180	1			1	1	0.86527	0.468	0.507			-163.2		-174.7		-162.4		76.82		49.44		1		1.52	-0.27	-0.6		-6998.67			1001.24			-8127.58			6759.48
a2	.180.180	1			2	2	0.93788	0.235	0.254			-140.5		-216.4		-225.5		111.79		86.16		2		0.45	-0.53	-0.9		-5747.34			937.44			-1620.97			1776.27
a2	.180.180	1			3	0												111.7		86.05		2		0.46	-0.53	-0.88		-5847.27			934.94			-1642.84			1803.02
a2	.300.180	1	1	1			1	0	0	0	0	-56.7	0	157.7	0	178.2	0	116.3	0	74.9	0		1				1	-4525.88	0	0.416914	693.39	0	0.0638735	-2774.09	0	0.255543	2862.32	0	0.26367
a2	.300.180	1			1	1	1	0	0			-56.7		157.7		178.2		116.3		74.9		2		0.6	-0.71	-0.96		-4525.88			693.39			-2774.09			2862.32
a3	.180.180	1	1	1			1	0	0	0	0	172.8	0	-170.3	0	144.6	0	123.61	0	75.81	0		1				1	-5030.96	0	0.313926	502.37	0	0.0313473	-4032.56	0	0.251627	6460.05	0	0.4031
a3	.180.180	1			1	1	1	0	0			172.8		-170.3		144.6		123.61		75.81		2		-0.48	-0.69	-0.69		-5030.96			502.37			-4032.56			6460.05
a4	.060.060	1	1	1			1	0	0	0	0	58.9	0	95.3	0	64.4	0	123.17	0	107.77	0		1				1	-3166.37	0	0.247275	590.22	0	0.0460928	-3485.69	0	0.272213	5562.75	0	0.434419
a4	.060.060	1			1	1	1	0	0			58.9		95.3		64.4		123.17		107.77		2		1.46	-0.4	-0.96		-3166.37			590.22			-3485.69			5562.75
a4	.060.180	1	4	4			0.87345	0.541	0.578	0.125	0.974	70.2	16.1	168.3	22.6	159.6	109.6	98.3	29.83	77.11	24.6		0.75				1	-4498.47	1876.28	0.347293	812.29	26.85	0.0627109	-3689.44	2344.37	0.284834	3952.74	4111.62	0.305162
a4	.060.180	1			1	1	0.90507	0.567	0.521			74		131.3		177.2		58.37		57.16		1		-0.75	25.97	-0.87		-7134.28			823.06			-7413.22			10957.4
a4	.060.180	1			2	1	0.85491	0.503	0.529			61.3		179.6		64.2		87.44		48.66		1		0.98	-0.24	-0.51		-5405.65			844.14			-3564.42			2826.55
a4	.060.180	1			3	1	0.87671	0.522	0.654			94.3		170.6		65.2		107.01		96.76		2		1	-0.12	-0.47		-2594.98			770.43			-2791.87			1082.4
a4	.060.180	1			4	1	0.8571	0.572	0.609			51.2		191.6		332		140.39		105.87		2		-0.05	-0.78	-1.28		-2858.98			811.54			-988.24			944.59
a4	.060.300	1	1	1			1	0	0	0	0	82.6	0	-72.9	0	164	0	72.89	0	57.32	0		0.5				1	-7991.51	0	0.20758	952.82	0	0.0247496	-14671.7	0	0.381098	14882.4	0	0.386572
a4	.060.300	1			1	1	1	0	0			82.6		-72.9		164		72.89		57.32		1		3.6	0.35	0.45		-7991.51			952.82			-14671.7			14882.4
a4	.180.060	1	3	3			0.95209	0.42	0.484	0.092	0.604	174.4	2.9	73.6	26.5	139.5	51.1	143.3	14.14	114.29	9.13		1				1	-3248.65	1924.78	0.364384	668.03	124.58	0.0749295	-2378.13	2380.88	0.266743	2620.64	3048.41	0.293944
a4	.180.060	1			1	1	0.9731	0.167	0.193			170.3		46.3		74.1		150.78		117.47		2		0.93	-0.86	-0.86		-1598.66			700.6			-665.23			475.55
a4	.180.060	1			2	1	0.79959	0.664	0.767			176.2		109.4		145.5		123.5		101.86		2		-0.11	-0.42	-1.02		-5948.57			801.7			-5745.03			6931.72
a4	.180.060	1			4	1	0.89816	0.429	0.494			176.6		65.1		198.9		155.63		123.54		2		0.64	0.5	-0.91		-2198.72			501.79			-724.14			454.65
a4	.180.060	3	2	2			0.91818	0.345	0.408	0.053	0.705	-168.9	11.5	72.5	15.2	-28	38.8	156.18	14.04	126.66	1.9		1				1	-2888.64	1535.11	0.325151	219.46	83.24	0.0247029	-3116.04	1425.69	0.350748	2659.85	1944.81	0.299398
a4	.180.060	3			3	1	0.89242	0.345	0.408			-157.4		87.8		-66.8		170.21		128.56		2		0.7	-0.35	-0.9		-1353.53			136.23			-1690.35			715.04
a4	.180.060	3			5	1	0.94395	0.345	0.408			-180.3		57.3		10.8		142.14		124.76		2		1.09	-0.14	-0.62		-4423.75			302.7			-4541.72			4604.67
a4	.180.180	2	2	2			0.91474	0.324	0.333	0.114	0.109	-155.4	2.6	159.2	10.9	-22.8	64.2	91.19	20.58	90.61	20.24		0.75				1	-4372.75	1628.98	0.322198	652.94	179.92	0.0481107	-4105.98	2308.75	0.302542	4439.94	2949.33	0.327149
a4	.180.180	2			2	1	0.93756	0.324	0.333			-157.9		148.3		-87		111.78		110.85		2		0.07	-0.69	-1.18		-6001.72			473.02			-6414.73			7389.28
a4	.180.180	2			8	1	0.89192	0.324	0.333			-152.8		170.1		41.4		70.61		70.38		1		0.33	-1.33	-1.33		-2743.77			832.86			-1797.23			1490.61
a4	.180.180	3	2	2			0.93221	0.21	0.222	0.086	0.23	183	15.1	167.8	4.7	-68.9	14.7	93.86	3.18	69.29	12.94		0.75				0.5	-6217.41	2037.36	0.298437	1484.36	823.08	0.0712496	-5636.02	1294.62	0.27053	7495.45	2932.97	0.359783
a4	.180.180	3			3	1	0.97971	0.21	0.222			167.9		163.1		-83.6		90.68		56.35		1		0.21	4.02	4.02		-8254.77			2307.45			-6930.64			10428.4
a4	.180.180	3			7	1	0.88472	0.21	0.222			198.2		172.5		-54.3		97.04		82.23		2		-0.29	-0.54	-1.04		-4180.05			661.28			-4341.39			4562.48
a4	.180.180	4	4	4			0.99949	0.255	0.271	0.097	0.353	-179.6	4.9	-176.8	9.9	91	35.3	126.68	27.24	99.78	25.36		1				1	-5176.69	1923.87	0.256984	604.92	201.5	0.0300298	-6400.57	3159.98	0.317741	7961.8	5274.92	0.395245
a4	.180.180	4			4	1	1	0.001	0.001			-178.3		-179.4		74.9		165.25		140.39		2		-1.39	-1.86	-1.86		-8253.04			384.02			-9388.11			13606.2
a4	.180.180	4			1	1	0.8935	0.239	0.274			-172.1		-176.5		67.3		92.72		91.58		2		-0.6	-1.52	-1.52		-5350.34			790.36			-9587.57			12801.5
a4	.180.180	4			5	1	0.86614	0.419	0.421			-183.3		-161.9		69.8		136.97		96.42		2		1.08	-0.36	-0.36		-3429.69			424.42			-4261.23			1992.64
a4	.180.180	4			6	1	0.81833	0.359	0.389			-184.6		-189.5		152		111.77		70.73		2		0.52	-1	-1		-3673.7			820.89			-2365.38			3446.77
a4	.180.300	1	3	3			0.8647	0.329	0.384	0.152	0.169	-155.6	2	-73	14.7	84.7	65.4	107.85	19.9	102.06	15.15		1				1	-4800.87	1691	0.334341	1247.48	748.86	0.0868768	-3900.72	3437.47	0.271653	4410.12	4531.38	0.307129
a4	.180.300	1			1	1	0.89195	0.27	0.353			-153.3		-55.4		63.8		85.55		84.93		2		2.72	0.39	0.39		-4979.58			2168.88			-1593.11			816.2
a4	.180.300	1			2	1	0.85234	0.329	0.334			-155.2		-72.3		173.2		104.15		99.48		2		1.67	-0.52	-1.36		-2646.26			1238.95			-1349.05			1612.19
a4	.180.300	1			3	1	0.84981	0.387	0.464			-158.1		-91.3		17.1		133.86		121.76		2		0.97	-0.41	-0.41		-6776.76			334.61			-8759.99			10802
a4	.300.180	1	3	3			0.90554	0.366	0.421	0.075	0.488	-80.8	17	163.1	12.6	-56.9	74.3	78.86	46.56	53.8	31.3		0.5				1	-9141.05	5335.03	0.261114	1245.88	579.53	0.0355885	-12859.1	10006	0.367319	11761.9	10911.6	0.335979
a4	.300.180	1			1	1	0.95845	0.323	0.36			-79.3		176.4		-3.3		79.74		45.94		1		0.25	1.11	0.09		-16087.6			1226.56			-26925.7			27098.5
a4	.300.180	1			2	1	0.93785	0.271	0.316			-102.4		166.6		-5.3		21.41		20		0		0.75	-0.43	-0.43		-8217.85			1965.12			-7158.77			5572.11
a4	.300.180	1			3	1	0.82032	0.503	0.586			-60.8		146.3		-162		135.44		95.45		2		1.57	-0.01	-0.18		-3117.7			545.97			-4492.76			2615.13
a4	.300.300	1	2	2			0.91399	0.35	0.319	0.086	0.615	-97.5	5.9	-88	26.7	2.9	60.7	116.5	28.14	94.64	24.4		0.75				1	-6549.38	374.42	0.282299	1143.43	520.44	0.0492855	-7261.37	4777.44	0.312988	8245.95	7096.65	0.355427
a4	.300.300	1			1	1	0.91732	0.35	0.319			-103.4		-114.6		-57.8		88.36		70.24		1		1.81	0.09	-0.2		-6174.95			1663.87			-2483.93			1149.3
a4	.300.300	1			2	1	0.91065	0.35	0.319			-91.6		-61.3		63.7		144.64		119.04		2		0.02	-0.44	-0.89		-6923.8			622.99			-12038.8			15342.6
a5	.060.060	1	1	1			1	0	0	0	0	54.3	0	81.4	0	-139.5	0	94.61	0	89.72	0		1				1	-2354.36	0	0.287084	409.06	0	0.0498796	-2349.01	0	0.286432	3088.51	0	0.376604
a5	.060.060	1			1	1	1	0	0			54.3		81.4		-139.5		94.61		89.72		2		2.58	0.06	0.06		-2354.36			409.06			-2349.01			3088.51
a5	.060.180	1	4	4			0.86983	0.236	0.301	0.086	0.196	63.6	2.5	-176.9	2.1	-21.6	48.2	96.57	57.09	70.17	42.96		0.625				0.75	-6112.13	2973.45	0.303648	1275.02	582.37	0.0633423	-5059.37	3483.25	0.251347	7682.51	6594.78	0.381663
a5	.060.180	1			1	1	0.84424	0.205	0.255			63.5		-179.8		-60.2		158.43		114.07		2		1.66	0.52	0.52		-2447.29			1174.37			-479.56			379.24
a5	.060.180	1			2	1	0.89793	0.139	0.208			64.3		-174.1		-30.7		4.74		4.17		0		-0.96	-0.85	-0.85		-10302.5			2223.62			-8009.4			15218.6
a5	.060.180	1			3	1	0.87149	0.24	0.345			66.8		-176.5		-55.2		98.72		60.57		1		71.68	68.51	68.51		-7304.85			1059.77			-8834.56			13214.4
a5	.060.180	1			4	1	0.86565	0.36	0.395			59.8		-177.4		59.7		124.37		101.88		2		0.34	-0.34	-0.67		-4393.84			642.3			-2913.96			1917.77
a5	.060.300	1	1	1			1	0	0	0	0	70.5	0	-52.6	0	75.2	0	129.48	0	89.5	0		1				1	-4904.82	0	0.216703	593.23	0	0.0262099	-7554.48	0	0.33377	9581.26	0	0.423317
a5	.060.300	1			1	1	1	0	0			70.5		-52.6		75.2		129.48		89.5		2		0.49	-0.77	-0.99		-4904.82			593.23			-7554.48			9581.26
a5	.180.060	1	2	2			0.93299	0.308	0.364	0.135	0.58	-158.7	8.3	66.3	1.4	50.5	5.5	119.08	20.59	96.15	9.51		1				1	-2166.66	585.97	0.302681	564.68	25.01	0.0788853	-2679.1	942.67	0.374268	1747.8	1180.16	0.244166
a5	.180.060	1			1	1	0.92992	0.308	0.364			-150.4		67.8		45		98.49		86.64		2		1.76	0.87	0.29		-2752.62			589.69			-3621.78			2927.96
a5	.180.060	1			2	1	0.93606	0.308	0.364			-167		64.9		56		139.67		105.67		2		4.36	2.86	2.86		-1580.69			539.67			-1736.43			567.64
a5	.300.060	1	1	1			1	0	0	0	0	-93.7	0	93.1	0	-164.7	0	158.97	0	130.83	0		1				1	-3916.41	0	0.226936	384.24	0	0.0222648	-6434.51	0	0.372847	6522.61	0	0.377952
a5	.300.060	1			1	1	1	0	0			-93.7		93.1		-164.7		158.97		130.83		2		6.04	5.24	4.13		-3916.41			384.24			-6434.51			6522.61
a5	.300.180	1	3	4			0.92284	0.375	0.44	0.124	0.667	-88	9.7	167.2	9.3	0.6	42.7	67.55	31.03	53.24	19.93		0.5				0.75	-5449.26	826.84	0.298024	1068.29	167.33	0.0584255	-4729.41	1319.83	0.258655	7037.68	1126.58	0.384896
a5	.300.180	1			1	2	0.95444	0.341	0.408			-79		165.1		-41.8		68.34		60.03		1		1.69	1.03	1.06		-4992			1135.75			-4579.33			6945.37
a5	.300.180	1			2	0												68.24		59.84		1		1.82	1.14	1.17		-5017.36			1135.41			-4589.78			6935.14
a5	.300.180	1			3	1	0.88096	0.509	0.548			-91		156.2		41.4		22.94		20		0		-0.15	-0.49	-0.49		-6879.67			1217.65			-6729.51			8722.35
a5	.300.180	1			4	1	0.90069	0.311	0.399			-102.7		182.1		45.3		110.68		73.08		2		-0.5	-0.29	-0.38		-4908			784.34			-3019.02			5547.85
a6	.060.300	1	1	1			1	0	0	0	0	82.1	0	-78.9	0	-55.8	0	71.96	0	40.68	0		0.5				1	-5265.06	0	0.154409	370.22	0	0.0108575	-14550.5	0	0.426724	13912.4	0	0.40801
a6	.060.300	1			1	1	1	0	0			82.1		-78.9		-55.8		71.96		40.68		1		-0.41	-0.79	-0.79		-5265.06			370.22			-14550.5			13912.4
a6	.180.060	1	2	2			0.86425	0.442	0.427	0.098	0.784	-171.6	4.7	77.6	22.9	-5.5	54.3	150.32	2.98	127.1	5.72		1				1	-2412.66	1151	0.224854	191.56	17.4	0.0178529	-3741.67	2446.71	0.348715	4384	3088.34	0.408578
a6	.180.060	1			1	1	0.83641	0.442	0.427			-167		54.7		-59.7		153.3		132.82		2		0.94	-0.07	-0.67		-1261.65			174.16			-1294.96			1295.66
a6	.180.060	1			2	1	0.89208	0.442	0.427			-176.3		100.4		48.8		147.34		121.38		2		0.19	-0.12	-0.63		-3563.66			208.96			-6188.38			7472.34
a6	.180.180	1	3	3			0.93411	0.48	0.537	0.231	0.859	188.6	18.1	183.2	12.1	-29	47.3	111.73	42.52	99.29	34.94		0.8333				1	-2759.57	1985.04	0.273966	1137.54	574.17	0.112933	-3122.18	3893.24	0.309965	3053.4	4070.11	0.303137
a6	.180.180	1			1	1	0.97319	0.253	0.284			176.8		169.3		37.3		145.93		122.46		2		0.76	-0.51	-0.75		-1637.39			910.96			-317.08			136.99
a6	.180.180	1			4	1	0.86523	0.445	0.501			174.8		198.7		-70		137.46		125.5		2		1.53	-0.02	-0.25		-1092.19			575.56			-421.75			213.98
a6	.180.180	1			6	1	0.72388	0.743	0.826			214.1		181.7		-54.3		51.8		49.9		1		0.51	1.88	-1.01		-5549.14			1926.11			-8627.72			8809.23
a6	.180.180	5	3	3			0.92828	0.442	0.49	0.206	0.73	-140.9	5	159.3	15.9	49.1	10.6	145.65	10.91	123.92	8.67		1				1	-1723.46	152.68	0.422366	195.46	72.71	0.0479011	-927.78	197.95	0.22737	1233.79	543.8	0.302363
a6	.180.180	5			5	1	0.97324	0.24	0.264			-133.9		173.6		59.5		141.23		125.57		2		-0.05	-0.91	-0.91		-1891.71			186.41			-652.07			1987.57
a6	.180.180	5			2	1	0.86316	0.627	0.668			-144.2		167.2		53.3		160.66		133.61		2		0.37	-0.63	-0.63		-1522.13			111.28			-1023.63			988.97
a6	.180.180	5			3	1	0.80804	0.46	0.538			-144.8		137.1		34.5		135.05		112.57		2		1.03	-0.32	-0.42		-1756.54			288.7			-1107.65			724.84
a6	.300.180	1	4	4			0.85663	0.493	0.457	0.099	0.783	-89.1	16.8	182.5	14.4	112.8	76	89.78	34.24	77.57	25.16		0.75				0.75	-6477.08	3294.26	0.265267	830.72	387.37	0.0340218	-6455.87	3009.21	0.264398	10653.6	7209.05	0.436314
a6	.300.180	1			1	1	0.89397	0.408	0.345			-87.8		173.5		75.1		44.99		44.99		1		-1.36	1.5	-1.06		-12100.7			1140.15			-10002.9			23009.8
a6	.300.180	1			2	1	0.82442	0.797	0.696			-114.3		207.4		6.5		110.1		94.54		2		-0.03	-1.07	-1.07		-3743.3			488.25			-1676.98			4911.65
a6	.300.180	1			3	1	0.86107	0.481	0.483			-66.9		173.7		181.9		70.62		62.33		1		-0.74	3.98	-1.05		-4773.28			1286.94			-6924.52			7770.91
a6	.300.180	1			4	1	0.84705	0.289	0.306			-87.3		175.2		187.7		133.4		108.41		2		1.02	14.89	-0.45		-5291.01			407.56			-7219.09			6921.93
a7	.060.180	1	2	2			0.89744	0.549	0.556	0.239	0.942	53.9	12.9	183.4	20.2	142.8	37.1	88.62	24.04	81.01	16.43		0.75				1	-2802.27	1099.55	0.310729	780.33	345.39	0.0865268	-1495.77	848.26	0.165858	3939.99	1131.61	0.436885
a7	.060.180	1			1	1	0.85935	0.549	0.556			66.7		163.2		105.7		112.66		97.45		2		-0.6	-1.11	-1.39		-1702.72			434.94			-647.51			2808.37
a7	.060.180	1			2	1	0.93552	0.549	0.556			41		203.6		179.9		64.59		64.58		1		-0.26	-1.05	-1.08		-3901.82			1125.73			-2344.02			5071.6
a7	.180.060	1	5	6			0.90315	0.318	0.351	0.059	0.374	174.5	5	65.7	17	-40.5	133.7	33.93	9.99	32.9	9.7		0.3333				0.6667	-8109.29	4246.19	0.126754	1651.01	546.83	0.0258065	-22662.8	22709.1	0.354236	31553.5	32516.2	0.493203
a7	.180.060	1			1	1	0.88638	0.399	0.367			178.8		55.5		-75		39.63		39.11		1		-0.03	-0.67	-1.19		-3726.87			2565.95			-2249.78			2966.7
a7	.180.060	1			2	2	0.95761	0.247	0.316			169.6		53.5		-242.4		23.5		22.36		0		-2.7	-0.92	-1.86		-14638.6			1579.51			-52451.9			77136
a7	.180.060	1			5	0												29.72		28.58		1		-2.16	-0.4	-1.8		-12135.9			1306.02			-55105.2			75006.6
a7	.180.060	1			3	1	0.94011	0.208	0.264			174.4		54.5		104.4		25.93		24.72		0		-1.74	3.81	-2.31		-9437.59			1489.69			-18755			26391.7
a7	.180.060	1			4	1	0.84996	0.351	0.373			166.9		82.1		-175.7		53.18		51		1		0.59	0.41	-0.81		-4021.25			2094.83			-2339.96			2224.04
a7	.180.060	1			6	1	0.83104	0.458	0.491			181.6		95.9		60.5		31.65		31.65		1		0.41	-0.48	-0.73		-4695.57			870.04			-5075.11			5595.75
a7	.180.180	4	3	3			0.99969	0.215	0.238	0.057	0.224	-178.3	5.8	-172.9	11	49	14.5	44.05	12.93	40.03	12.66		0.5				1	-6796.21	1107.06	0.355694	907.79	129.7	0.0475112	-5158.99	950.78	0.270007	6243.89	1933.66	0.326788
a7	.180.180	4			4	1	1	0.001	0.001			-171.2		-166.2		66.5		32.7		30.9		1		0.58	-0.61	-0.61		-7139.92			1088.01			-4369.26			5524.75
a7	.180.180	4			3	1	0.84996	0.316	0.409			-185.4		-188.5		49.5		37.31		31.25		1		-0.32	-0.63	-0.78		-7947.15			847.29			-6496.31			8888.34
a7	.180.180	4			5	1	0.84665	0.328	0.304			-178.3		-164.2		31		62.15		57.93		1		0.63	1.55	-0.34		-5301.57			788.08			-4611.41			4318.58
a7	.180.180	7	4	6			0.98563	0.257	0.247	0.086	0.291	188.7	10.2	175.2	1.6	52.7	52.8	24.28	15.4	19.32	17.24		0.1667				0	-13500.1	940.53	0.132015	1883.77	490.48	0.0184211	-27834.5	8672.29	0.272189	59043.4	9508.45	0.577375
a7	.180.180	7			7	1	0.99646	0.253	0.255			177.6		176.8		60.7		45.01		44.22		1		-3.31	2.79	-1.34		-13112.1			1388.13			-41445			67872.7
a7	.180.180	7			1	1	0.83132	0.232	0.239			180.7		171.9		77.1		33.26		22.59		0		-2.65	-1.77	-1.67		-12252.8			1760.93			-19199.6			39390.9
a7	.180.180	7			6	1	0.97518	0.498	0.411			177.4		175.3		-64.3		39.62		39.05		1		-3.43	-1.64	-1.82		-12442.2			1136.14			-38374.4			67499.4
a7	.180.180	7			13	3	0.82233	0.189	0.19			198.4		174.8		81.5		9.21		3.4		0		-4.62	-2.36	-2.36		-14466.9			2306.7			-22804.7			61635.4
a7	.180.180	7			14	0												9.06		3.21		0		-4.33	-2.41	-2.41		-14193.6			2349.33			-22791.3			59064.7
a7	.180.180	7			15	0												9.52		3.47		0		-4.32	-2.36	-2.36		-14532.8			2361.39			-22391.8			58797.2
a7	.180.180	8	2	2			0.93528	0.287	0.375	0.132	0.253	-175.6	9.3	-189.5	21.9	-29.8	8	92.05	3.62	82.42	12.67		0.75				1	-6956.42	2361.36	0.28704	1730.8	516.39	0.0714173	-6935.94	2687.79	0.286195	8611.88	4224.21	0.355348
a7	.180.180	8			8	1	0.90233	0.287	0.375			-166.3		-167.5		-21.8		95.67		95.08		2		0.11	-0.64	-0.85		-4595.06			1214.41			-4248.15			4387.66
a7	.180.180	8			10	1	0.96824	0.287	0.375			-184.9		-211.4		-37.8		88.43		69.75		1		-0.39	-0.18	-1.28		-9317.78			2247.2			-9623.73			12836.1
a7	.180.180	9	4	4			0.97421	0.384	0.398	0.161	0.386	-159.7	10.6	178.8	13.8	-17.6	52.1	148.38	16.42	128.07	7.4		1				1	-1855.01	807.34	0.544371	312.65	126.2	0.0917503	-818.83	271.39	0.240294	421.13	217.16	0.123585
a7	.180.180	9			9	1	0.99533	0.116	0.108			-152		172.7		-79.9		171.38		139.82		2		0.35	-0.6	-0.89		-927.28			213.59			-534.67			166.13
a7	.180.180	9			2	1	0.8147	0.566	0.639			-176.9		173.5		57.8		147.74		122.77		2		0.03	-0.52	-0.54		-2908.03			266.84			-901.35			759.42
a7	.180.180	9			11	1	0.8205	0.35	0.375			-160.1		166.8		-48.8		124.97		120.85		2		-0.21	-0.87	-1.17		-2353.54			528.78			-1225.2			432.9
a7	.180.180	9			12	1	0.88432	0.503	0.47			-149.8		202.2		0.4		149.44		128.85		2		0.62	-0.55	-0.59		-1231.2			241.37			-614.09			326.09
a7	.180.300	1	3	3			0.8685	0.384	0.39	0.15	0.562	-152.4	12.6	-80.6	21.4	-155.4	49.9	114.34	28.15	102.96	24.53		1				0.6667	-4851.52	2094.14	0.164627	466.4	197.36	0.0158264	-8185.45	8425.22	0.277758	15966.3	16817.9	0.541788
a7	.180.300	1			1	1	0.89765	0.411	0.331			-155.1		-67		-84.9		87.42		79.46		2		-1.85	6.98	-1.31		-7603.19			618.76			-20009.1			39534.1
a7	.180.300	1			2	1	0.88179	0.326	0.409			-135.9		-64		-190.3		102.4		92.61		2		1.75	-0.54	-0.73		-4424.05			592.75			-3549.35			6954.16
a7	.180.300	1			3	1	0.82605	0.416	0.43			-166.3		-110.8		-191.2		153.19		136.8		2		1.1	-0.59	-0.59		-2527.33			187.69			-997.89			1410.78
a7	.300.180	1	3	3			0.89422	0.26	0.263	0.06	0.141	-91.9	11.4	180.4	13	-5.9	60.4	66.24	21.54	58.75	17.19		0.6667				0.6667	-10049.1	5725.14	0.197627	1512.05	538.05	0.0297362	-14542.7	10747.5	0.285998	24744.9	21676.3	0.486638
a7	.300.180	1			1	1	0.91018	0.222	0.284			-108		164.7		44.8		74		60.56		1		-3.37	-2.26	-2.26		-17600.1			1035.21			-27920.8			53779.3
a7	.300.180	1			2	1	0.85191	0.33	0.264			-84.4		180		-90.7		87.87		78.84		2		0.05	-0.74	-0.99		-3743.27			1236.93			-1606.15			1710.44
a7	.300.180	1			3	1	0.92057	0.226	0.242			-83.3		196.6		28.3		36.85		36.85		1		-0.35	-1.14	-1.14		-8803.96			2264			-14101			18745
a7	.300.300	1	1	1			1	0	0	0	0	-77.5	0	-67.4	0	-61.4	0	118.6	0	89.81	0		1				1	-3295.3	0	0.0838403	397.63	0	0.0101167	-20369.5	0	0.518248	15242.1	0	0.387795
a7	.300.300	1			1	1	1	0	0			-77.5		-67.4		-61.4		118.6		89.81		2		5.98	1.07	-0.03		-3295.3			397.63			-20369.5			15242.1
a8	.060.060	2	2	2			0.68341	0.286	0.247	0.013	0.592	33.8	0.6	91.6	25.2	54	11.1	141.11	11.89	130.92	6.49		1				0.5	-4756.07	2817.56	0.120393	464.08	195.34	0.0117475	-13557	12474.6	0.343176	20727.5	19658	0.524684
a8	.060.060	2			2	1	0.72171	0.286	0.247			34.3		116.8		42.9		153.01		137.41		2		-1.28	-1.26	-1.26		-7573.63			268.74			-26031.7			40385.4
a8	.060.060	2			4	1	0.64511	0.286	0.247			33.2		66.4		65.1		129.22		124.43		2		1.03	-0.82	-1.02		-1938.51			659.42			-1082.42			1069.49
a8	.060.060	3	5	6			0.82048	0.393	0.325	0.059	0.483	53.1	7.8	88.5	11.5	-257.8	67.2	30.83	30.62	22.33	29.57		0.1667				0.3333	-13232	3830.23	0.127329	2079.32	867.61	0.020009	-34823.9	17272.7	0.335106	53784	26940.2	0.517556
a8	.060.060	3			3	1	0.83646	0.291	0.284			67.8		101.8		-172		18.43		7.68		0		-3.12	1.27	-1.02		-13421.7			1673.76			-46474.3			75214.8
a8	.060.060	3			1	1	0.75398	0.532	0.417			51.6		74		-326.7		24.57		13.61		0		0.98	-1.32	-1.32		-18262.4			2739.88			-16833.7			21983.8
a8	.060.060	3			5	2	0.73019	0.231	0.22			47.7		93.8		-199.9		0.91		0.46		0		-2.91	155.98	-1.8		-15628			3066.95			-51999.9			79617.8
a8	.060.060	3			6	0												1.11		0.68		0		-2.67	804.4	-1.78		-15669.5			2936.61			-53184.4			78012.2
a8	.060.060	3			9	1	0.76796	0.512	0.381			55		77.6		-317.9		87.1		85.52		2		-2.12	32.28	-1.93		-8685.56			1013.81			-31894.9			54455.9
a8	.060.060	3			10	1	0.78296	0.534	0.391			54		81.1		-328		52.89		26.06		0		-1.16	-1.63	-1.46		-7724.63			1044.89			-8556.27			13419.6
a8	.060.060	7	2	2			0.97172	0.346	0.353	0.035	0.676	41	8.9	73.7	9.8	-128.3	16.6	66.74	2.17	66.74	2.17		0.5				1	-9899.45	1443.73	0.564524	1526.53	56.77	0.0870516	-3134.8	682.67	0.178765	2975.14	719.24	0.16966
a8	.060.060	7			7	1	0.97115	0.346	0.353			50		83.5		-111.7		68.92		68.92		1		1.5	-0.68	-0.68		-8455.71			1469.76			-3817.47			3694.37
a8	.060.060	7			8	1	0.97229	0.346	0.353			32.1		63.9		-144.9		64.57		64.57		1		1.42	-1.03	-1.03		-11343.2			1583.29			-2452.13			2255.9
a8	.060.180	21	12	12			0.89469	0.516	0.615	0.082	0.818	68.2	17	-180.6	23.1	-31.1	94.3	79.48	15.98	71.34	18.58		0.75				0.9167	-4702.66	1495.61	0.290471	824.01	274.04	0.0508969	-4016.29	2573.21	0.248076	6646.82	5558.33	0.410557
a8	.060.180	21			21	1	0.93944	0.321	0.353			48.8		-152.1		-71.8		96.23		90.19		2		0.98	-0.83	-1.11		-3093.16			803.42			-3725.96			6021.37
a8	.060.180	21			2	1	0.82223	0.538	0.587			67.4		-196.6		17.4		104.82		97.35		2		0.1	-0.51	-0.99		-3359.73			681.14			-994.81			738.76
a8	.060.180	21			3	1	0.81851	0.474	0.549			62.7		-192.5		39.8		99.05		92.16		2		0.17	-0.53	-0.94		-5066.03			659.52			-1784.41			2035.12
a8	.060.180	21			4	1	0.77682	0.63	0.875			94.6		-159.1		-7.5		84.81		83.83		2		-0.28	-0.53	-0.94		-5238.24			1181.27			-5353.78			6691.82
a8	.060.180	21			5	1	0.80004	0.574	0.647			67.3		-183.9		59.3		87.18		85.22		2		-0.37	-1	-1.38		-3472.25			1298.82			-646.37			738.74
a8	.060.180	21			17	1	0.87281	0.42	0.419			52.2		-156.4		-171		83.2		76.21		2		-0.3	-0.98	-0.98		-3727.05			583.75			-5432.23			7418.4
a8	.060.180	21			22	1	0.79616	0.535	0.621			74.9		-178.8		63.6		60.46		31.98		1		1.04	0.63	-0.26		-7792.66			914.6			-5450.61			7431.86
a8	.060.180	21			24	1	0.81044	0.471	0.85			107.4		-139.9		-178.5		70.13		60.85		1		-2.29	1480.73	-1.36		-4106.11			401.3			-5186.63			21288.2
a8	.060.180	21			27	1	0.85996	0.709	0.786			58.1		-223.3		-186.6		85.88		65.41		1		1.82	-0.73	-0.73		-6635			692.99			-8130.18			9542.78
a8	.060.180	21			55	1	0.79892	0.554	0.599			55.8		-198.9		37.9		53.09		52.01		1		-0.04	-0.42	-0.93		-4474.52			1238.86			-950.45			1441.1
a8	.060.180	21			66	1	0.79868	0.636	0.742			75.7		-188.4		67.4		61.33		59.54		1		-0.9	0.68	-1.38		-6447.04			863.06			-8204.14			11622.5
a8	.060.180	21			72	1	0.85598	0.331	0.35			54.2		-196.8		-43.4		67.58		61.36		1		-0.25	-0.92	-1.23		-3020.18			569.41			-2335.97			4791.23
a8	.060.180	30	6	7			0.95261	0.207	0.218	0.068	0.286	64.1	7.8	174.5	10.5	47.1	30	45.72	12.27	43.05	9.42		0.5				0.8571	-5754.22	1381.2	0.328515	1603.91	300.8	0.0915691	-4642.9	2184.24	0.265068	5514.82	4070.29	0.314847
a8	.060.180	30			30	1	0.97547	0.056	0.1			65.1		178.3		46.1		29.38		28.44		1		-0.27	-0.98	-1.34		-5509.07			1402.78			-2792.49			4191.17
a8	.060.180	30			33	2	0.89268	0.171	0.155			58.3		167.4		88.1		48.46		48.46		1		0.5	-0.79	-1.13		-6260.04			2034.81			-3048.24			1143.26
a8	.060.180	30			34	0												46.22		46.22		1		0.38	-0.68	-1.07		-5585.46			1891.66			-3187.7			924.57
a8	.060.180	30			41	1	0.83017	0.313	0.34			79.6		178.3		-13.2		55.38		55.38		1		-1.64	-0.94	-1.57		-6859.25			1122.55			-4333.11			10412
a8	.060.180	30			43	1	0.85471	0.463	0.398			67.1		196		68.4		66.29		48.58		1		-1.01	-0.82	-1.06		-4380.11			1379.89			-8345.6			9227.33
a8	.060.180	30			65	1	0.82785	0.196	0.229			62.5		172.3		34.8		29.53		29.53		1		0.03	-0.64	-1.13		-3619.7			1586.31			-3119.54			2177.24
a8	.060.180	30			77	1	0.92087	0.196	0.218			63.4		161.2		40.6		44.77		44.77		1		2.03	-0.41	-1.31		-8065.94			1809.39			-7673.6			10528.1
a8	.060.180	38	8	9			0.93844	0.305	0.344	0.056	0.25	60.7	10.2	-182.4	9.9	47.3	68.1	79.51	23.27	62.52	19.38		0.6667				1	-5399.46	1996.31	0.355776	1418.45	568.12	0.0934631	-3734.53	1970.93	0.246072	4624.14	2386.44	0.304689
a8	.060.180	38			38	1	0.97358	0.154	0.222			66.3		-178.5		61.2		86.46		67.03		1		-1.59	-1.64	-1.97		-4330.52			1309.35			-2600.37			6616.22
a8	.060.180	38			1	1	0.86447	0.293	0.418			80.4		-183.7		51		84.01		78.55		2		0.93	-0.43	-0.8		-4949.91			1327.82			-4405.42			1866.1
a8	.060.180	38			11	1	0.86577	0.503	0.497			57.5		-176.5		-64.2		92.89		80.35		2		1.11	-0.27	-0.27		-4427.38			836.57			-6184.77			2499.62
a8	.060.180	38			16	1	0.8169	0.223	0.237			55.7		-178.2		79.4		27.83		27.1		0		0.25	-0.59	-0.9		-9843.27			2566.56			-1599.28			3039.88
a8	.060.180	38			51	1	0.82797	0.488	0.459			71.9		-191.7		-21.1		67.42		41.89		1		-0.26	-0.77	-1.24		-6823.17			2183.73			-2220.21			4971.39
a8	.060.180	38			61	1	0.87646	0.276	0.293			53		-166.8		70.8		97.87		82.62		2		-1.44	-1.3	-1.57		-3534.75			705.98			-3258.9			6114.73
a8	.060.180	38			78	2	0.91471	0.173	0.252			48.3		-195.7		139.5		71.5		51.12		1		-0.83	-1.05	-1.05		-5846.26			1380.8			-6164.86			7560.58
a8	.060.180	38			79	0												71.48		50.72		1		-0.8	-0.95	-0.95		-6181.72			1401.47			-6252.43			7764.27
a8	.060.180	38			84	1	0.82509	0.456	0.467			63.9		-173.3		-29.9		116.15		83.32		2		-0.18	-0.68	-0.68		-2658.17			1053.73			-924.57			1184.43
a8	.060.180	44	5	8			0.98394	0.322	0.251	0.031	0.251	58	5.2	-180.7	12.6	111	116.1	20.91	28.54	19.73	26.93		0.125				0.125	-21836.4	3885.66	0.147403	2833.18	737.05	0.019125	-46436.8	9664.5	0.313465	77034	24414.3	0.520007
a8	.060.180	44			44	4	0.99648	0.308	0.212			61.6		-179.4		95.9		5.8		5.8		0		-4.92	0.28	0.28		-23638.5			3483.58			-46036.8			86616.2
a8	.060.180	44			45	0												5.24		5.24		0		-5.72	7.58	7.58		-24847.7			3672.05			-58537	1		5702.78
a8	.060.180	44			46	0												5.18		5.18		0		-4.99	125.08	-2.31		-24129.8			3572.39			-53016.5			93889.4
a8	.060.180	44			47	0												8.65		8.65		0		-4.64	2.05	2.05		-24160.3			3330.7			-45763.3			84225.2
a8	.060.180	44			7	1	0.94918	0.252	0.194			54.1		-177.8		-21.7		18.84		18.84		0		-5.13	10.17	10.17		-21680.6			2449.44			-58632.9	1		2309.62
a8	.060.180	44			13	1	0.88074	0.339	0.242			54.5		-173.1		225.1		10.46		6.59		0		-1.6	0.44	0.44		-25156.2			2411.47			-44417.4			62113
a8	.060.180	44			48	1	0.86407	0.33	0.311			67.3		-168.7		52		95.22		89.64		2		-2.07	6.07	-1.71		-13608.9			1515.23			-29534.2			43731.4
a8	.060.180	44			50	1	0.88764	0.504	0.394			56.8		-212.1		237.1		17.89		17.89		0		0.56	-0.44	-0.44		-17469			2230.57			-35556.6			37684.4
a8	.060.180	49	6	6			0.93734	0.543	0.561	0.19	0.831	62.5	13.1	-180.2	11.4	-48.8	97	109.04	22.55	97.97	18.53		0.9167				1	-3239.27	1492.34	0.494747	687.41	291.69	0.104991	-1407.89	440.57	0.215033	1212.75	543.8	0.185228
a8	.060.180	49			49	1	0.9837	0.158	0.18			69.2		-170.1		-43.2		121.85		103.91		2		0.07	-0.64	-0.64		-2505.61			458.13			-1507.36			1078.32
a8	.060.180	49			20	1	0.79461	0.697	0.696			43.7		-166.5		61.9		118.88		116.71		2		0.94	-0.03	-0.32		-2417.72			797.11			-1741.23			633.49
a8	.060.180	49			25	1	0.85134	0.401	0.449			64.2		-185.3		51.1		125.14		110.12		2		-0.08	-0.7	-1.08		-3967.28			303.75			-1660.64			1664
a8	.060.180	49			52	1	0.79794	0.559	0.56			69.9		-199.6		-187.6		117.46		94.07		2		0.23	-0.87	-0.91		-2168.55			518.69			-935.54			1844.19
a8	.060.180	49			58	1	0.78442	0.609	0.658			80.7		-186.8		-10.5		59.49		59.49		1		0.28	-0.64	-1.11		-6270.51			1172.51			-1907.03			1640.74
a8	.060.180	49			75	1	0.8441	0.833	0.822			47.1		-173.2		-164.6		111.41		103.53		2		0.67	-0.73	-0.73		-2105.95			874.28			-695.52			415.77
a8	.060.180	64	10	10			0.96597	0.34	0.372	0.057	0.338	61.2	7.1	177	7.6	-15.5	77.6	62.4	26.6	59.13	24.92		0.6				0.8	-6402.83	1995.52	0.303614	1751.06	332.46	0.0830331	-4534.4	3160.23	0.215016	8400.4	8341.74	0.398337
a8	.060.180	64			64	1	0.9675	0.095	0.126			61.5		177.1		-56.7		68.72		68.72		1		0.01	-0.7	-0.7		-7507.75			1903.69			-3348.04			3093.26
a8	.060.180	64			36	1	0.83	0.235	0.303			71.9		169.9		-52.1		98.93		89.44		2		-0.16	-0.87	-1.3		-4103.91			1617.91			-548.27			627.78
a8	.060.180	64			37	1	0.83683	0.615	0.628			74.3		187.3		100.3		89.64		82.25		2		-0.12	-1.01	-1.36		-4299.55			1963.03			-884.55			778.5
a8	.060.180	64			39	1	0.84715	0.548	0.58			54.6		187.1		44.8		57.19		57.19		1		-2.44	-0.91	-1.17		-6699			1256.82			-9257.7			24342.4
a8	.060.180	64			40	1	0.8552	0.515	0.507			65.1		172.1		-167.8		42.24		42.24		1		-0.31	-1.36	-1.36		-4215.29			1166.31			-3639.16			6038.52
a8	.060.180	64			63	1	0.88693	0.49	0.647			53.3		164.4		76.9		84.88		83.59		2		0.6	-0.2	-0.61		-4458.33			1450.91			-1319.1			1305.18
a8	.060.180	64			70	1	0.84839	0.24	0.235			58.2		170.7		-80.6		60.01		48.56		1		-0.41	-0.72	-0.72		-6832.88			2133.12			-5798.65			5554.74
a8	.060.180	64			71	1	0.87831	0.201	0.233			61.7		186.8		-22.5		53.52		50.52		1		-1.86	-1.6	-2.04		-9628.98			2038.27			-9233.85			16618.2
a8	.060.180	64			73	1	0.96997	0.081	0.126			58.7		178.6		-40.4		68.82		68.82		1		-1.13	24.62	-1.3		-6799.77			1998.52			-3466.65			4937.21
a8	.060.180	64			74	1	0.94266	0.375	0.333			52.6		176.3		43		0		0		0		-1.76	5.22	-1.38		-9482.86			1982.03			-7848.05			20708.2
a8	.060.180	67	10	10			0.93767	0.315	0.271	0.065	0.268	67.8	9.6	173	10.4	254.3	89.7	53.99	29.84	48.56	28.52		0.4				0	-12503.2	1782.96	0.140498	1486.02	569.71	0.0166983	-26086.2	15099.2	0.293128	48917	17720.8	0.549676
a8	.060.180	67			67	1	0.95306	0.315	0.24			61.8		160.1		161.4		68.27		67.77		1		-3.33	-1.4	-1.79		-15100			914.24			-39221.4			68912.9
a8	.060.180	67			15	1	0.8718	0.355	0.324			71.9		191.6		322.3		27.65		27.65		0		-2.66	-0.78	-1.44		-10136.3			1681.31			-7775.82			26803.4
a8	.060.180	67			23	1	0.91866	0.286	0.241			67.9		168.1		292		101.3		97.24		2		-3.38	3.51	3.51		-12423			616.69			-54832.4			83334.1
a8	.060.180	67			28	1	0.94946	0.341	0.275			66.9		181.9		301.8		60.63		53.6		1		-2.54	-0.29	-1.62		-13155.4			1680.85			-26217.7			47172.3
a8	.060.180	67			31	1	0.87418	0.388	0.44			90.5		183.3		295.4		32.15		23.98		0		-2.75	3.55	-0.48		-13608			2397.23			-9651.84			30328.3
a8	.060.180	67			56	1	0.88695	0.295	0.257			75.4		168.6		286.5		17.31		14.5		0		-2.97	-0.61	-0.61		-14982.1			2219.94			-22113.6			48494.7
a8	.060.180	67			57	1	0.85713	0.279	0.228			64.3		158.7		262.7		29.5		29.5		1		-3.29	-1.73	-1.85		-10477.2			1028.85			-18375.4			45392.6
a8	.060.180	67			59	1	0.87008	0.359	0.3			52.4		164		17.4		100.41		90.14		2		-2.06	-0.63	-0.63		-12601.6			1010.06			-31737.1			48400.4
a8	.060.180	67			60	1	0.90749	0.279	0.221			64.8		180.2		304.9		75.13		62.43		1		-2.86	48.29	-2.04		-9772.33			1320.14			-42315.8			63568
a8	.060.180	67			68	1	0.85811	0.257	0.185			61.8		173.2		298.8		27.55		18.81		0		-2.28	-1.14	-1.14		-12776.4			1990.88			-8620.56			26763.5
a8	.060.180	80	11	12			0.92743	0.438	0.44	0.074	0.567	69.8	25.8	182.5	20.8	16.1	92.3	57.08	31	44.76	25		0.4167				0.25	-11027.4	3190.31	0.162064	1545.9	590.67	0.0227193	-19941.4	13100.6	0.293069	35528.7	20954.7	0.522147
a8	.060.180	80			80	1	0.93359	0.293	0.308			56.8		167.3		7.4		44.89		34.81		1		-1.66	-1.15	-1.34		-9116.23			1746.78			-6770.1			22355.6
a8	.060.180	80			6	1	0.88543	0.495	0.65			115.6		225.6		127.8		75.76		59.43		1		4.77	0.04	0.1		-7862.04			1131.11			-33028.8			28318.7
a8	.060.180	80			8	1	0.88467	0.583	0.609			109.6		168.7		22.1		72.51		54.92		1		-2.92	-1.43	-1.69		-12903.2			1071.55			-13862.1			37688.2
a8	.060.180	80			9	1	0.89262	0.34	0.407			100.4		181.4		-79.6		92.43		69.15		1		-1.64	-1.14	-1.14		-8756			1015.81			-15768.1			31266.3
a8	.060.180	80			12	1	0.89067	0.317	0.286			62.1		178.4		-88.3		67.05		53.03		1		-3.51	-1.22	-1.22		-15673.7			1205.93			-43394.2			75633.7
a8	.060.180	80			14	2	0.94943	0.274	0.213			75.2		175.9		-40.3		8.09		6.67		0		-4.62	-0.43	-0.43		-12028			2013.51			-10821.3			44647.4
a8	.060.180	80			35	0												17.66		15.77		0		-2.87	8.95	-0.77		-10649.7			1763.82			-9564.79			34352.6
a8	.060.180	80			19	1	0.9669	0.303	0.319			55.7		174.3		-54.8		74.4		67.21		1		-3.49	-0.4	-0.4		-17875.7			2011.46			-46304			74294.7
a8	.060.180	80			32	1	0.83156	1.166	1.065			23.6		225.6		-102.9		0.42		0.42		0		5.14	1.5	1.5		-12571.3			2595			-15744.2			10309.5
a8	.060.180	80			54	1	0.88329	0.382	0.296			72.9		193.4		77.4		75.17		60.62		1		0.65	-0.57	-0.94		-8202.83			1394.97			-16092.7			14735.7
a8	.060.180	80			69	1	0.81574	0.322	0.416			46.9		163.3		-1.7		97.69		80.77		2		-2.92	3.71	3.71		-9989.19			398.78			-21746.7			43531.8
a8	.060.180	80			76	1	0.87022	0.407	0.396			56.2		170.2		161.5		58.88		34.32		1		-1.16	-1.08	-1.08		-6701.2			2202.08			-6200.14			9209.75
a8	.060.180	82	10	10			0.95597	0.359	0.297	0.073	0.382	65	7.2	177.1	14.1	179	121.5	58.65	20.85	54.97	18.36		0.7				0.3	-7826.37	2651.05	0.16077	1272.26	269.18	0.0261349	-14862.1	11569.7	0.305299	24719.7	15697.4	0.507796
a8	.060.180	82			82	1	0.96555	0.353	0.298			61.8		163.8		129.5		40.54		40.54		1		-1.76	-1.51	-1.8		-5972.11			1564.93			-3384.64			8621
a8	.060.180	82			10	1	0.87626	0.452	0.385			52.9		178.8		285		89.24		78.86		2		0.52	0.74	0.74		-8674.12			1284.53			-29081.8			27066.2
a8	.060.180	82			18	1	0.91679	0.356	0.288			56.5		183.4		306.6		78.73		73.3		2		-2.06	-0.88	-1.13		-7943.65			966.74			-34030.1			51133.8
a8	.060.180	82			26	1	0.85054	0.339	0.244			64.2		181.9		300.8		79.62		77.69		2		-0.49	-0.93	-1.13		-4520.5			774.62			-9791.21			16257.1
a8	.060.180	82			29	1	0.90922	0.382	0.293			59.6		181		170.5		33.15		32.12		1		-0.89	-1.3	-1.37		-13261.4			1561.67			-11137.5			16459.6
a8	.060.180	82			42	1	0.84443	0.432	0.4			68.8		208.8		-19.4		41.01		41.01		1		-3.45	-0.18	-0.18		-8544.8			1060.03			-28563.9			54078.7
a8	.060.180	82			53	1	0.97478	0.362	0.31			76		180.9		306.8		86.25		76.76		2		-1.24	0.21	0.21		-11280.1			1223.33			-21244.9			32736.9
a8	.060.180	82			62	1	0.88686	0.401	0.349			64.4		152.8		242.3		43.5		34.99		1		-0.87	-0.7	-0.7		-5829.4			1635.41			-4550.41			12995.4
a8	.060.180	82			81	1	0.94089	0.245	0.192			71.8		168.8		57		51.02		51.02		1		-1.99	-1.46	-1.91		-4819.3			1205.22			-2745.92			8220.16
a8	.060.180	82			83	1	0.95794	0.275	0.216			73.7		170.7		11.2		43.45		43.45		1		-2	-1.07	-1.56		-7418.31			1446.08			-4090.56			19628.2
a8	.060.300	1	4	4			0.8876	0.46	0.538	0.091	0.751	76.1	22.3	-94.3	14	-100.6	66.7	49.62	41.68	47.85	39.59		0.5				0.75	-9068.4	3063.27	0.152618	1716.31	712.52	0.0288849	-18843.8	18469.2	0.317135	29790.4	31137.1	0.501362
a8	.060.300	1			1	1	0.85607	0.308	0.386			74.9		-112.2		-80.5		100.22		93.12		2		-0.55	-1.03	-1.03		-5996.11			1126.2			-2727.13			4853.18
a8	.060.300	1			2	1	0.94696	0.339	0.391			62.4		-75		-55.6		18.11		18.1		0		-4.25	23.88	-0.66		-13531.8			2517.47			-46540.4			78871.1
a8	.060.300	1			3	1	0.81211	0.617	0.737			112.6		-101.7		-51.8		80.16		80.16		2		0.48	-0.99	-1.01		-6474.69			897.22			-1423.04			1047.65
a8	.060.300	1			4	1	0.93525	0.575	0.639			54.4		-88.3		-214.5		0		0		0		2.26	-2.35	-2.35		-10271			2324.37			-24684.6			34389.6
a8	.180.060	5	7	8			0.98334	0.384	0.405	0.097	0.585	-181.9	12.3	67.5	9	-14.7	56.8	69.19	19.24	64.58	16.25		0.625				0.875	-3670.64	1027.01	0.193542	1367.46	182.25	0.0721021	-6186.89	6428.03	0.326216	7740.61	8957.43	0.408139
a8	.180.060	5			5	1	0.99715	0.351	0.405			-169.3		65.7		-71.2		74.29		70.61		2		-0.3	-0.85	-1.44		-2457.67			1484.19			-2536.8			3086.03
a8	.180.060	5			6	1	0.90398	0.253	0.296			-175.1		76.1		-21.8		78.04		73.57		2		-1.21	-0.86	-1.11		-4922.08			1272.7			-22242			30443.7
a8	.180.060	5			7	1	0.97066	0.279	0.238			-180.6		70.6		-3.2		71.39		65.93		1		0.22	-0.69	-1.24		-2133.73			1441.85			-2863.56			2109.49
a8	.180.060	5			23	2	0.85873	0.333	0.387			-200.3		77.6		-39.7		72.31		67.31		1		-0.2	-0.88	-1.38		-3889.24			1500.18			-2804.93			3686.13
a8	.180.060	5			24	0												72.22		67.24		1		-0.2	-0.89	-1.39		-3884.17			1486.78			-2790.94			3666.23
a8	.180.060	5			53	1	0.861	0.542	0.546			-188.9		64.4		44.3		98.18		84.96		2		-0.14	-0.79	-1.31		-2819.6			955.85			-2401.09			2303.77
a8	.180.060	5			57	1	0.84391	0.611	0.622			-168.6		53.2		98.5		61.93		61.93		1		-0.9	401.58	-1.24		-4191.91			1268.13			-9166.26			10530.6
a8	.180.060	5			60	1	0.84186	0.375	0.363			-171.7		55.5		-84.7		25.13		25.13		0		-0.65	-0.94	-1.45		-5066.73			1530.02			-4689.47			6098.85
a8	.180.060	14	7	11			0.98806	0.295	0.216	0.035	0.255	-169.4	5.6	59.6	2.2	-0.8	78.7	24.17	13.71	18.18	15.73		0.0909				0.2727	-14935	4244.34	0.183808	2194.06	291.93	0.0270027	-22723.8	14067	0.279666	41400.5	27262.1	0.509523
a8	.180.060	14			14	1	0.99951	0.234	0.171			-164.9		60.2		71.2		27.23		21.25		0		-2.13	21.9	-1.63		-17153.6			1900.12			-37113			54515.5
a8	.180.060	14			10	3	0.9529	0.228	0.167			-165.5		60.2		68.8		25.25		19.12		0		-0.7	-0.71	-1.55		-14394.7			1982.05			-7806.54			11155.1
a8	.180.060	14			12	0												24.04		17.82		0		-0.85	-0.61	-1.65		-10190.1			1934.17			-5284.01			8702.03
a8	.180.060	14			16	0												24.45		18.12		0		-0.18	-0.29	-0.65		-14668.4			2124.58			-7090			8428.13
a8	.180.060	14			11	3	0.90072	0.366	0.264			-176.4		58.6		-88.5		7.89		0.79		0		-4.42	35.39	33.06		-21480.8			2558.13			-39808.4			78219.3
a8	.180.060	14			13	0												9.46		2.39		0		-4.34	5.44	0.73		-18510.7			2590.87			-31808.9			68718.6
a8	.180.060	14			15	0												9.32		2.36		0		-4.28	1023.4	308.88		-19498.7			2603.01			-35230.8			71828.2
a8	.180.060	14			17	1	0.88931	0.365	0.268			-175.9		57.2		-84.5		14.11		3.9		0		-4.09	47.17	-1.88		-16219			2403.38			-22094.5			55775.4
a8	.180.060	14			18	1	0.97718	0.241	0.183			-164.7		59.6		70.7		25.81		19.84		0		-1.18	0.9	-0.67		-13686.1			2237.6			-14261.3			16585.4
a8	.180.060	14			54	1	0.90654	0.347	0.245			-172.1		55.8		-86.8		50.23		50.23		1		-2.89	-0.49	-2.14		-12837.4			2071.07			-41873.1			63990.2
a8	.180.060	14			59	1	0.87231	0.281	0.221			-160.6		65.1		76.2		48.09		44.18		1		-1.48	-0.99	-0.99		-5645.68			1729.7			-7591.38			17487.8
a8	.180.060	26	5	6			0.95755	0.298	0.421	0.078	0.199	-175.2	3.2	80.5	7.8	-15.7	73.9	61.65	9.45	56.63	8.64		0.5				0.3333	-7956.44	3028.41	0.127149	2097.2	507.4	0.0335145	-20992.4	14638.4	0.335472	31529.8	23209.4	0.503865
a8	.180.060	26			26	1	0.95507	0.277	0.409			-170.1		85.3		-9.2		74.67		67.66		1		-1.03	8.09	-1.45		-7127.73			2805.86			-11248.1			12902.6
a8	.180.060	26			9	2	0.95352	0.262	0.394			-178.9		82.5		4.1		60.5		51.14		1		-3.11	369.31	-1.87		-9816.72			2033.37			-30105.8			54145.5
a8	.180.060	26			21	0												54.1		46.29		1		-2.06	0.14	-1.67		-9908.68			2372.2			-28226.6			44539.8
a8	.180.060	26			25	1	0.91042	0.236	0.376			-174.6		89.4		-15.6		72.86		67.12		1		0.02	-0.63	-1.2		-4025.29			2461.62			-3608.15			2801.27
a8	.180.060	26			30	1	0.89305	0.376	0.503			-173.8		64.9		86.9		59.41		59.41		1		-1.41	-0.36	-1.29		-4482.56			1506.71			-7741.17			11799.7
a8	.180.060	26			42	1	0.91204	0.279	0.413			-179.4		77.4		2.3		48.34		48.17		1		-2.21	0.47	-0.08		-12377.6			1403.41			-45024.8			62990.2
a8	.180.060	28	1	1			1	0	0	0	0	169.2	0	53.2	0	-68.3	0	62.88	0	50.97	0		0.5				1	-6536.29	0	0.559853	2426.55	0	0.207841	-845.79	0	0.0724445	1866.38	0	0.159861
a8	.180.060	28			28	1	1	0	0			169.2		53.2		-68.3		62.88		50.97		1		0.77	0.03	-0.53		-6536.29			2426.55			-845.79			1866.38
a8	.180.060	29	6	6			0.6899	0.511	0.535	0.112	0.848	183.8	17.4	58.8	6.2	9.6	60.8	92.98	15.6	85.16	14.1		0.9167				1	-4243.24	1229.06	0.250513	675.34	218.75	0.0398708	-5476.98	1551.7	0.323351	6542.64	2377.09	0.386265
a8	.180.060	29			29	1	0.69727	0.341	0.413			170.5		47.4		17.9		97.58		78.04		2		0.91	-0.66	-0.66		-5962.46			864.32			-7739.92			10320.1
a8	.180.060	29			1	1	0.66785	0.999	1.036			221.1		66.9		54.1		98.39		92.54		2		0.04	-0.62	-1.16		-2278.27			643.06			-3581.38			2279.55
a8	.180.060	29			4	1	0.69033	0.36	0.376			178.5		59.1		-69.2		94.08		84.71		2		-0.17	-0.31	-0.9		-4507.52			611.25			-3472.24			6808.83
a8	.180.060	29			8	1	0.68851	0.369	0.361			185.4		64.1		70.4		99.53		93.01		2		-0.43	1.34	-1.41		-4660.4			712.21			-5308.14			5793.08
a8	.180.060	29			27	1	0.66627	0.435	0.421			172.2		59.2		-77.1		59.56		59.01		1		0.5	-0.45	-1.1		-5002.1			954.48			-6544.03			6604.17
a8	.180.060	29			39	1	0.74702	0.561	0.6			174.9		56		61.5		108.77		103.66		2		0.01	-0.62	-0.62		-3048.69			266.71			-6216.17			7450.11
a8	.180.060	32	4	4			0.9951	0.509	0.487	0.136	0.785	-155.5	19.6	98.8	13.5	-9.5	63.8	63.33	18.1	53.65	18.36		0.625				0.5	-5337.54	2028.58	0.200015	1427.6	184.59	0.0534968	-7762.93	5684.37	0.290902	12157.6	8514.29	0.455586
a8	.180.060	32			32	1	0.99849	0.018	0.015			-135.1		115.3		-53		48.43		38.73		1		-1.1	0.24	-0.99		-6133.66			1512.88			-9449.99			9755.17
a8	.180.060	32			33	1	0.93435	0.661	0.601			-159.6		94.6		66.9		56.91		48.4		1		-0.24	-0.76	-1.21		-4340.35			1659.93			-3646.09			5554.61
a8	.180.060	32			34	1	0.84356	1.1	1.126			-185.6		79.3		37.5		94.24		84.89		2		-1.76	-1.28	-1.83		-2716.67			1157.87			-1680.5			6659.05
a8	.180.060	32			36	1	0.94736	0.257	0.206			-141.5		106.1		-89.3		53.75		42.57		1		-1.44	-0.64	-0.64		-8159.48			1379.74			-16275.1			26661.7
a8	.180.060	37	4	5			0.99283	0.322	0.429	0.09	0.494	168.4	9.3	58	8.7	49	67.4	8.27	7.61	4.48	3.14		0				0.4	-18328.7	6782.53	0.232517	2821.21	523.72	0.0357898	-21912.4	11273.7	0.277981	35764.9	18269	0.453713
a8	.180.060	37			37	1	0.99968	0.203	0.347			150		73.5		49.5		0.29		0.29		0		-0.7	23.98	-1.04		-15004.1			3199.72			-21114.7			22905.3
a8	.180.060	37			3	1	0.84094	0.326	0.475			174.6		46.7		77.3		2.28		2.28		0		0.66	15.61	-1.61		-11843			2867.43			-9238.63			12249.2
a8	.180.060	37			19	1	0.8238	0.685	0.651			170.8		57.8		-80.8		20.2		8.27		0		-2.17	-0.87	-0.87		-11773.4			1799.59			-10198.7			29533.2
a8	.180.060	37			35	2	0.9119	0.201	0.335			173.3		57		96.9		14.07		7.93		0		-2.43	35.05	-0.01		-26590.7			3165.27			-37656.5			58468.2
a8	.180.060	37			38	0												4.51		3.61		0		-2.84	22.76	-0.31		-26432.1			3074.04			-31353.7			55668.5
a8	.180.060	43	6	8			0.99337	0.368	0.301	0.109	0.387	-175.4	5.2	64.3	6	-19.3	75.3	13.87	14.57	8.48	7.62		0				0.125	-14125.3	3585.29	0.130426	2666.01	710.96	0.0246165	-32244.2	8948.6	0.297726	59266.1	24781.4	0.547232
a8	.180.060	43			43	2	0.99698	0.183	0.133			-171.8		71.2		38.6		28.4		15.94		0		-5.09	539.87	-1.62		-14291.6			2497.05			-40915.8			88369.8
a8	.180.060	43			45	0												39.37		20.64		0		-5.5	36.56	-2.43		-13654.9			2233.92			-49590.2			95492.1
a8	.180.060	43			41	1	0.87321	0.407	0.357			-178.4		56.4		86.2		1.81		1.81		0		-2.58	2.74	-1.75		-19427.1			3967.91			-32260.6			56238.6
a8	.180.060	43			44	1	0.98159	0.19	0.147			-172.3		74.5		34.8		27.74		15.8		0		-3.92	14.71	-1.87		-13437.6			2495.25			-26831.9			63929.9
a8	.180.060	43			55	2	0.88233	0.381	0.286			-173.3		56.9		-77.3		10		10		0		-3.65	-2.06	-2.26		-16791			3138.7			-34507.4			64335.7
a8	.180.060	43			56	0												2.37		2.37		0		-3.62	0.42	-1.55		-17159			3056.36			-30315.5			60130.2
a8	.180.060	43			58	1	0.87913	0.744	0.688			-184.4		63.1		-112.8		1.21		1.21		0		2.97	0.43	0.17		-7171.07			2585.11			-19918.9			18396.9
a8	.180.060	43			61	1	0.87632	0.421	0.328			-182		61.7		-87.6		0.07		0.07		0		-1.29	952.36	-1.12		-11070.3			1353.76			-23613.4			27235.9
a8	.180.060	46	4	9			0.99557	0.144	0.147	0.054	0.246	-168.5	1.6	65.4	10.1	38.9	17.6	39.72	9.36	38.77	9.95		0.3889				1	-4487.02	524.41	0.286382	2698.04	563.5	0.172201	-5052.75	2544.25	0.32249	3430.14	1607.64	0.218927
a8	.180.060	46			46	6	0.99979	0.018	0.02			-168.3		63.4		29.3		40.83		40.53		1		0.45	0.54	-1.19		-4264.81			3003.49			-3920.73			2453.66
a8	.180.060	46			47	0												41.59		41.28		1		0.42	0.27	-1.2		-4206.51			2989.86			-3982.2			2474.75
a8	.180.060	46			48	0												40.82		40.57		1		0.46	0.48	-1.18		-4258.69			3000.84			-3933.29			2419.74
a8	.180.060	46			49	0												41.21		40.92		1		0.43	0.27	-1.19		-4242.77			3011.87			-3977.27			2483.01
a8	.180.060	46			50	0												40.61		40.29		1		0.46	0.65	-1.17		-4273.85			2995.58			-4042.63			2541.14
a8	.180.060	46			51	0												40.82		40.5		1		0.46	0.73	-1.18		-4254.06			3002.4			-3973.23			2509.6
a8	.180.060	46			20	1	0.85285	0.478	0.54			-167.2		52.5		70.8		58.8		58.24		1		-0.86	7.64	-1.44		-4544.42			1742.57			-4146.6			5219.63
a8	.180.060	46			22	1	0.84735	0.575	0.499			-167.7		92.1		72.5		31.9		25.7		0		0.89	0.29	0.29		-5944.24			1551.98			-12146.8			7254.94
a8	.180.060	46			31	1	0.89426	0.141	0.168			-172.7		61.7		32.7		20.91		20.91		0		0.79	-0.51	-1.03		-4393.82			2983.77			-5352.04			3514.81
a8	.180.060	52	3	3			0.97218	0.364	0.364	0.055	0.262	-144.5	5.3	67.7	3	4.6	74.2	34.43	13.83	33.54	14.49		0.1667				1	-6901.91	880.07	0.276308	1658.84	848.68	0.0664091	-7564.76	4135.13	0.302844	8853.58	4763.92	0.35444
a8	.180.060	52			52	1	0.9963	0.109	0.12			-141.9		64.1		-100.2		24.83		22.17		0		0.41	-0.76	-1.31		-6496.31			2421.68			-5327.36			8761.94
a8	.180.060	52			2	1	0.80264	0.44	0.374			-139.7		67.7		52.8		53.99		53.99		1		-0.62	658.44	-0.62		-8123.73			474.96			-13362.6			14733.5
a8	.180.060	52			40	1	0.85634	0.544	0.598			-151.9		71.3		61.3		24.46		24.46		0		0.08	-0.82	-0.82		-6085.7			2079.87			-4004.3			3065.36
a8	.180.180	9	17	22			0.90977	0.397	0.431	0.1	0.377	180.5	12.3	180.3	11.7	-36.5	98.6	76.78	20.12	68.68	16.18		0.7045				1	-3887.14	950.14	0.405036	1075.56	370.02	0.112072	-2070.75	1960.98	0.21577	2563.58	2032.33	0.267122
a8	.180.180	9			9	2	0.95917	0.356	0.437			160.1		165.9		-24.4		49.1		48.46		1		-0.28	-0.92	-1.25		-4246.52			1133.47			-2223			3441.33
a8	.180.180	9			10	0												49.66		49.12		1		-0.13	-0.84	-1.16		-4196.32			1068.27			-2223.47			3355.56
a8	.180.180	9			13	1	0.81956	0.338	0.35			182.6		181		28.4		79.83		63.14		1		0.36	-0.85	-0.93		-4482.41			1993.67			-851.23			958.11
a8	.180.180	9			22	1	0.87816	0.299	0.271			179.9		175.7		-75.9		83.66		69.54		1		-0.03	-0.85	-1.13		-3448.74			761.95			-2346.57			1861.79
a8	.180.180	9			23	1	0.88782	0.268	0.241			173.6		184.1		-64.6		73.68		61.34		1		0.01	-0.76	-1.04		-3682.22			692.27			-2289.76			2265.81
a8	.180.180	9			38	1	0.81474	0.352	0.432			197.1		188.5		-51.2		89.23		87.01		2		0.48	-0.51	-0.77		-3162.16			731.81			-2898.37			1574.88
a8	.180.180	9			69	1	0.85882	0.391	0.439			188.3		177.6		68.1		70.56		63.68		1		-0.05	-1.2	-1.2		-3544.39			923.64			-1645.62			3015.48
a8	.180.180	9			70	1	0.87471	0.382	0.452			190.5		198.5		68.3		72.35		64.85		1		0.48	-0.9	-0.9		-3150.1			965.67			-1589.32			1080.92
a8	.180.180	9			71	2	0.827	0.419	0.423			181.3		168.6		64.5		58.9		54.15		1		-0.31	-1.3	-1.3		-5909.28			1047.03			-2267.76			5413.42
a8	.180.180	9			72	0												60.16		55.18		1		-0.54	-1.39	-1.39		-5352.84			1056.69			-1984.54			5877.44
a8	.180.180	9			104	1	0.8249	0.292	0.329			163.7		171.3		-142.2		42.55		42.55		1		-0.32	-0.84	-0.84		-4707.92			1777.68			-1675.59			1974.49
a8	.180.180	9			114	1	0.8209	0.763	0.768			207.4		159.3		-181.1		107.42		105.11		2		-0.65	-0.91	-0.91		-3266.38			1242.73			-960.2			3309.79
a8	.180.180	9			134	1	0.80711	0.723	0.768			189		177.9		78.4		118.12		93.42		2		-0.44	-0.78	-0.8		-2303.41			559.74			-10097.2			8745.34
a8	.180.180	9			177	1	0.86696	0.349	0.387			175.8		168.6		-193.9		114.93		91.75		2		0.37	-0.63	-0.63		-2453.91			582.64			-1523.89			1496.77
a8	.180.180	9			185	1	0.82429	0.479	0.489			156		193.6		41.2		99.75		87.48		2		0.23	-0.8	-0.89		-4064.23			1577.75			-734.35			525.07
a8	.180.180	9			192	1	0.81402	0.618	0.701			194.7		176.1		74.5		55.58		49.15		1		0.21	-1.05	-1.05		-4573.04			1083.38			-4374.76			4995.21
a8	.180.180	9			208	1	0.82161	0.399	0.407			176.1		178.4		58.5		65.05		63.41		1		0.09	-1.11	-1.11		-5114.37			1701.47			-1270.53			1271.51
a8	.180.180	9			219	1	0.85226	0.532	0.54			178		209.2		36.5		88.66		62.2		1		0.41	-0.66	-0.66		-5232.2			1066.6			-1950.96			1556.18
a8	.180.180	9			225	4	0.83414	0.251	0.294			183.7		188.4		-159.3		77.45		74.86		2		0.02	-0.83	-0.83		-3091.89			922.99			-648.39			888.17
a8	.180.180	9			226	0												77.5		74.89		2		0	-0.83	-0.83		-3090.43			922.77			-647.06			886.71
a8	.180.180	9			227	0												77.5		74.89		2		0	-0.83	-0.83		-3091.97			925.3			-646.28			885.69
a8	.180.180	9			228	0												77.43		74.83		2		-0.15	-0.56	-0.56		-3352.3			924.87			-707.73			1019.12
a8	.180.180	11	15	15			0.89947	0.469	0.517	0.15	0.63	-175.3	14.1	-185.6	20.9	39.9	89.6	89.53	11.11	81.88	10.53		0.9333				0.8667	-3738.25	714.87	0.305399	948.21	302.36	0.0774647	-2618.37	1295.58	0.21391	4935.72	3542.27	0.403227
a8	.180.180	11			11	1	0.90709	0.31	0.292			-176.7		-179.2		74.6		99.08		89.13		2		-0.77	-1.27	-1.27		-3353.32			969.92			-1109.49			5139.69
a8	.180.180	11			12	1	0.82313	0.943	0.978			-150.8		-229.1		51.8		90.64		87.52		2		-0.49	-0.89	-0.89		-3478.9			958.14			-3157.12			4566.68
a8	.180.180	11			42	1	0.84364	0.69	0.865			-203.1		-220.7		67.6		102.07		90.17		2		0.21	-0.37	-0.84		-3513.41			1217.88			-961.25			737.83
a8	.180.180	11			45	1	0.86032	0.607	0.683			-172.3		-213.6		247.7		101.28		94.87		2		-1.25	-0.48	-0.48		-3454.92			542.64			-5126.22			12800.6
a8	.180.180	11			81	1	0.83991	0.461	0.451			-187.6		-162.5		67.4		97.48		89.52		2		-0.57	-1.34	-1.34		-4903.13			704.93			-2967.15			5928.02
a8	.180.180	11			85	1	0.89128	0.345	0.425			-188.6		-185.2		40.7		71.89		61.93		1		-0.32	-1.13	-1.28		-3169.92			1139.18			-4063.85			5898.31
a8	.180.180	11			86	1	0.84891	0.385	0.449			-187.8		-184.1		-70.4		77.5		72.75		2		-1.47	1.21	-1.41		-4534.11			578.74			-3080.75			12885.8
a8	.180.180	11			111	1	0.8427	0.331	0.35			-182.9		-177.5		69.4		80.56		76.02		2		-1.4	-1.52	-1.52		-2577.82			547.97			-2046.14			6327.11
a8	.180.180	11			125	1	0.87756	0.332	0.476			-151.6		-153.8		-36.7		94.03		86.35		2		0.63	-0.72	-0.83		-4739.4			1195.6			-1341.75			1448
a8	.180.180	11			126	1	0.89063	0.359	0.335			-169.3		-197.4		193.6		94.95		87.08		2		-0.48	-0.89	-0.89		-3220.14			855.35			-1189.19			1543.46
a8	.180.180	11			137	1	0.84469	0.507	0.575			-176.1		-180.9		-4.4		94.21		78.55		2		-0.33	-0.49	-0.77		-3536.96			829.42			-3069.64			3650.97
a8	.180.180	11			164	1	0.93161	0.33	0.358			-168.3		-161.2		-55.1		83.44		78.06		2		0.07	-0.74	-1.09		-3913.87			1511.43			-3256.44			3272.66
a8	.180.180	11			167	1	0.83893	0.557	0.589			-183.1		-188.7		-60.8		88.62		87.9		2		-0.01	-0.6	-0.98		-3556.31			1248.98			-1644.43			1530.53
a8	.180.180	11			169	1	0.861	0.463	0.531			-156.6		-171.6		72.3		65.1		57.76		1		-0.6	-1.11	-1.11		-3041.86			1314.5			-1539.56			3605.89
a8	.180.180	11			184	1	0.83501	0.41	0.398			-174.8		-179		-58.5		102.04		90.63		2		0.52	-0.91	-1.13		-5079.64			608.45			-4722.57			4700.2
a8	.180.180	65	16	21			0.96062	0.364	0.378	0.102	0.502	183.8	16.6	-175.3	9.6	-142.8	138.5	71.76	11.65	65.83	11.62		0.619				0.619	-8366.81	3181.94	0.234333	1491.54	453.92	0.0417742	-8509.51	7692.64	0.238329	17337	14000.5	0.485564
a8	.180.180	65			65	1	0.98649	0.543	0.47			177.7		-172.1		-179.4		74.45		66.31		1		-0.74	-0.74	-0.74		-6458.02			1028.16			-5968.27			11546.5
a8	.180.180	65			4	1	0.92029	0.334	0.358			172.9		-170.7		-344		72.93		71.68		2		-1.29	-1.03	-1.38		-6531.42			1652.97			-5777.13			9360.6
a8	.180.180	65			6	5	0.8464	0.187	0.17			195.1		-174.9		-20.3		76.07		68.8		1		-0.67	-1.24	-1.45		-7895.55			1746.22			-2728.57			4855.86
a8	.180.180	65			52	0												75.56		68.4		1		-0.81	-1.25	-1.47		-7831.51			1799.57			-2675.03			5147.84
a8	.180.180	65			148	0												72.47		63.53		1		-0.55	-1.17	-1.53		-7598.5			2091.68			-2673.37			4608.08
a8	.180.180	65			217	0												72.08		65.04		1		-0.89	-1.29	-1.52		-8484.6			2019.57			-3073.26			5624.21
a8	.180.180	65			234	0												73.87		65.57		1		-1.2	-1.44	-1.7		-6992.2			1864.55			-2616.83			6307.31
a8	.180.180	65			19	1	0.91365	0.345	0.44			168.1		-183.2		-318.7		72.08		70.88		2		-1.04	-1.36	-1.59		-5580.94			1895.72			-1825.6			5133
a8	.180.180	65			43	1	0.89003	0.345	0.391			170.8		-174.8		-61.5		72.27		70.85		2		-1.27	-0.89	-1.49		-5872.65			1436.46			-1997.55			4598.08
a8	.180.180	65			49	2	0.86921	0.361	0.341			187.5		-178.9		-44.2		60.48		55.54		1		-1.74	-1.37	-1.37		-13691.6			1544.77			-18570.6			34960.9
a8	.180.180	65			50	0												64.67		59.51		1		-1.26	-1.27	-1.46		-7534.56			1514.79			-8714.41			13147.3
a8	.180.180	65			63	1	0.8808	0.323	0.425			172.2		-192.3		-333.7		77.12		66.62		1		-2.69	-1.58	-1.85		-4439.85			700.79			-15711.2			35875.1
a8	.180.180	65			93	1	0.93261	0.39	0.423			170.6		-170.7		-320.4		67.1		63.68		1		-1.27	-1.27	-1.38		-5696.03			1255.15			-4596.76			8288.46
a8	.180.180	65			96	1	0.89681	0.714	0.669			167		-166.7		-3.2		72.88		66.51		1		-1.75	-1.15	-1.33		-13093.1			1222.31			-22876.2			42297.5
a8	.180.180	65			127	1	0.89632	0.275	0.326			173		-177.4		-6.9		50.07		39.87		1		-2.83	1.06	1.06		-15222.1			1677.87			-5573.04			31542.2
a8	.180.180	65			144	1	0.91405	0.357	0.44			165.5		-178.8		-319.1		72.6		72.39		2		-1.64	-1.44	-1.68		-9845.17			2090.4			-10457.1			15815.5
a8	.180.180	65			155	1	0.87203	0.509	0.567			224.6		-147.4		-299.3		72.95		66.12		1		-0.35	-1	-1		-6730.32			747.04			-11961.2			13620.3
a8	.180.180	65			163	1	0.86269	0.371	0.342			182.6		-176.2		-353.6		114.93		105.56		2		-2	0.09	0.09		-9873.53			811.65			-29481.7			46996.2
a8	.180.180	65			179	1	0.90154	0.606	0.566			164		-168.5		-175.8		58.13		49.54		1		-2.02	-1.13	-1.13		-15101.1			1219.39			-16480.5			34392.5
a8	.180.180	65			191	1	0.90478	0.521	0.47			181.6		-164.9		0.3		65.01		63.87		1		-2.89	27419.5	-1.64		-5437.65			893.05			-2936.64			25137.9
a8	.180.180	65			233	1	0.83351	0.214	0.177			192.1		-187.6		-11.2		69.32		62.2		1		-1.15	-1.47	-1.73		-5792.73			2110.21			-2004.77			4821.41
a8	.180.180	87	5	5			0.91468	0.471	0.532	0.215	0.545	180.2	13.2	-187.9	20.2	-4.6	73.6	126.04	13.49	117.72	10.59		1				1	-2764.35	1981.66	0.297128	287.92	83.05	0.0309472	-2815.73	2860.64	0.30265	3435.58	3639.2	0.369275
a8	.180.180	87			87	1	0.93054	0.157	0.187			173.4		-170.6		-50.5		143.05		130.25		2		0.11	-0.67	-1.01		-1369.94			336.53			-367.2			306.53
a8	.180.180	87			33	1	0.77527	0.535	0.617			176.4		-213.8		16.6		110.13		107.12		2		-0.02	0.03	-0.76		-6637.97			198.62			-7560.46			9142.01
a8	.180.180	87			34	1	0.88568	0.433	0.525			164.5		-208.5		-83.5		131.08		118.8		2		-0.6	-0.59	-1.14		-1984.57			226.92			-4712.47			6355.94
a8	.180.180	87			62	1	0.82768	0.46	0.574			203.8		-183.9		-33.5		135.69		128.17		2		0.2	-0.54	-0.81		-1351.83			251.43			-618.05			352.61
a8	.180.180	87			197	1	0.79034	0.771	0.759			183		-162.7		127.7		110.26		104.27		2		0.14	-0.75	-0.75		-2477.45			426.11			-820.46			1020.79
a8	.180.180	89	14	20			0.96337	0.319	0.252	0.069	0.301	-177.5	6.6	-182.3	8.4	14.8	71.5	24.62	19.83	20.88	19.84		0.175				0.05	-14744.8	3652.76	0.140731	2046.31	355.1	0.0195309	-30939.2	17759.4	0.295298	57042.5	18858.5	0.54444
a8	.180.180	89			89	3	0.98656	0.228	0.156			-175.4		-178.5		77.4		13.99		1		0		-4.19	3142.18	0.23		-15675.2			2471.94			-13437.7			46712.5
a8	.180.180	89			135	0												19.54		1.69		0		-4.06	840.52	-1.39		-14378.2			2353.36			-13378.5			44141.8
a8	.180.180	89			136	0												19.61		1.63		0		-4.53	2174.9	-0.06		-15194.6			2348.86			-14404.9			47600.1
a8	.180.180	89			8	1	0.88041	0.489	0.437			-188.4		-187		-50.3		36.55		25.2		0		-2.64	36.47	-1.73		-11558.4			1651.81			-29725.7			50958.8
a8	.180.180	89			35	1	0.94396	0.251	0.201			-171.7		-180		-38.5		31.37		31.37		1		-3.89	2.59	0.33		-15015			2030.99			-45360.9			78889.3
a8	.180.180	89			36	1	0.94498	0.244	0.191			-172.4		-178.5		-35.2		22.14		22.14		0		-2.76	-0.32	-1.39		-12147.9			2052.69			-19720.1			43039.3
a8	.180.180	89			37	1	0.95435	0.284	0.194			-174.1		-184.5		-49.5		19.26		19.26		0		-3.89	-1.37	-1.37		-16011.7			2118.68			-32561.2			66416.5
a8	.180.180	89			74	1	0.88408	0.438	0.371			-194		-166.2		40.8		0.75		0.39		0		6.45	-0.87	-0.87		-13841.2			3017.63			-52476.9			49906.1
a8	.180.180	89			100	3	0.95003	0.363	0.27			-175.7		-194.1		-71.2		37.18		36.4		1		-3.25	105075	-2.05		-22445.5			1903.81			-60418			86517.7
a8	.180.180	89			101	0												38.55		37.87		1		-2.94	182613	-1.91		-22300.2			1819.84			-58918.8			82894.4
a8	.180.180	89			102	0												37.41		36.57		1		-2.93	57568.5	-1.86		-22755.3			1971.47			-54654.3			78055.1
a8	.180.180	89			108	1	0.91072	0.309	0.247			-184.7		-179.9		-35.7		85.4		76.79		2		-2.47	-1.47	-1.47		-14811.7			1602.12			-44478.7			64742.9
a8	.180.180	89			119	1	0.90477	0.273	0.226			-185.2		-179.8		76.1		54.47		54.47		1		-2.75	-0.87	-1.04		-12316.9			1371.99			-25749.4			49369.6
a8	.180.180	89			121	1	0.90683	0.414	0.311			-178.9		-199.2		-76.3		27.4		24.1		0		-3.47	800.81	-1.65		-12252.1			1574.33			-46674			74397.8
a8	.180.180	89			130	2	0.88576	0.266	0.217			-175.7		-186.2		20.2		2.55		2.55		0		-2.54	1.37	-1.79		-11918			1954.51			-14222.6			32288.5
a8	.180.180	89			131	0												0.63		0.63		0		-2.43	-1.5	-1.76		-12356.5			1960.85			-11180.7			28514.9
a8	.180.180	89			194	1	0.91145	0.232	0.217			-167.6		-176.8		59.9		13.95		13.95		0		-2.29	-1.35	-1.35		-10467.1			2094.32			-4449.96			21393.5
a8	.180.180	89			210	1	0.89959	0.476	0.357			-184.5		-167.2		183.5		14.07		14.07		0		-5.22	-1.58	-2.41		-10163.3			2184.36			-8531.88			47525.7
a8	.180.180	89			211	2	0.94333	0.35	0.316			-168.3		-176.7		71.8		6.25		6.25		0		-5.55	-2.15	-2.15		-15187.4			2223.7			-39259.1			82618.1
a8	.180.180	89			212	0												11.27		11.27		0		-4.64	-0.71	-0.87		-14099.4			2218.85			-29181.4			64867.9
a8	.180.180	99	39	48			0.92418	0.342	0.303	0.074	0.354	183.4	12	-183.3	9.4	-38.4	101.7	46.72	26.4	41.77	24.88		0.3333				0.1667	-11915.9	4585.69	0.156548	1480.75	495.74	0.0194538	-21592.1	15348.8	0.283673	41127.5	24945.9	0.540325
a8	.180.180	99			99	1	0.93004	0.35	0.281			173.2		-169.4		-42.5		32.47		17.86		0		-1.69	-1.22	-1.22		-13484.9			1593.14			-20942.4			35898.1
a8	.180.180	99			1	1	0.88074	0.19	0.145			182		-184.5		12.4		4.48		3.89		0		-3.99	-1.67	-1.67		-15251.9			1770.15			-27738.3			61977.7
a8	.180.180	99			2	1	0.86715	0.441	0.368			189.6		-181.1		-64.5		6.54		6.54		0		-1.77	-1.69	-1.84		-10153.2			1376.57			-33514.3			41769.9
a8	.180.180	99			7	1	0.89054	0.228	0.212			175.4		-180.1		44.2		42.46		42.46		1		-1.34	-0.82	-1.51		-10662			2118.17			-13233.7			17904
a8	.180.180	99			20	1	0.88678	0.63	0.601			158.1		-175.5		4.7		5.12		5.12		0		-2.92	3.35	0.76		-17227.2			2188.6			-44820.3			72125.6
a8	.180.180	99			24	1	0.9079	0.252	0.193			176.8		-181.4		3.4		48.1		35.9		1		-2.35	-1.56	-1.56		-10636.8			1161.73			-26256			45853.4
a8	.180.180	99			25	1	0.92912	0.445	0.363			192.1		-169.6		-199.1		54.69		46.77		1		-2.81	-0.87	-1.42		-12623.3			1342.09			-18611.9			43057.6
a8	.180.180	99			28	2	0.90491	0.283	0.337			160.6		-183.7		35.6		36.38		24.58		0		-4.56	-2	-2.21		-12560.5			1235.48			-19594.3			55703.7
a8	.180.180	99			30	0												35.22		22.94		0		-4.12	-2.11	-2.11		-14485.8			1318.73			-14435			48010.9
a8	.180.180	99			31	1	0.87444	0.397	0.386			198.1		-190.9		-54.2		25.37		24.35		0		-0.93	-0.57	-1.15		-11050.3			1370.45			-12740.4			14735.6
a8	.180.180	99			32	2	0.88692	0.209	0.159			184.2		-186.6		1.8		18.9		8.85		0		-2.48	-1.04	-1.04		-26732.3			2196.89			-30979.1			56008
a8	.180.180	99			82	0												27.13		18.17		0		-2.19	-1.35	-1.35		-22600.4			1947.32			-24023.5			44750.9
a8	.180.180	99			53	1	0.9368	0.52	0.4			176.7		-175.2		-178.5		81.97		79.67		2		-2.29	-1.39	-1.39		-8862.7			1236.88			-28724.3			47805.8
a8	.180.180	99			54	2	0.95031	0.252	0.313			161.6		-192.8		45.7		55.9		54.79		1		-1.33	-0.29	-1.17		-9984.95			1066.67			-16513.9			27477.4
a8	.180.180	99			55	0												51.03		51.02		1		-2.92	30.36	-1.38		-10997.1			951.9			-31165.6			54928.7
a8	.180.180	99			59	1	0.8829	0.356	0.367			200.9		-178.2		-50.1		53.37		45.42		1		-0.43	-1.21	-1.39		-7319.46			1146.72			-17189			22497.4
a8	.180.180	99			67	1	0.88325	0.266	0.373			156.3		-207.2		89.2		31.02		20.76		0		-4.82	-1.73	-1.73		-8950.64			1269.45			-18855.5			55985.2
a8	.180.180	99			73	1	0.87963	0.361	0.426			206.4		-178.9		-61.5		87.87		66.16		1		-1.73	221.72	-1.01		-8387.81			809.17			-18611.6			33700.8
a8	.180.180	99			77	1	0.92503	0.415	0.309			185.7		-184.9		-181.3		68.52		66.92		1		-1.73	-0.76	-1.33		-6208.89			1384.58			-15335.8			29182.8
a8	.180.180	99			78	1	0.92864	0.414	0.287			177.2		-176.6		-177.1		70.12		66.34		1		-1.83	3.05	-1.23		-6869.33			1266.16			-10951.5			25973.6
a8	.180.180	99			79	1	0.92339	0.413	0.315			185.1		-179.7		-189.9		70.88		67.87		1		-2.98	1.52	-1.81		-6800.4			1259.67			-30570.9			53667.1
a8	.180.180	99			80	1	0.86427	0.335	0.323			194		-162.8		75.3		15.82		11.89		0		-2.65	-2.12	-2.12		-16487.3			1789.98			-20617.1			42935.9
a8	.180.180	99			84	1	0.8898	0.454	0.494			210.6		-195.3		88.3		64.44		62.78		1		-1.06	-1.48	-1.48		-9679.99			1079.65			-10726.3			14760.1
a8	.180.180	99			91	2	0.91365	0.238	0.21			184.8		-175.9		-19.5		72.78		61.71		1		-1.93	24.02	-1.54		-9943.11			1047.72			-8868.51			22184
a8	.180.180	99			92	0												73		61.76		1		-1.96	22.44	-1.56		-9907.82			1044.65			-8825.44			22275.8
a8	.180.180	99			94	1	0.9171	0.288	0.229			174.7		-171		-6.5		65.22		55.99		1		-2.29	-1.42	-1.94		-6584.11			748.7			-15767.8			34224.5
a8	.180.180	99			103	1	0.9025	0.268	0.245			183.4		-187.1		45.2		30.7		30.55		1		-5.24	-0.99	-0.99		-17570.8			1421.31			-53751			95298
a8	.180.180	99			106	2	0.9235	0.46	0.402			195.8		-185.4		-182.7		52.31		52.03		1		-5.54	-1.59	-1.59		-17310.1			1642.98			-45513.7			91571.4
a8	.180.180	99			161	0												62.51		62.15		1		-5.81	0.86	0.86		-18276.4			1252.93			-78814	1		27572.5
a8	.180.180	99			123	2	0.93136	0.33	0.254			183.7		-185.1		123.3		75.55		67.38		1		-2.84	-1.91	-1.91		-8216.88			1251.53			-6704.22			29239.9
a8	.180.180	99			124	0												75.41		67.48		1		-2.69	-1.95	-1.95		-7513.14			1211.05			-4005.06			25441.6
a8	.180.180	99			128	1	0.91828	0.248	0.189			183.4		-178.4		-8.7		50.88		41.6		1		-3.78	-1.16	-1.16		-16974.5			1782.21			-24570.8			55092.5
a8	.180.180	99			133	1	0.88291	0.413	0.352			186.3		-171.9		-8.8		25.04		24.42		0		-5.08	124.9	77.79		-18204.1			1400.61			-52711.4			95794.8
a8	.180.180	99			140	4	0.8753	0.289	0.232			185.9		-201.8		46.5		26.53		26.17		0		-1.49	-1.1	-1.1		-7361.02			1025.56			-3510.43			15541.5
a8	.180.180	99			141	0												26.95		26.5		0		-1.55	-1.14	-1.14		-7397.01			1039.48			-3408.44			15841.8
a8	.180.180	99			142	0												26.44		26.09		0		-1.42	-1.09	-1.09		-7507.28			1037.59			-3646.59			15264.6
a8	.180.180	99			143	0												26.24		25.87		0		-1.44	-1.09	-1.09		-7442.51			1043.03			-3523.4			15344
a8	.180.180	99			178	1	0.88243	0.443	0.368			169.4		-177.1		-197.5		18.06		17.06		0		-2.69	-1.94	-1.94		-12607.5			2091.47			-9334			34503.8
a8	.180.180	99			190	1	0.92714	0.297	0.373			202.7		-178.3		-29		79.21		78.13		2		-2.52	-1.63	-1.63		-9248.23			1037.92			-33076.4			52731.1
a8	.180.180	99			202	1	0.90993	0.325	0.281			185.3		-186.4		-16.7		33.4		32.5		1		-1.61	0.23	0.23		-12595.6			1665.68			-13398.1			28045.2
a8	.180.180	99			203	1	0.92523	0.471	0.373			171.5		-175.2		-181		83.12		80.76		2		-2.41	-1.03	-1.03		-11447.5			1281.12			-36025.3			57418.9
a8	.180.180	99			215	1	0.90588	0.276	0.213			184.3		-184.1		-19.7		64.64		47.44		1		-2.16	7.53	7.53		-19109.2			2135.69			-31873.3			50769.6
a8	.180.180	99			220	1	0.89692	0.385	0.273			186.3		-190		-186.5		0		0		-1		-2.44	-1.63	-1.63		-18183.8			2575.73			-36464.7			58661.8
a8	.180.180	99			221	1	0.87671	0.387	0.326			192.9		-180.3		-196.6		0		0		-1		-0.22	-0.68	-1.32		-10690.8			2830.78			-4861.89			7998.95
a8	.180.180	99			222	1	0.88541	0.403	0.318			189.7		-191		136		0		0		-1		-0.82	-1.24	-1.24		-10199			2563.22			-4432.44			8549.54
a8	.180.180	99			223	1	0.90292	0.359	0.278			184.4		-177.2		-26.8		65.81		64.38		1		-0.87	-0.4	-1.29		-7960.77			1650.23			-8066.73			9425.88
a8	.180.180	99			224	1	0.89458	0.329	0.294			172.9		-195.6		-219.4		64.45		62.26		1		-1.84	6.38	-1.61		-8149.26			1018.63			-19787.4			34169
a8	.180.180	99			230	1	0.86201	0.415	0.365			190.1		-174.6		-176		16.2		16.2		0		-1.26	-1.13	-1.13		-13544.1			2395.9			-19327.7			24447.8
a8	.180.180	138	22	22			0.90281	0.398	0.39	0.094	0.453	183.1	14.7	-181.3	14.8	-40.8	92.8	86.67	19.76	79.79	16.19		0.8182				0.5455	-8109.5	2988.84	0.164037	696.17	304.72	0.014082	-15420.1	12141.3	0.311914	25211.2	23008	0.509966
a8	.180.180	138			138	1	0.95384	0.224	0.183			172.3		-177.3		-72.1		107.42		84.79		2		-1.9	1.03	-1.23		-7099.7			-244.34			-17315.4			34832.8
a8	.180.180	138			21	1	0.8997	0.339	0.45			143.1		-187.4		45.2		86		85.23		2		-0.72	-0.78	-1.06		-11250.1			814.18			-9428.23			13180.9
a8	.180.180	138			41	1	0.81401	0.524	0.535			202.2		-179.4		32.6		75.5		73.97		2		-1.09	-1.25	-1.32		-11094.4			913.85			-6812.12			11158.5
a8	.180.180	138			48	1	0.84615	0.512	0.426			174.6		-173.9		-178.6		47.3		47.3		1		0.62	-0.33	-0.33		-8103.86			945.43			-15764			13423.9
a8	.180.180	138			83	1	0.83553	0.351	0.331			181.9		-181.3		8.4		64.18		64.15		1		-0.8	-1.15	-1.43		-7421.59			1105.48			-9742.09			11094.6
a8	.180.180	138			88	1	0.84793	0.322	0.328			182.7		-173.5		-57.5		132.48		101.31		2		-0.29	-1.23	-1.47		-4545.49			455.67			-8208.23			9997.72
a8	.180.180	138			90	1	0.86229	0.438	0.429			192.1		-179.6		-181.1		95.02		86.59		2		-4.93	6418.27	-2.5		-16110.2			289.51			-54927.9			96134.5
a8	.180.180	138			95	1	0.84887	0.291	0.279			185.8		-180.1		-62.9		111.86		107.3		2		-2.28	-1	-1		-6502.24			537.4			-16501			32517.2
a8	.180.180	138			97	1	0.85134	0.473	0.383			183.3		-181.3		-187.1		64.48		63.26		1		-3.11	-0.63	-0.63		-10778.9			809.97			-27613.4			56266.3
a8	.180.180	138			98	1	0.85176	0.4	0.343			178.5		-211.9		38.9		93.53		90.56		2		-1.19	-0.89	-1.31		-6435.58			850.57			-8190.31			10568.8
a8	.180.180	138			105	1	0.86018	0.423	0.315			171.7		-179.4		-188.8		96.4		94.07		2		-2.86	-0.99	-0.99		-10155.1			371.55			-38908.5			62789
a8	.180.180	138			112	1	0.83347	0.363	0.294			170.6		-183.7		47.3		62.57		57.02		1		-1.69	-1.25	-1.32		-5232.96			583.84			-13210.6			27035.5
a8	.180.180	138			115	1	0.85807	0.57	0.58			202.5		-184		-208.2		94.19		90.73		2		-1.14	-0.9	-0.9		-5291.27			489.99			-20590.1			31253.9
a8	.180.180	138			120	1	0.8579	0.385	0.307			183.6		-193.9		72.3		67.84		61.68		1		-2	-1.63	-1.63		-9835.85			915.63			-13053.5			29371.2
a8	.180.180	138			122	1	0.87516	0.273	0.26			182.1		-178.3		-58.6		95.05		86.44		2		-3.11	336.03	-1.48		-14018			702.56			-29074			55641.4
a8	.180.180	138			145	1	0.82431	0.266	0.252			182.9		-184.2		-18.5		91.25		91		2		-0.62	-0.74	-1.09		-5566.58			799.16			-5703.81			7116.69
a8	.180.180	138			149	1	0.82966	0.417	0.354			173.4		-173.7		57.5		63.6		63.6		1		-0.39	-1.26	-1.34		-8017.7			990.42			-8290.36			10124.1
a8	.180.180	138			152	1	0.84332	0.434	0.475			196.9		-176.1		64.1		94.25		83.23		2		0.58	-0.4	-0.4		-6531.7			653.38			-8284.66			6365.35
a8	.180.180	138			157	1	0.86304	0.574	0.666			204.9		-169.8		61.9		79.19		69.46		1		-1.17	-1.22	-1.22		-5052.65			589.11			-5245.95			8291.69
a8	.180.180	138			162	1	0.81612	0.421	0.439			161.8		-223.2		-59.3		85.37		63.36		1		0.01	-0.18	-0.56		-5374.91			989.51			-6543.39			7331.65
a8	.180.180	138			187	1	0.81588	0.349	0.409			200.7		-173.6		10.1		115		106.51		2		-1.08	-0.91	-1		-6506.14			639.97			-10721.4			12288.1
a8	.180.180	138			206	1	0.80842	0.412	0.54			199.9		-143		-62.3		84.18		83.74		2		-0.62	-0.94	-1.17		-7484.03			1112.86			-5113.37			7862.63
a8	.180.180	160	11	12			0.90137	0.524	0.566	0.142	0.757	-170.1	17.3	168.6	18.6	76.3	79.9	104.69	21.93	94.19	19.43		0.9583				0.8333	-5097.32	2666.16	0.202358	787.16	428.05	0.0312494	-8006.84	14624.5	0.317863	11298.3	20392.1	0.44853
a8	.180.180	160			160	1	0.93801	0.531	0.566			-150.2		155.7		25.5		57.35		57.32		1		-0.14	-0.83	-1.18		-3172.58			1094.81			-3176.8			4810.53
a8	.180.180	160			56	2	0.75589	0.763	0.834			-188.3		184.3		58.7		98.22		78.11		2		-0.18	-1.19	-1.19		-8374.32			1188.88			-1141.32			2986.26
a8	.180.180	160			57	0												96.96		80.21		2		-0.11	-1.23	-1.3		-7696.1			1431.79			-873.32			1857.03
a8	.180.180	160			60	1	0.8038	0.26	0.274			-172.5		168.8		49.3		108.53		104.03		2		-0.41	-1.05	-1.09		-1802.76			670.44			-988.8			1249.99
a8	.180.180	160			64	1	0.78641	0.41	0.536			-181.9		176.2		19.5		127.55		122.87		2		-0.87	-1.09	-1.09		-5033.68			288.68			-7961.38			10191.5
a8	.180.180	160			107	1	0.76646	0.8	0.866			-193.4		193.9		190		93.46		86.31		2		0.35	-0.59	-0.59		-2887.84			531.15			-3019.89			2894.74
a8	.180.180	160			109	1	0.86631	0.597	0.726			-139.2		171.7		188.6		117.09		89.3		2		-0.76	-0.37	-0.37		-6296.45			1024.36			-4846.38			14131.6
a8	.180.180	160			129	1	0.80742	0.336	0.351			-169.1		173.5		101.1		87.9		80.95		2		0.61	-0.4	-0.4		-4821.08			662.48			-5543.14			3210.34
a8	.180.180	160			150	1	0.79112	0.28	0.301			-171.6		166.9		44.9		143.73		114.34		2		-2.29	0.89	0.89		-11122.1			286.87			-55853.6			77636
a8	.180.180	160			170	1	0.81263	0.466	0.52			-162.6		186.4		140.5		111.03		110.14		2		1.28	-0.91	-0.79		-4047.7			493.87			-3918.23			6216.32
a8	.180.180	160			193	1	0.79862	0.561	0.527			-177.6		127.6		-103.9		87.82		84.56		2		0.05	-0.55	-1.09		-2579.86			1507.48			-1014.98			585.22
a8	.180.180	160			232	1	0.89118	0.657	0.656			-143.8		138.8		149.8		126.59		122.18		2		-0.72	-0.72	-1.04		-3333.3			265.1			-7744.28			9809.79
a8	.180.180	195	17	19			0.94762	0.357	0.529	0.105	0.371	-184.3	11.9	-172.8	13.3	-3.8	85.5	61.95	21.43	47.02	17.04		0.4737				0.5789	-8070.06	3223.94	0.217595	1611.48	260.47	0.0434506	-9203.45	9379.72	0.248154	18202.6	17619.2	0.490801
a8	.180.180	195			195	1	0.97302	0.276	0.401			-177		-177.1		67		51.64		50.86		1		-1.27	-1.49	-1.49		-7658.92			1960.86			-5728			7339.31
a8	.180.180	195			14	2	0.8964	0.258	0.482			-186.4		-187.4		27.4		77.22		49.11		1		-3.13	14.32	-0.62		-10264.2			1361.13			-32208.7			57989.4
a8	.180.180	195			15	0												80.07		53.47		1		-1.89	-1.32	-1.6		-7928.79			1243.76			-19560.3			35402.6
a8	.180.180	195			27	1	0.90893	0.277	0.429			-175.3		-166.7		49.8		87		59.42		1		-0.87	-1.26	-1.26		-5258.22			1717			-5137.8			6905.73
a8	.180.180	195			44	1	0.86086	0.415	0.563			-181.6		-173		-71.8		103.1		76.63		2		-0.01	-0.99	-1.22		-3184.63			1520.68			-1991.11			3363.01
a8	.180.180	195			68	1	0.88627	0.434	0.642			-166.9		-157.3		-80.1		65.44		53.02		1		-1.2	-0.79	-1.13		-7298.05			1212.64			-5886.69			14814.3
a8	.180.180	195			110	1	0.83654	0.384	0.567			-192.1		-183.9		177.1		67.88		52.92		1		-1.04	0.16	-0.53		-12810.2			1576.63			-12020.6			20802.9
a8	.180.180	195			117	1	0.89806	0.47	0.732			-212.1		-170.3		-68		49.26		49.26		1		-1.57	-1.3	-1.77		-6688.35			1528.54			-1919.19			7250.05
a8	.180.180	195			118	1	0.88433	0.301	0.552			-196		-195.2		-46.5		59.22		59.22		1		-1.63	-1.35	-1.75		-4828.52			1128.72			-1944.34			6641.39
a8	.180.180	195			139	1	0.8487	0.309	0.5			-174.5		-190.3		-31.3		33.74		33.66		1		0.11	-0.94	-1.24		-4788.87			1418.36			-3436.26			4389.02
a8	.180.180	195			146	2	0.86785	0.451	0.631			-201.2		-163.6		-110.1		40.8		8.26		0		-3.23	7.67	-1.88		-7180.49			1690.29			-7884.71			33713.3
a8	.180.180	195			147	0												33.08		4.64		0		-4.14	231.12	-1.78		-9894.5			1997.69			-10434.6			43652.1
a8	.180.180	195			156	1	0.84347	0.394	0.639			-205.3		-168.1		53.9		33.51		33.51		1		0.1	-0.53	-0.74		-8471.65			1716.25			-6917.64			5595.07
a8	.180.180	195			196	1	0.95401	0.375	0.431			-173		-172.6		181.7		48.15		47.44		1		-1.05	-1.18	-1.18		-8660.39			1613.73			-4995.12			7289.32
a8	.180.180	195			200	1	0.87481	0.447	0.589			-179.7		-147.9		-85.8		71.42		47.71		1		-0.46	-0.8	-1.02		-6268.1			1991.75			-6613.31			8146
a8	.180.180	195			201	1	0.86829	0.447	0.588			-179.9		-148.1		-85.3		71.39		47.8		1		0.12	-0.74	-0.93		-5103.37			1989.24			-2365.28			2913.87
a8	.180.180	195			204	1	0.94706	0.317	0.431			-181.6		-167.3		67.4		55.98		55.25		1		-2.57	-1.9	-1.9		-14298.9			1462.9			-35027.3			54908.3
a8	.180.180	195			205	1	0.96872	0.317	0.472			-179.4		-184.3		37.2		42.95		42.82		1		-1.74	-0.87	-1.12		-15683.4			1770.43			-8638.87			21703.6
a8	.180.180	195			218	1	0.8337	0.276	0.466			-179.1		-185.7		-13.2		105.22		68.33		1		-0.54	-0.72	-1.09		-7061.6			1717.48			-2155.72			3030.52
a8	.180.180	198	14	16			0.97534	0.517	0.547	0.147	0.82	-179	23.1	-184.1	24.5	14.9	66.6	47.46	24.8	40.49	21.94		0.4062				0.8125	-6917.08	2559.87	0.216082	1462.81	365.02	0.0456966	-10364.2	10846.9	0.323767	13267.2	9078.1	0.414454
a8	.180.180	198			198	1	0.99392	0.277	0.276			-167.2		-165.3		-8.7		46.01		43.67		1		-0.31	-0.76	-1.03		-4188.39			1590.04			-4372.61			6341.52
a8	.180.180	198			16	1	0.82174	0.219	0.32			-190.2		-200.8		37.6		66.88		50.64		1		1.51	0.19	0		-6280.35			1058.04			-9134.37			6543.18
a8	.180.180	198			17	1	0.84743	0.857	0.988			-221.1		-155.5		113.5		76.42		57.84		1		5.16	0.56	0.56		-9286.21			1069.31			-27308.9			18661.4
a8	.180.180	198			18	1	0.83059	1.106	1.235			-235.7		-137.6		113.4		76.67		60.06		1		4.3	0.11	0.13		-10198.6			1127.38			-43815			39261.4
a8	.180.180	198			61	1	0.7898	0.735	0.758			-170.5		-221.9		81.1		104.13		100.73		2		-1.32	-0.67	-1.37		-7304.41			1074.07			-9133.01			11581.3
a8	.180.180	198			66	1	0.82486	0.374	0.452			-169.3		-178.1		-60.4		11.16		11.11		0		-0.56	-1.55	-1.55		-6275.42			1354.34			-19079.7			26353.8
a8	.180.180	198			75	3	0.83347	0.119	0.28			-172.4		-189.1		11.3		42.34		42.34		1		-1.45	-1.28	-1.42		-4273.08			1419.55			-2778.28			6672.11
a8	.180.180	198			76	0												38.02		38.02		1		-1.2	-1.24	-1.46		-4460.19			1610.25			-2213.77			5772.64
a8	.180.180	198			154	0												31.35		31.35		1		-1.17	-1.22	-1.43		-4675.88			1740.64			-1952.87			5941.39
a8	.180.180	198			116	1	0.80761	0.449	0.471			-166.9		-157.5		-31.7		46.82		38.51		1		0.33	-0.79	-0.99		-6378.54			1075.07			-7534.16			9451.09
a8	.180.180	198			132	1	0.86865	0.436	0.549			-206.3		-192.4		62.1		29		28.63		1		-0.21	-1.01	-1.24		-5924.93			1213.07			-5604.14			7424.29
a8	.180.180	198			168	1	0.79418	0.676	0.512			-168.2		-208.4		86.9		18.99		10.4		0		-1.42	-1.43	-1.43		-8195.84			1638.62			-4595.93			16026.2
a8	.180.180	198			171	1	0.81457	0.593	0.482			-168.1		-186.4		-90.9		35.59		26.46		0		-1.8	-1.37	-1.37		-6756.75			1526.14			-5090.19			18328
a8	.180.180	198			172	1	0.78061	1.147	1.064			-137.6		-233.5		-101.1		65.5		58.4		1		-0.89	3.51	-1.36		-3187.78			1552.42			-2686.53			3215.21
a8	.180.180	198			199	1	0.94515	0.499	0.588			-179.8		-176.3		-51.3		57.04		36.24		1		-0.17	15.76	11.43		-12134.6			1911.53			-7429.5			16225.2
a8	.180.180	198			207	1	0.8423	0.45	0.392			-174.2		-163.4		48.5		13.44		13.44		0		-1.05	-1.29	-1.35		-11152.3			2444.54			-13098.7			14477.4
a8	.180.180	209	14	14			0.94868	0.363	0.314	0.09	0.419	176.2	12	-172.3	10.2	-0.9	69.4	72.69	25.26	62.58	17.25		0.6429				0.0714	-13566.9	3692.64	0.145844	1450	393.95	0.0155875	-30304	16572.1	0.325768	47702.2	24411.1	0.5128
a8	.180.180	209			209	1	0.97179	0.219	0.172			174.8		-167.3		-52.8		98.39		80.75		2		-1.81	-1.17	-1.54		-13483.1			1354.43			-23290.1			39830.7
a8	.180.180	209			5	1	0.93565	0.233	0.263			167.3		-182.4		-35.9		95		71.68		2		-1.98	-1.09	-1.72		-8982.87			1153.43			-17485			34247.7
a8	.180.180	209			26	1	0.91978	0.374	0.435			148.3		-175.7		-58		90.36		65.32		1		-2.91	-1.65	-2.06		-10643.3			1240.2			-18696.7			40671.7
a8	.180.180	209			39	1	0.9178	0.307	0.245			176.8		-186.4		-83.8		90.99		80.98		2		-2.8	-0.86	-1.74		-16530.4			1669.85			-49474.4			72524.2
a8	.180.180	209			40	1	0.88618	0.334	0.316			159.3		-162.6		-6.6		87.09		62.5		1		-2.71	-1.57	-1.79		-16497.9			2388.32			-35745.1			58012
a8	.180.180	209			113	1	0.91771	0.629	0.537			194.6		-178.6		71		50.67		50.31		1		-4.28	-2.11	-2.11		-17027.3			1216.15			-35648.5			67588.6
a8	.180.180	209			151	1	0.87209	0.395	0.295			181		-169.4		88.2		118		91.51		2		-2.49	-1.72	-1.72		-13405.1			709.41			-49478.2			72988.8
a8	.180.180	209			175	1	0.93415	0.249	0.236			175.8		-153.6		-60		73.88		67.29		1		-1.63	-1.07	-1.66		-9033.82			1896.45			-15714.6			18127.5
a8	.180.180	209			176	1	0.949	0.464	0.364			176.6		-153.6		112.6		75.13		68.35		1		-2.07	-1.89	-1.89		-10626.9			1866.27			-19946.4			26423.6
a8	.180.180	209			180	1	0.94525	0.327	0.275			178.5		-184.7		-76.2		46.32		46.29		1		-3.48	5.79	-0.41		-21071.9			1519.56			-69179.5	1		2369.88
a8	.180.180	209			181	1	0.93856	0.321	0.282			175.7		-182.3		-83.6		56.21		56.13		1		-1.59	2.54	2.54		-18515			1404.48			-42083.8			60067.8
a8	.180.180	209			182	1	0.93362	0.352	0.27			179.2		-168.1		29.8		27.06		27.06		0		-1.46	-0.98	-1.1		-13482			1346.25			-20694.6			36839.1
a8	.180.180	209			183	1	0.93811	0.391	0.285			181.1		-173.2		66.8		36.31		35.99		1		-1.11	-0.94	-0.94		-9670.01			1413.98			-7497.03			13309.2
a8	.180.180	209			189	1	0.92756	0.483	0.418			197.9		-174.7		75.5		72.29		71.98		2		-1.19	-1.13	-1.13		-10966.6			1121.2			-19322			24830.9
a8	.180.180	231	19	20			0.94485	0.412	0.373	0.117	0.577	-167.8	11.9	172	13	11.6	67.7	32.32	26.43	27.34	22.44		0.25				0.45	-12396	6763.07	0.25452	2088.47	753.5	0.0428815	-11452.8	13857.5	0.235155	22766	22516.5	0.467443
a8	.180.180	231			231	1	0.98953	0.106	0.107			-175.6		164.6		35.2		6.18		0		0		-0.79	-0.51	-0.51		-13594.8			1944.45			-16785.8			15163.5
a8	.180.180	231			3	1	0.85386	0.544	0.497			-178		170.6		53.6		81.43		50.52		1		-2.01	14.84	-1.44		-7222.88			1288.35			-8332.27			25196
a8	.180.180	231			29	1	0.82841	0.532	0.417			-161.4		142.9		44.7		5.43		1.64		0		-3.24	-1.8	-1.8		-13903.5			1647.72			-19762.4			44560.9
a8	.180.180	231			46	1	0.88833	0.246	0.327			-155.2		191.2		-45.5		53.92		42.55		1		-2.06	-1.6	-1.6		-12300			1061.84			-6738.83			22607.2
a8	.180.180	231			47	1	0.84977	0.477	0.414			-182.9		181.4		59.1		27.33		27.12		0		-0.66	-1.24	-1.24		-8341.76			1938.53			-2706.4			5098.24
a8	.180.180	231			51	1	0.86099	0.46	0.374			-165.7		164.6		110.2		0.08		0.08		0		-2.88	-1.16	-1.16		-27907.2			3503.45			-12644.9			38466.5
a8	.180.180	231			58	1	0.86689	0.296	0.302			-180.7		183.6		-11.1		37.11		29.03		1		-0.59	15.16	-0.82		-11532.6			1881.8			-7444.44			10181.6
a8	.180.180	231			153	1	0.79475	0.6	0.442			-173.2		189.5		123.1		32.48		32.48		1		-0.81	0.26	-0.99		-5846.49			2044.21			-3391.92			4490.5
a8	.180.180	231			158	2	0.859	0.179	0.199			-160.7		167.3		-11.2		6.44		6.44		0		-2.56	0.57	0.57		-21215.7			3077.77			-36778.8			58335.4
a8	.180.180	231			159	0												5.83		5.83		0		-4.24	0.53	0.53		-22868.2			2965.9			-60939.8			96193.2
a8	.180.180	231			165	1	0.84276	0.392	0.355			-157.7		160.9		-3		0.25		0.25		0		-2.23	-1.55	-1.55		-20312.8			3354.25			-9196.52			30611.4
a8	.180.180	231			166	1	0.85785	0.476	0.372			-171.9		155.3		-31.3		2.61		2.61		0		-1.79	-1.11	-1.11		-21222.5			3437.18			-9934.23			26339.8
a8	.180.180	231			173	1	0.80286	0.623	0.499			-158.4		160.1		103		74.38		65.55		1		-0.61	-0.95	-0.95		-3842.01			1400.7			-1779.11			3709.58
a8	.180.180	231			174	1	0.83958	0.558	0.469			-166		190.4		-106		30.63		23.62		0		-2.44	-1.43	-1.43		-9200.08			1382.49			-4369.98			26605.8
a8	.180.180	231			186	1	0.80504	0.374	0.329			-162		179.2		-53.3		50.65		50.65		1		0.15	-0.74	-1.2		-4772.25			1679.32			-1821.26			1492.3
a8	.180.180	231			188	1	0.84898	0.622	0.631			-203.7		155.1		-140.1		13.01		11.13		0		-0.94	-0.91	-0.91		-7112.68			2283.14			-5826.49			7786.91
a8	.180.180	231			213	1	0.85249	0.606	0.571			-153.5		171.1		27.8		66.38		45.7		1		1.7	-0.44	-1.48		-4883.65			1403.01			-6677			15586.7
a8	.180.180	231			214	1	0.86861	0.256	0.303			-155		181.6		29.8		51.74		51.52		1		-0.99	-1.7	-1.7		-13838.7			2243.91			-8547.43			11742.5
a8	.180.180	231			216	1	0.84089	0.287	0.334			-161.8		183		-32.7		68.38		68.05		1		-1.14	-1.17	-1.51		-7484.62			1404.49			-1851.81			5865.14
a8	.180.180	231			229	1	0.85495	0.467	0.398			-161.5		179.7		84		32.05		32.05		1		-0.24	-1.14	-1.14		-10517.1			1826.98			-3526.87			5287.37
a8	.180.300	2	4	4			0.8566	0.592	0.666	0.161	1.121	-155.3	12	-76.3	38.1	21.7	51.4	73.11	41.61	61.77	43.52		0.5				1	-4999.23	610.87	0.409273	732.06	288.23	0.0599317	-2907.22	1511.22	0.238006	3576.4	1466.77	0.29279
a8	.180.300	2			2	1	0.87393	0.28	0.338			-174.2		-119.4		73		71.99		70.42		1		0.62	-0.73	-0.73		-5367.37			993.03			-2631.88			3633.18
a8	.180.300	2			1	1	0.79901	1.337	1.311			-144.7		-18.1		71.3		134.7		124.03		2		0.19	0.58	0		-4121.7			244.3			-2474.63			4194.35
a8	.180.300	2			3	1	0.84327	0.367	0.452			-145.1		-98.8		-14.6		17.34		2.74		0		1.35	-0.62	-0.62		-4775.72			862.41			-5337.43			5238.14
a8	.180.300	2			10	1	0.79513	0.385	0.566			-157		-68.8		-42.8		68.41		49.9		1		1.35	-0.22	-0.32		-5732.11			828.5			-1184.93			1239.91
a8	.180.300	5	2	2			0.9166	0.632	0.723	0.06	1.352	189	30.6	-99.6	16.2	57.9	30	45.56	10.7	44.77	9.92		0.5				0.5	-12627.9	4536.38	0.120094	2118.48	628.62	0.0201472	-38076	35487.9	0.362111	52327.6	50568.1	0.497647
a8	.180.300	5			5	1	0.89069	0.632	0.723			158.4		-115.8		88		34.85		34.85		1		1.35	-0.58	-0.58		-8091.48			2747.1			-2588.05			1759.44
a8	.180.300	5			7	1	0.94252	0.632	0.723			219.6		-83.4		27.9		56.26		54.69		1		-3.07	124.01	124.01		-17164.2			1489.86			-73563.9	1		2895.71
a8	.180.300	9	4	4			0.98766	0.209	0.207	0.101	0.345	-167.6	8.2	-67.5	8.5	-30.3	3	56.92	14.81	54.24	12.72		0.625				0.5	-8566.03	2090.03	0.120447	1070.61	133.22	0.0150538	-24309.5	12502.9	0.341814	37172.8	18044.2	0.522685
a8	.180.300	9			9	1	0.99838	0.041	0.037			-159.6		-63.6		-28.3		44.89		44.89		1		-2.19	-0.73	-1.79		-8586.88			904.35			-25458.8			46197.4
a8	.180.300	9			4	1	0.86562	0.497	0.488			-180.8		-82.1		-27.6		71.51		71.51		2		-1.88	-1.14	-1.2		-10739.3			1273.73			-42697.6			61961.8
a8	.180.300	9			6	1	0.83471	0.11	0.12			-168.3		-60.3		-29.7		71.7		61.01		1		6.33	-0.66	-0.66		-9742.94			1025.66			-21432.4			24433.8
a8	.180.300	9			8	1	0.94421	0.189	0.184			-161.9		-64.1		-35.4		39.56		39.56		1		-1.2	4.62	-1.37		-5194.96			1078.7			-7649.14			16098.1
a8	.300.180	4	6	6			0.98285	0.347	0.398	0.123	0.484	-76.2	20.6	-185.1	15.5	60.2	54.5	100.74	27.74	87.17	29.2		0.8333				0.6667	-7068.78	4526.7	0.191924	786.23	353.98	0.0213468	-11293.3	13385.6	0.306623	17682.9	20223.6	0.480107
a8	.300.180	4			4	1	0.99976	0.035	0.045			-71.1		-170		56.9		95.24		83.66		2		-2.12	-0.84	-0.84		-9019.36			1032.35			-10073.8			23931
a8	.300.180	4			6	1	0.8594	0.508	0.564			-87.4		-196.3		174.2		41.8		26.74		0		-0.4	-0.22	-0.81		-7045.76			1411.21			-8640.04			10496.5
a8	.300.180	4			11	1	0.79923	0.336	0.45			-102		-173		54.5		114.79		105.82		2		0.05	-0.85	-0.85		-3561.82			665.91			-2832.96			2867.63
a8	.300.180	4			12	1	0.83505	0.392	0.5			-37.1		-170.5		16.6		124.29		115.32		2		-2.1	639.35	1.87		-15899.2			288.25			-40407.2			59831.9
a8	.300.180	4			17	1	0.81583	0.518	0.58			-89.7		-211.8		52.5		114.67		86.66		2		-0.86	1.2	-0.95		-4578.22			603.96			-4709.94			7558.62
a8	.300.180	4			18	1	0.84132	0.296	0.248			-70.3		-188.9		6.8		113.68		104.82		2		-0.37	-1	-1		-2308.3			715.71			-1095.9			1411.95
a8	.300.180	5	4	4			0.93162	0.402	0.431	0.086	0.657	-111.2	5.1	-165.1	12.5	-31.8	44.5	49.49	17.21	44.58	15.38		0.375				0.75	-8422.29	3433.94	0.322527	1624.81	297.52	0.0622213	-5997.65	1762.58	0.229677	10068.7	2722.93	0.385574
a8	.300.180	5			5	1	0.9416	0.346	0.37			-117		-144.9		-72.4		61.44		57.93		1		-0.17	-0.87	-0.87		-6353.22			1526.34			-8022.85			9872.23
a8	.300.180	5			19	1	0.83529	0.408	0.375			-111.3		-175.4		4.7		46.67		37.7		1		-1.15	1.7	-1		-5026.88			1192.64			-5901.02			14317.4
a8	.300.180	5			22	1	0.81239	0.409	0.48			-113.5		-164.5		20		22.64		22.64		0		-0.29	-0.91	-0.91		-14020.5			1798.37			-6830.08			9337.95
a8	.300.180	5			23	1	0.93169	0.445	0.498			-103.1		-175.8		-79.5		67.2		60.03		1		-1.15	-1.46	-1.61		-8288.53			1981.87			-3236.66			6747.06
a8	.300.180	7	5	11			0.98166	0.282	0.29	0.077	0.201	-79.6	12.7	-174.9	4.9	72.3	67.9	14.5	16.6	14.05	15.33		0.0455				0.0909	-11578.9	2849.26	0.10166	1797.27	529.2	0.0157796	-38700.2	21014.4	0.339778	61822.1	31144.6	0.542783
a8	.300.180	7			7	6	0.99574	0.207	0.275			-92.1		-175.1		51.9		7.29		7.29		0		-2.71	3	1.12		-12102.6			1708.65			-53827			77235
a8	.300.180	7			8	0												8.02		8.02		0		-3.01	1.06	1.06		-11822.3			1766.24			-48439.4			74437.8
a8	.300.180	7			9	0												7.85		7.85		0		-2.66	-1.54	-1.54		-11658.8			1790.04			-47714.3			68700.5
a8	.300.180	7			10	0												9.62		9.62		0		-1.66	-0.87	-1.63		-10159.6			1820.97			-16797.1			23170
a8	.300.180	7			15	0												8.55		8.55		0		-4.02	-1.51	-1.51		-13606.5			1873.3			-60840.3			93398.9
a8	.300.180	7			16	0												7.81		7.81		0		-3.92	-1.39	-1.39		-13043.3			1910.08			-62235.2			94684.4
a8	.300.180	7			1	2	0.92876	0.184	0.18			-90.2		-180.8		23.7		14.15		14.15		0		-2.14	-1.4	-1.4		-8638.79			1453.47			-19803.4			36294.2
a8	.300.180	7			2	0												14.46		14.46		0		-2.66	-1.62	-1.62		-8106.68			1485.55			-18897.1			38736.9
a8	.300.180	7			3	1	0.87951	0.362	0.37			-65.9		-178.6		23.3		1.77		1.49		0		-3.16	6.36	-1.71		-18471.3			3327.37			-14612			40618.1
a8	.300.180	7			13	1	0.96425	0.192	0.189			-79.8		-178.9		12		14.17		14.17		0		-6.02	-0.18	-2.22		-11710.2			1449.29			-69430.4	1		16278.3
a8	.300.180	7			20	1	0.85032	0.511	0.569			-58.3		-164.6		120.6		65.76		61.16		1		-1.4	318.6	-1.66		-8047.99			1184.96			-13105.6			16488.9
a8	.300.180	14	2	2			0.90203	0.687	0.852	0.215	1.351	-66.2	50.7	184.1	21.9	-99.2	71.9	121.58	24.57	102.98	29.35		1				1	-2882.87	1315.13	0.461493	565.8	255.34	0.0905738	-1670.24	463.64	0.267374	1127.93	627.06	0.18056
a8	.300.180	14			14	1	0.86278	0.687	0.852			-116.9		162.2		-27.3		146.15		132.33		2		0.3	-0.71	-0.96		-1567.74			310.46			-1206.6			500.87
a8	.300.180	14			21	1	0.94129	0.687	0.852			-15.5		205.9		-171.1		97.01		73.62		2		0.17	-0.65	-0.98		-4197.99			821.14			-2133.89			1754.99
a8	.300.300	1	2	2			0.91898	0.364	0.352	0.213	0.454	-84.8	0.9	-58	1.9	9	42	92.74	22.56	90.45	21.6		0.75				1	-6994.36	1813.42	0.285875	1093.81	240.99	0.0447064	-7827.25	2202.21	0.319917	8551.08	2813.22	0.349502
a8	.300.300	1			1	1	0.95012	0.364	0.352			-85.6		-56.2		51		115.31		112.05		2		0.4	-0.26	-0.76		-8807.78			1334.79			-10029.5			11364.3
a8	.300.300	1			3	1	0.88783	0.364	0.352			-83.9		-59.9		-33		70.18		68.85		1		1.95	0.23	-0.4		-5180.94			852.82			-5625.04			5737.86
a8	.300.300	2	5	5			0.99738	0.441	0.419	0.097	0.827	-61	26.7	-77.4	22.5	-21	40.5	64.23	20.74	57.32	20.26		0.5				0.6	-10250.2	4991.49	0.105546	1570.29	311.18	0.0161693	-36827.2	37251.4	0.379209	48468.1	51272.8	0.499076
a8	.300.300	2			2	1	0.99999	0.004	0.004			-69.7		-52.2		-33.5		82.95		78.86		2		-2.34	-1.2	-1.2		-7978.8			1706.73			-48238.5			63186.1
a8	.300.300	2			4	1	0.82839	0.52	0.451			-79.4		-89.1		46.4		79.43		57.91		1		1.1	-0.17	-0.75		-4672			1794.8			-8463.51			7883.87
a8	.300.300	2			5	1	0.83143	0.261	0.229			-72.7		-69.3		-1.5		24.82		19.19		0		-0.65	0.51	-1.23		-15252.7			1513.29			-16390.7			20587.3
a8	.300.300	2			7	1	0.78773	1.1	1.075			-8		-115.2		-71.7		66.39		63.53		1		0.13	-0.59	-0.89		-6232.15			1845.94			-6089.77			8039.64
a8	.300.300	2			9	1	0.84526	0.32	0.338			-75.4		-61.1		-44.6		67.56		67.11		1		-4.4	46.35	7.14		-17115.3			990.71			-104953	1		42643.6
a8	.300.300	6	3	3			0.97947	0.5	0.531	0.193	0.739	-97.8	3.1	-86.3	22.9	-96.9	30	100.4	19.68	91.29	12.5		1				1	-3483.88	372.81	0.274497	500.55	151.64	0.0394387	-4307.15	2003.85	0.339363	4400.27	1900.94	0.3467
a8	.300.300	6			6	1	0.99395	0.079	0.075			-97		-94.6		-131.1		104.51		104.46		2		-0.47	-0.11	-1.07		-3274.17			502.55			-1538.74			1905.32
a8	.300.300	6			8	1	0.81951	0.697	0.836			-94.4		-55.1		-58		74.5		74.5		2		-0.07	-0.81	-0.81		-4007.66			685.26			-6215.83			6514.79
a8	.300.300	6			10	1	0.85643	0.723	0.682			-101.8		-109.2		-101.6		122.18		94.91		2		1.46	-0.52	-0.52		-3169.8			313.84			-5166.87			4780.69
b1	.060.060	1	2	2			0.93921	0.362	0.467	0.096	0.632	60.5	15.4	86.1	13.2	25.5	50.1	68.37	31.78	66.03	29.44		0.75				0.5	-6105.89	3018.97	0.220488	914.66	110.62	0.033029	-8220.87	4387.73	0.296861	12451.2	6661.97	0.449622
b1	.060.060	1			1	1	0.91691	0.362	0.467			75.9		99.3		-24.6		100.15		95.47		2		0.4	-1.07	-1.07		-3086.92			804.04			-3833.13			5789.26
b1	.060.060	1			4	1	0.9615	0.362	0.467			45.2		72.8		75.6		36.59		36.59		1		-1.6	-1.15	-1.15		-9124.86			1025.27			-12608.6			19113.2
b1	.060.060	2	5	10			0.9859	0.233	0.214	0.106	0.325	47.2	8.1	70.7	3.5	29.1	58.3	15.75	4.23	14.41	1.87		0				0	-12415.5	3097.44	0.118489	1998.71	434.12	0.0190749	-28242.6	18312.1	0.269536	62125.3	23912.7	0.5929
b1	.060.060	2			2	3	0.99123	0.116	0.109			39.7		76.5		28.2		15.65		15.63		0		-6.4	1.75	-2.42		-13203.2			1548.5			-42874.6			94639.3
b1	.060.060	2			9	0												14.87		14.84		0		-6.07	-2.02	-2.4		-12307.3			1895.16			-36575.5			84944.9
b1	.060.060	2			10	0												14.8		14.77		0		-6.3	-1.5	-2.08		-13723.2			1907.12			-42522.6			93568.3
b1	.060.060	2			3	1	0.87158	0.754	0.622			59.8		74.2		-142.7		25.44		18.32		0		-2.27	1.34	-1.41		-18492.2			3185.82			-52065.9			74463.5
b1	.060.060	2			5	4	0.94294	0.068	0.076			46.3		66.2		52.6		12.48		12.43		0		-3.53	-2.43	-2.43		-9150.04			2010.52			-6177.66			34283.2
b1	.060.060	2			6	0												12.56		12.52		0		-3.58	-2.11	-2.11		-9203.34			1994.68			-6605.98			35247.8
b1	.060.060	2			7	0												12.47		12.43		0		-3.81	-2.55	-2.55		-9254.47			1995.39			-6323.12			36643.8
b1	.060.060	2			8	0												12.42		12.39		0		-3.41	-2.44	-2.44		-9046.14			1989.58			-6753.07			34555.4
b1	.060.060	2			16	1	0.85405	0.673	0.626			64.7		75.2		42		22.02		15.96		0		-1.51	-0.68	-0.68		-13857.8			1496.62			-46829			61213.6
b1	.060.060	2			19	1	0.94138	0.252	0.236			46.3		68.9		70.1		14.8		14.79		0		-4.18	7.14	-2.77		-15917.9			1963.76			-35698.8			71693.6
b1	.060.060	11	6	6			0.67396	0.455	0.483	0.137	0.674	55.5	13.1	82.1	20.4	-21.5	68.4	9.4	10.67	5.8	6.53		0				0.5	-12676.5	4886.31	0.16335	2571.18	662.34	0.0331323	-26493.4	22101.7	0.341394	35862.3	30661.3	0.462123
b1	.060.060	11			11	1	0.68005	0.155	0.251			50.8		99.3		-8.3		0.65		0.65		0		2.94	-1.37	-1.37		-11364.4			2666.63			-14525.5			20706.6
b1	.060.060	11			14	1	0.63772	0.564	0.621			48.8		53.3		73.2		2.71		2.71		0		-0.61	-1.4	-1.4		-9164.53			2158.23			-11195.1			14337
b1	.060.060	11			15	1	0.63425	0.679	0.662			82.8		90.1		43.4		0.25		0		0		-0.85	7.84	7.84		-19625.8			3936.81			-46618.3			57870.2
b1	.060.060	11			17	1	0.64589	0.321	0.365			57.7		112.3		-34.8		20.99		18.88		0		-3.32	0.33	-0.61		-16846.7			2501.08			-66030.2			94038
b1	.060.060	11			18	1	0.66627	0.343	0.394			51.4		72.4		-71.3		4.52		3.54		0		-1.96	0.66	-1.43		-14203.1			1853.67			-15806.1			22255.5
b1	.060.060	11			20	1	0.66478	0.668	0.606			41.2		65		-131.4		27.29		9		0		0.02	-1.46	-1.46		-4854.33			2310.69			-4784.97			5966.65
b1	.060.060	12	2	2			0.97871	0.251	0.289	0.021	0.514	44.5	10.1	51.9	3.5	58.4	10.3	26.17	5	22.38	3.93		0				1	-9018.59	1411.36	0.164711	2716.15	141.78	0.0496064	-19953.2	3793.75	0.364416	23066	1773.93	0.421267
b1	.060.060	12			12	1	0.96929	0.251	0.289			34.4		48.4		68.6		21.17		18.45		0		2.16	-0.11	-1.03		-7607.23			2574.36			-16159.5			21292.1
b1	.060.060	12			13	1	0.98814	0.251	0.289			54.6		55.4		48.1		31.17		26.31		0		0.17	-0.41	-0.41		-10430			2857.93			-23747			24840
b1	.060.180	111	28	32			0.87554	0.391	0.49	0.098	0.49	60	12.6	-171.1	13.3	-48	83	55.81	26.94	49.76	24.63		0.4844				0.5	-7971.35	4001.51	0.235717	1433.36	501.5	0.0423852	-9016.48	5588.73	0.266622	15396.2	9775.05	0.455275
b1	.060.180	111			111	1	0.88222	0.294	0.434			65.6		-171.2		-20.3		11.39		11.39		0		0.38	-0.29	-0.29		-9240.95			1552.76			-6226.47			5828.94
b1	.060.180	111			38	1	0.85715	0.293	0.406			67.8		-175.7		-54		54.15		54.15		1		-1.13	-0.9	-0.9		-10187.5			1433.54			-15348.1			24414.4
b1	.060.180	111			50	1	0.81542	0.393	0.476			57.4		-165.7		-1.5		76.82		67.08		1		-1.47	0.65	-1.47		-5624.09			1229.53			-14265.5			17515.2
b1	.060.180	111			58	1	0.78756	0.355	0.486			69.8		-159.6		38.8		43.46		34.68		1		-0.95	-1.37	-1.37		-6370.86			2008.25			-11605.6			14184.9
b1	.060.180	111			62	1	0.8659	0.387	0.421			58.7		-172.3		-175.7		52.56		52.56		1		-0.19	-1.36	-1.36		-4898.81			1369.44			-6025.79			7380.81
b1	.060.180	111			63	3	0.85018	0.441	0.476			56.7		-174.5		-185.7		50.53		50.53		1		-0.24	-1.3	-1.3		-3548.43			1340.49			-4902.88			5622.45
b1	.060.180	111			65	0												52.46		52.41		1		-0.28	-1.31	-1.31		-3689.98			1262.72			-4587.86			5924.03
b1	.060.180	111			66	0												57.49		57.49		1		-0.12	-1.36	-1.36		-3358.64			1359.88			-3785.64			4111.96
b1	.060.180	111			64	1	0.86086	0.465	0.493			51.6		-166.7		-177.3		50.05		50.05		1		-0.86	-1.28	-1.26		-4967.69			1436.46			-17304.6			18252.3
b1	.060.180	111			73	1	0.91826	0.253	0.346			60.8		-177.2		-28.7		108.45		96.97		2		-1.24	-1.1	-1.1		-10812.9			1538.25			-12803.5			16403.5
b1	.060.180	111			82	2	0.83714	0.343	0.466			64.1		-174.6		37.8		61.93		61.93		1		-1.23	-1.32	-1.76		-4934.08			800.05			-9030.42			10901.9
b1	.060.180	111			84	0												62.09		62.09		1		-1.07	-1.14	-1.69		-5510.69			840.75			-7038.54			8595.69
b1	.060.180	111			93	1	0.83967	0.35	0.462			65.8		-186.7		-2.4		60.86		60.4		1		-1.54	-1.08	-1.38		-10474.4			1046.93			-22675.2			28189.3
b1	.060.180	111			102	1	0.88251	0.463	0.611			71.9		-177		-43.2		26.81		26.16		0		-2.06	-1.29	-1.29		-7105.28			1050.16			-7513.14			22701.4
b1	.060.180	111			165	1	0.80857	0.337	0.45			67.2		-180.2		23.1		0		0		0		1.19	-0.25	-0.96		-9698.44			2913.76			-7717.15			6402.61
b1	.060.180	111			180	1	0.87407	0.243	0.43			45.1		-189		-8		55.92		40.62		1		2.74	-0.45	-0.71		-5512.75			1341.39			-8331.59			11201.8
b1	.060.180	111			199	1	0.9071	0.48	0.526			57.9		-137.6		-58.9		118.41		104.22		2		-1.19	-0.82	-0.82		-6556.82			743.73			-16017.5			22922.5
b1	.060.180	111			205	1	0.83898	0.28	0.465			78.8		-171.8		-25.9		27.68		26.75		0		-1.25	-1.27	-1.75		-5748.17			2519.59			-3429.91			8416.43
b1	.060.180	111			221	1	0.79859	0.414	0.506			76.5		-171.8		95.2		101.95		94.25		2		-0.96	-1.23	-1.47		-5022.93			992.1			-5914.9			7313.59
b1	.060.180	111			226	1	0.87538	0.303	0.375			58.9		-166.1		-56.3		77.83		58.48		1		-0.49	-0.8	-0.8		-7337.43			1318.74			-3638.01			5885.25
b1	.060.180	111			235	1	0.86154	0.469	0.539			53		-141.4		-0.3		56.41		54.98		1		-0.79	0.91	-1.12		-7692.74			1532.36			-2930.49			4390.7
b1	.060.180	111			251	1	0.85412	0.377	0.463			55.4		-164.1		66.1		56.35		33.38		1		-2.22	-1.37	-1.37		-20503			1620.78			-15690.6			38412.9
b1	.060.180	111			252	1	0.82397	0.402	0.477			54.3		-162.9		-107.6		49.85		32.67		1		-1.58	-0.44	-0.71		-20860.6			1978.28			-5214.5			19776.7
b1	.060.180	111			254	1	0.83248	0.651	0.66			57.1		-145.4		-151.5		84.92		49.37		1		-2.85	-0.15	-1.31		-7221.31			587.85			-5962.2			29301.1
b1	.060.180	111			308	1	0.81821	0.275	0.403			66.7		-185.8		-8		53.82		53.82		1		-1.45	-1.07	-1.07		-7877.29			1249.71			-17021.5			25983.6
b1	.060.180	111			352	1	0.80946	0.573	0.751			23.5		-161		61		92.76		88		2		-1.4	-0.76	-0.76		-6363.01			831.81			-22413.3			32585.7
b1	.060.180	111			393	1	0.85753	0.497	0.706			22.1		-163.9		39.4		59.39		55.85		1		-1.24	-0.53	-1.21		-4318.61			1065.98			-2273.17			3625.97
b1	.060.180	111			399	1	0.85194	0.493	0.545			66		-153.4		-180.2		72.62		72.44		2		0.26	-0.78	-0.78		-11921.9			1457.28			-5133.88			6057.88
b1	.060.180	111			412	1	0.85869	0.36	0.496			81.6		-181.3		-82.1		11.22		7.16		0		-1.3	-1.06	-1.07		-9793.89			1895.44			-5765.98			7698.26
b1	.060.180	111			414	2	0.86255	0.337	0.43			61		-193.7		-32.3		37		29.97		1		-2.45	-1.46	-1.46		-9898			2071.06			-6157.76			26097.5
b1	.060.180	111			415	0												40.88		32.68		1		-2.67	-1.43	-1.43		-9289.02			1959.06			-6212.67			28514
b1	.060.180	111			418	1	0.78671	0.387	0.456			56.4		-185.4		-140.1		19.81		19.81		0		-1.87	-1.42	-1.3		-8743.26			1519.25			-5588.83			18066.6
b1	.060.180	126	38	41			0.93672	0.359	0.337	0.075	0.448	63.7	15.9	182.1	14.4	-26.2	98.8	58.77	29.39	47.96	25.25		0.5244				0.1463	-11954.6	4120.78	0.155883	1496.89	376.83	0.0195188	-22898.9	15801.3	0.298593	40339.1	23883.4	0.526006
b1	.060.180	126			126	1	0.96899	0.402	0.406			51.3		166.8		-99.2		43.37		37.05		1		-3.68	1.69	-1.5		-15608.8			1719			-33586.9			62305.4
b1	.060.180	126			4	1	0.88451	0.452	0.456			46.6		191.8		-272.6		51.17		45.29		1		-1.87	-1.21	-1.7		-7664.6			1154.05			-7190.71			21046.9
b1	.060.180	126			51	1	0.93971	0.284	0.275			55.7		179.3		33		63.72		40.77		1		-4.1	-2.09	-2.56		-10318.2			1779.99			-18517.8			50623.8
b1	.060.180	126			53	1	0.91871	0.275	0.255			61.2		161.4		61.2		89.91		75.22		2		-1.37	-1.18	-1.49		-7758.77			1868.63			-6827.93			9025.61
b1	.060.180	126			61	1	0.9273	0.493	0.401			58.3		197.4		-178.4		104.3		97.33		2		-1.75	-1.73	-1.73		-13453.3			1219.56			-14805.2			22210.2
b1	.060.180	126			76	1	0.91171	0.245	0.183			65		187.2		0.9		85.12		55.35		1		-4.04	-2.14	-2.35		-13515.4			1703.83			-41086.4			70992.7
b1	.060.180	126			79	1	0.86836	0.437	0.628			17.6		161.4		52		49.66		34.81		1		-2.2	-0.45	-1.67		-10001.5			1242.86			-7760.35			26599
b1	.060.180	126			88	1	0.874	0.411	0.403			83.2		174.2		-49.4		21.29		20.7		0		-0.7	-0.99	-1.41		-5039.55			1836.38			-5273.57			7788.81
b1	.060.180	126			94	1	0.89284	0.379	0.34			64.1		166.2		63.4		54.73		36.21		1		-2.34	-1.21	-1.21		-15008.4			2029.37			-7289.05			31393.5
b1	.060.180	126			103	2	0.86961	0.377	0.496			102.4		182.7		13.1		19.45		11.44		0		-1.83	-1.36	-1.36		-11235.3			1833.94			-11945.6			30283.2
b1	.060.180	126			104	0												17.37		9.86		0		-1.73	-1.31	-1.31		-11303.6			1950.31			-9765.98			26984.5
b1	.060.180	126			131	2	0.90283	0.293	0.313			50		180.1		58.9		83.26		82.68		2		-1.73	-0.92	-1.73		-12109.5			1401.11			-14779.9			19498.3
b1	.060.180	126			191	0												83.93		83.3		2		-3.18	-1.97	-1.97		-21418.5			1528.24			-49455.1			74720.5
b1	.060.180	126			132	1	0.92074	0.463	0.411			50.1		185.6		-127.8		82.07		81.77		2		-2.61	-1.96	-1.96		-17316			1492.63			-41616.4			61340.9
b1	.060.180	126			134	1	0.91449	0.394	0.354			50.5		178.7		-76.5		36.82		36.76		1		-1.67	-0.77	-0.93		-10564			1300.4			-19540.7			31698.8
b1	.060.180	126			149	1	0.84697	0.247	0.214			59.7		183		49.8		48.33		48.33		1		-1.34	-0.8	-1.16		-9753.69			1469.86			-19596.3			27847.3
b1	.060.180	126			154	1	0.91392	0.392	0.354			80.6		189.5		-29.9		42.64		0		0		-2.58	0.18	0.18		-13419			1237.15			-55876.2			77638.4
b1	.060.180	126			175	1	0.89863	0.547	0.529			58.3		216.5		-270.6		42.43		42.43		1		-1.96	-1.53	-1.53		-10025			1687.52			-5670.51			18215.8
b1	.060.180	126			189	1	0.87544	0.258	0.21			67.3		175.6		2.6		55.71		55.71		1		-0.94	-1.01	-1.52		-6417.38			1082.74			-5391.18			9067.05
b1	.060.180	126			210	1	0.94446	0.3	0.245			75.6		173.3		67.1		102.6		71.95		2		-3.21	-1.51	-1.75		-14403.6			1242.92			-38404.6			64893.9
b1	.060.180	126			212	1	0.85796	0.624	0.644			87.9		238.5		69.7		41.18		41.18		1		-2.6	16.49	-1.62		-10146.1			1264.01			-19637.7			39321.1
b1	.060.180	126			223	1	0.92278	0.243	0.2			74.3		175.2		20.4		64.47		53.61		1		-2.06	-1.13	-1.29		-20332.4			1810.77			-40575.4			56087.2
b1	.060.180	126			224	1	0.91864	0.253	0.215			58.8		187.9		37.8		5.46		4.7		0		-4.77	44.17	0.34		-17434.8			2189.56			-39084.1			76192.4
b1	.060.180	126			230	1	0.95426	0.249	0.228			56.6		180.4		55		78.49		73.18		2		-2.91	-1.72	-1.72		-9105.83			1461.53			-31028.9			51661.1
b1	.060.180	126			233	1	0.88138	0.412	0.319			62.6		179.4		-87.6		69.5		50.07		1		-2.13	-1.37	-1.37		-12289.1			1406.44			-32960.6			49397.5
b1	.060.180	126			255	1	0.85921	0.346	0.297			63		158.4		38.6		27.76		27.25		0		-2.96	18	-1.58		-7245.26			1382.47			-7008.42			30887.6
b1	.060.180	126			259	1	0.93204	0.38	0.355			55.2		173		-77		73.4		55.49		1		1.28	53.85	4		-19056.3			1484.19			-53938.3			89932.5
b1	.060.180	126			287	1	0.89758	0.602	0.67			27.5		198.9		68.2		27.85		15.93		0		-2.76	-0.62	-2.28		-10784.8			1450.73			-10314.1			30431.4
b1	.060.180	126			288	1	0.86189	0.326	0.407			47.5		160.9		20		30.92		30.92		1		-1.39	-0.68	-1.36		-6315.54			1426.95			-3400.68			4765.81
b1	.060.180	126			307	1	0.90551	0.364	0.265			66.2		176.3		-99.6		45.71		34.46		1		-3.52	-1.74	-1.74		-14643			1356.44			-21897.9			49899.2
b1	.060.180	126			310	1	0.87814	0.256	0.192			62.7		189.6		15.4		36.21		36.21		1		-1.68	0.08	0.08		-17678.6			2401.87			-16371.1			30396.8
b1	.060.180	126			336	1	0.94124	0.268	0.249			72.4		194.6		24.9		43.88		42.34		1		-3.14	-1.79	-2.11		-17283.8			2074.73			-50117.2			73020.6
b1	.060.180	126			344	2	0.89156	0.264	0.228			65.9		184.3		7.5		102.58		59.26		1		-1.27	-0.95	-1.26		-8365.74			839.34			-18963.7			24872.1
b1	.060.180	126			345	0												101.29		62.51		1		-1.24	-0.97	-1.4		-8147.62			856.25			-18540.7			24204
b1	.060.180	126			350	1	0.96232	0.367	0.343			81.5		175.9		21.2		96.96		72.06		2		-3.11	-1.45	-2.19		-11593.2			1198.58			-34406.4			59818.8
b1	.060.180	126			351	1	0.92754	0.376	0.287			60.1		184.9		-177.8		81.44		70.53		1		-2.68	34.81	-1.33		-11501.8			1499.88			-18815.7			36946.4
b1	.060.180	126			354	1	0.86227	0.398	0.396			80.5		177.2		78.2		8.77		8.77		0		-1.41	1.79	-1.38		-5506.77			2062.91			-5365.4			9352.75
b1	.060.180	126			383	1	0.94112	0.344	0.273			65.8		180		56.1		16.53		16.53		0		-4.28	21.93	2.12		-16457.5			1670.32			-27078.1			60089.1
b1	.060.180	126			385	1	0.8909	0.229	0.17			66.2		177		-275.8		113.35		90.8		2		-1.4	-1.22	-1.53		-7855.61			956.26			-7980.93			11875.9
b1	.060.180	126			401	1	0.9208	0.278	0.231			73.2		173.1		58.1		91.27		79.61		2		-4.03	-1.83	-1.83		-13858			795.59			-53549.7			86729.2
b1	.060.180	126			402	1	0.88739	0.391	0.297			58.6		196		-106.4		74.47		73.86		2		-0.58	-0.89	-0.89		-8202.25			1003.01			-13440.6			13848.8
b1	.060.180	157	27	63			0.9699	0.306	0.286	0.084	0.288	60.3	10.3	170.9	15.1	-0.4	85.1	15.08	10.37	14.46	10.74		0.0476				0.0476	-14990.4	3980.68	0.112049	1923.09	506.16	0.0143746	-42781.5	15105.5	0.319781	74088.8	22138.3	0.553795
b1	.060.180	157			157	1	0.93691	0.465	0.444			81.6		172.7		27.4		1.62		1.62		0		-3.8	-0.25	-0.25		-13554.1			2014.26			-36709.4			68392.2
b1	.060.180	157			6	19	0.96789	0.276	0.262			64.1		181.4		-70.1		15.18		15.18		0		-3.44	35478.2	-1.65		-12588.6			1615.99			-35327.1			61982.9
b1	.060.180	157			7	0												13.27		13.27		0		-4.19	16.7	16.7		-11782.4			1551.32			-41029.6			72835
b1	.060.180	157			8	0												15.33		15.33		0		-4.45	111.93	-2.3		-11473.5			1656.03			-37769.7			71482.6
b1	.060.180	157			12	0												13.38		13.38		0		-3.71	510.16	-2.11		-12076.3			1503.88			-38109.3			67425.7
b1	.060.180	157			15	0												12.46		12.46		0		-4.59	16.87	-2.26		-12879.5			1567.46			-50602.3			85879.6
b1	.060.180	157			18	0												23.77		23.77		0		-4.7	26.04	26.04		-13714.5			1469.2			-51595.4			88578.8
b1	.060.180	157			19	0												13.92		13.92		0		-4.57	36.48	-2.29		-13529.9			1598.28			-47846.8			83840.7
b1	.060.180	157			21	0												18.77		18.77		0		-4.14	24.12	24.12		-12321			1584.38			-39086.1			71038
b1	.060.180	157			22	0												15.26		15.26		0		-5.38	55.88	21.68		-14618.7			1660.67			-53650.7			95284.2
b1	.060.180	157			23	0												16.12		16.12		0		-4.53	-0.52	-0.52		-12654.2			1490.96			-44771.6			80935.3
b1	.060.180	157			24	0												18.98		18.98		0		-4.63	116.62	-1.78		-13314			1717.11			-58385.4			94671
b1	.060.180	157			25	0												14.08		14.08		0		-4.95	151.43	-2.37		-13788.3			1865.58			-52359.4			91335.5
b1	.060.180	157			28	0												11.7		11.7		0		-4.9	300.89	-1.93		-13714.7			1692.1			-48806.1			87480.1
b1	.060.180	157			29	0												19.61		19.61		0		-4.29	2.38	2.38		-14158.2			1643.69			-52500.6			86950.6
b1	.060.180	157			30	0												12.54		12.54		0		-4.69	94.64	-1.92		-12730.2			1652.78			-47646.6			84242.6
b1	.060.180	157			31	0												18.19		18.19		0		-4.18	6	6		-14431.3			1704.53			-53450.1			87419.6
b1	.060.180	157			32	0												14.95		14.95		0		-4.7	78.51	-2.32		-14111.5			1680.62			-47232.4			85033.3
b1	.060.180	157			294	0												18.62		18.62		0		-4.64	15.51	-2.23		-13021.1			1521.46			-51907.4			89167.9
b1	.060.180	157			295	0												19.4		19.4		0		-4.87	40.91	-1.41		-14467.9			1482.84			-57015.3			96506.8
b1	.060.180	157			9	3	0.9772	0.191	0.212			49.7		159.5		-77.4		12.49		12.49		0		-4.18	-2.08	-2		-10581.2			1640.69			-40151.9			71409.7
b1	.060.180	157			14	0												15.64		15.64		0		-5.67	575.22	-1.85		-14536.6			1380.49			-69223.6	1		14931.6
b1	.060.180	157			17	0												13.14		13.14		0		-5.2	101.12	-2.14		-13212.3			1406.46			-59733.3	1		663.03
b1	.060.180	157			10	9	0.99198	0.189	0.22			52.3		157.9		-50.3		15.52		15.52		0		-4.9	5.81	-2.4		-13026.2			1650.73			-47799.4			85556.1
b1	.060.180	157			11	0												12.25		12.25		0		-4.07	87.62	-2.11		-11408.8			1403.89			-38876.8			69746.8
b1	.060.180	157			13	0												15.91		15.91		0		-5.23	20.07	-2.27		-13537.1			1664.8			-57366.1			98622.1
b1	.060.180	157			16	0												16.64		16.64		0		-4.24	-0.05	-2.42		-12090.6			1409.02			-42559.6			74944.6
b1	.060.180	157			20	0												15.07		15.07		0		-4.34	1.4	-2.15		-12677.2			1421.66			-46852.9			82171.5
b1	.060.180	157			26	0												22.09		22.09		0		-5.45	1.51	-2.18		-14066.5			1657.75			-59912.9	1		3823.95
b1	.060.180	157			27	0												16.79		16.79		0		-3.4	-1.92	-2.02		-11454.5			1736.06			-32293.5			59454.8
b1	.060.180	157			33	0												14.36		14.33		0		-4.82	4.45	4.45		-13698.4			1853.9			-58561.1			97105.7
b1	.060.180	157			34	0												17.81		17.81		0		-5.28	4.9	4.9		-13605.2			1674.72			-60218.2	1		1784
b1	.060.180	157			39	4	0.90099	0.428	0.442			75.6		191.9		42.6		2.81		0		0		-2.95	-0.88	-1.71		-12705.9			2303.88			-23161.9			44646.1
b1	.060.180	157			40	0												2.77		0		0		-2.91	13.93	-1.37		-12871.1			2160.62			-25402.3			46653.5
b1	.060.180	157			41	0												2.81		0		0		-2.79	-0.91	-1.56		-14642.7			2291.21			-20029			40611.2
b1	.060.180	157			42	0												2.64		0		0		-2.51	0.61	-1.11		-14006.7			2243.58			-21903.4			41447.7
b1	.060.180	157			87	1	0.92201	0.314	0.43			88.2		184.2		-53.3		7.55		6.78		0		0.69	-1.75	-1.75		-8992.51			2239.37			-12831.8			22650.1
b1	.060.180	157			100	1	0.92573	0.429	0.314			62		174.1		71.6		16.36		16.36		0		-4.81	-2.13	-2.13		-16777.3			2048.28			-57630.9			99217.6
b1	.060.180	157			119	1	0.85317	0.516	0.435			66.7		182.5		79		4.96		4.96		0		-3.67	-1.73	-1.87		-14773.3			2007.9			-58064.2			86895.7
b1	.060.180	157			125	1	0.94211	0.215	0.189			63.8		177.6		-33.7		31.91		30.22		1		-5.64	38.41	-1.47		-17047.4			1723.43			-50381.1			94370.9
b1	.060.180	157			136	1	0.91222	0.43	0.456			42.8		125.3		-45.6		25.14		21.9		0		-5.3	-1.07	-1.54		-15093.6			2526.93			-19522			65955.9
b1	.060.180	157			153	1	0.88174	0.449	0.367			63.6		177.2		64.6		48.32		48.32		1		-3.02	-1.56	-1.56		-19468			2412.42			-59213.6			83015.7
b1	.060.180	157			158	1	0.90577	0.46	0.415			69.8		191.4		155.6		1.92		1.92		0		-5.48	0.53	-1.99		-22679.7			2253.57			-32050.7			78448.6
b1	.060.180	157			159	1	0.88786	0.502	0.374			56.3		178.3		176.3		6.3		6.3		0		-4.15	-2.49	-2.49		-12935.7			1736.99			-5653.89			37420.9
b1	.060.180	157			166	1	0.87983	0.36	0.271			58.7		172.2		25.8		6.37		0		0		-0.64	-0.19	-0.19		-15617.5			2144.3			-22693.9			25307.5
b1	.060.180	157			170	2	0.92399	0.46	0.39			56		190.4		29.6		19.88		19.88		0		-2.15	1.01	-1.62		-15655.5			1913.64			-46336.7			62725.2
b1	.060.180	157			172	0												16.73		16.73		0		-3.09	2.11	-0.18		-17785.5			1958.55			-66308.3			91167.9
b1	.060.180	157			213	1	0.89638	0.31	0.284			54.4		169.4		-38.5		0.11		0.11		0		3.14	116.93	-1.74		-10727.5			1726.66			-36532.7			43166.6
b1	.060.180	157			217	1	0.92103	0.516	0.461			78.1		171.8		69.6		17.61		3.73		0		2.29	7.71	-1.02		-10853.4			1904.41			-16635.2			18840
b1	.060.180	157			291	1	0.86983	0.395	0.338			66.3		187.5		1.8		34.38		34.29		1		-3.06	6.13	-1.72		-15325.4			1750.74			-41333.6			67863.3
b1	.060.180	157			339	1	0.88606	0.385	0.298			60.3		175.4		17		47.68		47.68		1		-5.09	10.84	10.84		-17048			1146.77			-67790.4	1		6555.41
b1	.060.180	157			348	1	0.88515	0.271	0.237			63		175.9		-27.5		39		39		1		-3.82	-2.25	-2.28		-11329.9			1755.31			-41701.8			70199.5
b1	.060.180	157			349	1	0.88831	0.243	0.182			57.2		174.7		-30.4		38.01		38.01		1		-3.01	-1.7	-1.91		-10016.2			1864.95			-28493.3			50656.2
b1	.060.180	157			353	2	0.91247	0.225	0.259			51.2		148.6		-63.5		0.99		0.53		0		-3.37	-0.7	-0.7		-23090.1			3894.77			-23087.8			51244.4
b1	.060.180	157			355	0												0.02		0		0		-2.45	-0.98	-0.98		-22983.8			3920.27			-24493.9			45882.2
b1	.060.180	157			367	1	0.88798	0.658	0.557			72.9		175.5		134.9		3.65		2.74		0		-3.17	-2.39	-2.39		-17929.1			2461.28			-52296.8			76706.4
b1	.060.180	157			371	3	0.92156	0.418	0.353			62.2		187.2		181.2		12.72		12.68		0		-4.44	98.57	-2.04		-29052.2			2275.14			-69827.6	1		7854.01
b1	.060.180	157			372	0												12.35		12.31		0		-3.5	20.88	-1.78		-25733.6			2334.91			-46989.7			76563.5
b1	.060.180	157			374	0												17.61		17.54		0		-2.85	415.26	-1.59		-23616.9			2513.85			-36395.4			59742.2
b1	.060.180	157			373	1	0.89296	0.421	0.327			60.3		182.9		178		18.22		18.12		0		-2.92	346.06	-1.24		-21828.1			2442.34			-30205.7			54188.9
b1	.060.180	157			394	2	0.86521	0.444	0.379			58.3		204.6		-54.1		11.74		11.74		0		-5.28	75.98	1.94		-16899.1			2363.77			-34889.4			75869.1
b1	.060.180	157			395	0												4.02		4.02		0		-4.46	-1.91	-1.91		-21881.7			2540.19			-52859.9			88402
b1	.060.180	157			410	1	0.87623	0.306	0.273			63.7		177.8		-10.8		0.48		0		0		-3.91	203	-1.56		-16201.6			2721.05			-11168			42630.3
b1	.060.180	167	2	2			0.91592	0.142	0.135	0.02	0.263	61.2	0.8	183.7	4.9	-54.7	9.5	144.14	5.69	130.6	0.32		1				1	-1265.18	48.06	0.464477	167.91	46.59	0.0616437	-754.62	258.58	0.277039	536.17	186.94	0.196841
b1	.060.180	167			167	1	0.92107	0.142	0.135			60.3		178.8		-64.3		138.45		130.27		2		0.14	-0.61	-0.61		-1217.12			214.51			-1013.2			723.12
b1	.060.180	167			313	1	0.91078	0.142	0.135			62		188.7		-45.2		149.84		130.92		2		-0.12	-0.75	-0.75		-1313.24			121.32			-496.05			349.23
b1	.060.180	214	61	66			0.90431	0.357	0.315	0.097	0.383	61.4	10.9	182.9	11.6	26.5	81.7	52.89	27.67	48.3	26.07		0.4545				0.2727	-11260.9	3820.46	0.139995	1354.95	388.63	0.0168447	-25559.3	15827.8	0.317752	42262.8	24394.7	0.525409
b1	.060.180	214			214	1	0.9249	0.198	0.152			64		178.2		48.5		77.08		67.78		1		-2.27	3.97	-1.71		-12096.2			1485.01			-30256.8			49092.6
b1	.060.180	214			3	1	0.87432	0.33	0.313			71.2		187.1		-26.3		36.35		32.89		1		-1.77	1092.27	-1.17		-10586.6			1132.87			-23645.8			38639.7
b1	.060.180	214			44	2	0.87814	0.444	0.413			65.1		192.1		-56.5		71.5		71.27		2		-0.84	0	-0.83		-10801.1			853.07			-32957.8			40541.2
b1	.060.180	214			86	0												64.91		64.58		1		-2.35	-0.56	-1.27		-13610.9			998.82			-49809.6			69465.6
b1	.060.180	214			48	1	0.8886	0.322	0.291			67.6		174.8		66.2		34.73		18.2		0		-2.6	-1.46	-1.46		-11944.6			1518.88			-12539.3			31645.5
b1	.060.180	214			52	1	0.89999	0.294	0.228			66.4		168.9		15.3		25.89		25.89		0		-4.38	17.59	17.59		-20948.2			1821.26			-45762.8			86520.4
b1	.060.180	214			56	1	0.87803	0.507	0.38			53		193		176.2		80.22		73.43		2		0.03	-1.01	-1.01		-7083.31			1157.64			-10931.6			14429.6
b1	.060.180	214			71	2	0.87986	0.346	0.287			69.1		176.7		78.8		69.51		69.47		1		-1.39	27.59	-1.19		-11284.3			1470.76			-16684.8			19567.5
b1	.060.180	214			72	0												63.7		63.41		1		-1.59	-0.85	-0.85		-15936.4			1645.24			-36491.6			50049.9
b1	.060.180	214			74	1	0.89148	0.381	0.311			59.3		191.9		113		84.88		82.05		2		-1.17	-1.28	-1.52		-7132.67			1143.11			-7921.52			12106.4
b1	.060.180	214			95	1	0.8975	0.423	0.34			63.8		189.5		194.4		89.35		81.09		2		-1.87	4.91	-1.02		-7900.65			933.87			-28410.3			42465.1
b1	.060.180	214			105	1	0.86171	0.336	0.458			83.8		199.9		-35.4		38.95		38.34		1		-2.64	7.64	-1.41		-14821.5			1782.59			-27309.5			48731.3
b1	.060.180	214			106	1	0.84972	0.315	0.414			83.8		210.9		-41.5		41.21		39.64		1		-1.08	1.53	-1.14		-8051.72			1453.82			-7625.06			10506.5
b1	.060.180	214			107	1	0.91954	0.367	0.332			70.2		194.2		-74.5		71.76		69.09		1		-2.75	-1.44	-1.44		-12435.1			1217.49			-47719.5			69426.2
b1	.060.180	214			109	1	0.90862	0.36	0.331			70.3		191.7		-78.6		65.73		63.21		1		-1.39	-0.88	-0.88		-11563.7			1247.54			-32809.5			42560
b1	.060.180	214			112	1	0.88682	0.488	0.43			46.5		173.9		141.5		72.33		54.74		1		-2.33	-1.38	-1.38		-7129.62			728.82			-11124.6			28052.1
b1	.060.180	214			124	1	0.8799	0.243	0.229			67.9		180.5		-4.7		71.02		66.78		1		-0.71	-0.68	-0.93		-6475.23			1667.39			-9982.6			11150.3
b1	.060.180	214			127	1	0.88678	0.369	0.298			57.1		169.3		-59.8		74.77		66.26		1		-1.17	0.98	0.98		-9543.3			1598.47			-18316.4			25873.2
b1	.060.180	214			137	1	0.88844	0.295	0.235			60.5		172.5		73.9		95.19		95.04		2		-0.83	-0.89	-1.18		-5895.26			1072.37			-11470.6			13793.5
b1	.060.180	214			138	1	0.88282	0.275	0.218			60.4		171.1		74.9		94.52		94.44		2		-0.61	-0.97	-1.22		-9012.25			1102.96			-10064.2			13890.6
b1	.060.180	214			143	1	0.89739	0.28	0.31			74.3		193.4		-34.6		31.59		31.52		1		-2.53	-0.55	-0.55		-13391.7			1582.92			-19108.1			40316.9
b1	.060.180	214			145	1	0.88327	0.696	0.639			90.5		158.4		-69.3		59.95		52.57		1		0.49	-0.3	-0.3		-10546.5			790.18			-23518.9			23578.2
b1	.060.180	214			148	1	0.91973	0.448	0.58			20.7		178.1		90.8		54.18		53.87		1		-3.03	29.61	-0.87		-14543.4			1294.18			-36532.2			62733.9
b1	.060.180	214			150	1	0.90025	0.377	0.306			69.5		177.4		-81.5		13.01		13.01		0		-4.98	-0.75	-0.75		-20953.7			1885.96			-42934.4			84154.2
b1	.060.180	214			151	1	0.85727	0.379	0.301			65.7		178.8		-75.2		12.58		12.58		0		-4.74	-0.05	-0.92		-16800.9			992.3			-43054.8			81907.1
b1	.060.180	214			160	1	0.85816	0.479	0.396			52.1		193.6		-58.9		1.3		1.3		0		-5.32	-1.7	-1.7		-13380			2051.29			-22461.6			63462.1
b1	.060.180	214			161	1	0.84482	0.442	0.358			50.7		186.9		-63.6		0.33		0.33		0		-3.02	1.7	1.7		-13485.2			2126.82			-12019.2			34320.5
b1	.060.180	214			162	1	0.90721	0.295	0.284			75.7		178		-8.9		61.88		58.54		1		-3.59	0.31	-1.41		-9853.61			765.13			-42573.7			70700
b1	.060.180	214			163	1	0.86049	0.378	0.286			58.5		185.3		-56.5		0		0		0		-3.72	-0.84	-0.84		-10559.9			1767.68			-13569.7			41396.7
b1	.060.180	214			164	1	0.93497	0.197	0.177			57.4		175.3		54.8		99.34		94.61		2		-1.82	11.97	11.97		-11528.8			1522.15			-40513.7			54670.5
b1	.060.180	214			176	2	0.9083	0.268	0.282			49.2		174.1		50.5		63.08		52.74		1		-2.4	-1.08	-1.57		-12016.9			836.48			-21248.3			40767
b1	.060.180	214			177	0												61.6		50.47		1		-4.01	-1.47	-1.63		-14094			836.9			-35028.7			67620.9
b1	.060.180	214			183	1	0.88776	0.368	0.304			57.4		173.2		-22.2		75.5		47.87		1		-0.87	-0.46	-0.91		-6390.54			1759.41			-7878.49			10210.8
b1	.060.180	214			184	1	0.90072	0.411	0.312			60.7		189.1		188.3		52.59		48.1		1		-0.79	-0.33	-0.93		-12797.5			1903.54			-8550.95			12619.5
b1	.060.180	214			186	1	0.90089	0.321	0.356			45.6		178		59		6.79		6.79		0		-5.65	312.8	7		-11334.2			1551.45			-32417.4			75220.9
b1	.060.180	214			195	1	0.89365	0.446	0.316			65.1		185.1		193.3		60.61		60.61		1		-2.33	-1.39	-1.29		-7386.65			1375.74			-8431.5			23475
b1	.060.180	214			207	1	0.86016	0.338	0.315			45.3		185.1		49.7		42.97		42.97		1		-1.16	-1.03	-1.03		-5988.51			1428.22			-5623.18			8850.77
b1	.060.180	214			208	1	0.88552	0.424	0.343			59.9		204.8		-82.9		88.75		85.55		2		-2.25	0.1	0.1		-14270.9			1111.61			-46788.8			68599.9
b1	.060.180	214			227	1	0.8792	0.476	0.349			61		188.6		204.8		60.86		60.65		1		-2.8	-1.39	-1.39		-14875.8			1070.27			-39440.1			65594.4
b1	.060.180	214			249	2	0.87245	0.287	0.223			59.1		181		-21.4		28.92		22.86		0		-2.57	0.01	0.01		-18592.5			906.93			-73841			98912.1
b1	.060.180	214			250	0												28.97		22.5		0		-2.45	1.02	1.02		-19086.8			882.77			-74477.7			98471.9
b1	.060.180	214			273	1	0.8858	0.433	0.496			81.1		206.1		101.8		67.72		67.57		1		-1.87	-1.33	-1.45		-5476.55			946.5			-11361.8			26199.4
b1	.060.180	214			274	1	0.83864	0.355	0.315			53		180.3		-24.1		43.11		43.11		1		-0.54	-0.79	-1.14		-5097.18			1666.84			-7669.8			8034.93
b1	.060.180	214			300	1	0.87194	0.394	0.303			63		197.3		-56		22.16		22.16		0		-2.66	-1.29	-2.04		-6233.78			1090.02			-9149.42			27504.4
b1	.060.180	214			302	1	0.90922	0.276	0.253			56.6		188.9		64.1		96.94		75.8		2		-1.97	-1.06	-1.48		-10170.6			1245.81			-37170.7			50997.5
b1	.060.180	214			306	1	0.87999	0.236	0.181			59.6		182.4		-2.7		64.06		58.8		1		-0.84	236.04	-1.08		-7775.68			1744.03			-9871.35			10861.6
b1	.060.180	214			314	1	0.85716	0.301	0.294			74		171.5		42.5		20.47		6.88		0		-4.37	-0.73	-1.71		-10009.9			936.49			-16541.5			50430.8
b1	.060.180	214			320	1	0.94571	0.543	0.436			45.6		198.3		174.6		118.69		95.74		2		-2.65	-1.08	-1.65		-12736.9			1458.47			-40427.6			60740.7
b1	.060.180	214			333	1	0.8971	0.269	0.249			57.4		163.6		29.8		57.97		57.97		1		-0.32	50.45	-1.17		-6805.48			1012.91			-14353.4			17032.8
b1	.060.180	214			337	1	0.91877	0.328	0.256			63.8		184.1		-66.2		15.73		13.95		0		2.78	20.5	-0.77		-13134.4			1972.74			-37760.5			38173.2
b1	.060.180	214			341	1	0.90157	0.256	0.234			66.7		187.3		72		93.69		85.42		2		-2.94	-0.27	-0.27		-9544.62			763.63			-43242.2			65770.9
b1	.060.180	214			342	1	0.89996	0.345	0.264			66.9		172.5		-52.5		52.49		52.49		1		-2.39	-1.16	-1.16		-15255.7			1794.95			-37837.5			58155.9
b1	.060.180	214			356	1	0.90403	0.436	0.371			67.9		188.1		201.7		2.74		0.31		0		-6.04	1.67	1.67		-18427.1			1894.04			-11832.7			62348.2
b1	.060.180	214			357	1	0.93959	0.402	0.374			50.8		164.7		159.8		46.77		43.13		1		-4.55	23.59	-2.36		-12609.2			1142.13			-23614.8			60219.8
b1	.060.180	214			361	1	0.89243	0.246	0.213			57.9		179.4		57.8		62.85		54.7		1		-0.22	1.96	-0.73		-10869.4			1415.73			-15162.9			15529.1
b1	.060.180	214			362	1	0.87001	0.401	0.346			68.8		199.3		-68.8		44.69		44.69		1		-3.42	-1.9	-1.9		-13443.4			1845.27			-18625.8			44921.2
b1	.060.180	214			365	1	0.86751	0.266	0.214			61.9		183.5		-22.2		39.47		23.48		0		-3.07	-1.38	-1.38		-12324.5			1309.65			-20019.4			44323.8
b1	.060.180	214			366	1	0.89986	0.399	0.335			62		166.9		-37.2		60.33		56.74		1		-1.41	10.18	10.18		-8803.63			1027.81			-35437.9			45997
b1	.060.180	214			380	1	0.86819	0.397	0.388			51.7		171.4		68.3		30.52		22.66		0		-2.49	-1.47	-1.47		-11719.2			1530.75			-26724			46784.1
b1	.060.180	214			381	1	0.87946	0.393	0.388			50.3		177.9		80.6		58.03		50.06		1		-2.2	2.46	-1.65		-10729.2			1404.64			-27913.3			44067.3
b1	.060.180	214			386	1	0.87369	0.329	0.286			70.7		190.8		-49.4		78.6		78.6		2		-0.57	-0.94	-1.39		-6202.58			1787.41			-5129.89			7303.62
b1	.060.180	214			388	1	0.8914	0.531	0.428			74.9		151.4		-10.5		30.43		30.41		1		-0.11	-0.07	-0.95		-5567.29			1493.23			-6782.48			6832.68
b1	.060.180	214			404	2	0.877	0.243	0.216			55		187.3		57		15.27		15.27		0		3.41	-0.54	-0.54		-8027.7			1913.78			-13086.5			13504.9
b1	.060.180	214			406	0												15.18		15.18		0		3.58	-0.58	-0.58		-7987.29			1961.14			-13481.5			13980.6
b1	.060.180	214			408	1	0.89975	0.509	0.413			43.5		210.4		-10.5		61.98		60.04		1		-2.45	-1.35	-1.35		-11893.3			687.38			-35152.2			55397.7
b1	.060.180	214			416	1	0.8643	0.247	0.221			51.5		184.9		15.5		62.14		55.86		1		-2.08	11.66	0.46		-16242.5			907.3			-46719.3			68140.6
b1	.060.180	220	39	43			0.86374	0.416	0.447	0.119	0.436	61.4	15.7	184	13.6	52.3	100.3	75.69	22.82	69.71	21.21		0.7326				0.9767	-5098.02	2890.71	0.389685	1274.08	414.51	0.0973889	-3013.7	2443.87	0.230363	3696.6	2863.65	0.282563
b1	.060.180	220			220	1	0.87669	0.398	0.404			71.4		170		57.8		83.61		80.83		2		-0.42	-0.94	-1.22		-2133.77			1067.71			-3218.55			3679
b1	.060.180	220			36	1	0.83516	0.478	0.565			56.2		164		-18.5		68.02		68.02		1		-0.61	-0.83	-0.83		-5384.23			1205.28			-2335.79			3132.4
b1	.060.180	220			37	1	0.83612	0.497	0.578			48.9		161.5		17.7		60.62		60.62		1		-0.69	-0.77	-1.42		-4994.25			1343.36			-1430.44			3351.91
b1	.060.180	220			46	1	0.84294	0.232	0.302			56.8		180.3		183.4		58.69		50.94		1		0.36	0.37	-0.35		-7088.45			1227.94			-11169.7			9813.06
b1	.060.180	220			55	1	0.84197	0.388	0.416			65.4		184.8		-47.7		96.5		90.59		2		0.25	-0.47	-0.47		-3062.8			1311.28			-1016.09			671.33
b1	.060.180	220			59	1	0.85759	0.454	0.57			102.3		189.4		171.6		88.33		82.96		2		-0.07	-0.82	-0.82		-4803.3			954.42			-848.74			2487.23
b1	.060.180	220			85	1	0.87075	0.51	0.558			37.2		212.4		170.9		91.62		82.71		2		0.1	-0.73	-0.81		-4544.57			1093.41			-2536.9			2213.45
b1	.060.180	220			96	3	0.86891	0.295	0.264			58.5		193.7		129.5		107.45		92.91		2		0.09	-0.64	-0.81		-3703.03			1175.59			-909.98			1483.25
b1	.060.180	220			97	0												107.87		93.5		2		0.05	-0.71	-0.85		-3633.01			1143.14			-884.22			1449.67
b1	.060.180	220			99	0												108.58		94.29		2		0.06	-0.73	-0.86		-3744.41			1163.31			-900.3			1425.15
b1	.060.180	220			98	1	0.87674	0.289	0.265			59		193.6		136.8		107.79		93.22		2		0.05	-0.63	-0.75		-5257.5			1176.32			-1639.72			2376.86
b1	.060.180	220			113	2	0.84486	0.317	0.328			65.8		190.9		174		73.2		65.59		1		0.71	-0.74	-0.74		-2892.52			1527.62			-4234.72			3893.35
b1	.060.180	220			114	0												67.53		64.11		1		0.15	-1.15	-1.15		-3049.42			1548.09			-4619.15			5198.74
b1	.060.180	220			120	1	0.77693	0.926	1.056			1.4		205.2		41.4		67.71		64.71		1		-0.24	-0.34	-1.07		-7057.14			1801.99			-2125.14			2356.24
b1	.060.180	220			128	1	0.85446	0.871	0.836			70.5		182.1		19.4		72.59		72.53		2		0	-0.54	-1.08		-4376.69			1241.5			-2615.65			2167.63
b1	.060.180	220			144	1	0.82627	0.398	0.368			65.3		182.7		-51.6		104.07		102.04		2		-0.69	-0.17	-1.06		-2392.51			606.93			-1183.15			2657.85
b1	.060.180	220			174	1	0.86441	0.268	0.336			54.8		173.2		178.8		86.72		86.72		2		-0.84	-1.19	-1.21		-3222.39			1005.03			-1460.16			4258.72
b1	.060.180	220			196	1	0.84307	0.439	0.53			44.6		148.5		185.8		53.93		48.08		1		1.49	0.45	-0.11		-10074			1406.41			-5123.18			2525.86
b1	.060.180	220			197	1	0.81897	0.249	0.275			52.7		182.8		178.5		62.27		52.01		1		0.21	-0.02	0		-9582.95			1208.85			-12180			11959.2
b1	.060.180	220			198	1	0.82847	0.484	0.526			51.7		175.1		34.5		84.01		62.46		1		0.35	-0.46	-0.96		-2801.65			1162.59			-1499.09			1148.3
b1	.060.180	220			201	1	0.83417	0.271	0.332			51.6		182.2		175.5		102.5		92.76		2		-0.1	-0.96	-1.02		-3363.62			1300.73			-828.41			1151.45
b1	.060.180	220			211	1	0.88831	0.294	0.301			65		175		175.6		72.88		58.09		1		-0.53	-1.13	-1.13		-4259.78			880.58			-2723.61			4199.55
b1	.060.180	220			218	1	0.81888	0.604	0.614			61		182.1		76.1		77.97		76.19		2		-0.26	-0.68	-1.06		-4113.49			982.49			-4436.02			4152.67
b1	.060.180	220			222	1	0.81655	0.456	0.561			75		215.4		174.2		70.34		70.34		1		0.26	-0.71	-0.71		-4675.71			1062.54			-5057.68			4129.45
b1	.060.180	220			225	1	0.88099	0.462	0.451			58.8		185		-23.2		65.18		64.96		1		-0.24	-0.27	-0.9		-5879.78			1028.07			-4365.41			3963.07
b1	.060.180	220			236	1	0.85441	0.4	0.356			61.2		189.3		-68.7		54.5		50.85		1		-0.21	-0.26	-0.87		-4098.59			964.57			-3930.58			4993.03
b1	.060.180	220			256	1	0.84484	0.34	0.418			50		169		156.2		77.7		74.18		2		0.35	-0.81	-0.93		-3864.51			1116.28			-2157.78			1808.56
b1	.060.180	220			257	1	0.86271	0.475	0.41			65.9		172.6		-61.8		93.72		86.64		2		-0.7	-0.73	-1.11		-2803.71			1221.52			-1621.01			3870.99
b1	.060.180	220			290	1	0.82425	0.321	0.318			74.2		178.7		73.7		91.23		82.53		2		-1.37	-1.3	-1.6		-2747.75			398.03			-1742.55			5742.24
b1	.060.180	220			292	1	0.86857	0.411	0.399			56.3		179.9		15.2		106.59		102.81		2		-0.14	-0.68	-1.28		-3484.9			1311.71			-802.98			628.08
b1	.060.180	220			297	1	0.87797	0.424	0.404			62.6		167		-62.7		73.12		60.72		1		-1.28	-0.86	-0.86		-6406.08			953.14			-5236.52			14125.3
b1	.060.180	220			299	1	0.83381	0.449	0.488			62.7		175.5		-66.7		84.46		84.46		2		0.04	-0.64	-0.64		-3873.32			1436.14			-1597.75			1555.61
b1	.060.180	220			303	2	0.80036	0.376	0.397			65.4		192.9		-117.9		7.61		7.61		0		0.24	-0.95	-0.95		-14601.6			2552.68			-2503.14			2719.61
b1	.060.180	220			304	0												6.83		6.83		0		0.3	-0.95	-0.95		-16592.2			2702.52			-2545.84			2756.27
b1	.060.180	220			309	1	0.87527	0.388	0.405			45.4		190.1		114.6		56.07		37.13		1		0.24	-0.24	-0.56		-3893.43			1408.06			-2841.6			4177.73
b1	.060.180	220			311	1	0.82369	0.464	0.444			63.8		201.9		-15.4		33.91		33.91		1		-0.23	-0.7	-1.18		-5162.13			1335.08			-2327.29			2579.31
b1	.060.180	220			343	1	0.85316	0.376	0.398			62.1		177.1		-66.3		56.79		56.79		1		-0.3	-0.73	-0.73		-4319.72			1552.06			-1785.39			1956.34
b1	.060.180	220			378	1	0.78632	0.465	0.468			64.6		194.6		-113		82.21		79.48		2		-0.39	-0.92	-0.92		-3910.3			711.46			-1264.45			1857.09
b1	.060.180	220			387	1	0.84586	0.287	0.294			71.2		176.1		98.9		80.44		80.25		2		-0.47	-0.86	-1.17		-7429.03			1911.6			-4015.54			4463.49
b1	.060.180	220			389	1	0.87711	0.459	0.515			55.3		193.1		-47.2		79.85		70.75		2		0.81	-0.78	-0.75		-6702.45			1562.25			-7354.97			10036.7
b1	.060.180	220			390	1	0.8744	0.441	0.557			53.7		164.7		-13.2		82.46		73.48		2		-0.26	-0.74	-0.71		-5430.61			964.83			-4861.58			5947.58
b1	.060.180	220			397	1	0.84075	0.492	0.632			96.3		200.1		-54.1		76.89		67.61		1		-0.05	-0.5	-0.97		-4133.21			1480.26			-1667.68			2036.2
b1	.060.180	220			400	1	0.82516	0.41	0.552			96.2		201.7		24.4		70.32		70.32		1		-0.35	-1.15	-1.41		-3670.53			1578.21			-1990.47			1854.21
b1	.060.180	265	34	41			0.91754	0.384	0.314	0.075	0.437	62	8	184.2	11.1	-76.3	102.8	91.33	18.63	87.6	19.38		0.9146				0.2439	-11129.3	3454.17	0.129095	654.75	141.86	0.00759481	-29842.3	18996	0.346157	44583.8	28266.5	0.517153
b1	.060.180	265			265	1	0.9535	0.626	0.511			85.1		145.1		-111.1		90.35		86.09		2		-1.8	-0.91	-0.91		-11806.7			658.35			-32145			49367.8
b1	.060.180	265			80	1	0.85607	0.344	0.26			63.6		180.2		-18.2		115.63		109.55		2		-4.25	4.67	4.67		-15175.2			484.43			-63913.4	1		192.69
b1	.060.180	265			101	1	0.84498	0.463	0.477			85.6		180.8		-52.7		71.28		70.39		1		-1.5	-0.87	-0.87		-12714.2			867.44			-28749.1			40878.5
b1	.060.180	265			118	1	0.86611	0.403	0.307			64.3		196		0.2		97		95.81		2		-0.29	-0.36	-0.36		-11263.4			707.83			-21944			23633.3
b1	.060.180	265			129	1	0.87834	0.339	0.287			62.3		179.5		-182.3		102.92		98.97		2		-1.68	-1.53	-1.53		-9019.84			628.78			-18779.3			32758.6
b1	.060.180	265			133	1	0.88165	0.442	0.37			54.8		185.2		45		85.79		83.92		2		-3	41.75	-1.48		-12342.6			707.77			-49376.9			73741.3
b1	.060.180	265			140	1	0.85085	0.388	0.34			58.2		174.9		16.6		77.91		77.91		2		-1.58	-0.8	-0.8		-10180.8			679.51			-42766.7			55169.4
b1	.060.180	265			146	1	0.86785	0.446	0.358			62		173.7		25.8		70.78		70.48		1		-0.42	-0.09	-0.93		-7699.67			816.94			-5663.58			5989.77
b1	.060.180	265			156	1	0.84132	0.461	0.408			54.5		189.3		58.6		114.53		112.09		2		-1.67	-0.91	-1.5		-12641.8			524.18			-25270.2			36999.8
b1	.060.180	265			169	2	0.87619	0.447	0.353			62.9		196		-10.9		60.65		48.31		1		-4.33	15.94	-1.92		-16159.2			489.08			-71220.9	1		7112.5
b1	.060.180	265			171	0												58.04		46.53		1		-5.07	29.07	-1.91		-20649.1			531.85			-86245	1		29952.9
b1	.060.180	265			231	1	0.85808	0.396	0.347			58.5		168.2		-184.4		122.66		113.9		2		-1.37	-1.14	-1.2		-8819.68			753.73			-25000.2			37950.5
b1	.060.180	265			238	1	0.88161	0.557	0.473			54.7		209.8		-5.1		116.62		115.9		2		0.13	-0.27	-0.76		-10696.4			600.9			-8474.84			11994.4
b1	.060.180	265			240	1	0.90179	0.438	0.353			70.3		168.7		2.3		119.87		119.14		2		-1.41	3.92	-1.21		-9191.61			555.43			-25474.8			34206.2
b1	.060.180	265			245	2	0.88138	0.403	0.293			60.7		187.5		52.7		81.99		79.27		2		-1.29	-0.27	-1.06		-7721.88			793.93			-18103.6			27445.4
b1	.060.180	265			246	0												81.74		78.84		2		-1.35	-0.39	-1.05		-8547.48			761.79			-19434			29360.8
b1	.060.180	265			263	1	0.88448	0.461	0.373			75.4		183.2		32.4		87.9		77.58		2		-1.6	-0.37	-1.11		-11405.2			535.93			-24894.5			35813.5
b1	.060.180	265			267	2	0.92947	0.308	0.232			60.2		188.1		-55.2		95.71		92.21		2		-2.04	-1.2	-1.2		-13215.6			624.11			-27657.4			44342.9
b1	.060.180	265			286	0												94.23		90.88		2		-3.05	-1.03	-1.94		-12765.7			662.78			-35970.2			59955.7
b1	.060.180	265			268	4	0.86038	0.274	0.203			67		187.4		-178.6		89.83		78.78		2		-2.11	22.57	-0.84		-15382.5			646.45			-49879.2			65383.3
b1	.060.180	265			277	0												97.26		86.63		2		-1.3	-0.1	-1.15		-7908.22			523.5			-24903.4			32307.5
b1	.060.180	265			283	0												86.68		76.87		2		-1.48	-1.7	-1.7		-12861.8			696			-21327.9			27382.9
b1	.060.180	265			347	0												87.44		76.44		2		-2.45	-1.58	-1.58		-15663			736.7			-50275.8			68925.9
b1	.060.180	265			270	1	0.88758	0.31	0.233			65.2		179		-211.9		78.07		75.18		2		-1	-1.42	-1.51		-4706.55			718.5			-3862.33			6211.18
b1	.060.180	265			276	1	0.91574	0.413	0.339			54		193		-240.4		102.61		98.47		2		-2.97	-1.21	-1.99		-11274.5			541.02			-37171.8			60387
b1	.060.180	265			278	1	0.90021	0.418	0.365			49		194.4		-254.5		98.43		95.36		2		-1.87	-1.47	-1.8		-8907.16			633.04			-9677.15			15616.2
b1	.060.180	265			282	1	0.94687	0.298	0.235			64.9		171.2		-125.1		89.52		87.08		2		-2.86	-1.5	-1.5		-13731.1			583.78			-38709.7			61754.1
b1	.060.180	265			315	1	0.84449	0.376	0.35			54.6		169.2		35.2		80.36		80.36		2		-1.15	-0.81	-1.29		-6050.56			823.21			-10388.7			12228.4
b1	.060.180	265			316	2	0.86981	0.352	0.28			60.9		187		-61.9		60.66		60.66		1		-2.15	-1.43	-1.43		-10396.6			1057.41			-18006.7			34611.5
b1	.060.180	265			317	0												58.4		58.4		1		-2.69	-1.73	-1.73		-10129.8			1029.47			-20312.9			40895.4
b1	.060.180	265			327	1	0.85303	0.369	0.32			68.4		198.9		-142		118.27		117.67		2		-0.07	-0.64	-0.64		-8737.79			671.21			-8258.54			10959.7
b1	.060.180	265			328	1	0.85453	0.296	0.233			59		181.5		-59.3		123.03		122.37		2		-2.29	-1.2	-1.57		-9694.98			624.91			-45919.2			66994.3
b1	.060.180	265			331	1	0.8541	0.262	0.205			66.9		190.6		-149.6		122.87		122.39		2		-0.28	1.29	-0.31		-8044.06			607.62			-26027.4			30808.3
b1	.060.180	265			346	1	0.93345	0.33	0.238			60.5		187		-259.5		74.54		72.19		2		-2.49	-1.45	-1.89		-10644.6			717.47			-26704.1			45415.9
b1	.060.180	265			359	1	0.84604	0.412	0.3			64.2		197.7		-8.8		110.02		105.63		2		-0.6	-0.7	-1.37		-5950.56			577.46			-4940.6			6162.87
b1	.060.180	265			360	1	0.86616	0.345	0.247			63.9		186.4		57.2		75.62		75.2		2		-0.65	-0.91	-1.28		-5800.79			583.43			-3022.81			4930.31
b1	.060.180	265			364	1	0.92988	0.272	0.253			54.5		175.1		-70.3		112.18		109.31		2		-3.59	5.29	5.29		-18518.2			399.61			-62185.5			92316
b1	.060.180	265			370	1	0.88977	0.421	0.356			53.6		181.4		-288		93.94		93.94		2		-1.78	-0.52	-0.88		-12298.7			523.17			-30236.1			44874.1
b1	.060.180	265			384	1	0.8883	0.333	0.339			46		179.5		-87.1		82.02		79.51		2		-1.92	-0.69	-0.69		-14471.4			841.91			-31014.2			44751.9
b1	.060.180	265			409	1	0.87711	0.508	0.391			55.6		201.5		25		87.66		86.75		2		-1.74	-0.27	-0.27		-15146.9			471.38			-52961.2			69879
b1	.060.180	265			417	1	0.81897	0.531	0.454			51.7		193.9		23.6		69.72		64.82		1		-4.08	4.79	4.79		-7964.14			452.59			-16665			48276
b1	.060.180	285	36	36			0.89609	0.408	0.403	0.114	0.477	51.5	16.5	187	15.7	53	89.8	73.42	18.73	69.01	17.6		0.7361				0.7778	-6484.8	2196.17	0.251142	959.78	293.71	0.0371701	-7167.4	5157.9	0.277577	11209.3	8984.78	0.434111
b1	.060.180	285			285	1	0.93763	0.361	0.465			11.6		166		30.1		68.71		67		1		-0.09	1.24	1.11		-7479.63			847.25			-8197.15			10205.5
b1	.060.180	285			5	1	0.90482	0.299	0.262			45.2		196.7		53.9		89.8		82.56		2		-0.13	-0.57	-0.97		-5533.04			783.22			-4294.34			4125.36
b1	.060.180	285			43	1	0.83646	0.363	0.422			62.5		190.2		-21.4		67.02		66.73		1		1	-0.12	-0.69		-4670.89			837.82			-6523.87			4132.17
b1	.060.180	285			47	1	0.83711	0.406	0.352			45.2		184.4		-59.5		83.82		79.61		2		1	-0.79	-0.79		-9304.06			1492.15			-3825.68			4521.04
b1	.060.180	285			60	1	0.87063	0.349	0.303			50.7		165.5		58.5		81.02		77.95		2		-0.55	-1.22	-1.59		-3978.57			793.77			-3572.56			4302.72
b1	.060.180	285			70	1	0.88203	0.456	0.373			52.6		187.6		187.6		79.93		77.35		2		-0.88	-1.34	-1.34		-6044.86			1329.6			-5953.94			9702.47
b1	.060.180	285			77	1	0.8264	0.283	0.289			55.1		187.6		-22.3		65.56		65.14		1		0.92	-0.28	-0.5		-3933.56			801.9			-5710.87			3334.45
b1	.060.180	285			78	1	0.87901	0.448	0.394			34		181.9		-79.6		50.56		50.56		1		-1.71	-1	-1		-12165.6			1538.35			-6703.61			18744.1
b1	.060.180	285			89	1	0.86489	0.369	0.402			51.6		216.5		2.4		74.83		60.82		1		-2.87	2.53	2.53		-8588.73			617.92			-6869.7			30786
b1	.060.180	285			130	1	0.84998	0.361	0.385			53.7		207.5		5.7		95.66		87.73		2		-1.39	-0.47	-0.47		-8230.71			621.09			-26225.9			39757.1
b1	.060.180	285			139	1	0.87398	0.411	0.45			64.2		187.9		7.6		66.1		60.37		1		0.47	-0.09	-0.55		-4599.4			787.13			-3663.7			3271.8
b1	.060.180	285			141	1	0.86314	0.365	0.428			60.7		196.9		-62.3		51.99		51.99		1		-1.57	-1.29	-1.29		-5833.54			1333.67			-4647.58			11943.1
b1	.060.180	285			142	1	0.86489	0.343	0.336			50.5		193.7		-46.6		52.65		52.65		1		-1.01	-1.26	-1.26		-4667.38			1309.29			-6562.87			9073.79
b1	.060.180	285			173	1	0.87201	0.33	0.314			44.4		181.6		3.8		101.36		101.36		2		-0.05	-0.96	-0.99		-9193.99			720.13			-16879.1			23106.3
b1	.060.180	285			185	1	0.84581	0.417	0.468			64.5		192.2		-45.1		53.66		49.19		1		5.09	-1.8	-1.8		-7862.78			930.4			-15997.9			28577.9
b1	.060.180	285			232	1	0.85566	0.319	0.265			45.4		192.3		74.6		75.09		75.09		2		-1.17	-1.25	-1.6		-6935.92			1276.31			-12153.1			16453.3
b1	.060.180	285			234	1	0.83481	0.334	0.555			12.7		138.3		77		87.49		77.01		2		0.34	-1.16	-1.16		-3100			685.04			-3148.53			5862.02
b1	.060.180	285			260	1	0.8335	0.59	0.491			40.1		199.7		120		94.62		89.45		2		-1.77	-1.46	-1.81		-4943.99			1106.02			-2539.9			7966.51
b1	.060.180	285			266	1	0.85562	0.541	0.616			81.7		195.8		182.7		84.44		76.14		2		1.5	-0.96	-0.96		-5781.26			575.17			-7233.12			7962.09
b1	.060.180	285			269	1	0.8918	0.479	0.373			50.7		158.6		101.9		6.96		0		0		0.05	-0.9	-1.22		-4927.87			831.53			-6035.57			4143.56
b1	.060.180	285			271	1	0.88153	0.627	0.697			86.3		189.7		193.2		94.7		83.78		2		-0.06	-1.27	-1.27		-4356.96			562.21			-4302.94			5550.13
b1	.060.180	285			275	1	0.86347	0.448	0.347			55.9		179.7		-146.7		95.79		84.79		2		-0.17	-1.27	-1.27		-4393.52			582.15			-3782.03			3495.9
b1	.060.180	285			279	1	0.86437	0.299	0.433			80.1		188.9		-4.3		92.39		82.4		2		-0.74	-0.73	-1.47		-7731.03			552.4			-10678.9			12577.4
b1	.060.180	285			280	1	0.87799	0.406	0.361			57		190.9		136.6		95.42		92.86		2		-1.2	-1.36	-1.52		-5670.76			633.43			-4109.9			7240.7
b1	.060.180	285			281	1	0.8575	0.356	0.368			64.1		180.9		10.2		85.93		76.5		2		-0.45	0.04	-1.2		-6226.8			749.78			-8525.16			9354.22
b1	.060.180	285			284	1	0.93608	0.35	0.416			19.1		171.8		24.6		72.18		70.26		1		-0.19	-0.08	-0.42		-7454.17			837.88			-5776.85			8085.16
b1	.060.180	285			305	1	0.82444	0.548	0.472			25.8		204.5		48.4		71.46		71.46		2		-0.34	1817.57	-0.89		-12763.1			1053.76			-20071.2			26336.5
b1	.060.180	285			312	1	0.8464	0.455	0.423			63.8		189.2		190.9		70.92		69.23		1		0.16	-0.88	-0.88		-5945.29			1285.92			-1781.29			1555.39
b1	.060.180	285			322	1	0.89028	0.351	0.352			54.8		185.4		60.5		50.73		50.73		1		0.43	-0.97	-1.22		-5667.43			1474.06			-7010.54			5730.6
b1	.060.180	285			323	1	0.8572	0.575	0.42			41.2		198.7		178.2		68.53		64.98		1		-2.27	-1.64	-1.8		-7347.92			1113.31			-2459.67			18593.9
b1	.060.180	285			324	1	0.88569	0.353	0.391			63		183.4		60.7		49.9		49.9		1		0.41	-1.21	-1.46		-4792.33			1301.23			-7935.13			7486.5
b1	.060.180	285			325	1	0.85605	0.559	0.465			51.9		205.7		181.4		62.61		60.09		1		-2.08	-1.85	-1.85		-7037.31			1069.29			-2932.01			9329.21
b1	.060.180	285			326	1	0.85704	0.59	0.476			51.3		212.2		176.3		65.33		62.4		1		-2.16	-1.82	-1.82		-9316.51			1029.77			-6044.46			21295.6
b1	.060.180	285			358	1	0.82735	0.254	0.34			67.4		192		-12.7		64.08		57.38		1		0.26	-0.51	-1.02		-4701.3			1177.07			-3261.42			2665.69
b1	.060.180	285			379	1	0.83259	0.5	0.39			48		155.2		195.3		91.68		84.63		2		-0.38	-1.12	-1.12		-4341.91			755.73			-5199.92			5413.1
b1	.060.180	285			392	1	0.84109	0.208	0.212			47.1		181.7		46.8		80.13		74.24		2		1.38	-1.12	-1.3		-7930.57			1156.32			-7416.01			10853.4
b1	.060.180	321	22	23			0.90077	0.376	0.393	0.09	0.445	63.2	10.6	-180.7	14.5	-108.5	108.9	99.23	22.46	92.02	26.04		0.8696				0.6957	-7732.7	4171.69	0.192894	479.3	133.71	0.0119563	-12513.5	10416.5	0.312154	19362.2	17676.5	0.482995
b1	.060.180	321			321	1	0.94581	0.362	0.378			66.2		-173.5		-157.4		114.82		114		2		-1.22	-1.64	-1.64		-6020.87			316.39			-10939.9			15551.7
b1	.060.180	321			1	1	0.87055	0.395	0.366			61.3		-156.8		18.2		103.68		103.27		2		-0.52	-0.74	-1.26		-7095.74			375			-3650.84			5348.83
b1	.060.180	321			2	1	0.85548	0.401	0.356			58.7		-161		-337.3		102.19		101.98		2		-0.52	-0.73	-1.28		-4508.48			381.08			-3221.65			4627.24
b1	.060.180	321			117	1	0.81475	0.713	0.599			78.9		-207.9		-50.4		85.78		63.12		1		131.62	294.04	142.38		-20107			575.43			-33568.8			55130
b1	.060.180	321			122	1	0.80094	0.37	0.396			49.7		-168.6		-58		95.88		88.25		2		-0.94	139.54	-0.95		-4812.29			542.41			-6820.21			7999.77
b1	.060.180	321			123	1	0.81149	0.624	0.529			76.4		-198.2		-48.7		90.91		67.32		1		-2.29	51.33	-1.28		-6589.61			579.43			-18834.3			33573
b1	.060.180	321			152	1	0.83993	0.504	0.53			91		-190.1		-145.4		98.48		90.94		2		-1.48	-1.44	-1.44		-8027.66			287.06			-8627.99			20100.7
b1	.060.180	321			155	1	0.81939	0.354	0.354			66.4		-176.4		1.4		97.04		96.26		2		-0.05	-0.4	-0.89		-3110.6			638.59			-4315.43			4735.29
b1	.060.180	321			192	1	0.80832	0.453	0.478			77.2		-182.7		-283.9		122.14		121.49		2		-0.1	-0.72	-1.02		-7309.77			788.56			-3266.66			4623.29
b1	.060.180	321			206	1	0.80983	0.236	0.241			64.6		-183.6		-63.5		110.74		100.79		2		-0.49	-1.1	-1.1		-4507.5			632.99			-7977.6			10325.3
b1	.060.180	321			209	1	0.84695	0.294	0.272			63.2		-180.2		-4.6		131.27		125.36		2		-2.16	2.08	2.08		-14377.7			253.62			-36342.9			55059
b1	.060.180	321			237	1	0.86539	0.535	0.663			41.7		-203.8		-229.6		55.2		44.43		1		-0.7	-1.05	-1.25		-8976.78			482.09			-13675.5			19730.1
b1	.060.180	321			239	1	0.84824	0.559	0.662			60.8		-213.3		-234.7		56.99		47.95		1		-0.32	-1.02	-1.02		-5052.39			453.42			-10901.3			13710.5
b1	.060.180	321			241	1	0.82274	0.355	0.464			60.1		-162.6		11.2		59.35		46.53		1		-1.17	-0.61	-0.61		-12401.8			471.44			-30286.6			43269.5
b1	.060.180	321			242	1	0.77593	0.302	0.498			50.8		-180.2		-3		59.23		49.28		1		-2.66	-1.21	-1.21		-16266.5			567.44			-33634.1			61909.8
b1	.060.180	321			248	1	0.83924	0.368	0.378			58.2		-182.2		-332.6		104.86		102.8		2		-0.53	-0.68	-1.32		-4399.45			398.26			-2326.56			3214.77
b1	.060.180	321			272	1	0.85187	0.299	0.354			67.6		-158.6		-47.7		121.47		108.88		2		0.37	-0.37	-0.37		-5413.13			505.15			-7943.36			9360.71
b1	.060.180	321			296	1	0.85453	0.188	0.193			57.8		-180.3		-69.9		93.69		92.19		2		-0.57	-0.94	-0.94		-2960.31			414.32			-2325.54			3504.72
b1	.060.180	321			319	1	0.84231	0.21	0.239			54.6		-180.5		-69.3		95.52		82.1		2		-1.84	-1.19	-1.46		-7889.65			503.21			-13745.7			27940
b1	.060.180	321			329	2	0.81867	0.235	0.215			60.3		-181.1		-115.7		122.49		121.84		2		-0.31	-0.8	-0.8		-7370.6			630.84			-9792.74			12475.3
b1	.060.180	321			330	0												124.92		124.55		2		0	-0.57	-0.57		-8122.91			589.09			-10419.6			11930
b1	.060.180	321			334	1	0.8703	0.413	0.431			74.3		-185.7		-207.8		119.56		107.21		2		-1.4	-1.78	-1.86		-5989.34			345.84			-7970.54			12136.2
b1	.060.180	321			419	1	0.93849	0.294	0.266			56.3		-174.3		-6.5		116.16		115.97		2		-0.79	-0.64	-1.21		-6541.98			292.27			-7223.56			9074.66
b1	.060.180	391	10	10			0.951	0.551	0.601	0.078	0.975	56.1	14.8	-175.7	19	34.7	92	114.39	18.15	108.86	18.59		1				1	-2607.67	839.69	0.372991	475.5	114.61	0.0680137	-1776.97	1269.43	0.254171	2131.1	1637.39	0.304824
b1	.060.180	391			391	1	0.98843	0.139	0.148			45.9		-134.1		15.9		136.71		128.14		2		-0.09	-0.51	-1.04		-3099.68			410.05			-950.79			953.41
b1	.060.180	391			35	1	0.79983	0.532	0.675			78.2		-162		-40.3		101.78		99.73		2		-0.46	-0.82	-0.82		-2256.88			626.45			-1182.94			2075.11
b1	.060.180	391			57	1	0.78947	0.574	0.649			31.1		-166.1		189.1		95.8		92.7		2		0.1	-0.57	-0.7		-3700.31			504.41			-4947.81			5349.25
b1	.060.180	391			110	1	0.85044	0.39	0.449			45.8		-180.2		-39.8		147.45		141.91		2		-0.5	-1.01	-1.01		-3083.91			287.75			-1596.65			1682.62
b1	.060.180	391			121	1	0.81468	0.46	0.606			52.2		-183		55.5		118.96		118.39		2		-0.11	-0.78	-1.16		-1555.84			510.64			-505.47			564.87
b1	.060.180	391			168	1	0.80819	0.502	0.517			53.7		-180		-65.4		125.96		120.47		2		0.12	-0.62	-0.62		-1539.46			348.67			-956.26			863.27
b1	.060.180	391			194	1	0.77836	0.978	0.921			83.8		-193.6		190.3		125.11		118.91		2		0.74	-0.46	-0.46		-1410.31			694.3			-948.48			527.57
b1	.060.180	391			216	1	0.81366	0.915	1			61.1		-208.9		55.6		101.59		99.83		2		0.46	-0.25	-0.7		-2717.32			420.75			-2874.7			4999.38
b1	.060.180	391			318	1	0.79009	0.501	0.453			50		-180.6		-79.9		99.55		87.9		2		-0.65	-0.98	-0.98		-2881.93			475.13			-2527.27			2189.33
b1	.060.180	391			335	1	0.77556	0.524	0.593			59.2		-168.2		66.6		91.02		80.58		2		-0.36	-0.16	-1.31		-3831.02			476.82			-1279.35			2106.15
b1	.060.180	398	26	29			0.92639	0.392	0.602	0.114	0.493	53	16.5	175.9	14.8	-30.2	78.8	47.03	26.48	40.97	27.04		0.4286				0.3103	-11994.1	5923.75	0.174874	1827.6	600.99	0.0266464	-20225.4	12725.1	0.294886	34540.1	21118.2	0.503593
b1	.060.180	398			398	1	0.95551	0.256	0.585			69.2		177.4		-21.6		55.45		48.38		1		-0.76	0.08	-1.5		-5862.89			2056.8			-7126.72			10013.9
b1	.060.180	398			45	1	0.8332	0.397	0.575			55.5		190.4		50.9		9.66		6.31		0		-2.61	-1.88	-1.88		-21600.2			2377.45			-37500.7			60988.8
b1	.060.180	398			49	1	0.85911	0.347	0.507			51.8		186.6		56.9		48.72		38.9		1		-1.79	-1.36	-1.36		-12113.6			2455.25			-3835.78			18761.5
b1	.060.180	398			91	2	0.86567	0.502	0.818			13.4		172.6		56.7		19.61		19.61		0		-1.67	-0.71	-1.45		-11786.4			1778.5			-19080.5			33414.6
b1	.060.180	398			92	0												18.34		18.34		0		-2.91	1.8	-1.55		-13085.4			1953.31			-23810			47898.4
b1	.060.180	398			108	1	0.8625	0.22	0.511			61.8		180.4		-30.1		49.06		35.89		1		-0.49	-0.82	-1.28		-4661.33			1386.39			-8027.96			9408.59
b1	.060.180	398			187	1	0.90594	0.535	0.656			61.4		181		-185.6		35.82		35.7		1		-2.34	-1.82	-1.82		-9459.69			1244.91			-20075.4			41218.7
b1	.060.180	398			188	1	0.87043	0.293	0.613			67.3		186.7		-26.3		49.67		47.62		1		-0.6	2.19	2.19		-12602.7			1794.71			-30450.4			37336.9
b1	.060.180	398			200	1	0.84951	0.57	0.647			51.5		182		-184.4		41.5		41.09		1		-0.06	-1.19	-1.19		-7618.11			1975.5			-5247.95			7178.32
b1	.060.180	398			202	1	0.83809	0.574	0.652			51.8		182.2		-184.2		103.02		93.2		2		-0.57	-1.15	-1.15		-4500.11			1293.9			-4226.47			5502.76
b1	.060.180	398			203	1	0.89013	0.572	0.649			51.6		182.1		-184.4		42.87		42.38		1		-1.17	-1.52	-1.52		-8901.53			1922.7			-16622			21944.1
b1	.060.180	398			204	2	0.84826	0.263	0.463			58.6		175		-59.1		85.37		83.65		2		-3.39	48.53	-2.43		-10207.8			1071.23			-27467.2			50680.3
b1	.060.180	398			215	0												84.67		83.05		2		-2.61	-2	-2		-9453			1110.28			-16502.4			32973.8
b1	.060.180	398			243	1	0.83255	0.658	0.745			43.2		210		51.6		41.63		40.51		1		-0.58	-1.4	-1.69		-7201.61			2749.81			-8789.64			14648.6
b1	.060.180	398			244	1	0.88123	0.501	0.628			55		182.6		80.3		64.44		62.62		1		-2.22	-1.48	-1.8		-7195.07			1808.74			-9438.76			27137.7
b1	.060.180	398			247	1	0.92435	0.25	0.472			62		164.6		19.4		50.96		50.29		1		-1.19	1.55	-0.93		-6532.91			2211.21			-7554.05			8378.2
b1	.060.180	398			253	1	0.8489	0.23	0.523			67.7		180.6		1.4		41.03		40.91		1		-1.15	-0.6	-0.78		-12301.8			1216.32			-20648.9			29467.1
b1	.060.180	398			261	1	0.85301	0.265	0.62			24.5		157.8		-12.5		50.49		40.95		1		-2.07	17.19	-0.52		-8691.34			795.84			-20356.5			40227.9
b1	.060.180	398			262	1	0.85342	0.623	0.851			25.5		172.6		-91.5		0		0		-1		1.42	-1.17	-1.17		-5366.43			1658.32			-7844.12			10502.6
b1	.060.180	398			264	1	0.87084	0.331	0.625			69.8		181.4		-2.5		89.47		77.59		2		-3.25	45.63	-1.22		-12148.7			890.5			-38398			63020.2
b1	.060.180	398			301	1	0.85077	0.295	0.636			81.6		175.4		-30.3		36.48		25.65		0		-5.4	1.91	1.91		-22196.7			1927.58			-31954.4			76034.4
b1	.060.180	398			332	1	0.89916	0.448	0.611			59.8		176.5		-143.3		87.99		82.52		2		-1.95	-1.3	-1.3		-15640.9			2165.06			-41053.7			56462.8
b1	.060.180	398			340	1	0.90407	0.425	0.573			53.8		190.8		64		44.04		43.71		1		-1.13	125.27	-0.33		-9304.53			1290.61			-39223.3			51660.2
b1	.060.180	398			363	1	0.92185	0.34	0.597			72.7		171.7		28.8		59.8		51.3		1		-2.11	-0.18	-1.4		-13115.5			1862.71			-35637.9			52767.1
b1	.060.180	398			368	1	0.91521	0.185	0.446			63.6		182.3		-13		10.45		5.85		0		1.46	1.26	-0.26		-26423.1			2852.78			-12405.8			18999.6
b1	.060.180	398			369	1	0.90118	0.184	0.437			64.4		181.5		-14.5		4.02		2.23		0		2.3	-0.36	-0.36		-19089.9			3226.94			-9248.93			11396
b1	.060.180	398			375	2	0.85134	0.465	0.586			48.5		136.8		-37.3		27.03		0.57		0		-3.55	4.53	4.53		-21881.3			2388.84			-38466.7			69106.2
b1	.060.180	398			376	0												29.62		0.65		0		-3.1	-0.54	-0.54		-21739.8			2350.87			-39227.1			67274.3
b1	.060.180	398			413	1	0.84893	0.326	0.549			32.5		153.4		-23.5		35.75		27.69		0		-2.69	-1.51	-1.49		-7147.25			1183.23			-6315.45			27257.7
b1	.060.180	403	30	34			0.90127	0.388	0.452	0.076	0.447	59.3	20.2	-175.4	12.2	115.4	91.7	83.89	17.83	73.3	15.03		0.8235				0.9118	-4852.09	1699.06	0.317799	1254.69	465.36	0.0821789	-3746.66	3102.45	0.245397	5414.34	5955.61	0.354625
b1	.060.180	403			403	2	0.94788	0.324	0.384			73.4		-155.3		138.7		80.88		80.59		2		0.21	-1.1	-1.31		-3087.84			793.49			-3633.98			6358.94
b1	.060.180	403			405	0												81.58		81.17		2		0.23	-1.13	-1.32		-2992.08			775.88			-3458.1			6104.65
b1	.060.180	403			54	1	0.84153	0.291	0.321			61.5		-177.7		33.3		75.63		70.13		1		-0.54	-0.99	-1.37		-4681.59			1521.25			-2735.77			3051.39
b1	.060.180	403			67	3	0.81723	0.296	0.331			56.2		-175.4		52.5		85.37		85.37		2		0.6	-0.49	-0.94		-3908.2			797.5			-3585.17			2022.86
b1	.060.180	403			68	0												85.36		85.36		2		0.59	-0.49	-0.94		-3921.99			797.82			-3703.12			2121.55
b1	.060.180	403			69	0												86.15		86.15		2		0.41	-0.51	-0.96		-3497.67			743.86			-2628			1573.55
b1	.060.180	403			75	1	0.83076	0.315	0.399			51.4		-185.8		52.7		74.39		68.65		1		-0.14	-0.92	-1.32		-7622.91			1947.36			-2296.89			2411.97
b1	.060.180	403			81	2	0.89656	0.369	0.368			57.3		-171.6		296.9		91.51		75.34		2		-0.98	-1.23	-1.23		-3320.58			1009.59			-6408.28			9750.85
b1	.060.180	403			83	0												94.05		75.86		2		-1.42	-1.41	-1.41		-4327.25			938.73			-19008.2			29414.4
b1	.060.180	403			90	1	0.86645	0.319	0.329			64.9		-175.6		181.1		119.72		91.82		2		-2.32	-1.65	-1.65		-5535.8			817.27			-6703.69			19914.3
b1	.060.180	403			115	1	0.8436	0.526	0.828			2.9		-187.2		245.4		87.21		62.77		1		-1.07	-1.66	-1.66		-7618.07			877.76			-6392.18			9770.41
b1	.060.180	403			116	1	0.87325	0.54	0.812			9.5		-194.1		248.9		82.97		61		1		-0.63	-1.4	-1.4		-4068.16			1071.04			-1674.16			2900.38
b1	.060.180	403			135	1	0.8874	0.305	0.361			56.4		-180.9		64.8		91.26		77.75		2		-0.39	-1.03	-1.4		-6272.99			1322.04			-2413.48			3333.51
b1	.060.180	403			147	1	0.8368	0.367	0.38			64.6		-183.4		14.1		46.96		46.96		1		-0.7	-0.58	-1.08		-4952.18			1446.27			-4374.06			5614.39
b1	.060.180	403			178	1	0.84141	0.546	0.609			30.3		-157.9		54.3		91.61		78.76		2		2.04	0.39	-0.15		-3996.13			1215.85			-8208.34			1778.25
b1	.060.180	403			179	1	0.87802	0.314	0.355			65.3		-160.5		31.2		51.63		51.63		1		0.45	-0.51	-0.91		-5228.89			1978.08			-3595.01			1103.5
b1	.060.180	403			181	1	0.84769	0.456	0.487			42		-161.1		58.4		94.21		77.42		2		0.68	-0.34	-0.77		-2971.62			973.92			-3465.7			1036.72
b1	.060.180	403			182	1	0.85748	0.333	0.42			50.1		-181.5		30.1		101.1		83.2		2		0.43	-0.37	-0.91		-2772.42			960.01			-3241.19			958.23
b1	.060.180	403			190	1	0.84474	0.376	0.436			61.1		-200.1		62.2		110.49		109.64		2		-0.52	-0.89	-1.27		-3498.27			766.35			-2727.18			3147.61
b1	.060.180	403			193	1	0.83561	0.526	0.575			85.9		-197.3		20.9		112.61		94.84		2		-0.05	-0.75	-1.19		-6303.37			1381.6			-1647.81			1467.65
b1	.060.180	403			219	1	0.86673	0.481	0.476			74.5		-182.4		194.7		63.73		52.16		1		-0.43	-1.03	-1.03		-2834.06			872.45			-3113.62			4100.76
b1	.060.180	403			228	1	0.89024	0.264	0.287			65.1		-173.6		59.4		77.57		72.96		2		-1.64	-1.49	-1.82		-4562.54			1249.38			-3514.16			7720.3
b1	.060.180	403			229	1	0.9019	0.335	0.373			63.8		-184.1		52.5		76.3		70.98		2		-1.07	-1.27	-1.6		-3237.62			1541.76			-1665.73			5011.15
b1	.060.180	403			258	1	0.87194	0.37	0.403			57.2		-168.5		283.1		93.69		78.43		2		-0.73	-1.06	-1.06		-3449.25			669.58			-2197.33			4253.89
b1	.060.180	403			289	1	0.8343	0.335	0.388			74.8		-174.4		69		67.4		46.15		1		-0.11	-0.55	-0.91		-7634.55			2011.24			-2099.26			2090.74
b1	.060.180	403			293	1	0.90089	0.423	0.499			53.6		-184.9		239.2		87.54		71.16		2		-1.28	-0.15	-0.78		-9574.51			1165.82			-2431.93			13678.3
b1	.060.180	403			298	1	0.85642	0.39	0.408			57.3		-165.9		132.6		95.35		86.25		2		-1.29	-1.12	-1.3		-3771.29			732.64			-4324.58			14055.5
b1	.060.180	403			338	1	0.90078	0.461	0.543			92.5		-164.4		203.4		99.71		83.26		2		0.19	-0.9	-0.9		-4398.02			1723.54			-911.05			1039.94
b1	.060.180	403			377	1	0.85934	0.336	0.389			55.8		-182.5		230.4		99.89		78.23		2		-0.14	-1.14	-1.14		-6838.03			2131.69			-1165.76			1448.34
b1	.060.180	403			382	1	0.8719	0.511	0.567			83		-180.1		27.1		41.27		41.27		1		-0.79	-0.89	-1.22		-6434.68			2262.07			-1991.74			4148.99
b1	.060.180	403			396	1	0.86989	0.506	0.66			103.9		-160.9		182.8		75.24		69.14		1		-0.39	-0.84	-0.84		-5992.57			1960.49			-3879.68			4521.67
b1	.060.180	403			407	1	0.79066	0.543	0.65			26.9		-163.1		55		54.93		48.93		1		0.25	-0.62	-1.17		-7092.38			1734.56			-2041.73			892.65
b1	.060.180	403			411	1	0.87381	0.312	0.395			58.2		-189.5		63.3		102.23		84.49		2		-0.19	-0.88	-1.21		-4865.1			1337.77			-3871.09			3869.98
b1	.060.180	403			420	1	0.88903	0.399	0.436			71.7		-149.9		23.3		72.76		64.51		1		-0.83	-0.65	-1.09		-3708.61			1130.7			-2278.29			3420.19
b1	.060.300	1	2	2			0.91134	0.276	0.31	0.078	0.479	58.3	5	-78.2	13.7	-18.1	42.3	112.73	10.53	104.73	13.76		1				1	-1842.05	1080.11	0.346701	577.41	54.54	0.108677	-1968.06	56.42	0.370418	925.56	30.21	0.174204
b1	.060.300	1			1	1	0.91668	0.276	0.31			63.3		-64.5		-60.5		102.19		90.97		2		-0.18	-0.86	-0.86		-2922.17			631.94			-1911.64			955.77
b1	.060.300	1			17	1	0.90601	0.276	0.31			53.4		-91.9		24.2		123.26		118.49		2		-0.41	-0.75	-1.09		-761.94			522.87			-2024.49			895.34
b1	.060.300	5	3	3			0.98238	0.273	0.233	0.047	0.177	59.6	4.3	-87.5	14.1	-49.1	77.9	82.26	1.55	69.7	3.11		0.6667				0	-8804.44	1701.71	0.09179	364.34	14.35	0.0037984	-29307.6	10449.2	0.305544	57443	14962.2	0.598867
b1	.060.300	5			5	1	0.98588	0.144	0.105			58.2		-94		20.5		80.37		67.59		1		-3.59	0.8	0.48		-7066.3			379.57			-26304.6			51234.9
b1	.060.300	5			7	1	0.89849	0.209	0.257			55.2		-67.9		-10		84.16		74.1		2		-3.37	-0.61	-1.23		-8232.03			368.35			-18278.6			43028.6
b1	.060.300	5			23	1	0.97574	0.466	0.336			65.5		-100.6		-157.9		82.25		67.42		1		-4.61	77.95	-1.69		-11115			345.11			-43339.7			78065.4
b1	.060.300	6	4	7			0.98117	0.301	0.245	0.061	0.283	67.5	6.7	-82.6	9.9	-6	97.4	84.8	5.51	72.68	5.9		0.7857				0	-6151.56	1221.09	0.109222	304.9	35.59	0.00541355	-15054.7	14432.8	0.267298	34810.6	17180.3	0.618067
b1	.060.300	6			6	4	0.98516	0.178	0.153			61		-79.9		6.4		78.38		65		1		-3.2	-0.92	-1.47		-6088.69			342.2			-7954.05			29396.5
b1	.060.300	6			8	0												80.33		67.99		1		-2.41	-0.61	-1.41		-5631.56			340.68			-7468.83			25133.9
b1	.060.300	6			9	0												82.52		70.48		1		-2.25	-0.32	-1.28		-5468.77			332.48			-7424.06			23945.2
b1	.060.300	6			10	0												83.24		70.83		2		-2.71	-1.18	-1.55		-4902.32			287.86			-7116.9			24303.9
b1	.060.300	6			11	1	0.96788	0.459	0.354			76.8		-81.8		-171.8		89.08		79.06		2		-2.63	5368.86	0.26		-4992.69			307.7			-11382.2			30734.7
b1	.060.300	6			12	1	0.96644	0.448	0.354			63.5		-67.9		183		84.1		72.09		2		-3.31	22.61	-1.41		-7838.4			288.15			-14131			34145.9
b1	.060.300	6			27	1	0.88852	0.496	0.419			57.4		-72.4		-59.7		95.97		83.32		2		-4	105.29	-0.13		-8138.47			235.23			-49905.7			76013.7
b1	.060.300	14	4	4			0.99655	0.491	0.472	0.141	0.87	84	18.2	-90.2	9.1	-113.4	29.2	102.97	7.23	98.22	5.42		1				1	-4386.95	2432.79	0.424365	691.24	219.24	0.0668661	-1972.7	560.27	0.190826	3286.78	1773.36	0.317942
b1	.060.300	14			14	1	0.99998	0.011	0.01			70.5		-89.3		-74.9		106.75		100.23		2		-1.3	-1.36	-1.36		-2517.47			531			-1388.96			6241.46
b1	.060.300	14			2	1	0.86049	0.289	0.266			62		-103.7		-106.8		104.89		98.74		2		-0.86	-0.99	-0.99		-4455.87			969.27			-1727.14			1752.96
b1	.060.300	14			15	1	0.87366	0.598	0.568			98.5		-90.1		-115.2		109.46		104.38		2		-0.69	-1.43	-1.43		-2241.48			429.43			-1882.03			2082.87
b1	.060.300	14			20	1	0.79707	1.065	1.045			105.2		-77.9		-156.9		90.76		89.54		2		0.2	-0.62	-0.62		-8332.97			835.25			-2892.66			3069.83
b1	.060.300	18	4	4			0.99576	0.628	0.587	0.139	1.052	55.1	30.9	-103.9	11.6	78.8	64.4	75.41	27.99	65.53	29.68		0.75				0.5	-8139.3	2861.32	0.248204	825.99	191.3	0.0251881	-7741.52	1839.28	0.236073	16086	10130.3	0.490535
b1	.060.300	18			18	1	0.99997	0.018	0.018			66.8		-106.8		67.3		40.85		38.98		1		-1.43	-0.85	-1.1		-10147.3			1029.87			-7298.24			21079.1
b1	.060.300	18			3	1	0.83876	0.838	0.853			20.5		-103.4		15.6		101		84.74		2		0.54	-0.42	-1.09		-3434.41			743.53			-7099.72			5612.55
b1	.060.300	18			21	1	0.79368	0.704	0.586			33.1		-118.9		185.6		104.84		104.02		2		1.38	0.52	0.52		-8274.52			552.39			-5800.64			7405.92
b1	.060.300	18			22	1	0.79146	0.952	0.891			99.8		-86.4		46.4		54.96		34.4		1		-2.52	-2.14	-2.14		-10701			978.16			-10767.5			30246.6
b1	.060.300	25	3	3			0.99013	0.361	0.326	0.107	0.435	77.5	11.3	-73.6	7.3	-20.8	46.2	43.05	19.22	37.67	16.85		0.3333				0	-18529.3	4905.6	0.136409	2553.56	654.69	0.0187989	-45014	8695.03	0.331385	69739	16400.2	0.513406
b1	.060.300	25			25	1	0.99986	0.031	0.028			80.7		-83.8		44.6		31.17		31.17		1		-2.97	-1.29	-1.45		-18797.8			3279.12			-33085			49887.3
b1	.060.300	25			4	1	0.86049	0.59	0.549			62.3		-67		-53.8		70.16		60.78		1		-4.14	-0.97	-0.97		-24398.6			1692.69			-53562.9			90051.6
b1	.060.300	25			19	1	0.85961	0.462	0.4			89.5		-69.9		-53.2		27.81		21.06		0		-2.29	-0.99	-0.99		-12391.4			2688.88			-48394.1			69278
b1	.060.300	29	4	6			0.96432	0.377	0.406	0.104	0.433	54.1	5.9	-87.1	14	35.4	80.9	23.08	13.95	21.8	12.03		0.0833				0.8333	-8423.44	6030.65	0.227105	2344.57	417.57	0.0632122	-10165.4	3808.07	0.274072	16157	10095	0.435611
b1	.060.300	29			29	3	0.97936	0.165	0.193			53.5		-72.5		-41.7		9.58		9.58		0		-0.48	-1.34	-1.34		-6031.86			2433.02			-10267.6			15817.1
b1	.060.300	29			30	0												15.54		15.48		0		0.76	-1.32	-1.32		-6814.66			2771.66			-15329.3			17981.8
b1	.060.300	29			31	0												12.84		12.71		0		-0.92	-1.32	-1.32		-6086.99			2899.09			-11421.9			15297.7
b1	.060.300	29			13	1	0.80953	0.604	0.611			60		-89.4		126.1		30.13		28.11		0		-1.08	-1.33	-1.36		-4400.65			1659.94			-4587.86			5771.39
b1	.060.300	29			16	1	0.86793	0.51	0.6			50.6		-93.7		84.1		50.69		45.28		1		-0.68	-0.9	-1.09		-5399.51			2099.4			-6005.29			6007.42
b1	.060.300	29			28	1	0.90641	0.631	0.66			62.5		-113		134.1		19.71		19.66		0		-2.97	-2.12	-2.1		-21807			2204.34			-13380.6			36066.6
b1	.060.300	32	4	4			0.99875	0.255	0.205	0.08	0.217	63.8	3.6	-72	2.7	-18.1	69.1	85.38	26.97	81.79	27.37		0.875				0	-7947.32	2621.63	0.0963031	689.82	136.84	0.00835902	-26797	19920.3	0.324717	47089.9	33828.4	0.570621
b1	.060.300	32			32	1	1	0.002	0.002			64.9		-70.1		-59.5		106.7		104.93		2		-1.59	-1.02	-1.02		-5291.75			482.45			-18406.9			29470.7
b1	.060.300	32			24	1	0.85604	0.281	0.247			58.6		-76.6		-42.8		102.32		98.44		2		-5.74	-1.76	-1.76		-11271.8			651.33			-60745.1	1		4621.71
b1	.060.300	32			26	1	0.82649	0.551	0.387			63		-71.1		100.3		39.45		35.51		1		-2.97	-1.3	-1.75		-9753.45			822.52			-18365.5			36094.6
b1	.060.300	32			33	1	0.84191	0.188	0.184			68.5		-70		-70.4		93.06		88.29		2		-1.3	-1.22	-1.22		-5472.31			802.99			-9670.48			18172.7
b1	.180.060	1	10	11			0.98263	0.53	0.545	0.132	0.915	-150.5	19	62.1	11.4	43	70	110.5	26.24	103.86	24.79		0.9545				1	-3898.67	2816.16	0.335999	612.27	277.98	0.0527672	-3689.34	1870.88	0.317958	3402.95	1559.67	0.293276
b1	.180.060	1			1	2	0.99282	0.1	0.112			-152.2		48.5		37.5		122.57		120.96		2		0.21	-0.55	-1.16		-2173.87			581.42			-3247.15			1818.39
b1	.180.060	1			3	0												123.75		121.55		2		1.13	0.39	-0.19		-2156.11			570.88			-2774.11			1915.87
b1	.180.060	1			2	1	0.79025	0.968	0.96			-120		69.4		66		64.76		48.26		1		0.41	-0.71	-0.71		-3157.9			1090.77			-3538.69			4473.38
b1	.180.060	1			5	1	0.78655	0.887	0.986			-128.6		81.6		-70.9		78.91		78.8		2		0.3	-0.42	-0.8		-6277.32			770.73			-8694.08			7083.3
b1	.180.060	1			11	1	0.80303	0.484	0.502			-175.3		58.1		63.4		140.47		129.48		2		0.39	1.22	-0.97		-1598.81			220.31			-2903.7			3063.09
b1	.180.060	1			13	1	0.79285	0.67	0.665			-129.5		56.6		68		95.35		93.67		2		0.42	-0.56	-0.56		-3395.4			962.48			-4785.15			3978.81
b1	.180.060	1			14	1	0.85189	0.601	0.497			-171.5		50.8		-71.2		128.32		115.75		2		0.66	0.72	0.02		-10454.5			354.39			-1465.69			4266.14
b1	.180.060	1			22	1	0.7946	0.521	0.527			-146.3		67.9		55.2		119.09		111.82		2		0.33	-0.35	-0.92		-1431.83			872.72			-3735.38			2720.91
b1	.180.060	1			24	1	0.8153	0.252	0.26			-159.4		50.5		57.3		102.9		102.44		2		-0.77	-0.68	-1.28		-2719.86			445.54			-3721.6			3179.95
b1	.180.060	1			26	1	0.80676	0.571	0.58			-135.9		61		49.1		154.46		136.27		2		0.17	-0.37	-0.96		-1798.44			220.17			-1400.39			1072.85
b1	.180.060	1			29	1	0.82577	0.709	0.816			-176.1		82.8		201.6		84.92		83.44		2		0.95	1.39	-0.34		-7721.27			645.58			-4316.75			3859.74
b1	.180.060	7	3	6			0.98633	0.261	0.197	0.055	0.105	-175.4	5.1	52.3	8.1	-84.4	103.4	11.9	6.01	11.88	5.99		0				0	-16867.8	2592.07	0.144819	3406.89	92.03	0.0292499	-32478	13521.8	0.27884	63722.5	20793.6	0.547091
b1	.180.060	7			7	3	0.9936	0.193	0.142			-174.5		52.5		-88.4		0.24		0.24		0		-5.24	1059.18	-1.01		-19504.7			3545.52			-34622			75898.9
b1	.180.060	7			17	0												13.93		13.93		0		-4.68	652.89	-0.87		-17560.2			3349.95			-50850.9			87372.1
b1	.180.060	7			18	0												8.54		8.54		0		-4.99	84.34	-2.44		-17548.7			3447.21			-48523.2			87576.4
b1	.180.060	7			8	1	0.96539	0.42	0.336			-186.2		66		-266.8		15.68		15.67		0		-3.26	107.14	-1.69		-14209.4			3325.76			-21592			45839.3
b1	.180.060	7			9	2	0.96735	0.226	0.194			-174.1		39.1		-61.9		18.56		18.47		0		-2.7	-0.8	-1.55		-19687.2			3484.72			-24604.3			50710
b1	.180.060	7			16	0												14.46		14.46		0		-2.84	-1.63	-2.06		-12696.4			3288.16			-14675.4			34938.4
b1	.180.060	10	2	2			0.93106	0.259	0.268	0.047	0.402	150.3	3.1	86.5	13.9	-160.5	40	12.26	9.15	8.82	5.71		0				1	-11907.6	1328.48	0.331778	2381.23	118.44	0.0663475	-10156.1	4341.43	0.282977	11445.3	4152.81	0.318897
b1	.180.060	10			10	1	0.93639	0.259	0.268			153.4		100.4		-120.4		3.11		3.11		0		-0.07	-0.07	-0.22		-10579.1			2499.67			-14497.6			15598.1
b1	.180.060	10			25	1	0.92574	0.259	0.268			147.3		72.5		-200.5		21.41		14.52		0		0.8	3.44	0.57		-13236.1			2262.78			-5814.7			7292.5
b1	.180.060	12	4	4			0.95869	0.153	0.153	0.047	0.259	-179.7	6.7	61.6	8.3	93.1	14.2	25.02	23.86	18.27	17.88		0.125				0	-16510.1	2627.83	0.130697	2284.07	388.65	0.0180811	-40071.7	15534.5	0.317215	67457.5	19463.7	0.534007
b1	.180.060	12			12	1	0.98134	0.087	0.087			-179.1		66		85.8		1.02		1.02		0		-3.94	8	-1.93		-20285.3			2908.43			-41846.8			72087.4
b1	.180.060	12			20	1	0.89211	0.169	0.186			-186		72.7		87.4		1.37		1.26		0		-2.79	10.14	-2.35		-14410.7			2216.95			-14380.1			35012.8
b1	.180.060	12			27	1	0.94507	0.187	0.172			-184.9		56.6		117.5		46.92		28.17		0		-3.36	425.71	-2.32		-13728.3			2170.67			-49194.7			76149.1
b1	.180.060	12			30	1	0.94017	0.169	0.164			-169		51.2		81.8		50.76		42.64		1		-3.87	127.8	10.45		-17616.3			1840.22			-54865			86580.8
b1	.180.060	15	4	4			0.97644	0.563	0.496	0.145	0.848	-141.8	19.4	78.1	24.5	-97.8	97.7	57.41	31	54.52	29.61		0.5				0.75	-11446.7	3926.58	0.154686	1477.22	553.44	0.0199625	-25648.2	26979.8	0.346599	35427.5	35876	0.478753
b1	.180.060	15			15	1	0.98877	0.096	0.086			-121.8		55.6		-83.5		61.61		53.99		1		-2.71	-0.07	-0.07		-16514.4			1708.09			-72358			97399.3
b1	.180.060	15			19	1	0.78953	0.585	0.449			-130.2		70.1		56.3		97.75		93.89		2		-0.52	0.56	-0.91		-13341			526.72			-10670.9			13997.4
b1	.180.060	15			23	1	0.78754	0.604	0.585			-142.2		119.4		-187.3		59.7		59.63		1		-0.69	1.58	-1.3		-5944.91			1905.94			-8775.24			11496.8
b1	.180.060	15			28	1	0.85701	0.967	0.864			-172.8		67.3		-176.4		10.57		10.57		0		-0.63	-0.14	-1.73		-9986.46			1768.13			-10788.5			18816.5
b1	.180.060	21	3	3			0.9851	0.264	0.205	0.035	0.258	-173.2	6.1	59.8	2	-163.4	87	26.87	20.7	21.77	23.86		0.1667				0.3333	-11629.2	5173.69	0.223615	2570.63	465.92	0.0494299	-10863.8	6530.44	0.208897	26941.8	15803.9	0.518058
b1	.180.060	21			21	1	0.97903	0.062	0.046			-178.4		62.7		-115		17.84		5.36		0		-2.64	-1.38	-1.59		-13259.6			2718.6			-9682.76			30499.9
b1	.180.060	21			4	1	0.99337	0.085	0.063			-176.6		58.7		-89.8		7.26		4.44		0		-3.03	47.21	-1.49		-16991.2			3052.7			-19386.8			44271.7
b1	.180.060	21			6	1	0.87258	0.645	0.507			-164.7		58.2		-285.6		55.5		55.5		1		-1.37	-0.52	-1.42		-4636.9			1940.58			-3521.9			6054
b1	.180.180	4	10	10			0.90746	0.43	0.514	0.13	0.551	-180.4	14.8	175.4	10.2	-47.5	80.7	38.83	26.99	33.78	21.19		0.35				0.6	-12624.6	6572.69	0.298408	2292.53	619.9	0.0541886	-9838.02	8491.69	0.232542	17551.3	20930.8	0.414861
b1	.180.180	4			4	1	0.95274	0.287	0.311			-172.7		168.4		-51.6		12.26		12.1		0		-0.14	-0.96	-0.96		-11881.2			3182.15			-4200.22			5815.68
b1	.180.180	4			12	1	0.86179	0.425	0.5			-172.6		169		16		68.47		49.26		1		0.2	-0.75	-1.03		-6145.31			1642.98			-1504.29			2395.59
b1	.180.180	4			14	1	0.84129	0.472	0.561			-183.2		173.5		42.7		38.9		37.53		1		-2.6	2710.74	-0.29		-17698.4			1820.65			-28349.2			49429.3
b1	.180.180	4			15	1	0.8844	0.342	0.491			-183.9		181.5		-55		3.1		0.02		0		-4.94	-2.07	-2.07		-28941.7			2617.2			-23251.7			67050.5
b1	.180.180	4			29	1	0.90774	0.372	0.507			-189.6		170.1		-184.1		90.68		65.45		1		-0.8	-0.34	-0.34		-15574.1			1961.91			-8954.51			13187.1
b1	.180.180	4			38	1	0.82564	0.715	0.817			-166.1		156.4		49		0.24		0.24		0		0.3	-1.38	-1.42		-11638.9			3217.11			-4790.67			6511.06
b1	.180.180	4			40	1	0.85858	0.467	0.515			-184		189.8		29.9		36.76		36.76		1		1.05	-0.69	-0.77		-9436.59			3040.54			-8056.91			5542.4
b1	.180.180	4			48	1	0.90152	0.359	0.359			-174.3		188.4		-181.2		49.51		48		1		-0.17	-0.85	-0.85		-10322.3			2043.94			-6804.3			8869.04
b1	.180.180	4			49	1	0.8739	0.452	0.462			-161.1		170.1		-71.2		38.24		38.24		1		-1.52	5369.26	-1.45		-10107.6			1777.81			-10274.9			11317.7
b1	.180.180	4			65	1	0.86677	0.406	0.616			-216.9		186.2		-69.2		50.19		50.19		1		-0.72	-0.99	-1.48		-4500.06			1621.01			-2193.5			5394.86
b1	.180.180	5	2	4			0.96703	0.062	0.076	0.025	0.102	128.7	5.1	176.5	0.9	-57.4	4.6	65.14	3.21	55.52	2.71		0.5				0.75	-5192.15	1461.48	0.179728	1073.6	57.66	0.0371629	-9050.33	7882.03	0.313279	13572.9	14282.2	0.46983
b1	.180.180	5			5	1	0.98101	0.067	0.094			134.6		176.9		-61.9		67.55		57.58		1		-1.79	2.28	-1.45		-7699.38			1014.95			-22695			38305.6
b1	.180.180	5			6	3	0.96328	0.083	0.092			122.3		177.7		-53.6		68.81		58.4		1		-0.85	0.71	-1.25		-4419.24			1017.35			-4180.94			4897.32
b1	.180.180	5			7	0												63.38		54.59		1		-0.94	7	-1.18		-4045.6			1124.27			-4423.88			5411.04
b1	.180.180	5			8	0												60.8		51.52		1		-0.83	65.37	-1.09		-4604.37			1137.85			-4901.48			5677.72
b1	.180.180	16	6	6			0.96408	0.454	0.499	0.216	0.758	-161.3	14.7	-176	9.1	-26.2	28.5	114.54	24.7	104.71	23.64		0.9167				1	-3392.99	911.25	0.501971	648.46	349.35	0.0959355	-1430.41	664.28	0.21162	1287.47	444.55	0.190473
b1	.180.180	16			16	1	0.99308	0.112	0.125			-158.6		-172		-50.9		114.1		106.85		2		-0.35	-0.85	-1.19		-3170.65			536.68			-1042.13			1485.49
b1	.180.180	16			1	1	0.83515	0.475	0.57			-179.9		-174.8		-1.7		123.25		117.92		2		-0.12	-0.84	-1		-2462.83			500.89			-941.25			778.99
b1	.180.180	16			3	1	0.79457	0.577	0.638			-173.3		-183.9		-9.5		82.46		64.71		1		0.11	-0.73	-1.04		-2755.54			763.15			-1672.47			1861.5
b1	.180.180	16			28	1	0.82803	0.561	0.618			-168.4		-170.5		-65.1		109.16		101.29		2		0.4	-0.5	-0.74		-4563.88			546.97			-2808.42			1688.52
b1	.180.180	16			61	1	0.76388	0.77	0.784			-135.6		-191.2		13.5		96.76		94.58		2		0.16	-0.88	-0.88		-4726.89			1339.1			-948.82			657.84
b1	.180.180	16			62	1	0.8059	0.23	0.261			-152.1		-163.4		-43.7		161.54		142.9		2		-0.23	-0.82	-1.01		-2678.14			203.98			-1169.38			1252.5
b1	.180.180	18	16	17			0.91527	0.483	0.465	0.099	0.719	-160.4	14.5	-177.4	22.7	-44	90.2	75.41	18.64	70.45	17.34		0.7941				0.7647	-5396.77	1564.85	0.313417	1102.9	257.19	0.0640508	-3519.98	2013.86	0.204422	7199.5	6992	0.41811
b1	.180.180	18			18	1	0.97166	0.173	0.17			-179.3		-176.8		-59.2		68.49		68.49		1		-2.57	136.53	-1.28		-6973.07			1494.38			-2955.29			24871.5
b1	.180.180	18			9	2	0.87349	0.169	0.19			-182		-182.7		-13.8		83.05		73.49		2		-0.46	-0.33	-0.89		-4704.1			1082.32			-2053.51			2507.08
b1	.180.180	18			10	0												83.26		73.69		2		-0.48	-0.33	-0.92		-4727.85			1081.24			-2029.62			2520.06
b1	.180.180	18			13	1	0.83842	0.361	0.318			-181.6		-159.4		-59.5		95.19		91.69		2		-0.48	-0.05	-0.86		-4536.9			1022.63			-1951.78			2342.69
b1	.180.180	18			17	1	0.82007	0.5	0.554			-155		-140.4		-51.8		42.94		40.52		1		0.35	-0.75	-0.75		-5306.11			791.49			-6242.49			7430.22
b1	.180.180	18			19	1	0.84769	0.335	0.246			-171.5		-174.5		36.2		55.9		54.26		1		-1.83	-1.59	-1.57		-6899.99			950.44			-3349.64			17666.3
b1	.180.180	18			26	1	0.8867	0.49	0.401			-168		-195.2		-139.6		96.42		84.25		2		-0.64	-0.51	-0.51		-7208.95			839.79			-9343.46			11787.3
b1	.180.180	18			31	1	0.88189	0.563	0.593			-155.8		-131.8		-41.2		101.24		91.03		2		-0.09	-0.7	-0.75		-8112.15			922.54			-6040.15			7096.51
b1	.180.180	18			32	1	0.83884	0.317	0.289			-161.9		-188.5		-32		82.75		71.67		2		-0.62	-1.05	-1.28		-3277.07			730.08			-2720.36			3560.28
b1	.180.180	18			39	1	0.84437	0.47	0.485			-155.7		-201.2		-67.8		54.11		54.11		1		-0.31	1.96	-0.73		-6369.3			1449.43			-3235.24			3442.41
b1	.180.180	18			50	1	0.82898	0.715	0.676			-140		-201.2		-217.3		76.86		68.53		1		-0.1	-0.6	-0.6		-5256.63			915.54			-2820.76			3545.09
b1	.180.180	18			53	1	0.83277	0.57	0.53			-165.9		-145		67.5		75.5		75.25		2		0.42	-0.73	-0.73		-7697.47			1650.38			-3226.93			2499.59
b1	.180.180	18			54	1	0.82032	0.555	0.604			-145.4		-160.6		36.1		37.34		30.67		1		-2.25	2.11	-1.42		-6010.73			1359.64			-3877.6			20608
b1	.180.180	18			55	1	0.85361	0.777	0.727			-151.9		-177.2		93.8		98.31		97.79		2		-0.23	-1.05	-1.05		-3827.8			1172.03			-1565.46			893.53
b1	.180.180	18			56	1	0.84371	0.804	0.69			-141.9		-219		76.2		90.57		84.86		2		-0.42	-1.16	-1.16		-2855.07			915.73			-883.04			2753.45
b1	.180.180	18			58	1	0.85865	0.635	0.652			-144.6		-190.1		-181.2		66.13		64.95		1		0.83	1.07	-0.74		-4514.88			1305.23			-4712.09			5699.54
b1	.180.180	18			59	1	0.8776	0.618	0.608			-144.8		-189.3		-180.5		73.87		72.44		2		0.15	-0.67	-1.1		-3467			1066.42			-2832.29			3168
b1	.180.180	20	4	4			0.9978	0.649	0.505	0.16	1.109	-159.1	16.6	-193.8	29.8	-70.2	92.2	112.94	65.98	104.9	61.13		1				0.25	-11847.1	3836.93	0.133961	460.57	84.5	0.00520792	-30072.3	19929.3	0.340044	46056.5	30528.6	0.520787
b1	.180.180	20			20	1	0.99999	0.007	0.009			-164.5		-169.4		-43.8		127.12		116.25		2		1.24	-1.28	-1.28		-10239.2			488.8			-11650.6			18884
b1	.180.180	20			21	1	0.78482	0.948	0.798			-130.8		-218.3		48.9		107.23		96.61		2		-4.24	-1.08	-1.08		-15226.7			370.17			-63315.1			97506
b1	.180.180	20			41	1	0.83095	0.72	0.524			-172.9		-159.4		-208.2		104.46		101.83		2		-1.29	-1.06	-1.06		-15614.8			397.68			-26810.8			38812.3
b1	.180.180	20			63	1	0.84007	0.921	0.689			-168.4		-228.2		-77.6		0		0		-1		-1.01	-0.55	-0.88		-6307.66			585.63			-18512.6			29023.8
b1	.180.180	34	9	14			0.94734	0.417	0.457	0.092	0.537	193	24	161.4	22.4	78.3	75.2	39.51	23.8	34.03	21.3		0.2857				0.0714	-13743.4	3536.86	0.148774	1207.53	404.62	0.0130716	-27741	15521.1	0.300298	49686.3	20820.2	0.537857
b1	.180.180	34			34	4	0.97945	0.162	0.206			171.1		137		39.5		11.85		8.82		0		-4.37	336.58	-1.21		-15372.1			1408.87			-24973			57618.4
b1	.180.180	34			35	0												13.74		10.79		0		-4.72	1023.65	-1.24		-15095.2			1322.65			-25858.2			61582.2
b1	.180.180	34			36	0												12.3		9.71		0		-4.05	201.33	-1.5		-14609.6			1351.63			-22489.8			52206.9
b1	.180.180	34			37	0												11.72		9.28		0		-4.89	69.96	-1.5		-17064.5			1406.55			-47456.3			84537.5
b1	.180.180	34			2	1	0.83117	0.622	0.758			229.5		157.8		55.8		43.42		34.31		1		-1.43	-1.29	-1.29		-8246.07			1137.16			-9015.5			21557.4
b1	.180.180	34			11	1	0.8826	0.39	0.322			178.4		162.6		88.1		55.39		55.39		1		-2.26	-1.85	-1.85		-11949.3			1858.14			-42675.7			61847.7
b1	.180.180	34			22	2	0.85188	0.323	0.438			210.6		170		-32.2		25.84		25.84		0		-2.36	-1.48	-1.72		-9296.14			1075.03			-13521.3			30265.4
b1	.180.180	34			23	0												26.83		26.83		0		-2.32	-1.37	-1.61		-8799.54			1129.15			-13570.2			28718.7
b1	.180.180	34			30	1	0.87148	0.632	0.595			151.7		178.1		98		30.35		19.35		0		-0.84	10.23	-1.47		-8767.76			1714.56			-10588			15705.3
b1	.180.180	34			33	1	0.89272	0.567	0.509			185.1		194.2		93.1		62.28		59.32		1		1.56	2.13	2.13		-16854.9			865.48			-28269			40467.6
b1	.180.180	34			51	2	0.84845	0.491	0.465			204.1		162.6		207.8		68.03		57.88		1		-2.86	0.66	0.66		-19264.9			645.76			-50021.9			75543.4
b1	.180.180	34			52	0												68.45		58.78		1		-1.98	-0.24	-1.4		-16969.2			662.8			-41468.4			59522
b1	.180.180	34			57	1	0.85043	0.563	0.589			202.5		197.7		191.2		85.54		70.62		2		-1.96	0.22	0.22		-13960.1			557.29			-51421.4			73756
b1	.180.180	34			60	1	0.83066	0.601	0.808			236.9		176.4		62.4		37.43		29.55		1		-2.99	-0.59	-1		-16158.7			1770.33			-7044.91			32279.3
b1	.180.180	47	10	10			0.96971	0.382	0.381	0.128	0.449	-171.9	5.7	-182.5	6.7	196.6	78.8	98.1	15.6	73.19	14.33		0.7				1	-6397.74	2090.39	0.335539	1188.2	329.43	0.0623169	-5359.11	2306.59	0.281066	6122.02	2693.55	0.321078
b1	.180.180	47			47	1	0.97959	0.087	0.096			-169.1		-172.9		154.7		84.39		60.38		1		0.53	-0.35	-0.35		-6636.49			1126.46			-5691.98			6579.82
b1	.180.180	47			24	1	0.83177	0.7	0.651			-169.1		-184.5		305.8		110.44		89.93		2		0.28	-0.13	-0.45		-5259.6			1203.79			-5711.09			7179.95
b1	.180.180	47			25	1	0.83599	0.697	0.652			-169.8		-188.2		305.7		112.79		90.23		2		0.23	-0.46	-0.8		-4776.67			1670.69			-3185.05			3410.21
b1	.180.180	47			27	1	0.82938	0.753	0.698			-170.6		-182.1		310.3		109		88.21		2		0.39	-0.17	-0.48		-7768.91			1754.9			-6729.34			7717.33
b1	.180.180	47			42	1	0.91576	0.183	0.214			-181.2		-180.6		173.7		90.06		65.37		1		0.64	-0.54	-0.54		-6074.82			763.51			-4238.66			4367.42
b1	.180.180	47			43	1	0.95836	0.143	0.123			-169.4		-189.9		163.1		82.21		57.22		1		0.45	-0.86	-0.86		-5982.64			1299.68			-5616.31			6250.65
b1	.180.180	47			44	1	0.9533	0.147	0.167			-177.1		-184.3		177.2		87.67		63.93		1		2.3	1.73	1.73		-11742.9			1022.94			-8585.41			10130.6
b1	.180.180	47			45	1	0.92619	0.242	0.249			-178.6		-168.1		158.7		92.47		67.33		1		0.76	-0.29	-0.29		-6530.58			798.11			-2733.17			2393.7
b1	.180.180	47			46	1	0.96057	0.186	0.28			-160.3		-185.2		155.8		81.69		56.6		1		0.02	-0.82	-0.82		-5726.03			1391.13			-9269.3			10324.4
b1	.180.180	47			64	1	0.8106	0.68	0.68			-173.5		-188.9		60.6		130.23		92.73		2		-0.36	-1.2	-1.2		-3478.72			850.84			-1830.78			2866.19
b1	.180.300	4	3	3			0.9985	0.452	0.361	0.097	0.683	-127.3	6.9	-60.8	13.7	33.4	60.9	67.06	37.32	66.25	36.28		0.5				0.3333	-9830.86	4584.21	0.173084	860.72	391.38	0.015154	-17478.3	8930.83	0.307727	28628.3	14717.9	0.504035
b1	.180.300	4			4	1	1	0.005	0.004			-121.3		-49.7		-52.3		61.07		61.06		1		-1.47	-0.67	-0.95		-15786.9			937.24			-28346.1			44521
b1	.180.300	4			2	1	0.81306	0.575	0.439			-123.6		-52.6		68.4		24.65		24.65		0		-1.82	-0.77	-1.3		-9070.32			1297.2			-17617.3			32322
b1	.180.300	4			3	1	0.78416	0.778	0.64			-136.9		-80		84		115.47		113.05		2		0.9	-0.86	-0.86		-4635.41			347.73			-6471.45			9041.81
b1	.180.300	5	3	3			0.9514	0.554	0.507	0.028	1.13	-151.7	23.3	-84	11.3	-17.7	7.3	38.58	29.52	32.47	25.71		0.3333				0	-11314	3456.33	0.148248	1918.88	764.92	0.0251432	-18115.1	8707.08	0.237363	44970.1	18051.9	0.589246
b1	.180.300	5			5	1	0.99	0.401	0.368			-178.5		-88.2		-7.4		0.62		0.62		0		-4.48	297.37	99		-15607			2814.63			-25601.9			65174.6
b1	.180.300	5			1	1	0.89615	1.038	0.94			-121.7		-68.5		-22.1		42.49		33.22		1		-2.16	-1.11	-1.79		-7143.4			1996.25			-5905.22			21353.5
b1	.180.300	5			6	1	0.85629	0.222	0.213			-155		-95.3		-23.4		72.62		63.58		1		-3.1	-1.71	-1.71		-11191.5			945.76			-22838.1			48382.1
b1	.300.060	1	6	13			0.93278	0.385	0.446	0.068	0.502	-65.8	11.5	91.7	15.6	-7.3	81	20.93	21.19	20.21	20.38		0.1538				0.4615	-14824.2	3371.69	0.141768	2701.61	1244.71	0.0258362	-35067.9	28467.7	0.335364	51973.1	37765.6	0.497033
b1	.300.060	1			1	1	0.94696	0.437	0.517			-84.2		112.8		42.5		13.05		13.05		0		3.1	-0.77	-0.77		-9271.83			1674.74			-14453.2			16964.8
b1	.300.060	1			2	4	0.92336	0.406	0.455			-74.7		100.3		-125.8		14.28		14.28		0		-3.81	1.22	-2.45		-16646.8			3400.58			-37270.6			63671.3
b1	.300.060	1			3	0												16.92		16.92		0		-3.67	-1.67	-2.43		-16341.7			3099.99			-33108.9			58719.8
b1	.300.060	1			4	0												13.47		13.47		0		-5.21	-2.15	-2.85		-18617			3640.28			-55837.3			94563.7
b1	.300.060	1			5	0												9.41		9.41		0		-4.33	8.96	-2.7		-16994.4			3050.88			-35340.4			65611.4
b1	.300.060	1			7	2	0.87141	0.564	0.636			-84.5		62.8		44.8		53.74		53.74		1		-3.03	2881.31	0.02		-19773.1			750.95			-95359.6	1		18886
b1	.300.060	1			8	0												56.35		56.35		1		-2.47	187.95	-0.39		-15765.1			602.88			-90495.7	1		8092.33
b1	.300.060	1			9	1	0.8333	0.376	0.42			-55.4		77.9		50.4		37.5		37.49		1		-0.54	-1.26	-1.18		-9702.66			1793.1			-23337.5			24403.3
b1	.300.060	1			10	4	0.89271	0.301	0.37			-54.6		95.3		57.9		0.3		0		0		-0.76	-1.74	-1.72		-12434.2			4228.75			-8366.4			12550.8
b1	.300.060	1			11	0												0.25		0		0		-0.66	-1.55	-1.45		-13068			3688.22			-9345.27			13207.9
b1	.300.060	1			12	0												0.3		0		0		-0.98	-1.6	-1.58		-12098.1			3837.62			-7918.26			12183.4
b1	.300.060	1			13	0												0.59		0		0		-0.83	-1.51	-1.41		-12711.8			4055.54			-8401.61			12098.8
b1	.300.060	1			15	1	0.85237	0.288	0.368			-59.8		90.5		18.4		55.95		48.08		1		-4.85	28.19	-1.7		-19289.9			1297.46			-36648			74697.1
b1	.300.060	6	2	2			0.92537	0.339	0.434	0.049	0.66	-113.2	3.5	67.4	27.2	28.7	58.4	37.09	30.83	32.54	31.45		0.25				0.5	-8717.79	3813.29	0.176401	2369.04	621.62	0.0479365	-11834.5	9149.76	0.239466	26499	24051.3	0.536196
b1	.300.060	6			6	1	0.87635	0.339	0.434			-109.6		94.6		-29.7		67.91		63.99		1		0.14	-0.66	-1		-4904.5			1747.42			-2684.74			2447.67
b1	.300.060	6			17	1	0.9744	0.339	0.434			-116.7		40.2		87.1		6.26		1.09		0		-3.85	-0.17	-1.56		-12531.1			2990.67			-20984.3			50550.3
b1	.300.060	18	9	10			0.87748	0.472	0.406	0.098	0.739	-56.4	20.2	87.9	12.4	100.8	70.9	92.18	31.93	86.84	28.87		0.85				0.6	-8099.34	3786.24	0.121035	542.83	169.74	0.00811195	-24583.4	18111.6	0.36737	33691.7	25765	0.503483
b1	.300.060	18			18	1	0.90513	0.338	0.264			-59.3		77.2		42		97.19		90.79		2		-2.63	-1.2	-1.15		-10815.7			417.07			-45017.2			61991.9
b1	.300.060	18			14	1	0.87845	0.45	0.383			-38.9		95		79.9		98.57		88.61		2		-0.24	-1.97	-1.97		-9765.88			477.44			-29031.7			35462.5
b1	.300.060	18			16	1	0.77847	0.995	0.976			-102.8		98.7		70.4		127.91		124.09		2		0.29	-0.86	-0.87		-2399.19			446.03			-5120.26			7209.26
b1	.300.060	18			19	1	0.79426	0.456	0.392			-35.2		105		55.4		46.69		46.16		1		0.58	-0.95	-0.84		-9459.84			898.18			-11138.4			15589.1
b1	.300.060	18			20	1	0.8093	0.528	0.467			-29.4		102.5		52.2		48.7		47.86		1		1.37	-0.85	-0.89		-5892.78			823.27			-8245.85			9273.13
b1	.300.060	18			24	1	0.8343	0.461	0.434			-74.1		89.4		184.6		109.89		101.64		2		-0.02	-0.47	-1.12		-2600.5			347.92			-4218.84			4463.71
b1	.300.060	18			25	2	0.83009	0.373	0.277			-51.4		83.8		221.2		125.44		115.57		2		-3.01	-1.16	-1.16		-14804.4			534.32			-53594.5			76062.8
b1	.300.060	18			26	0												127.25		117.11		2		-2.63	-1.34	-1.34		-10929.7			508.96			-43278.6			61771.9
b1	.300.060	18			27	1	0.86941	0.326	0.26			-64.9		83.8		44.7		44.92		44.76		1		-2.33	-1.57	-1.6		-9287.52			552.36			-37345.2			52146.3
b1	.300.060	18			28	1	0.79838	0.451	0.365			-56.8		62		42.7		95.22		91.85		2		0.59	-0.71	-1.08		-5038.02			422.73			-8843.49			12946.6
b1	.300.060	21	3	3			0.97874	0.254	0.28	0.128	0.413	-44.9	17.6	107.2	13.8	-53.3	17.2	82.33	12.76	75.55	4.7		0.8333				1	-3893.43	388.93	0.414921	1545.77	280.49	0.164732	-2139.42	419.16	0.227997	1804.92	727.63	0.19235
b1	.300.060	21			21	1	0.99634	0.024	0.026			-55.1		114.6		-63.4		68.93		68.92		1		-0.77	-1.46	-1.51		-4443.45			1886.09			-2707.26			2576.12
b1	.300.060	21			22	1	0.93958	0.054	0.058			-59.4		119.1		-67.5		78.56		78.56		2		-0.77	-1.4	-1.47		-3621.47			1199.12			-2002.84			2009.34
b1	.300.060	21			23	1	0.82772	0.682	0.757			-20.1		87.9		-29.1		99.5		79.18		2		-0.52	-0.67	-0.67		-3615.37			1552.11			-1708.17			829.31
b1	.300.180	106	18	20			0.89232	0.385	0.427	0.109	0.57	-66	12.6	183.6	14.5	-13.9	51.6	94.85	25.91	88.41	22.06		0.875				1	-3437.98	1498.1	0.421933	977.11	599.47	0.119918	-1661.74	617.34	0.203941	2071.33	777.34	0.254208
b1	.300.180	106			106	1	0.93595	0.313	0.312			-66.3		162.6		9.7		88.12		76.89		2		-1.11	-1.65	-1.65		-2489.95			641.91			-1501.36			2989.73
b1	.300.180	106			7	1	0.8465	0.408	0.462			-52.3		162.7		-2.4		73.58		70.49		1		-0.2	-1.03	-1.03		-3579.48			1504.19			-1526.61			2281.15
b1	.300.180	106			26	1	0.83093	0.35	0.363			-77.7		190.2		-32.8		66.37		66.37		1		0.03	-0.98	-0.98		-5628.41			1663.7			-2083.85			2273.81
b1	.300.180	106			27	1	0.86652	0.412	0.467			-84.4		177.8		-77.5		118.15		103.54		2		0.83	-0.18	-0.3		-2389.4			689.78			-2148.07			634.11
b1	.300.180	106			58	1	0.82403	0.434	0.367			-66.6		182.3		124.1		156		136.4		2		-0.18	-0.44	-1.07		-4120.73			478.34			-2160.49			2816.25
b1	.300.180	106			68	1	0.88252	0.373	0.41			-66.2		183.6		-111.4		99.77		94.95		2		0.17	-0.68	-0.94		-3366.39			789.32			-2418.68			1680.2
b1	.300.180	106			81	1	0.83707	0.502	0.566			-52.1		193.6		68		71.45		67.54		1		-0.76	-1	-1		-3364.29			959.74			-2369.2			3539.69
b1	.300.180	106			125	1	0.82402	0.401	0.383			-82		203.7		-8.2		63.41		63.41		1		0.86	-0.11	-0.11		-5812.32			1996.43			-1815.43			2057.14
b1	.300.180	106			136	1	0.78187	0.277	0.387			-48.4		197.1		-39.3		39.8		39.8		1		-0.2	-1.21	-1.21		-8411.96			2816.12			-1309.06			1215.77
b1	.300.180	106			203	1	0.8311	0.558	0.773			-35.6		185.1		-16.8		112.42		101.16		2		-0.54	-1.15	-1.15		-3140.58			606.49			-1308.66			2050.01
b1	.300.180	106			219	1	0.88397	0.39	0.373			-73.5		187.3		75.4		79.46		78.83		2		-0.54	-0.83	-0.83		-2473.84			897.83			-2496.37			2178.52
b1	.300.180	106			286	1	0.83669	0.269	0.309			-69		183		-44.1		115.64		93.31		2		0.67	-1.04	-1.04		-2861.71			637.96			-2983.03			1927.7
b1	.300.180	106			308	2	0.85648	0.255	0.289			-66.4		191.9		-28.7		84.19		76		2		-0.14	-0.96	-0.96		-2610.55			552.06			-1296.18			1474.81
b1	.300.180	106			310	0												90.64		82.13		2		-0.11	-0.9	-0.9		-2646.03			530.16			-1271.07			1399.4
b1	.300.180	106			337	1	0.86729	0.486	0.558			-67.8		204.8		-49.8		107.74		104.49		2		-0.76	-1.44	-1.44		-3092.84			672.93			-1095.35			3298.5
b1	.300.180	106			338	2	0.8671	0.329	0.408			-81.7		166.3		-36.8		114.64		109.44		2		-0.59	-1.4	-1.4		-2453.16			540.2			-1286.39			2296.73
b1	.300.180	106			438	0												118.51		113.61		2		-0.48	-1.3	-1.32		-2013.97			411.6			-1258.63			1736.5
b1	.300.180	106			354	1	0.8179	0.534	0.54			-64.2		195.9		-3.9		109.88		107.04		2		-0.36	-0.9	-0.9		-2524.49			1269.99			-467.07			701.23
b1	.300.180	106			437	1	0.85741	0.353	0.396			-64.8		193.9		-30.4		113.54		109.06		2		-0.81	-1.29	-1.29		-2870.95			619.74			-773.75			3085.91
b1	.300.180	106			475	1	0.83852	0.472	0.496			-51.6		160.7		-5.9		73.76		73.76		2		-0.13	-1.18	-1.18		-2908.45			1263.68			-1665.45			1789.4
b1	.300.180	118	21	24			0.92809	0.279	0.25	0.085	0.338	-65	8.8	177.1	9.1	3.9	59.7	65.36	30.92	56.99	25.04		0.5625				0	-12168.9	4211.08	0.116443	1462.86	539.28	0.013998	-34495.9	19804.8	0.330088	56377.4	28151.4	0.53947
b1	.300.180	118			118	1	0.93858	0.152	0.12			-66.6		172.8		33.3		101.14		74.82		2		-1.61	-1.53	-1.53		-7070.44			1125.78			-17305.9			25620.4
b1	.300.180	118			8	2	0.93598	0.257	0.222			-56.8		168.8		39.3		47		37.28		1		-3.49	-1.8	-1.8		-8626.34			1545.47			-20312.5			49182.2
b1	.300.180	118			33	0												44.83		37.67		1		-2.46	-1.46	-1.46		-7626.18			1658.07			-14065.8			36382.2
b1	.300.180	118			21	1	0.85816	0.684	0.634			-95.4		196.7		-64.5		49.44		42.87		1		-1.81	-0.77	-1.1		-12781.7			2359.72			-24139.5			38482.1
b1	.300.180	118			167	1	0.93177	0.282	0.326			-49.5		176.6		-37.8		83.94		79.79		2		-3.5	41.33	41.33		-12518.5			801.39			-64857.7			94185.8
b1	.300.180	118			218	1	0.86138	0.273	0.237			-57.3		175.5		-54.3		83.64		83.46		2		-3.38	352.64	-1.7		-18484			1432.25			-53414.8			82408.4
b1	.300.180	118			231	1	0.89419	0.216	0.246			-72.8		179.4		44.4		101.25		86.16		2		-3.04	-1.98	-1.98		-11954.5			1130.99			-43977.8			68353.6
b1	.300.180	118			254	1	0.86251	0.5	0.361			-67.7		170.1		169.1		45.93		45.55		1		-2.91	-1.95	-1.95		-12880.8			1054.08			-23137.4			46323.5
b1	.300.180	118			291	1	0.87493	0.25	0.23			-66.4		191		2.7		96.59		89.82		2		-1.4	-1.03	-1.03		-8162.87			790.47			-25311.8			37342.8
b1	.300.180	118			293	1	0.87511	0.459	0.425			-61.3		178.4		-9.1		101.34		66.47		1		-2.05	-0.01	-1.02		-7933.94			1079.1			-14733.9			31721
b1	.300.180	118			297	1	0.86876	0.217	0.227			-59.6		195.9		-2.5		22.61		22.61		0		-2.11	0.64	-0.89		-12287.4			1880.48			-23724.5			38470.4
b1	.300.180	118			306	1	0.93419	0.113	0.132			-68.8		173.7		27.6		86.06		61.27		1		-2	139.81	9.13		-11213.6			1485.52			-27051.5			44344.9
b1	.300.180	118			315	1	0.88685	0.407	0.316			-71.8		165.7		-81		91.88		88.38		2		-1.79	-1.31	-1.31		-6987.73			1138.23			-23141.2			34444.1
b1	.300.180	118			323	1	0.89609	0.262	0.22			-59.2		171		-32.8		121.52		103.37		2		-2.2	-1.46	-1.46		-11363.2			547.22			-39209.7			54034.3
b1	.300.180	118			336	1	0.88229	0.141	0.144			-56.8		173.1		-4.5		69.09		66.15		1		-2.12	-1.39	-1.39		-9998.14			837.03			-30748.5			47019.6
b1	.300.180	118			369	1	0.8869	0.572	0.462			-58.4		166.7		150.6		95.32		62.33		1		-1.98	-1.41	-1.98		-6113.33			684.47			-23504.6			40479.5
b1	.300.180	118			399	1	0.92778	0.253	0.265			-74.9		182.5		21.1		52.47		52.16		1		-3.62	-1.65	-1.65		-20088.2			1656.29			-59165.1			89980
b1	.300.180	118			400	1	0.90758	0.424	0.288			-60		172.9		-99		94.07		88.66		2		-6.15	373.76	16.58		-22015.2			1356.97			-89404.4	1		39843.1
b1	.300.180	118			406	1	0.93324	0.103	0.108			-61.7		177.2		-2.3		49.82		48.49		1		-2.99	-1.52	-1.52		-18177.2			1760.27			-47616.7			71888
b1	.300.180	118			448	1	0.90875	0.139	0.16			-72.1		168.9		20.1		33.75		33.57		1		-3.09	-1.38	-1.38		-11774.1			2084.72			-14228			37334.4
b1	.300.180	118			464	2	0.89548	0.193	0.158			-66.4		186.5		-16.8		22.87		22.87		0		-1.82	6.78	-1.29		-11642.5			2224.19			-16518.1			28969.3
b1	.300.180	118			468	0												26.46		26.46		0		-2.84	39.35	-1.63		-12495.3			2079.2			-29531.4			50613.7
b1	.300.180	118			466	2	0.92265	0.171	0.149			-61.4		181.3		-18.6		22.66		22.66		0		-5.12	58.89	-1.82		-17182.8			2298.87			-71838.1	1		12872.5
b1	.300.180	118			467	0												24.89		24.89		0		-2.96	277.1	-0.87		-12675.9			2097.81			-30962.6			52760.9
b1	.300.180	133	45	53			0.93028	0.289	0.285	0.11	0.405	-65.1	11	183.8	12.5	11.6	46.5	50.37	31.72	46.07	30.64		0.4717				0.0943	-14342	4232	0.156607	1849.74	640.52	0.0201981	-27222.1	17008.7	0.29725	48165.9	26031.9	0.525945
b1	.300.180	133			133	1	0.96794	0.356	0.466			-102.9		179.8		62.9		55.8		51.54		1		-1.34	-0.88	-0.88		-10322.7			1811.48			-19066.5			29568.8
b1	.300.180	133			9	1	0.92729	0.267	0.349			-93.2		172		8.5		63.01		63.01		1		-2.16	-1.17	-1.14		-11128.9			1508.03			-32122.5			50189.2
b1	.300.180	133			13	1	0.91661	0.299	0.295			-56.6		177		-9.3		24.65		17.91		0		-3.41	-0.15	-1.43		-13497.5			1731.87			-24024.7			50823
b1	.300.180	133			14	1	0.87538	0.45	0.417			-85.2		202.8		34		39.69		30.72		1		-2.08	-0.99	-1.32		-6425.05			985.95			-6817.52			23377.2
b1	.300.180	133			82	4	0.93457	0.198	0.198			-62.6		182.8		5.4		92.29		87.42		2		-2.7	-1.29	-1.29		-16567.8			1610.23			-44847.8			65761.9
b1	.300.180	133			83	0												94.51		89.68		2		-3.71	-1.13	-1.13		-17675.7			1530.71			-63792.9			93279.6
b1	.300.180	133			84	0												96.11		91.67		2		-3.51	64.93	2.69		-18015.5			1487.29			-60398.3			88980
b1	.300.180	133			285	0												88.47		85.22		2		-2.81	-1.67	-1.67		-15268.2			1556.96			-51566.6			73125.5
b1	.300.180	133			99	2	0.87235	0.435	0.424			-44.5		165.4		-11.3		59.29		54.6		1		-3.9	-1.94	-1.94		-17708.3			1539.1			-37250.2			69778
b1	.300.180	133			132	0												68.57		55.89		1		-5.08	-2.33	-2.33		-20030.5			1285.11			-61172.1	1		4599.85
b1	.300.180	133			103	1	0.89316	0.338	0.269			-70.6		188.8		-58.3		46.45		45.78		1		-2.03	-1.88	-1.88		-10557.6			2017.54			-5992.68			12152
b1	.300.180	133			121	1	0.92044	0.256	0.235			-69.9		189.4		-30.4		70.86		69.06		1		-1.01	-0.64	-0.64		-14155.2			1634.62			-23624.5			34445.5
b1	.300.180	133			128	1	0.86162	0.243	0.224			-73.4		179.5		7.4		19.59		4.65		0		-3.02	-1.52	-1.52		-12976.5			1756.14			-11565.2			33885.3
b1	.300.180	133			129	1	0.86529	0.515	0.466			-61.8		193.9		55		2.58		2.58		0		-2.94	-1.58	-1.58		-19049.1			2929.15			-4935.86			28515.2
b1	.300.180	133			131	1	0.93507	0.174	0.183			-73.7		178.7		28.2		93.16		89.12		2		-1.2	-1	-1		-10294.6			1528.85			-13642.7			20747.6
b1	.300.180	133			138	1	0.9081	0.341	0.3			-78.5		202.2		39.7		100.19		92.39		2		-3.19	1.28	1.28		-11094.5			1155.63			-54576.1			81192.1
b1	.300.180	133			142	1	0.88582	0.262	0.31			-50.8		182.4		15.4		20.77		20.77		0		-3.22	-1.86	-1.86		-14371.4			2977.75			-21242.7			44708.2
b1	.300.180	133			143	1	0.89858	0.184	0.187			-74.5		174.7		38.8		20.03		20.03		0		-4.98	-2.36	-2.36		-18495.4			2983.74			-50337.6			89564
b1	.300.180	133			144	1	0.85726	0.312	0.264			-72.6		172.9		53		18.25		18.25		0		-2.06	-1.78	-1.78		-12776.7			2922.96			-6917.86			20084.6
b1	.300.180	133			146	1	0.91808	0.269	0.216			-63.9		171.8		6.6		3.35		0.05		0		-6.56	92.93	2		-14685.4			1434.02			-46155.3			97780.2
b1	.300.180	133			172	2	0.89336	0.251	0.281			-66.1		171.6		-4.7		87.06		72.85		2		-3	2.04	-1.72		-11105.4			1315.24			-10425.9			34480.1
b1	.300.180	133			173	0												87.45		72.95		2		-3.11	2.22	-1.67		-13302.6			1311.68			-14456			40610.4
b1	.300.180	133			184	1	0.88329	0.326	0.324			-62.7		186.6		-46.1		107.22		102.77		2		-1.98	-1.36	-1.36		-15086.3			1252.43			-30790.6			48037
b1	.300.180	133			187	1	0.9014	0.196	0.206			-68.3		193.9		23		32.64		32.41		1		-2.32	-1.65	-1.65		-14449.6			2791.45			-28718.3			46519.8
b1	.300.180	133			206	1	0.94559	0.318	0.283			-72.5		177.9		57.4		95.11		91.09		2		-1.83	-1.14	-1.14		-13831			1345.33			-25368.9			38902.9
b1	.300.180	133			207	1	0.93341	0.206	0.196			-67.7		185.3		24.4		88.54		85.33		2		-1.12	-1.05	-1.05		-11800.1			1330.62			-17898.2			26456.5
b1	.300.180	133			208	1	0.88314	0.235	0.207			-61.3		177.1		27.6		42.13		42.13		1		-1.66	-1.41	-1.41		-10737.6			1666.89			-16061.4			29643.9
b1	.300.180	133			212	2	0.85725	0.316	0.267			-62.5		194.9		-60.3		0.31		0		0		-5.28	297.03	-1.57		-27287			3521.44			-14189.7			57314.8
b1	.300.180	133			214	0												0.32		0		0		-5.31	258.08	-1.68		-27198.5			3519.01			-14415.8			57564.8
b1	.300.180	133			234	1	0.87399	0.432	0.411			-52.2		209.4		60.9		3.08		0.04		0		2.57	0.59	0.59		-14385			2631.58			-14905.7			9938.82
b1	.300.180	133			243	1	0.88755	0.605	0.561			-54.6		171.1		184.5		30.71		17.9		0		-2.96	0.44	0.44		-13862.4			1839.04			-10994.9			34674.1
b1	.300.180	133			260	2	0.93578	0.274	0.276			-76.6		179		41		57.19		56.63		1		-4.72	6.19	6.19		-17995.5			1534.92			-61053.9			96939.7
b1	.300.180	133			261	0												56.83		56.27		1		-4.77	0.65	0.65		-18260.6			1567.33			-61383.7			98191.4
b1	.300.180	133			263	1	0.91412	0.181	0.193			-55.7		175		-3.1		7.07		7.07		0		-3.4	0.52	0.52		-17238.9			2927.59			-20561.3			47878.6
b1	.300.180	133			264	1	0.93004	0.385	0.449			-69.9		167.1		25.4		74.1		73.97		2		-3.16	-1.96	-1.96		-14665.7			1450.27			-45958.8			69410.9
b1	.300.180	133			288	1	0.91338	0.156	0.146			-71.7		172.8		17.5		38.9		38.87		1		-1	-0.57	-0.57		-13918			2622.06			-9500.06			15015.9
b1	.300.180	133			311	1	0.92245	0.197	0.202			-63.7		198.8		8.1		41.26		30.46		1		-4	-1.57	-1.57		-24610.8			2396.98			-40521.3			76130.1
b1	.300.180	133			317	1	0.86962	0.202	0.198			-70.2		186.8		0		35.94		35.94		1		-0.67	-0.99	-0.99		-9339.32			2264.99			-5692.08			6481.44
b1	.300.180	133			321	1	0.88394	0.145	0.244			-51.7		193.6		-6.4		75.26		61.5		1		-3.43	173.28	-1.53		-19743.4			1445.51			-45556			75095.9
b1	.300.180	133			328	1	0.86585	0.251	0.297			-58.6		196.2		-23.1		5.85		4.26		0		-2.68	47.68	4.97		-13643.6			2037.59			-17357.9			36719.8
b1	.300.180	133			333	1	0.87951	0.457	0.398			-53.6		165.7		-38.6		4.66		2.44		0		0.89	-0.62	-0.62		-12232.8			1576.51			-19405.3			18454.6
b1	.300.180	133			334	1	0.89925	0.342	0.335			-54.5		173.4		-23.6		3.92		0.99		0		0.26	-0.84	-0.84		-11024.2			1965.4			-26109			26213.7
b1	.300.180	133			341	1	0.85922	0.249	0.339			-50.5		191.7		5.8		9.42		9.42		0		-1.9	56.74	-1.47		-13836.3			2633.28			-11895.2			27338.8
b1	.300.180	133			370	1	0.88926	0.197	0.227			-56.5		184.5		-37.3		58.1		50.09		1		-1.3	-0.29	-0.29		-12348.6			1124.92			-22031.2			30071.8
b1	.300.180	133			380	2	0.90983	0.175	0.173			-63.7		184.5		-22.1		71.18		68.25		1		-1.88	-1.14	-1.14		-12471.7			1211.49			-29665.2			46360.2
b1	.300.180	133			383	0												71.24		68.66		1		-2.1	-1.3	-1.3		-12942			1195.27			-27751.8			44497.7
b1	.300.180	133			393	1	0.89923	0.244	0.237			-66.5		197.1		17.8		43.02		35.74		1		-2.48	-0.98	-0.98		-11550.7			1930.52			-29334.3			50970.8
b1	.300.180	133			420	1	0.95256	0.169	0.163			-65.2		181.1		-20.7		85.99		82.55		2		-2.87	116.98	-1.45		-13572.8			1455.76			-39474.4			61224.4
b1	.300.180	133			431	1	0.8771	0.155	0.164			-60.5		172.8		13.5		41.8		36.72		1		-2.66	-1.16	-1.16		-9560.45			1209.5			-11584.2			30860.3
b1	.300.180	133			463	1	0.87829	0.57	0.601			-42.4		232.8		-12.2		70.14		61.91		1		-0.92	0.25	-1.17		-7193.01			1467.81			-12434.8			16234
b1	.300.180	133			481	1	0.92325	0.527	0.397			-70.8		170.1		191.5		55.99		55.99		1		-1.87	-0.99	-1.5		-11501.8			2044.21			-12331.1			18865.5
b1	.300.180	133			487	1	0.93003	0.316	0.294			-63.7		194.1		5.7		54.82		47.61		1		-4.91	6.26	-1.87		-14682.5			1551.65			-32606.6			69850.2
b1	.300.180	133			489	1	0.9195	0.303	0.283			-60.9		191.6		-0.8		54.85		48.48		1		-4.35	1.5	-1.86		-9653.15			1510.78			-22287.3			53288.4
b1	.300.180	156	33	33			0.8958	0.428	0.498	0.107	0.504	-63.4	14.4	-182.4	16	15.1	76.8	78.23	26.98	71.09	22.89		0.7727				0.7576	-5905.1	2016.4	0.247439	1120.08	238.72	0.0469343	-6820.18	5085.03	0.285783	10019.5	8734.71	0.419843
b1	.300.180	156			156	1	0.93946	0.295	0.361			-52.5		-170.5		74.7		89.77		83.1		2		-0.17	-0.69	-0.69		-6296.9			1092.62			-4822.94			6112.93
b1	.300.180	156			54	1	0.84244	0.486	0.531			-69.8		-175.5		-78.7		45.6		44.9		1		-0.03	-0.51	-0.51		-7379.3			1065.03			-7246.72			7231.4
b1	.300.180	156			67	1	0.86982	0.236	0.353			-64.9		-183.3		88.5		77.8		75.85		2		-1.22	-1	-1		-9166.86			742.99			-11991.6			19546.4
b1	.300.180	156			78	1	0.82652	0.45	0.578			-78.3		-178.5		3		54.08		54.08		1		0.35	-1.17	-1.34		-5534.72			1085.32			-4761.43			3963.86
b1	.300.180	156			119	1	0.85871	0.697	0.823			-85.3		-189.2		-16.5		60.38		47.08		1		-1.01	-1.07	-1.07		-7793.84			1085.49			-8315.89			11240.7
b1	.300.180	156			137	1	0.81744	0.578	0.686			-70.2		-230.1		65.5		90.92		77.95		2		0.29	-0.64	-0.64		-4244.58			1278.3			-2392.86			2341.32
b1	.300.180	156			182	1	0.85243	0.253	0.286			-61.3		-170.4		86.9		73.69		71.51		2		-0.61	-1.06	-1.06		-5730.35			941.12			-2356.01			3291.17
b1	.300.180	156			198	1	0.84255	0.54	0.592			-66.3		-148.9		-54.7		19.93		19.69		0		0.25	-1.45	-1.45		-3944.58			1408.85			-6098.27			8393
b1	.300.180	156			202	1	0.87185	0.539	0.613			-77		-152.2		76.2		121.87		97.18		2		-1.6	1.59	1.59		-8308.05			772.82			-20810.2			32655
b1	.300.180	156			217	1	0.90047	0.393	0.543			-70.1		-198.9		-55.6		104.9		104.01		2		-1.36	-1.16	-1.12		-5981.1			878.37			-20962.9			31670.6
b1	.300.180	156			239	1	0.85757	0.467	0.488			-64.7		-192.1		-58.2		119.27		101.33		2		-0.32	-0.78	-0.78		-3252.54			1001.48			-937.45			515.6
b1	.300.180	156			246	1	0.84361	0.452	0.449			-59.1		-172.4		182.1		44.9		44.9		1		0.23	-0.56	-0.94		-4388.2			1284.88			-3195.26			2052.24
b1	.300.180	156			255	1	0.87616	0.456	0.439			-54.5		-196.4		-47.7		57.17		56.85		1		-1.33	-1.1	-1.1		-7784.01			872.73			-8107.65			18179.9
b1	.300.180	156			281	1	0.90914	0.444	0.495			-68.7		-177.9		-99.3		88.05		81.92		2		-0.84	-1.29	-1.46		-4849.02			1328.84			-7049.85			9308.87
b1	.300.180	156			282	1	0.88191	0.497	0.747			-95.4		-224.2		125.5		83.2		80.3		2		-1.27	-1.26	-1.19		-6632.35			1058.09			-11107.3			15430.3
b1	.300.180	156			292	1	0.87612	0.44	0.489			-68.6		-181.4		-73.8		136.54		103.78		2		0.23	-1.05	-1.05		-3308.52			965.62			-5591.23			6129.81
b1	.300.180	156			314	1	0.89791	0.43	0.466			-67.2		-194.7		-55.6		107.58		102		2		-0.47	-1.33	-1.33		-3476.16			1215.01			-2493.6			2744.85
b1	.300.180	156			318	1	0.87431	0.318	0.386			-65		-184		8.6		35.4		35.4		1		-0.76	-1	-1		-7309.33			1705.73			-7518.89			8520.34
b1	.300.180	156			319	1	0.91512	0.349	0.41			-69		-186.8		143.2		97.42		91.65		2		-0.53	-0.65	-1.4		-6283.36			1162.44			-4286.78			5264.96
b1	.300.180	156			329	1	0.90134	0.381	0.372			-59.4		-180		-65.8		106.79		100.46		2		-0.61	-1.19	-1.19		-6579.06			1412			-6175.99			7645.46
b1	.300.180	156			330	1	0.87665	0.613	0.695			-64.3		-182.9		-44.3		68.72		49.08		1		-0.6	-1.4	-1.4		-5702.02			883.86			-7326.19			9077.01
b1	.300.180	156			392	1	0.87223	0.623	0.858			-12.4		-177.2		-10.6		93.32		79.78		2		-2.04	3.05	0.46		-9344.88			1059.11			-17316.2			33991.7
b1	.300.180	156			401	1	0.84996	0.422	0.542			-79.7		-179.5		-38.3		105.51		93.97		2		-1.24	-1.3	-1.3		-5174.09			956.41			-9303.78			10881.9
b1	.300.180	156			405	1	0.80222	0.409	0.469			-60.8		-164.2		-44.3		104.36		97.97		2		-0.67	-1	-1		-6413.21			936.89			-6929.66			7756.3
b1	.300.180	156			411	1	0.86875	0.38	0.37			-57.8		-189.8		40.7		86.73		76.11		2		-0.15	-0.4	-0.4		-3672.12			1461.11			-1377.81			3722.96
b1	.300.180	156			412	1	0.83528	0.416	0.458			-41.4		-178		-55.8		64.88		63.13		1		-0.89	-0.05	-0.05		-5419.14			812.84			-5561.96			13224.8
b1	.300.180	156			413	1	0.84858	0.278	0.324			-68.6		-182.8		130.9		37.11		33.65		1		-0.72	-0.72	-1.16		-5158.65			1572.39			-2920.39			5182.2
b1	.300.180	156			414	1	0.86112	0.317	0.37			-66.7		-198.3		130.9		44.66		41.79		1		-0.55	-0.63	-1.11		-5014.21			1407.94			-1877.17			4498.81
b1	.300.180	156			415	1	0.87827	0.293	0.328			-67		-181.8		49.9		72.48		72.37		2		-0.28	-0.25	-0.25		-12070.4			1040.11			-12821			20715.8
b1	.300.180	156			417	1	0.90146	0.236	0.294			-50.6		-172.2		69.4		78.3		77.36		2		-0.61	-0.92	-0.92		-5408.08			897.69			-2686.38			4448.98
b1	.300.180	156			419	1	0.85542	0.329	0.429			-41.2		-170.2		82.8		66.65		66.46		1		-0.78	-0.85	-0.85		-2727.21			1118.17			-1343.11			2617.2
b1	.300.180	156			469	1	0.83774	0.389	0.419			-46.8		-186.1		-27.2		75.63		66.06		1		-1.28	-1.48	-1.48		-3397.52			1455.52			-3091.1			3539.61
b1	.300.180	156			482	1	0.84198	0.715	0.761			-68.1		-168.8		-35.8		68.11		54.21		1		-0.68	-1.06	-1.06		-7123.81			1003.03			-6288.24			8747.77
b1	.300.180	160	36	41			0.89487	0.339	0.333	0.078	0.453	-63.8	16.9	180.4	11.8	-18.5	65.6	52.87	31.12	42.96	26.41		0.4024				0.6098	-9634.55	4530.86	0.249906	1796.23	594.3	0.0465916	-9854.42	8037.17	0.255609	17267.5	16778.9	0.447893
b1	.300.180	160			160	1	0.92369	0.625	0.818			-3.9		179.1		-69.5		62.71		56.32		1		-1.39	-1.28	-1.28		-6533.35			1384.42			-3027.8			14547.1
b1	.300.180	160			6	1	0.87021	0.278	0.247			-54.5		166.1		-4.5		73.06		70.13		1		-0.95	-1.1	-1.1		-8246.8			1506			-8970.03			13012.1
b1	.300.180	160			28	1	0.87196	0.277	0.276			-76.7		184.6		35.8		73.98		50.7		1		0.04	-0.97	-0.97		-5937.77			1696.82			-1863.09			3311.61
b1	.300.180	160			34	1	0.82478	0.659	0.68			-104.2		188.5		-73.6		16.37		13.23		0		-4.08	136.06	-0.11		-15436.4			1362.47			-23314			54110.4
b1	.300.180	160			49	1	0.87683	0.195	0.187			-65.6		175.3		9.2		73.01		71.05		2		-0.78	-1.22	-1.22		-7077.52			1469.73			-4843.21			6646.8
b1	.300.180	160			77	1	0.88216	0.377	0.368			-74		190.7		75.3		90.71		71.99		2		0.11	-0.78	-0.78		-4034.76			1184.02			-6333.76			6683.51
b1	.300.180	160			95	1	0.83968	0.282	0.264			-72.4		179.8		-19.1		43.22		23.22		0		0.67	-0.51	-0.4		-11028.4			1676.15			-6838.12			6069.42
b1	.300.180	160			96	1	0.83945	0.314	0.346			-82.2		181.8		-15.3		40.1		18.2		0		1.39	-0.52	-0.52		-12679.8			1947.97			-7831.85			7534.39
b1	.300.180	160			97	1	0.85757	0.378	0.365			-55.4		176.6		-56.3		76.58		72.42		2		0.22	-0.74	-0.74		-8752.63			1344.72			-3547.78			4034.78
b1	.300.180	160			101	1	0.87697	0.512	0.377			-65.4		179		-189.1		95.79		89.28		2		-0.47	12.25	-0.85		-8843.42			1831.35			-7059.68			9416.93
b1	.300.180	160			107	1	0.8977	0.278	0.263			-56		195.6		-54.3		92.36		67.18		1		-2.66	-1.86	-1.86		-14894.8			1533.68			-32521.2			53849.5
b1	.300.180	160			111	1	0.90085	0.305	0.266			-70		181.8		-43.2		77.53		51.76		1		-1.14	-1.63	-1.63		-5883.71			1197.73			-3852.65			5391.96
b1	.300.180	160			157	1	0.85904	0.661	0.556			-60.5		227.7		9.5		113.84		75.75		2		2.02	-0.02	-0.02		-5508.76			1256.97			-7890.2			4371.9
b1	.300.180	160			164	1	0.87121	0.207	0.248			-49.2		186.7		-19.8		10.63		10.63		0		-5.16	-2.59	-2.59		-20413.8			2658.41			-24897.9			63604.3
b1	.300.180	160			168	1	0.8741	0.212	0.175			-59.5		176.4		61.9		60.48		60.47		1		-0.1	-1.09	-1.09		-7684.78			1392.17			-8292.43			7448.89
b1	.300.180	160			180	1	0.86378	0.265	0.219			-59.5		179		66.3		35.67		33.56		1		-2.85	-1.87	-1.84		-13959			1631.2			-33877.9			54820.8
b1	.300.180	160			201	1	0.86556	0.477	0.444			-83.4		192.4		-10.1		40.87		18.41		0		1.34	-0.59	-0.59		-10261.7			1470.97			-8879.37			8385.65
b1	.300.180	160			226	1	0.85764	0.428	0.382			-76.4		181.9		-60.6		35.5		34.68		1		-2.48	1.8	-1.31		-8485.68			1016.4			-4633.86			25166.6
b1	.300.180	160			227	1	0.90262	0.537	0.39			-68		187.8		-186.6		27.77		26.43		0		-2.98	-0.04	-0.35		-12843			1357.63			-5422.38			30248.7
b1	.300.180	160			250	1	0.90075	0.367	0.3			-71.2		182		-59.3		58.72		48.32		1		-1.35	-0.32	-1.07		-6374.74			997.35			-10224.5			21606.7
b1	.300.180	160			287	1	0.84027	0.326	0.329			-75.7		173.4		-25.5		65.69		45.43		1		-2.38	-1.53	-1.41		-9059.26			901.36			-13533.9			32114.7
b1	.300.180	160			307	1	0.8706	0.232	0.202			-66.7		186.7		13.3		98.97		73.5		2		-1.23	-0.98	-0.98		-8503.2			1502.78			-13472.6			13360.8
b1	.300.180	160			342	1	0.85971	0.384	0.337			-72.6		187.9		-64		10.58		10.58		0		-3.06	16.9	-1.27		-18397			2457.72			-16161			40801.5
b1	.300.180	160			352	1	0.86557	0.221	0.248			-67.8		164.4		14.8		79.77		58.32		1		0.29	-0.99	-0.99		-3836.64			1291.55			-3157.77			3297.5
b1	.300.180	160			356	1	0.81945	0.414	0.405			-84		190.4		14.9		103.29		102.58		2		-1.53	-1.45	-1.45		-4660.72			1795.3			-11526.1			15390.5
b1	.300.180	160			360	4	0.86875	0.182	0.201			-64.6		169.7		29.7		71.94		54.97		1		-0.46	-1.02	-1.02		-6460.16			2120.26			-2486.65			3209.37
b1	.300.180	160			361	0												72.43		54.35		1		-0.44	-1.04	-1.04		-6335.8			2083.96			-2394.35			3146.83
b1	.300.180	160			362	0												73.5		55.85		1		-0.44	-1.02	-1.02		-6416.91			2098.07			-2383.77			3121.19
b1	.300.180	160			363	0												72.38		54.1		1		-0.43	-1.04	-1.04		-6320.13			2087.04			-2387.27			3125.68
b1	.300.180	160			364	1	0.83422	0.371	0.482			-35.4		203.4		-87.7		20.06		20.06		0		-1.78	2.27	-1.14		-11943.4			2766.21			-3712.63			15840.7
b1	.300.180	160			371	1	0.88301	0.533	0.413			-49.2		170.7		-187		56.89		56.4		1		-1.03	-1.45	-1.82		-6079.27			1373.73			-4684.18			7075.1
b1	.300.180	160			378	1	0.86968	0.47	0.5			-78.4		170.1		-59.5		11.88		2.78		0		2.62	-0.88	-0.88		-5410.41			1415.96			-9258.08			11147.7
b1	.300.180	160			410	1	0.877	0.318	0.309			-48.6		163.4		-10.2		34.33		34.33		1		0.31	-0.69	-0.69		-7057.88			1694.41			-8223.95			6633.62
b1	.300.180	160			441	2	0.8874	0.209	0.28			-78.5		167.5		15		0		0		0		-2.21	2.78	-1.42		-19119			3120.08			-13178.7			28819.8
b1	.300.180	160			442	0												0		0		0		-2.44	-0.58	-0.58		-17958.4			3094.17			-11597.3			28879.2
b1	.300.180	160			443	1	0.88548	0.245	0.245			-67.2		171.3		14.9		0.01		0.01		0		-2.92	-0.84	-0.84		-20274.8			3166.92			-25099.3			47069.6
b1	.300.180	160			444	2	0.86713	0.327	0.265			-68.3		176.6		86.1		28.84		25.86		0		0.32	-0.91	-0.91		-8899.83			2213.71			-15008.8			14478.9
b1	.300.180	160			445	0												14.09		10.74		0		2.69	-0.98	-0.98		-10070.9			2600.27			-18355.2			13369.8
b1	.300.180	160			447	1	0.85583	0.256	0.337			-37.9		182.9		14.8		68.56		61.88		1		-0.2	-1.12	-1.12		-6618.77			2237.74			-1481.14			1456.12
b1	.300.180	160			460	1	0.87138	0.453	0.596			-24.6		185.6		-90.1		63.47		59.45		1		-0.67	-1.65	-1.65		-6751.53			1327.98			-6432.91			8212.85
b1	.300.180	160			473	1	0.87066	0.366	0.319			-59.2		188.8		-13.1		22.08		16.24		0		-0.85	-1.11	-1.1		-9961.71			2380.1			-5374.07			7152.49
b1	.300.180	181	37	41			0.88184	0.341	0.446	0.102	0.486	-72.7	15.3	-180.1	15.9	33.6	59.7	65.61	19.74	59	19.32		0.5976				0.6829	-6507.7	2218.43	0.2775	1463.94	382.78	0.062425	-6043.5	6277.16	0.257706	9436.03	9893.47	0.402369
b1	.300.180	181			181	1	0.92031	0.19	0.288			-66.3		-175.3		51.4		65.61		52.36		1		-0.42	-0.57	-1		-8823.79			1429.84			-4200.09			6435.07
b1	.300.180	181			2	1	0.86482	0.439	0.565			-75.9		-194.7		78.7		74.14		74.14		2		-1.11	-1.21	-1.11		-4059.27			1344.36			-4698.58			6030.5
b1	.300.180	181			16	1	0.88101	0.188	0.258			-69.5		-185.4		38.1		81.37		67.47		1		-0.83	-1.07	-1.07		-6433.67			927.81			-7054.55			7594.28
b1	.300.180	181			18	1	0.88937	0.309	0.469			-56.2		-146.5		-24.4		54.48		54		1		-1.13	-1.01	-1.22		-3891.06			1322.89			-4077.39			5796.27
b1	.300.180	181			22	2	0.87709	0.215	0.34			-90.2		-178.3		53.6		77.42		69.52		1		-0.3	-0.81	-0.81		-7954.49			1309.63			-1301.69			2155.45
b1	.300.180	181			23	0												77.54		69.37		1		-0.3	-0.81	-0.81		-7941.16			1324.08			-1310.83			2134.05
b1	.300.180	181			41	1	0.83029	0.367	0.541			-50.6		-169.5		-48.4		82.79		76.31		2		-0.44	-1.19	-1.19		-4205.73			1085.52			-3867.99			4753.26
b1	.300.180	181			57	1	0.82468	0.564	0.765			-35.3		-175.6		18.9		62.94		54.5		1		-1.44	-0.71	-0.71		-13069.9			2201.28			-5423.68			16410.8
b1	.300.180	181			85	1	0.90087	0.124	0.219			-70.4		-183.3		24.9		90.3		82.19		2		-0.2	-1.22	-1.22		-5607.27			1453.17			-2031.76			2083.09
b1	.300.180	181			86	1	0.90606	0.143	0.274			-79.5		-190.4		36.4		100.6		86.81		2		-0.93	3.35	-1.26		-5177.37			1274.45			-9254.24			9292.12
b1	.300.180	181			100	1	0.81011	0.603	0.586			-61.2		-211.6		-62.2		96.69		95.28		2		-2.09	-1.59	-1.59		-11802.3			1469.51			-37704.6			53133.3
b1	.300.180	181			123	1	0.8564	0.152	0.262			-70.8		-180.7		18.3		89.36		77.08		2		-0.62	-0.96	-0.96		-6891			1296.67			-3205.36			3348.12
b1	.300.180	181			124	1	0.91942	0.154	0.286			-66.1		-169.2		27.5		29.49		23.82		0		0	-0.73	-0.62		-5334.25			1333.02			-5114.45			7160.82
b1	.300.180	181			174	1	0.88931	0.275	0.363			-90.1		-171.3		51.6		58.82		58.35		1		-1.2	-0.94	-0.99		-5029.27			1200.3			-10473.6			17318.8
b1	.300.180	181			175	1	0.88919	0.276	0.369			-89.9		-171		52.8		58.41		57		1		-1.25	-1.09	-1.1		-4721.48			1192.44			-6400.49			12903.2
b1	.300.180	181			176	1	0.88352	0.286	0.384			-91.4		-172.9		51.9		60.93		59.52		1		-2.09	-0.09	-1.3		-5525.67			1174.91			-16031.5			29755.1
b1	.300.180	181			177	1	0.86322	0.246	0.335			-89.4		-173.4		52.7		59.5		58.71		1		-1.96	-1.28	-1.28		-6434.34			1199.93			-18256.2			31258.7
b1	.300.180	181			209	1	0.83699	0.382	0.469			-60.2		-192.2		50.3		38.98		38.98		1		-0.79	-1.37	-1.37		-5271.03			1607.05			-3060.18			6278.32
b1	.300.180	181			216	1	0.84507	0.713	0.753			-59.5		-169		176		39.45		34.04		1		-1.71	-1.46	-2.01		-7718.05			2105.65			-5659.66			11015.3
b1	.300.180	181			222	3	0.84463	0.21	0.28			-73.5		-186.8		5.8		71		70.87		2		0.09	-0.8	-0.8		-3364.06			1270.98			-3196.68			3053.05
b1	.300.180	181			223	0												70.97		70.83		2		0.08	-0.79	-0.79		-3367.26			1269.31			-3259.64			3100.64
b1	.300.180	181			224	0												70.89		70.75		2		0.07	-0.8	-0.8		-3393.73			1271.56			-3284.03			3146.11
b1	.300.180	181			241	1	0.8319	0.66	0.747			-54.9		-189.4		185.1		29.67		22.96		0		-0.67	-1.06	-1.38		-7313.55			1765.52			-3890.05			5561.12
b1	.300.180	181			252	2	0.90008	0.135	0.336			-88.8		-188.7		45.3		58.63		52.75		1		-1.21	-0.22	-1.18		-5669.79			849.19			-3592.03			9448.02
b1	.300.180	181			253	0												52.28		46.05		1		-1.97	-0.78	-1.27		-6151.53			875.63			-3563.77			15500.6
b1	.300.180	181			283	1	0.85192	0.375	0.507			-48.8		-150.5		58		27.77		22.62		0		-0.59	-0.77	-0.77		-3821.11			1319.27			-5193.62			5499.88
b1	.300.180	181			284	1	0.83081	0.352	0.392			-63.8		-160.2		-50.9		37.57		37.57		1		-1.4	-1.23	-1.23		-5291.01			1627.25			-3619			4886.01
b1	.300.180	181			299	1	0.84126	0.329	0.491			-56		-175.3		-2.4		98.88		93.52		2		-0.81	-0.96	-0.96		-9337.69			1791.06			-11778.6			11523.4
b1	.300.180	181			302	1	0.85726	0.496	0.61			-66.9		-171.8		59.4		95.77		70.33		1		0.6	-0.44	-0.84		-6519.05			1075.16			-2943.95			3343.92
b1	.300.180	181			313	1	0.83069	0.425	0.513			-79.1		-221.4		43.7		31.59		15.32		0		0.9	-1.29	-1.22		-8165.46			1661.26			-5437.83			7700.81
b1	.300.180	181			325	1	0.86755	0.506	0.459			-76.7		-176.5		175.2		63.42		55.03		1		-1.38	-0.93	-1.24		-6358.97			1471.59			-5335.7			7289.92
b1	.300.180	181			327	1	0.85545	0.451	0.533			-78.1		-145		-79.9		66.68		63		1		-0.89	-0.37	-1.22		-3434.06			1384.85			-2414.13			3624.25
b1	.300.180	181			343	1	0.84861	0.317	0.435			-72.9		-188.6		20.1		38.04		32		1		-1.03	-0.75	-0.75		-9592.24			2753.96			-6713.67			6273.18
b1	.300.180	181			349	1	0.81333	0.444	0.57			-75.7		-178.7		44.9		91.18		85.7		2		-1.22	-0.99	-0.99		-6496.93			1158.91			-13885.3			24082.9
b1	.300.180	181			358	1	0.84022	0.322	0.442			-71.2		-165.8		-60.4		63.92		61.8		1		-2.26	-1.87	-1.87		-4890.37			1286.67			-3287.21			17367.1
b1	.300.180	181			376	1	0.85118	0.397	0.545			-60.8		-175.5		-52.4		65.64		44.53		1		0.24	-0.58	-0.58		-9076.71			2100.63			-1807.53			1687.85
b1	.300.180	181			377	1	0.86839	0.217	0.313			-69.2		-173.9		52.7		65.09		51.07		1		-0.48	-0.74	-0.74		-7387.52			1827.12			-1728.62			2585.64
b1	.300.180	181			403	1	0.82099	0.416	0.495			-52.7		-193.3		-15.9		70.38		67.27		1		-1.07	-1.2	-1.2		-8251.58			1555.99			-4954.52			7579.41
b1	.300.180	181			424	1	0.80681	0.674	0.85			-106.5		-223		-13		80.09		77.32		2		-0.05	-0.83	-0.87		-7876.4			1571.09			-2965.06			2871.25
b1	.300.180	181			429	1	0.83893	0.402	0.573			-111		-191.4		134.8		67.54		52.58		1		0.03	-0.57	-0.98		-6356.88			2121.67			-3079.13			2226.12
b1	.300.180	181			490	1	0.83752	0.459	0.48			-81.5		-182.9		70.2		74.17		65.61		1		-1	-1.04	-1.04		-8808.49			1760.52			-2726.7			3669.76
b1	.300.180	197	61	63			0.88584	0.348	0.331	0.098	0.413	-67.1	13	-180.6	13.8	-11.5	66.9	74.6	21.7	69.71	21.38		0.7302				0.4603	-8572.74	3111.35	0.159362	914.62	239.06	0.0170023	-17082.7	13206.9	0.317557	27224	21258.4	0.506078
b1	.300.180	197			197	1	0.91305	0.301	0.276			-52.1		-173.7		-35.7		97.18		89.3		2		-1.75	-1.57	-1.57		-9172.14			1035.15			-17362.3			29696.8
b1	.300.180	197			3	1	0.87207	0.588	0.632			-81.7		-179.7		72.6		76.7		76.58		2		-2.39	82.64	-1.71		-6878.48			1266.01			-11216.5			25736.5
b1	.300.180	197			5	1	0.856	0.225	0.214			-70.8		-184.2		-12.5		75.9		75.36		2		-2.02	-1.44	-1.36		-11272.5			1079.77			-38936.1			53170.1
b1	.300.180	197			12	1	0.85715	0.551	0.529			-88.7		-173.1		-86.6		44		44		1		-0.98	-1.23	-1.51		-5011.58			1104			-4529.19			8548.46
b1	.300.180	197			20	1	0.84673	0.297	0.344			-52		-168.9		-49.7		111.38		107.92		2		0.81	0.7	0.7		-6600.03			954.09			-3906.1			7424.88
b1	.300.180	197			25	1	0.8747	0.524	0.411			-68.2		-165.4		-82.9		80.87		75.75		2		-1.73	635.49	-1.31		-10344.5			1390.84			-26011.7			40249.4
b1	.300.180	197			29	1	0.86006	0.404	0.338			-71.6		-193.4		-35		68.83		67.02		1		-1.17	-1.37	-1.37		-4261.91			908.75			-7104.13			10016.3
b1	.300.180	197			35	1	0.85801	0.498	0.479			-80		-192.7		-79.1		86.02		84.96		2		-0.11	0.05	-0.15		-12277.1			1026.59			-12415.7			17776.7
b1	.300.180	197			46	1	0.8648	0.244	0.311			-78.9		-178.6		57.4		82.21		80.73		2		-0.87	-1.36	-1.36		-3755.6			880.7			-4106.23			7378.7
b1	.300.180	197			47	1	0.86712	0.366	0.278			-64.1		-183.8		-65.9		72.18		68.68		1		-3.46	3.3	-1.72		-14633.5			801.58			-46167.5			75179.3
b1	.300.180	197			60	1	0.87547	0.194	0.224			-72.7		-194.7		53.9		94.22		91.01		2		-2.35	-1.78	-1.78		-2871.64			702.96			-1953.96			16935.7
b1	.300.180	197			62	1	0.89644	0.392	0.457			-93.4		-173		54.7		72.7		72.37		2		-1.85	1.1	-1.28		-7699.38			802.72			-11739.2			27748.7
b1	.300.180	197			66	1	0.88149	0.368	0.322			-76.2		-176.2		51.3		72.13		69.18		1		-3.72	168.67	-2.29		-15852.8			968.09			-33561.2			62896.1
b1	.300.180	197			73	2	0.87904	0.254	0.185			-65.3		-177.1		60.7		82.46		77.66		2		0.39	-0.59	-0.89		-5052.45			672.83			-5831.02			5382.41
b1	.300.180	197			74	0												79.99		75.23		2		0.26	-0.83	-0.73		-7645.7			636.39			-8759.01			10398.6
b1	.300.180	197			75	1	0.85018	0.254	0.317			-75.9		-178.4		49		84.53		67.75		1		-0.85	-0.93	-0.93		-6275.34			1245.08			-3379.77			5992.88
b1	.300.180	197			105	1	0.87482	0.316	0.276			-59.4		-180.1		-58.3		97.33		91.91		2		6	5.27	5.27		-5656.06			1090.24			-8192.43			11387.1
b1	.300.180	197			108	1	0.87415	0.332	0.258			-66.5		-170.1		64.7		89.19		79.69		2		-1.14	-1.09	-1.09		-7212.17			895.04			-9925.99			16745.8
b1	.300.180	197			115	1	0.8743	0.271	0.31			-76.2		-185.8		32.2		96.65		90.78		2		-1.43	-1.12	-1.35		-9535.4			747.73			-19123.5			30193.2
b1	.300.180	197			117	1	0.86515	0.393	0.306			-63.6		-184.5		85.3		63.41		63.41		1		-2.73	9.04	9.04		-8978.65			992.99			-17867.3			34987.4
b1	.300.180	197			127	1	0.88137	0.243	0.324			-81.6		-188		25.7		50.05		46.7		1		-2.67	25.69	-1.07		-7440.73			761.32			-8542.49			29486.1
b1	.300.180	197			134	1	0.87642	0.333	0.31			-59.5		-154.3		-50		41.77		41.62		1		-1.81	-1.83	-1.83		-8750.29			868.32			-7467.87			14194.3
b1	.300.180	197			141	1	0.85591	0.689	0.628			-36.1		-188.1		101.6		72.07		66.82		1		-4.01	13.37	1.55		-10112			1017.89			-24777			54622.9
b1	.300.180	197			145	1	0.86919	0.496	0.361			-58.8		-179.2		-192.9		83.81		78.61		2		-1.86	-1.58	-1.58		-10631.3			919.8			-45922.3			57689.4
b1	.300.180	197			148	1	0.85922	0.31	0.281			-59.1		-173		-36		29.46		29.46		1		-2.43	-0.87	-0.79		-13840			1750.48			-32965.3			52485.7
b1	.300.180	197			152	1	0.87072	0.376	0.284			-62.9		-182		-81.3		56.76		56.76		1		-2.3	-1.76	-1.76		-9441.73			925			-26531.2			43697.1
b1	.300.180	197			153	1	0.85621	0.443	0.452			-87		-182.9		-63.3		57.33		57.33		1		-1.64	-1.66	-1.75		-6864.31			1051.89			-9728.02			15500.9
b1	.300.180	197			154	1	0.85402	0.391	0.351			-77.8		-179		-61.4		61.62		61.62		1		-4.18	0.7	-2.17		-12283.6			931.79			-37294.6			71060
b1	.300.180	197			158	1	0.84408	0.3	0.261			-51.5		-177.6		67		56.85		54.88		1		-1.04	-1	-1		-10931.5			804.42			-20621.6			29478.7
b1	.300.180	197			165	1	0.91414	0.242	0.219			-69.2		-185.9		57.2		63.81		59.55		1		-1.88	-1.08	-1.08		-9922.04			603.17			-25831.8			40316.9
b1	.300.180	197			169	1	0.85762	0.309	0.253			-54		-174.7		-55.1		105.51		104.52		2		-1.21	-1.37	-1.37		-9425.28			787.24			-10388			13859.8
b1	.300.180	197			170	1	0.89457	0.477	0.356			-61.4		-160.5		-164.8		60.2		49.65		1		-1.57	0.9	0.9		-10438.1			868.06			-31910.7			44229.9
b1	.300.180	197			186	2	0.88071	0.228	0.188			-62.9		-177.7		54.5		74.76		68.66		1		-3.33	-1.48	-1.48		-11863.9			849.46			-29392.8			56786.6
b1	.300.180	197			271	0												83.09		73.98		2		-2.4	-1.22	-1.22		-15092.4			870.89			-40042.9			62832.9
b1	.300.180	197			233	1	0.85714	0.287	0.279			-56.8		-181.7		38.7		94.48		74.51		2		0.19	-0.32	-0.65		-3863.03			1011.71			-4847.79			6098.4
b1	.300.180	197			244	1	0.86665	0.343	0.357			-55.1		-209.2		57.4		52.63		48.35		1		-2.83	5.62	-1.2		-8400.01			714.5			-14058			40080.9
b1	.300.180	197			247	1	0.88166	0.36	0.292			-71.7		-182.9		-60.1		120.09		114.55		2		-1.53	-1.41	-1.41		-10287.6			562.84			-23756.5			34529.1
b1	.300.180	197			256	1	0.87124	0.269	0.215			-59.8		-191.1		48.9		44.94		39.09		1		-1.94	0.71	0.71		-8887.42			1071.93			-18785.2			32340.3
b1	.300.180	197			259	1	0.85929	0.468	0.401			-78.2		-176.5		-116.9		109.15		108.6		2		-1.12	-1.25	-1.54		-7386.15			1113.11			-8687.77			12232.3
b1	.300.180	197			262	1	0.88494	0.248	0.215			-60.3		-167.4		-50.3		58.39		47.97		1		-1.72	8.4	-1.2		-14546.2			991.05			-31919.2			48317.6
b1	.300.180	197			294	1	0.87129	0.302	0.328			-53.9		-178.1		-23.2		59.23		36.14		1		-1.1	-0.56	-0.6		-9997.72			873.78			-9072.33			18968.6
b1	.300.180	197			305	1	0.86052	0.185	0.151			-63.9		-170.4		1.6		88.73		82.48		2		-0.24	-0.83	-0.83		-4282.4			995.5			-3053.32			4577.69
b1	.300.180	197			309	1	0.83314	0.306	0.278			-65.6		-165.7		-30.8		50.96		42.91		1		-0.83	-1.07	-1.07		-3488.67			606.28			-3352.24			4551.31
b1	.300.180	197			312	1	0.87993	0.182	0.245			-79.3		-188.6		43.2		69.43		69.06		1		-0.83	-0.83	-0.83		-7499.02			1133.19			-4295.1			7966.96
b1	.300.180	197			326	1	0.87687	0.538	0.615			-92.1		-215.1		-5.1		118.44		118.42		2		-0.43	-1.17	-1.17		-7424.08			458.25			-6016.77			8661.83
b1	.300.180	197			357	1	0.8626	0.379	0.351			-57.2		-203.2		-33.9		88.13		57.92		1		0.05	2.36	-0.1		-6832.46			902.02			-14109			11365.5
b1	.300.180	197			359	1	0.84949	0.279	0.198			-64.8		-169.9		-54.5		56.33		54.13		1		-0.2	-1.11	-1.11		-5112.29			982.9			-6632.64			4786.29
b1	.300.180	197			368	1	0.84358	0.479	0.347			-68		-177.4		-186.4		21.89		21.89		0		-1.52	-1.08	-1.66		-7444.72			1263.88			-7913.89			10403.4
b1	.300.180	197			372	1	0.87313	0.224	0.3			-54.1		-160.1		-32.5		69.42		62.67		1		-0.8	-0.52	-0.64		-13770.9			681.88			-24246.2			36864.7
b1	.300.180	197			389	1	0.87201	0.193	0.21			-55		-175.9		-12.9		101.67		94.01		2		-1.88	-0.23	-0.92		-8411.96			461.86			-25517.8			39209.9
b1	.300.180	197			398	1	0.88106	0.589	0.493			-49.9		-196.8		-77.9		85.69		83.4		2		-4.66	2.86	2.86		-12751.7			630.73			-67727	1		4256.8
b1	.300.180	197			416	1	0.91906	0.372	0.342			-59.5		-141.2		-62.8		83.72		81.19		2		-0.83	-0.52	-0.52		-8596.71			752.29			-13597.1			16684.5
b1	.300.180	197			418	1	0.89205	0.237	0.258			-52		-161.4		-47		78.8		76.45		2		-0.54	-0.66	-0.66		-7642.36			810.42			-6623.85			7092.3
b1	.300.180	197			434	1	0.86422	0.356	0.299			-74.4		-168.9		-3.1		57.53		49.89		1		-0.73	-1.19	-1.19		-7802.94			769.97			-11287.1			11836.3
b1	.300.180	197			440	1	0.86454	0.178	0.164			-70.3		-170.6		3.8		101.08		94.36		2		-1.33	0.84	-0.94		-7517.56			630.98			-20062.9			30121.9
b1	.300.180	197			446	1	0.87731	0.484	0.599			-85.1		-201.4		11.1		66.62		66.15		1		-0.09	-0.49	-0.49		-5451.26			695.25			-6939.25			7176.57
b1	.300.180	197			449	1	0.86354	0.358	0.323			-53.3		-185.5		9.8		91.76		90.08		2		-1.93	-1.08	-1.43		-11558.7			926.21			-19032.2			34125.4
b1	.300.180	197			453	1	0.90391	0.183	0.199			-56		-173.1		6.4		76.45		76.23		2		-1.47	-0.45	-0.45		-10195.4			778.77			-33446.6			42711.6
b1	.300.180	197			458	1	0.89002	0.268	0.394			-83.6		-203.2		56.2		66.09		65.51		1		1.38	-0.11	0.01		-4930.3			889.31			-13132.7			6896.46
b1	.300.180	197			462	1	0.82618	0.736	0.616			-50.9		-187.9		-93.3		12.25		12.18		0		-0.53	-1.16	-1.24		-11802.9			1533.98			-11065.6			15210.5
b1	.300.180	197			478	1	0.89256	0.201	0.216			-64.5		-188.6		14.6		86.39		82.04		2		-1.3	-1.5	-1.5		-4783.94			769.18			-9907.39			14059.5
b1	.300.180	197			484	1	0.87623	0.49	0.72			-111.7		-226.1		108.7		95.25		85.16		2		1.02	-0.99	-0.99		-6866.96			1347.96			-9509.5			12595.8
b1	.300.180	197			488	1	0.8753	0.345	0.283			-69.8		-178.5		-22.3		69.4		56.94		1		-1.1	-1.3	-1.3		-4523.08			1050.32			-4107.9			7302.83
b1	.300.180	228	44	56			0.93141	0.322	0.282	0.101	0.336	-65.8	8.2	178.7	9.6	-9.7	82.5	37.67	21.79	33.27	20.46		0.3214				0.2321	-13523.9	3046.25	0.126356	1331.31	370.42	0.0124387	-34389.2	15067.6	0.321306	57785.3	27554.6	0.5399
b1	.300.180	228			228	2	0.93231	0.296	0.215			-61		173.5		-31.1		13.53		7.23		0		-4.12	97.34	56.52		-11425.9			1125.08			-29207.2			64754.7
b1	.300.180	228			229	0												17.96		6.53		0		-4.09	201.35	13.91		-12702			1167.61			-33386			68946.1
b1	.300.180	228			24	1	0.88032	0.234	0.198			-70.5		186.9		-2.1		35.76		35.7		1		-2.88	-1.25	-1.25		-14483.7			1993.49			-40105.1			62397.9
b1	.300.180	228			37	6	0.88555	0.277	0.219			-56.4		162.9		58.4		37.24		37.24		1		0.88	0.64	0.16		-11986.9			1131.11			-21499.7			19809.5
b1	.300.180	228			39	0												38.98		38.98		1		1.13	-0.08	0.03		-10903.6			1042.02			-13722.6			12398.5
b1	.300.180	228			42	0												41.9		41.88		1		0.43	-0.77	-0.79		-11552.2			1044			-20247			21784.5
b1	.300.180	228			270	0												42.61		42.57		1		-0.11	-0.37	-0.37		-13109.7			1120.62			-22197			22930.7
b1	.300.180	228			272	0												37.98		37.98		1		0.71	-0.19	-0.19		-12957.1			1103.27			-21681.6			20696.1
b1	.300.180	228			273	0												40.42		40.42		1		1.11	-0.23	-0.23		-10757			1067.8			-14684.8			13214.9
b1	.300.180	228			38	1	0.90104	0.454	0.325			-61.6		165.3		-113.5		39.25		39.25		1		-0.23	-0.39	-0.39		-12156.7			1047.31			-28889.6			28874.7
b1	.300.180	228			44	1	0.87456	0.272	0.287			-64.7		183.2		67.5		6.76		4.34		0		-4.17	-1.38	-1.38		-19523			1269.7			-34801.4			71297.7
b1	.300.180	228			56	1	0.88278	0.265	0.207			-61.3		183.7		-31.9		30.32		30.32		1		-4.53	-0.05	-0.86		-19070.9			1814.04			-65292.6	1		3665.31
b1	.300.180	228			71	1	0.8897	0.437	0.382			-67.7		202.1		94.9		36.96		27.45		0		-5.96	2.12	2.12		-13337.7			1663.45			-54296.2	1		1907.43
b1	.300.180	228			79	1	0.88126	0.205	0.24			-74		177		69		42.67		42.66		1		1.37	-0.36	-0.36		-9823.89			1115.28			-13096			12343.9
b1	.300.180	228			110	1	0.86841	0.505	0.389			-74.3		175		-190.5		16.56		3.95		0		-2.76	-1.16	-1.16		-17908.8			1481.83			-32949.8			56871.9
b1	.300.180	228			114	1	0.87977	0.212	0.27			-81.6		182.5		44.6		31.64		26.44		0		-0.44	-0.83	-0.89		-7945.45			1253.35			-9664.09			13150.7
b1	.300.180	228			116	1	0.89575	0.529	0.426			-68.8		186.1		-75.7		11.33		11.33		0		-5.77	19.27	-2.5		-12907.9			1884.98			-24586.2			68214.4
b1	.300.180	228			120	1	0.86747	0.451	0.319			-68.1		188.5		-182.5		17.49		16.69		0		-2.39	-0.72	-0.72		-14486.9			1853.34			-35930.2			54027.8
b1	.300.180	228			126	1	0.91589	0.296	0.352			-81.6		171.2		26.6		50.2		47.03		1		-3.99	28.18	2.78		-11031.6			750.67			-26384.7			59025.4
b1	.300.180	228			135	1	0.87286	0.255	0.24			-66.8		187.2		65.5		25.73		25.33		0		-3.05	-1.22	-1.22		-11240.1			1847.22			-26510.3			50078.4
b1	.300.180	228			147	1	0.88504	0.288	0.259			-52.9		172.4		48.9		39.26		39.23		1		-0.1	-0.08	-0.2		-14270.1			1100.23			-28637.4			29181.2
b1	.300.180	228			155	1	0.87348	0.285	0.226			-70.1		177.3		101.5		57.08		57.08		1		-2.61	5.21	-1.59		-12490.5			1015.12			-34723.9			55103.6
b1	.300.180	228			163	1	0.88795	0.384	0.27			-62.2		177		-209.9		6.71		5.86		0		-2.96	-1.78	-1.78		-13560.7			1842.59			-24724.6			46086.5
b1	.300.180	228			196	2	0.89233	0.36	0.37			-53.7		173.2		77.6		41.92		33.08		1		-3.85	8.01	-1.05		-12459			1298.55			-32111.8			61679.7
b1	.300.180	228			373	0												37.94		28.69		1		-3.47	266.08	-1.87		-13627.7			1438.12			-29589.8			56898.6
b1	.300.180	228			204	1	0.91834	0.518	0.401			-64.3		174.8		-187.9		57.55		57.01		1		-2.48	-1.47	-1.75		-12453.1			1224.58			-27333.4			47571.3
b1	.300.180	228			210	1	0.90365	0.506	0.394			-65.8		184.6		-154.1		96.06		82.02		2		-1.9	-0.91	-1.41		-8834.33			935.95			-20151.3			33872.8
b1	.300.180	228			230	1	0.90474	0.288	0.225			-63.8		170.8		-19.4		14.04		1.53		0		-5.04	33.32	33.32		-15412.2			1944.89			-40431			80314.4
b1	.300.180	228			236	2	0.88508	0.199	0.163			-63.9		183.3		5.7		25.57		17.8		0		-3	-1.55	-1.55		-12956			1741.77			-46893.5			69336.2
b1	.300.180	228			237	0												34.6		25.65		0		-5.38	-2.11	-2.11		-14503.5			1639.24			-51458.8			91208.6
b1	.300.180	228			240	1	0.87265	0.277	0.328			-79.4		175.4		18.4		24.57		23.95		0		-3.06	23.92	-1.67		-11435.1			1887.75			-38339.9			59848.1
b1	.300.180	228			265	2	0.8995	0.173	0.144			-67.3		183.7		23.9		18.79		11.82		0		-2.99	4.35	4.14		-19008			1891.93			-43546.1			69672.4
b1	.300.180	228			266	0												28.07		19.8		0		-2.29	4.21	1.16		-20438.8			2139.1			-43204.2			64002.1
b1	.300.180	228			268	1	0.86501	0.273	0.216			-59.7		180.4		85.8		28.06		25.79		0		-1.67	-0.41	-0.83		-10718.1			1499.43			-13634.7			25885.8
b1	.300.180	228			269	1	0.8665	0.449	0.348			-63.1		163		-77.8		37.27		37.26		1		1.04	-0.27	-0.27		-10381.7			1290.64			-14122			12035.5
b1	.300.180	228			276	1	0.88167	0.24	0.231			-66.4		164.3		39		34.73		34.73		1		0.94	-0.14	-0.14		-10320.5			1151.94			-14227.5			13105.4
b1	.300.180	228			296	1	0.89918	0.293	0.305			-52		197.4		-30.9		21.73		16.3		0		-3.28	-1.11	-1.54		-9716.56			1338.21			-12421.2			38204.2
b1	.300.180	228			316	1	0.91577	0.363	0.304			-75.2		181.4		-50.7		39.12		36.18		1		-4.67	268.19	-1.32		-16172.6			1106.24			-47599.3			85607
b1	.300.180	228			320	1	0.87325	0.521	0.417			-53.3		174.9		-182.6		10.5		10.5		0		-5.6	-2.21	-2.21		-15332			1262.97			-48633.3			93953.3
b1	.300.180	228			340	1	0.87336	0.247	0.224			-72.1		170.8		7.6		96.56		82.59		2		-4.24	17.5	5.1		-10100.8			771.77			-27996.1			61280.9
b1	.300.180	228			347	1	0.89192	0.252	0.299			-80.4		171.9		14.4		20.35		12.19		0		-2.54	1.13	-1.91		-10762.5			1786.53			-35281.6			50468.3
b1	.300.180	228			350	1	0.86756	0.587	0.451			-68.3		170.4		-170.9		0.81		0		0		-4.14	-1.83	-1.83		-15780.1			1497.74			-54062.1			88107.1
b1	.300.180	228			353	1	0.892	0.469	0.455			-54.1		183.2		-31.6		41.41		25.78		0		-3.39	-1.96	-1.96		-20058.8			1192.97			-59503.7			88187
b1	.300.180	228			355	1	0.90081	0.493	0.439			-61.8		187.3		36.9		37.59		37.59		1		-3.36	-1.48	-1.48		-21534.5			904.93			-86653.4	1		15773.3
b1	.300.180	228			379	1	0.89456	0.234	0.249			-74.8		174.3		38.8		39.54		39.54		1		-4.21	-1.42	-1.42		-15763.5			1560.09			-39728.4			74866.7
b1	.300.180	228			381	4	0.96641	0.215	0.216			-60.7		193.3		36.6		58.96		51.13		1		-6.64	-1.85	-1.85		-14706.4			900.75			-39902.2			92358.9
b1	.300.180	228			382	0												59.77		52.61		1		-5.74	-2.03	-2.03		-13890.9			882.7			-43400.5			90114.8
b1	.300.180	228			384	0												58.57		51.11		1		-6.62	-1.73	-1.73		-14130.3			887.26			-32498.8			84670.3
b1	.300.180	228			385	0												60.38		53.44		1		-5.4	-1.92	-1.92		-13180.1			882.95			-37800.3			81450.5
b1	.300.180	228			409	1	0.88337	0.351	0.431			-92.7		185.8		52.7		34.36		32.55		1		-1.47	-1.09	-1.09		-11880.6			1280.6			-33109			46409.5
b1	.300.180	228			421	1	0.89258	0.408	0.354			-65.9		160.3		-6.9		56.82		54.13		1		-5.29	1579.73	13.48		-18129.5			1361.83			-58951	1		3117.3
b1	.300.180	228			436	1	0.94136	0.344	0.286			-63.9		189.1		-22.4		80.99		72.25		2		-3.52	-1.86	-1.78		-12513			1086.89			-51452.7			78758.4
b1	.300.180	228			439	1	0.87438	0.242	0.218			-59.7		190.8		-15.8		84.42		77.8		2		-2.31	-1.08	-1.08		-9963.28			827.07			-32091.9			50778.8
b1	.300.180	228			450	1	0.89968	0.285	0.234			-58.3		176.4		-6.4		83.56		66.32		1		-1.7	-1.71	-1.7		-12090.8			1065.86			-24615.5			34968.3
b1	.300.180	228			474	1	0.88211	0.283	0.276			-70.3		168.5		-1.9		1.62		1.62		0		-4.1	-1.59	-1.59		-14355.6			2017.52			-34245.9			66098.2
b1	.300.180	228			476	1	0.88568	0.419	0.317			-66.9		193.1		-70.6		25.04		25.03		0		-2.48	-2	-2.24		-15093.5			1120.41			-53589.5			68612.9
b1	.300.180	267	26	26			0.85543	0.455	0.504	0.093	0.674	-69	16.8	178.1	19.4	-1.1	77.9	128.94	18.41	117.99	18.53		0.9808				0.9615	-3238.7	2090.1	0.311655	382.39	189.81	0.0367968	-3101.9	3706.99	0.298491	3668.95	4801.33	0.353057
b1	.300.180	267			267	1	0.88406	0.342	0.429			-83.1		138		22.5		106.91		100.37		2		-0.49	-1.21	-1.21		-2364.03			371.34			-2089.94			1879.44
b1	.300.180	267			19	1	0.86594	0.543	0.505			-67.5		233.1		8.2		122.68		114.91		2		0.07	-0.75	-0.75		-2264.48			330.33			-829.61			1094.71
b1	.300.180	267			69	1	0.80208	0.333	0.397			-66.8		180.3		-66.6		138.6		127.03		2		-0.16	-1.1	-1.15		-1677.54			487.24			-457.43			367.27
b1	.300.180	267			72	1	0.82047	0.282	0.323			-87.7		170.6		36.3		127.53		117.7		2		-0.81	-1.05	-1.05		-2493.97			236.59			-1955.67			3491.28
b1	.300.180	267			89	1	0.83755	0.432	0.444			-45.5		166		-54.4		141.36		134.85		2		-1.18	-1.25	-1.25		-4575.05			227.96			-8585.98			9686.79
b1	.300.180	267			98	1	0.81424	0.407	0.443			-49.8		171.9		-55.2		125.48		105.94		2		-0.24	-1.12	-1.12		-2251.7			305.87			-1274.02			1469.34
b1	.300.180	267			149	1	0.82036	0.593	0.568			-63.7		180.9		-125.5		160.39		131.24		2		0.07	-0.57	-0.79		-5843.49			237.27			-3607.77			3886.17
b1	.300.180	267			162	1	0.77838	0.352	0.394			-62.6		174.3		56.3		143.58		134.5		2		-0.45	-0.64	-0.64		-9123.14			287.47			-7465.75			9338.98
b1	.300.180	267			179	1	0.82122	0.571	0.637			-86.3		159.4		-148.8		156.13		139		2		0.02	-0.66	-1.02		-1465.72			432.25			-740.58			435.56
b1	.300.180	267			183	1	0.82658	0.439	0.485			-51.5		179.9		-50.3		79.92		76.92		2		0.18	-1.14	-1.14		-1496.86			391.67			-1202.36			1216.33
b1	.300.180	267			185	1	0.78721	0.382	0.423			-62.8		177.9		-1.6		124.19		122.81		2		-0.36	-1.2	-1.2		-1307.77			671.89			-815.21			383.99
b1	.300.180	267			199	1	0.81152	0.247	0.323			-81.4		173		40.5		127		117.98		2		-0.38	-1.24	-1.24		-1853.7			254.5			-1343.57			903.84
b1	.300.180	267			200	1	0.72742	0.988	1.146			-112.1		208.4		-54.6		125.65		98.2		2		-0.37	-0.61	-0.82		-5442.65			860.73			-4696.22			5630.01
b1	.300.180	267			245	1	0.78027	0.819	0.884			-39.5		150.4		55.2		126.15		120.79		2		-0.42	-1.09	-1.09		-1378.46			621.4			-629.42			949.02
b1	.300.180	267			248	1	0.83857	0.22	0.339			-50.2		191.8		-43		151.43		141.08		2		-0.44	-1.22	-1.22		-1178.5			265.81			-367.11			422.45
b1	.300.180	267			277	1	0.79206	0.303	0.272			-65.2		182.8		42.9		122.7		118.85		2		-0.96	3.18	-1.07		-7768.26			198.87			-8082.06			10700.5
b1	.300.180	267			278	1	0.822	0.336	0.345			-68.5		177.7		47.6		133.29		127.92		2		-0.44	-0.92	-0.92		-3579.64			132.2			-2808.67			3846.19
b1	.300.180	267			290	1	0.77886	0.367	0.439			-82.5		190.8		-28.5		144.9		121.02		2		-0.28	-1.28	-1.28		-4268.56			415.43			-2346.76			2447.15
b1	.300.180	267			300	1	0.81769	0.598	0.567			-60.5		165.1		8.8		125.54		114.35		2		1.57	-0.87	-0.97		-1886.28			372.13			-4605.58			5735.44
b1	.300.180	267			322	1	0.81284	0.258	0.324			-66.2		188.6		8.4		126.25		126.07		2		-0.75	-0.32	-0.32		-6130.18			284.32			-17605.5			22677
b1	.300.180	267			331	1	0.84501	0.599	0.683			-47.6		199.1		189.2		129.79		121.38		2		0	-0.63	-0.98		-1809.11			196.78			-1181.75			715.8
b1	.300.180	267			344	1	0.80923	0.238	0.334			-80.2		157.4		45.3		133.87		130.02		2		0.12	-0.68	-0.68		-3775.24			287.29			-2040.44			2265.4
b1	.300.180	267			348	1	0.84387	0.473	0.47			-67.7		185.4		-92.4		142.16		128.68		2		-0.29	-1.1	-1.19		-2198.49			406.82			-988.01			1230.24
b1	.300.180	267			390	1	0.79604	0.297	0.364			-79.6		148.6		13.2		118.1		108.46		2		0.54	-0.85	-0.85		-2048.54			466.4			-1652.42			1671.53
b1	.300.180	267			394	1	0.83225	0.59	0.596			-66.6		196.5		189		138.67		131.58		2		-0.41	-1.13	-1.5		-1689.23			294.19			-477			508.68
b1	.300.180	267			435	1	0.73547	0.83	0.98			-99.9		183.1		-70.7		80.07		56.12		1		-0.05	-0.73	-0.9		-4335.51			905.4			-2800.63			2439.65
b1	.300.180	332	26	27			0.88836	0.361	0.324	0.098	0.336	-62.6	12.1	-177.6	10.4	-19.8	82.2	89.41	38.05	80.44	37.1		0.7593				0.3704	-10637.9	2992.43	0.132576	484	147.15	0.00603191	-27839	16905.8	0.346947	41279	28897.4	0.514445
b1	.300.180	332			332	1	0.88198	0.217	0.153			-60.9		-173.5		-32.6		71.93		68.6		1		-2.39	-1.67	-1.67		-8989.11			444.82			-29460			47831.6
b1	.300.180	332			40	2	0.85073	0.363	0.354			-70.7		-195.9		-118		41.27		41.21		1		0.59	-0.17	-0.21		-10129.8			732.13			-15197.1			16598.8
b1	.300.180	332			275	0												45.16		45.12		1		0.37	-0.23	-0.41		-9042.18			694.93			-13243.6			15054.6
b1	.300.180	332			43	1	0.84725	0.37	0.366			-46.2		-168.3		62.5		127.35		121.22		2		-2.02	-1.26	-1.59		-12199.9			344.41			-33044.3			49480.5
b1	.300.180	332			45	1	0.88484	0.256	0.213			-65.1		-182.1		-61.6		146.39		121.82		2		-1.25	-0.8	-1.05		-6325.1			306.34			-17624.7			26735.8
b1	.300.180	332			59	1	0.88842	0.428	0.339			-65.2		-189.1		-179.4		112.32		110.61		2		-2.23	-0.86	-1.38		-12816			497.96			-35313.2			53560.1
b1	.300.180	332			61	1	0.90077	0.377	0.353			-49.6		-168.5		91.1		21.54		0		0		-0.52	-0.52	-1.09		-10043.1			354.64			-6623.62			8439.59
b1	.300.180	332			63	1	0.93484	0.315	0.26			-54		-188.1		-23.4		125.68		125.32		2		-3.19	-1.36	-1.36		-19242.5			360.52			-52176.5			82812.8
b1	.300.180	332			70	1	0.84405	0.32	0.269			-65.9		-183.3		56		114.66		112.11		2		-2.02	-1.56	-1.56		-9894.22			391.72			-26240.7			40226.2
b1	.300.180	332			94	1	0.82616	0.529	0.477			-46		-178.3		78.5		141.6		97.79		2		-0.28	-0.32	-0.74		-6157.83			456.18			-6288.28			7200.1
b1	.300.180	332			109	1	0.81333	0.769	0.747			-103.3		-150.2		-83.8		107.29		99.99		2		2	1.69	1.58		-9963.83			631.97			-5850.53			9141.7
b1	.300.180	332			150	1	0.9231	0.408	0.341			-53.6		-158.7		-182.9		129.19		126.23		2		-1.97	20955	-0.87		-12505.8			325.46			-43155.5			59898.3
b1	.300.180	332			166	1	0.83934	0.436	0.336			-71		-172.2		94.9		80.9		76.39		2		-4.46	1.73	1.73		-13894.1			307.71			-55891.5			90885.3
b1	.300.180	332			220	1	0.83996	0.281	0.263			-69.2		-187.8		13.6		102.52		86.45		2		-0.21	-0.89	-0.89		-9866.63			553.01			-16174.8			18906.2
b1	.300.180	332			221	1	0.81904	0.288	0.212			-61.3		-171.2		3.2		111.17		95.45		2		-0.03	-0.98	-0.98		-8879.13			628.44			-10487.5			11747.8
b1	.300.180	332			225	1	0.83534	0.312	0.298			-56.4		-177.2		-58.1		91.9		68.6		1		0.18	-0.77	-0.77		-9175.9			391.98			-12499.5			13592.8
b1	.300.180	332			251	1	0.84894	0.343	0.312			-68.8		-183.6		50.5		130.12		126.84		2		-2.06	0.07	-1.13		-5963.87			461.78			-35275.3			54690.1
b1	.300.180	332			274	1	0.83625	0.364	0.317			-50.1		-169.2		-158.5		48.94		48.89		1		2.07	0.42	0.13		-9143.73			697.16			-14906.6			12921.9
b1	.300.180	332			289	1	0.88374	0.342	0.238			-64.1		-168.5		77		85.35		81.09		2		-3.3	-0.9	-0.9		-11869.2			475.13			-47680.5			74635.6
b1	.300.180	332			295	1	0.81211	0.416	0.452			-63.5		-176.2		-66.7		36.28		18.59		0		1.16	-0.02	-0.13		-9996.08			888.25			-12062.2			14756.9
b1	.300.180	332			301	1	0.82405	0.379	0.325			-65.2		-191.2		-5.9		81.14		81.14		2		-1.9	120.05	-1.12		-7960.66			634.94			-28137.1			40831.2
b1	.300.180	332			391	1	0.89353	0.375	0.333			-71.5		-186.2		39.3		111.61		101.84		2		-3.32	1402.93	-2.02		-9350.62			353.52			-40683.7			65651.6
b1	.300.180	332			395	1	0.87468	0.33	0.252			-56		-171.9		73		112.2		109.05		2		-1.54	-0.95	-0.95		-12131			474.13			-24429.9			39408.1
b1	.300.180	332			402	1	0.87792	0.236	0.191			-60.4		-176.1		-40.4		79.19		64.27		1		-1.08	-0.83	-0.66		-15147.3			411.78			-37192.5			46932.7
b1	.300.180	332			425	1	0.85717	0.218	0.171			-63.3		-184.3		-42.9		0		0		0		-2.92	4.4	0.64		-9687.38			365.77			-48663.7			70962.7
b1	.300.180	332			426	1	0.88712	0.395	0.466			-81.6		-187.4		44.4		48.7		39.09		1		-5.9	-1.79	-1.79		-16683.9			431.23			-69254.5	1		19683.1
b1	.300.180	332			479	1	0.84879	0.334	0.391			-41.5		-168.6		-43.4		109.8		104.24		2		-1.14	-1.07	-1.07		-10164.7			452.22			-14095			21947.8
b1	.300.180	423	45	58			0.90834	0.34	0.313	0.095	0.43	-60.6	11.6	173.9	12.4	-11.5	64	24.89	23.31	22.45	21.79		0.1638				0.2586	-13201.9	4656.31	0.160723	1640.33	491.03	0.0199698	-24804.3	15897.8	0.301974	42493.9	25553.8	0.517333
b1	.300.180	423			423	1	0.9257	0.215	0.175			-64.9		177.9		11.8		11.29		11.01		0		-1.97	-0.26	-1.29		-20560.8			1806.32			-54923			73573.2
b1	.300.180	423			1	1	0.89143	0.477	0.473			-73.4		137.1		36.1		15.55		15.55		0		1.5	2.07	-0.96		-13405.7			1570.42			-18376			27077.8
b1	.300.180	423			10	1	0.87958	0.557	0.549			-84.6		182.3		-49.1		19.3		19.3		0		-1.32	-1.66	-1.66		-5871.85			2369.17			-4045.6			7842.57
b1	.300.180	423			36	1	0.87951	0.38	0.392			-51.9		171.2		-43.8		13.49		12.82		0		-4.72	16.29	7.48		-20362.9			1785.78			-51915.2			92329.5
b1	.300.180	423			50	4	0.88436	0.363	0.3			-60		193.5		59.2		20.18		14.31		0		-3.09	-0.88	-0.88		-20141.7			1710.07			-54930.7			81221.9
b1	.300.180	423			51	0												18.61		12.99		0		-2.9	-0.39	-0.39		-21179.2			1688.96			-51742.2			76168.8
b1	.300.180	423			52	0												8.29		7.64		0		-2.87	-0.71	-0.71		-20519			1758.03			-52494.6			76902.6
b1	.300.180	423			53	0												11.95		10.91		0		-1.83	0.28	0.28		-20513.5			1627.47			-46099.4			62806.9
b1	.300.180	423			55	1	0.87718	0.287	0.234			-67.9		179.8		-69		38.33		36.83		1		0.24	-0.42	-0.6		-8616.4			1086.3			-11374.6			13450.3
b1	.300.180	423			64	1	0.86111	0.282	0.288			-47.4		172.4		-55.7		9.49		8.69		0		-0.22	10.13	-1.05		-7352.54			1562.95			-10156.6			12300.2
b1	.300.180	423			65	1	0.87639	0.827	0.673			-68.5		201.3		-56.4		45.51		45.46		1		-2.35	-1.65	-1.8		-12201.4			1684.85			-12763.4			31205.8
b1	.300.180	423			80	1	0.91202	0.356	0.36			-39.1		172.9		-11.2		10.99		10.99		0		-2.73	-1.07	-1.18		-17776.5			2415.01			-34629.6			56007
b1	.300.180	423			87	2	0.86239	0.208	0.211			-48.2		170		-50.2		19.39		19.39		0		-1.94	-1.19	-1.19		-6687.81			1287.38			-4337.06			19715.7
b1	.300.180	423			88	0												19.71		19.71		0		-1.87	-1.23	-1.23		-6610.54			1278.71			-4388.58			19240.6
b1	.300.180	423			112	1	0.84742	0.265	0.257			-77		174.3		38.8		3.14		3.14		0		0.08	-0.07	-0.25		-11673.1			2867.48			-12231.5			12212.9
[truncated: 48,811 more rows]
