# Supplementary material for: 3D Interaction Homology: Computational Titration of Aspartic Acid, Glutamic Acid and Histidine Can Create pH-Tunable Hydropathic Environment Maps
Source: Front Mol Biosci. 2021 Nov 3;8:773385. doi: 10.3389/fmolb.2021.773385 (PMC8595396; doi:10.3389/fmolb.2021.773385)
Supplement: Supplementary file 8 [file Table7.xls]

## Sheet: pH 5.174
						Table S7: Clustering and other metrics for Histidines in the dataset
Chess Square	Parse	Cluster ID	Unique Count	Total Count	Member Name	Similars Count	Composite Similarity	RMSD Heavy Atoms	RMSD All Atoms	RMSD Atom CB	RMSD Atom NE2	Chi-1	stddev	Chi-2	stddev	Total SASA	stddev	Sidechain SASA	stddev	In(0)/Amb.(1)/Out(2)/NA(-1)	foutside	DDG HIS+	fHIS(+)	DDG HIS-d	fHIS-d	DDG HIS-e	fHIS-e	DDG HIS-	fHIS(-)	Σhydro(-)	stddev	fhydro(-)	Σhydro(+)	stddev	fhydro(+)	Σpolar(-)	stddev	fpolar(-)	Σpolar(+)	stddev	fpolar(+)
a1	0.06	3	25	25			0.80167	0.454	0.631	0.112	0.795	59.9	9.9	69.2	93.2	41.92	23.82	35.52	23.97		0.28		0.72		0.2		0.08		0	-3325.34	1271.33	0.153284	508.98	153.7	0.0234618	-8367.44	3402.31	0.385703	9492.22	3801.89	0.437551
a1	0.06	3			3	1	0.82648	0.433	0.612			55.7		89.5		10.07		9.31		0		-1.02		-0.98		-0.08		11.15		-5197.82			627.48			-10612.8			11218.9
a1	0.06	3			2	1	0.79791	0.409	0.6			65.8		61.3		8.44		8.07		0		-0.8		-0.89		0.31		11.42		-4418.19			421.67			-10120.4			9996.23
a1	0.06	3			18	1	0.77046	0.451	0.663			73.2		-60.5		22.99		22.99		0		-0.85		-0.75		0		11.18		-3646.34			673.75			-5941.94			6517.81
a1	0.06	3			29	1	0.75685	0.497	0.622			46.8		57.8		61.89		41.36		1		-1		-1.14		0.19		11.09		-2973.06			651.68			-2919.73			3326.77
a1	0.06	3			31	1	0.81365	0.52	0.735			69.7		82.8		9.37		0.99		0		-0.94		-0.93		-0.09		11.98		-4299.72			493.99			-14061			12597.2
a1	0.06	3			33	1	0.73954	0.458	0.633			68		76.8		54.73		45.8		1		-1.9		-1.52		-0.9		9.71		-1058.12			431.55			-6106.3			9883.07
a1	0.06	3			34	1	0.7882	0.428	0.59			65.3		74.6		54.23		45.3		1		-1.56		-1.22		-0.57		10.08		-1192.3			314.16			-6999.99			10229.5
a1	0.06	3			42	1	0.7689	0.485	0.63			53.4		75.6		52.21		52.21		1		21.48		-1.32		22.96		11.17		-5497.14			529.68			-9849.2			12768.3
a1	0.06	3			44	1	0.81674	0.419	0.559			48.4		105.7		0.69		0.07		0		-1.28		-1		-0.01		11.93		-4889.47			676.75			-13903.5			16442.4
a1	0.06	3			61	1	0.78481	0.433	0.614			58.4		-78.5		41.25		41.19		1		-1.18		-1.27		-0.06		10.85		-2785.52			418.32			-4273.78			5137.05
a1	0.06	3			65	1	0.74694	0.372	0.556			59.3		88.4		48.96		34.22		1		-1.85		-1.57		-0.83		9.85		-3257.99			541.08			-3964.89			5009.22
a1	0.06	3			69	1	0.78977	0.54	0.674			64.6		-85.6		21.47		14.71		0		-1.44		-1.38		-0.76		10.15		-3833.98			700.98			-5293.02			7261.46
a1	0.06	3			73	1	0.84169	0.364	0.53			63.8		86.8		28.85		23.81		0		-1.56		-1.31		-0.54		10.24		-2959.84			315.08			-5713.39			8304.42
a1	0.06	3			74	1	0.81905	0.429	0.633			61.7		-84.5		24.55		18.35		0		-1.08		-1.37		0.25		11.09		-3110.91			454.68			-9025.95			9236.85
a1	0.06	3			78	1	0.81407	0.479	0.618			43.9		47.2		74.79		72.23		1		-1.21		-1.12		-0.29		10.57		-1873.72			243.77			-7532.23			8962.35
a1	0.06	3			88	1	0.77045	0.487	0.71			69.4		101.1		56.98		50.38		1		-1.54		-1.11		-0.52		10.23		-4342.62			889.66			-9799.11			11726.5
a1	0.06	3			159	1	0.8122	0.418	0.613			66.7		95.6		63.47		63.47		1		-1.11		0.09		-0.91		11.07		-5384.85			466.91			-17556.7			20152.2
a1	0.06	3			166	1	0.81647	0.494	0.739			77.1		101.3		92.31		85.71		2		-1.41		-0.16		-1.11		10.96		-3181.12			281.03			-11394.3			13591.7
a1	0.06	3			171	1	0.77969	0.423	0.643			55.7		246.9		64.95		64.91		1		-1.46		-0.56		-1.24		10.6		-1300.03			422.42			-9570.79			9884.01
a1	0.06	3			172	1	0.76345	0.349	0.574			54.6		54.1		25.82		25.44		0		-0.92		-0.29		-0.96		10.94		-3027.73			531.97			-6153.14			4165.6
a1	0.06	3			173	1	0.76165	0.59	0.674			35		53.2		25.12		25.12		0		-1.48		-0.23		-1.2		10.97		-1543.04			617.29			-5321.16			4879.33
a1	0.06	3			183	1	0.80177	0.409	0.518			55.8		262.1		74.83		67.76		1		-1.04		-0.02		-1.15		11.31		-3329.88			331.71			-7877.85			9257.46
a1	0.06	3			184	1	0.79868	0.449	0.622			71		98.6		22.35		0.01		0		-1.5		-0.55		-1.4		10.4		-3422.28			699.18			-6814.87			7317.07
a1	0.06	3			186	1	0.78676	0.552	0.801			48.9		253.5		57.98		55.49		1		-0.89		0.15		-0.78		11.06		-4343.22			443.53			-10676.4			11446.7
a1	0.06	3			188	1	0.7958	0.457	0.615			65.4		-73.9		49.69		19.15		0		-1.08		0.22		-0.89		11.88		-2264.65			546.24			-7703.5			7993.47
a1	0.06	16	27	36			0.90712	0.448	0.63	0.094	0.787	63.6	8.9	8.5	90.2	11.54	12.65	6.21	8.72		0.0139		0		0.75		0.25		0	-3818.42	1202.98	0.178854	3105.07	518.36	0.145441	-5518.65	2921.87	0.258492	8907.27	3362.48	0.417214
a1	0.06	16			16	1	0.91686	0.444	0.635			65.1		68.6		3.95		0.11		0		10.24		-1.78		11.31		10.42		-3484.86			3143.09			-3839.02			7611.69
a1	0.06	16			32	1	0.87312	0.374	0.545			66.2		69		21.35		10.45		0		4.71		-1.79		6.07		10.27		-7354.33			2263.02			-5967.11			10936.5
a1	0.06	16			37	1	0.90123	0.491	0.634			76.4		-98.1		49.79		29.69		0		-0.59		-1.35		0.36		10.68		-3334.78			2995.91			-4765.66			7702.78
a1	0.06	16			40	1	0.90875	0.372	0.557			63.2		-79.7		8.67		8.67		0		23.06		-1.29		23.93		10.41		-3372.55			3899.88			-3779.28			6444.57
a1	0.06	16			46	4	0.82065	0.464	0.599			71.2		-75.8		7.83		0.32		0		48.29		-1.82		49.33		10.15		-3936.11			2753.59			-3914.62			7843.69
a1	0.06	16			48	0										7.46		0.34		0		87.01		-1.85		88.03		10.07		-4029.36			2792.24			-3924.29			7847.94
a1	0.06	16			49	0										7.44		0.31		0		125.12		-1.77		126.17		10.18		-4072.1			3423.08			-3992.55			7960.76
a1	0.06	16			64	0										7.64		0.33		0		22.36		-1.78		23.36		10.2		-4071.23			3212.21			-3884.68			7733.31
a1	0.06	16			50	1	0.89771	0.372	0.566			64.6		-70.6		4.14		0.33		0		1.55		-1.51		2.29		10.58		-3674.87			4086.3			-5085.7			7916.23
a1	0.06	16			55	1	0.91456	0.448	0.648			60.6		-78.4		33.41		4.07		0		167.62		-1.46		168.71		10.29		-3073.98			3609.6			-2231.93			6677.89
a1	0.06	16			59	1	0.93191	0.409	0.606			63.8		-83.9		5.32		0.03		0		4.32		-1.75		5.42		10.13		-5808.75			3576.1			-3789.87			8923.23
a1	0.06	16			60	1	0.85329	0.572	0.793			48.6		-90.7		0		0		0		0.9		-1.97		1.81		9.86		-4037.5			4987.58			-3385.59			7694.74
a1	0.06	16			66	2	0.88757	0.567	0.783			48.7		-104.2		1.82		1.82		0		-0.72		-1.96		0.31		10.09		-2903.32			2597.96			-4562.59			9828.36
a1	0.06	16			67	0										1.82		1.82		0		-0.6		-1.96		0.41		10.11		-2910.57			2597.6			-4714.33			9937.31
a1	0.06	16			70	1	0.88085	0.375	0.55			65.6		-78.8		40.51		35.01		1		-1		-1.24		-0.1		10.88		-3076.83			2982.54			-2639.7			4340.59
a1	0.06	16			81	3	0.84524	0.461	0.674			73.5		106.1		2.58		2.58		0		2.43		-2.06		4.12		11.2		-4809.59			3211.32			-11029.2			18662
a1	0.06	16			82	0										1.67		1.67		0		-1.09		-1.43		0.37		11.86		-4653.18			3341.9			-13809.5			16777.9
a1	0.06	16			83	0										1.77		1.77		0		-0.96		-1.55		0.52		11.71		-4675.29			3175.7			-12840.1			16746.8
a1	0.06	16			96	2	0.81905	0.44	0.656			75.5		61		4.87		4.87		0		0.63		-1.63		1.58		10.39		-3464			3028.47			-3628.65			7382.51
a1	0.06	16			97	0										5.65		5.65		0		-0.18		-1.63		0.73		10.51		-3429.62			2957.31			-3368.92			6912.81
a1	0.06	16			110	1	0.89968	0.498	0.729			48		243.7		26.11		6.33		0		3.75		-1.35		4.72		10.43		-4727.21			3439.01			-3729.79			5177.29
a1	0.06	16			119	1	0.85662	0.523	0.646			71		-102.9		1.31		0.83		0		-1.05		-1.49		-0.15		11		-3927.5			3048.75			-3771.31			7215.08
a1	0.06	16			122	1	0.90699	0.421	0.594			50.8		75.9		6.78		6.4		0		15.27		-1.41		16.22		11.47		-2782.24			2804.57			-10592.6			13437.8
a1	0.06	16			123	2	0.83986	0.551	0.668			46.1		67.9		34.45		22.82		0		-0.46		-0.93		0.99		12.24		-5450.4			2251.6			-8825.36			11599.1
a1	0.06	16			124	0										31.37		21.14		0		-0.22		-0.78		1.34		12.73		-5852.97			2297.39			-9063.92			11762.3
a1	0.06	16			127	1	0.90054	0.495	0.701			60.5		-107.7		22.81		2.41		0		15.11		-1.63		16.16		10.31		-5116.74			2954.37			-8042.29			11155.2
a1	0.06	16			135	1	0.86834	0.486	0.665			64.9		89.7		1.57		1.57		0		3.21		-1.36		4.19		11.13		-3325.7			3149.69			-7042.12			9364.27
a1	0.06	16			140	1	0.90583	0.373	0.568			63.3		-75.8		0		0		0		-1.19		-0.44		-1.7		10.67		-3063.77			3545.28			-2379.77			4032.55
a1	0.06	16			141	1	0.88617	0.41	0.589			69.8		91.4		14.94		12.15		0		7.43		8.13		-1.45		10.34		-5429.51			2907.95			-8415.84			10283.7
a1	0.06	16			168	1	0.86786	0.378	0.54			64.3		62		0.01		0.01		0		198.03		199.09		-1.74		10.95		-1992.04			2953.67			-6759.89			10256.5
a1	0.06	16			169	1	0.85243	0.375	0.545			66		57.9		20.27		20.27		0		102.29		103.16		-1.31		10.31		-1883.21			2460.56			-5547.68			7206.15
a1	0.06	16			174	1	0.85332	0.486	0.658			62.6		71.9		7.33		4.45		0		13.08		14.26		-1.07		11.08		-2195.88			2815.72			-3857.68			6700.83
a1	0.06	16			177	1	0.84321	0.38	0.565			56.8		71.1		9.52		9.48		0		6.84		7.11		-1.9		10.7		-1609.59			3122.75			-3456.12			8034.2
a1	0.06	16			185	1	0.86912	0.401	0.584			61.6		61.8		0.41		0.09		0		11.99		12.7		-1.62		11.33		-3678.64			3186.63			-5543.44			9643.51
a1	0.06	16			189	2	0.87775	0.393	0.591			64.4		74.7		10.39		2.85		0		5.34		6.05		-0.91		10.89		-3173.55			3103.4			-3291.32			4438.71
a1	0.06	16			190	0										10.6		2.91		0		14.17		14.88		-1.14		10.65		-3081.18			3105.65			-3198.88			4472.88
a1	0.06	38	16	20			0.9111	0.347	0.468	0.075	0.771	64.7	8.5	-26.8	76.1	51.45	17.46	44.81	17.02		0.5		0.1		0.65		0.25		0	-2805.93	993.37	0.139238	947.17	207.51	0.0470014	-6896.58	3592.03	0.342229	9502.29	3124.6	0.471532
a1	0.06	38			38	1	0.96414	0.2	0.259			69.9		-58		64.91		64.91		1		-0.14		-1.2		0.92		10.99		-2474.68			760.54			-5270.66			7598.84
a1	0.06	38			1	1	0.86304	0.191	0.292			64.9		-76.3		38.13		38.13		1		24.46		-1.34		25.58		10.87		-4641.61			1028.36			-8290.75			11678.1
a1	0.06	38			8	2	0.81827	0.569	0.828			60.7		100.9		40.4		40.4		1		-1.04		-1.09		-0.17		11.62		-1598.94			1013.02			-8241.06			8961.23
a1	0.06	38			9	0										43.43		43.43		1		-0.84		-0.95		0.12		11.69		-1858.17			991.03			-9989.02			10038.2
a1	0.06	38			20	2	0.84461	0.251	0.294			66.8		-65.4		56.98		37.24		1		1.99		-1.35		3.13		10.31		-4217.24			800.07			-5579.01			8648.2
a1	0.06	38			21	0										59.93		38.69		1		19.46		-1.2		20.63		10.51		-3052.98			814.73			-4502.15			7623.44
a1	0.06	38			41	1	0.8155	0.239	0.32			76.3		-73.8		85.81		72.54		1		1.03		-0.98		2.08		10.47		-1499.46			778.48			-1140.16			3130.49
a1	0.06	38			45	1	0.84997	0.581	0.897			64.7		85.6		28.41		13.6		0		-1.2		-2.11		-0.04		9.55		-3939.75			1107.79			-5241.49			10400.9
a1	0.06	38			86	1	0.85765	0.614	0.877			60.7		79.7		78.97		78.7		2		-0.26		-1.02		0.76		12.33		-1193.06			753.45			-3442.25			5030.44
a1	0.06	38			101	2	0.85152	0.169	0.239			68.7		-63.9		40.6		36.63		1		0.62		-1.61		1.69		10.46		-3121.54			1363.18			-3776.11			8157.76
a1	0.06	38			102	0										39.47		35.41		1		2.19		-1.6		3.31		10.49		-3038.21			1370.82			-2794.2			7181.86
a1	0.06	38			112	2	0.84288	0.252	0.354			57.4		-84.6		59.44		42.87		1		569.58		-1.7		570.87		9.69		-3630.67			773.3			-8146.92			11658.6
a1	0.06	38			113	0										58.17		41.39		1		30.84		-1.7		32.09		9.84		-3368.83			837.06			-7652.81			10917.5
a1	0.06	38			132	1	0.85311	0.19	0.265			68.8		-75.8		54.39		54.39		1		-1.13		-0.78		0.06		11.21		-1333.18			729.74			-8862.78			9065.35
a1	0.06	38			139	1	0.83192	0.638	0.771			59		91.4		47.32		37.32		1		0.29		1.21		-0.84		12.76		-3361.21			940.86			-14602.1			15007.2
a1	0.06	38			142	1	0.84275	0.319	0.4			61.4		-85.3		47.2		47.2		1		-0.81		1.06		-1.83		10.93		-3291.01			785.75			-8315.24			13360.3
a1	0.06	38			164	1	0.90013	0.264	0.361			57.5		-92.7		88.46		81.49		2		2.76		4.26		-1.28		12.4		-2951.83			650.09			-6994.56			11123.8
a1	0.06	38			176	1	0.84333	0.207	0.272			70.6		-72.5		24.42		24.42		0		-1.01		0.01		-0.77		11.18		-3206.92			1098.04			-15926.2			16261.5
a1	0.06	38			179	1	0.85535	0.436	0.491			85.5		-96.1		35.31		35.31		1		216.25		217.52		-1.58		10.3		-3006.22			1154.32			-5132.55			7992.31
a1	0.06	38			192	1	0.80822	0.705	0.805			42.1		72.9		37.19		32.13		1		0.62		1.57		-1.5		10.7		-1333.07			1192.85			-4031.65			6209.8
a1	0.06	80	5	5			0.97521	0.407	0.603	0.078	0.774	66.5	5.5	24.7	81.9	98.63	36.05	86.28	24.17		0.7		1		0		0		0	-1797.2	1496.67	0.0822175	204.01	65.18	0.00933296	-9227	6180.13	0.422113	10630.9	6929.74	0.486337
a1	0.06	80			80	1	0.9927	0.063	0.1			69.4		93.2		73.45		73.45		1		-1.31		-0.88		-0.42		10.4		-1107.94			182.96			-5002.56			6269.28
a1	0.06	80			39	1	0.85593	0.387	0.497			56.4		88.2		169.98		133		2		-1.44		-0.97		-0.33		10.59		-672.97			120.3			-5983.17			6990.37
a1	0.06	80			105	1	0.83466	0.184	0.224			71.8		93.3		89.41		84.21		2		-0.91		-0.6		0.26		11.26		-598.75			309.45			-2059.79			2209.74
a1	0.06	80			107	1	0.86717	0.716	1.112			69.6		-75.6		78.64		76		1		-1.63		-1.31		-0.67		10.07		-1982.38			240.25			-17982.4			19855.4
a1	0.06	80			149	1	0.82835	0.683	1.081			65.3		-75.6		81.69		64.75		1		-0.83		0.63		-0.46		12.74		-4623.97			167.09			-15107.1			17829.7
a1	0.06	91	21	25			0.87442	0.465	0.739	0.115	0.631	60.2	7.6	-28.1	93.5	29.36	25.42	21.45	18.81		0.1		0.6		0.28		0.12		0	-3312.08	1366.7	0.147378	912.64	105.47	0.0406098	-8830.54	3439.6	0.392933	9418.16	3603.06	0.41908
a1	0.06	91			91	1	0.91468	0.511	0.797			58		-75.8		57.56		31.36		1		-1.79		-1.53		-0.35		10.63		-2029.94			908.31			-7359.48			9480.83
a1	0.06	91			5	1	0.8425	0.485	0.711			70.2		54.9		10.48		10.48		0		-1.4		-1.34		-0.69		10.51		-5736.55			988.8			-5436.04			3918.22
a1	0.06	91			10	1	0.83933	0.532	0.858			42.2		-94.9		2.51		0.41		0		-1.36		-1.45		-0.21		10.77		-3773.17			936.06			-5105.37			5886.24
a1	0.06	91			36	2	0.8755	0.468	0.789			46.9		-89.9		2.37		2.33		0		-1.32		-1.33		-0.14		11.22		-4063.85			941.4			-14196.3			14463.6
a1	0.06	91			57	0										2.09		2.09		0		-1.29		-1.35		-0.28		10.86		-3943.83			995.52			-13333.6			13146.5
a1	0.06	91			47	1	0.83222	0.378	0.638			64.6		98.3		29.53		14.51		0		-1.36		-1.49		-0.48		10.4		-6465.77			846.32			-9272.15			9889.86
a1	0.06	91			51	3	0.82183	0.54	0.763			65.6		89.1		83.45		62.11		1		-1.73		-1.41		-0.49		10.45		-1949.74			942.8			-7036.11			8242.12
a1	0.06	91			52	0										84.62		63.74		1		-1.69		-1.39		-0.46		10.47		-1950.38			920.83			-7344.98			8598.3
a1	0.06	91			53	0										84.21		63.21		1		-1.6		-1.36		-0.4		10.48		-1768.42			985.15			-7037.95			7889.46
a1	0.06	91			58	1	0.84202	0.556	0.799			68		-83.1		17.5		16.81		0		-1.11		-0.94		-0.2		11.27		-3817.01			864.39			-12506.2			12463.8
a1	0.06	91			84	1	0.82358	0.404	0.741			59.4		-92.4		26.16		26.16		0		-1.11		-1.2		0.07		11.06		-3112.27			886.78			-7835.19			7898.8
a1	0.06	91			85	1	0.82682	0.445	0.795			62.2		-92.8		26.95		26.95		0		-1.26		-1.21		-0.08		11.06		-2081.61			923.14			-8143.63			8089.08
a1	0.06	91			89	1	0.8482	0.474	0.792			67.6		-69.8		16.3		16.29		0		-1.07		-1.28		-0.11		10.49		-4603.71			736.49			-9708.23			10170.5
a1	0.06	91			93	1	0.83532	0.512	0.775			63.7		-77.4		32.73		29.69		0		-2.11		-1.87		-0.78		9.6		-1353.32			741.1			-11206.7			15407.6
a1	0.06	91			94	1	0.82203	0.493	0.776			60		-77.3		41.22		36.93		1		-1.96		-1.79		-0.87		9.79		-1444.36			800.81			-5833.76			8416.06
a1	0.06	91			95	1	0.8288	0.449	0.721			67.4		-69.1		28.13		10.69		0		-1.63		-1.49		-0.56		10.32		-3748.36			727.78			-3890.76			5344.43
a1	0.06	91			98	1	0.85707	0.564	0.882			51.3		-92		6.27		6.27		0		-1.32		-1.52		-0.39		10.37		-4968.52			939.88			-14111			14774.6
a1	0.06	91			128	2	0.83441	0.441	0.731			66.7		-74.3		38.2		28.58		0		-1.05		-1.05		-0.05		10.77		-3289.61			823.7			-7709.35			7935.55
a1	0.06	91			191	0										36.15		27.8		0		-1.28		-0.3		-0.9		10.54		-2571.51			1101.81			-5799.87			6483.38
a1	0.06	91			138	1	0.86016	0.522	0.753			46.1		-99.7		0.03		0		0		-1.06		-0.16		-1.22		11.02		-2765.57			1041.3			-9106.71			8408.79
a1	0.06	91			148	1	0.85061	0.343	0.595			60.1		-249.3		27.32		25.99		0		-1.17		0.06		-1.12		11.32		-5006.35			728.03			-4995.23			5511.02
a1	0.06	91			157	1	0.82235	0.47	0.765			57.5		-73.5		44.47		16.84		0		-2.07		-0.39		-1.96		11.05		-2588.9			1055.78			-12495.6			14621.4
a1	0.06	91			160	1	0.85163	0.361	0.659			55.9		84.8		2.57		2.56		0		-1.14		-0.33		-1.46		10.56		-1919.75			998.44			-8976.02			6752.23
a1	0.06	91			170	1	0.88329	0.412	0.63			59.3		94.6		33.26		14.37		0		-1.2		-0.31		-1.03		10.96		-4728.59			927.16			-4912.74			4646.05
a1	0.06	91			175	1	0.81379	0.437	0.672			70.3		89.8		0		0		0		-1.24		0.39		-1.46		11.99		-3120.82			1054.1			-17410.6			17015.6
a1	0.06	100	19	19			0.8674	0.472	0.598	0.18	0.955	65.5	7.3	-103.8	90.4	65.1	31.13	56.74	26.13		0.5		0.7368		0.2105		0.0526		0	-2046.67	1292.23	0.122688	283.69	96.29	0.0170058	-6629.02	3834.01	0.397377	7722.57	4044.08	0.46293
a1	0.06	100			100	1	0.87385	0.185	0.227			67.4		-94.2		87.1		84.14		2		-1.07		-1.28		-0.42		10.73		-1638.37			195.06			-5040.02			5039.25
a1	0.06	100			11	1	0.84646	0.524	0.594			63.8		-71.5		59.31		59.31		1		-1.69		-1.42		-0.58		10.25		-1051.98			276.98			-3633.68			4789.59
a1	0.06	100			14	1	0.86624	0.292	0.382			65.8		-55		25.32		25.02		0		-0.64		-1.04		0.09		10.99		-2089.47			401.57			-5955.16			6267.73
a1	0.06	100			15	1	0.85136	0.25	0.302			70.8		-71.4		33.2		33.2		1		-1.09		-1.02		-0.12		10.82		-2218.93			340.46			-5056.32			5533.69
a1	0.06	100			17	1	0.81908	0.43	0.615			70.8		-19.7		72.03		68.96		1		-0.56		-1.03		0.15		11.39		-2036.38			216.89			-14972.8			15175
a1	0.06	100			22	1	0.78138	0.786	1.045			70.4		-253.3		95.37		95.37		2		-1.33		-1.01		-0.26		10.67		-1110.61			255.18			-5947.36			6302.14
a1	0.06	100			43	1	0.8372	0.896	1.106			46.3		79.8		51.09		51.09		1		-1.25		-1.07		0.07		11.21		-1598.34			339.96			-9467.41			10337.7
a1	0.06	100			62	1	0.79952	0.411	0.488			60.6		-69.3		15.06		15.06		0		-1.69		-1.58		-0.46		10.24		-3292.8			424.17			-4227.81			6851.02
a1	0.06	100			77	1	0.7972	0.836	1.086			61		-262.8		116.3		106.1		2		-1.6		-1.23		-0.38		10.48		-593.1			375.5			-6316.14			7420.3
a1	0.06	100			90	1	0.8273	0.294	0.356			65.2		-82.9		67.07		67.07		1		-1.07		-0.98		0.07		10.96		-1805.54			280.39			-6424.16			7156.1
a1	0.06	100			111	1	0.77978	0.414	0.565			71.8		-27		58.21		58.11		1		-1.38		-1.41		-0.26		10.21		-3775.63			400.02			-19139.9			21924.1
a1	0.06	100			114	1	0.8814	0.476	0.486			72.8		-80.3		91.35		60.46		1		-1.28		-1.09		-0.25		10.67		-985.2			174.33			-5097.81			6450.41
a1	0.06	100			115	1	0.8671	0.368	0.398			81.6		-92		90.93		64.99		1		-1.21		-0.96		-0.21		10.41		-1772.73			219.79			-4372.18			6320.78
a1	0.06	100			116	1	0.89308	0.74	1.069			66		-257.6		87.5		58.5		1		-1.21		-1.13		-0.06		10.69		-971.45			164.16			-5059.24			6638.25
a1	0.06	100			117	1	0.8743	0.225	0.258			63.4		-65.7		95.3		68		1		-1.28		-0.95		-0.29		10.75		-835.05			181.9			-4871.47			6096.96
a1	0.06	100			118	1	0.87964	0.275	0.347			60.8		-89		83.68		56.71		1		-1.27		-1.09		-0.15		10.67		-1314.43			228.4			-5015.31			7359.04
a1	0.06	100			131	1	0.78422	0.452	0.533			58.9		-92.6		81.67		79.6		2		-1.1		-1.06		0.1		11.22		-4179.04			330.58			-4837.19			5029.8
a1	0.06	100			165	1	0.83968	0.3	0.38			56.5		-94.9		3.74		3.74		0		-1.06		-0.06		-1.25		11.23		-1855.61			126.67			-6191.4			5714.03
a1	0.06	100			167	1	0.81044	0.803	1.124			70		-273.3		22.71		22.71		0		-1.08		-0.35		-0.95		10.76		-5762			458.03			-4326			6322.98
a1	0.06	104	12	12			0.94137	0.603	0.771	0.131	1.377	69.7	18.9	-41.9	96.3	54.45	36.39	50.57	32.41		0.4583		0.8333		0.0833		0.0833		0	-2568.32	2116.66	0.198154	538.75	285.2	0.0415663	-4855.61	3419.55	0.374626	4998.55	2794.65	0.385654
a1	0.06	104			104	1	0.98418	0.113	0.159			82.4		-90.5		45.01		45.01		1		-0.9		-1.1		-0.03		10.8		-2083.36			551.74			-1954.01			3191.45
a1	0.06	104			28	1	0.79425	0.635	0.941			81.6		80.7		42.41		42.3		1		-1.5		-1.17		-0.57		10.32		-1096.43			679.81			-2048.42			2344.94
a1	0.06	104			68	1	0.78104	1.192	1.31			28.6		25.9		77.49		71.64		1		-1.78		-1.55		-0.48		9.87		-599.74			-278.69			-3361.06			6121.43
a1	0.06	104			76	1	0.81871	0.786	0.996			69.4		-266.9		101.1		96.95		2		-1.31		-1.19		-0.35		10.62		-2268.4			300.38			-1216.34			1295.96
a1	0.06	104			99	1	0.80974	0.751	1.074			84.7		79.5		58.18		58.18		1		-1.65		-1.59		-0.39		10.26		-774.28			430.83			-7890.4			9759.14
a1	0.06	104			103	1	0.78386	0.584	0.665			53.8		-75.5		57.5		57.5		1		-1.26		-0.88		-0.35		10.49		-3194.31			703.08			-2092.15			2915.4
a1	0.06	104			106	1	0.79113	0.357	0.437			95.6		-59.2		108.7		75.42		1		-1.14		-1.1		0.07		10.52		-704.72			732.53			-10600.5			8830.16
a1	0.06	104			125	1	0.80683	0.314	0.464			80.9		-30.9		2.88		1.96		0		-1.48		-1.25		-0.51		10.52		-6505.66			763.45			-2437.23			3340.62
a1	0.06	104			126	1	0.80481	0.361	0.495			74.8		-35.3		0.14		0		0		-1.42		-1.32		-0.75		10.32		-6590.59			704.7			-4227.08			4475.59
a1	0.06	104			134	1	0.81866	0.863	1.091			67.1		78.1		87.28		86.12		2		-1.26		-0.97		-0.17		10.74		-1278.2			437.5			-4233.78			4725.05
a1	0.06	104			137	1	0.78737	0.349	0.507			78.2		-93.6		0		0		0		-0.99		-0.37		-1.03		11.26		-4705.23			741.05			-11929.6			9590.21
a1	0.06	104			182	1	0.78218	0.935	1.114			39.5		-115.2		72.68		71.73		1		-0.98		-0.38		-0.95		11.2		-1018.96			698.62			-6276.72			3392.6
a1	0.06	120	27	37			0.89574	0.439	0.643	0.093	0.787	68	8.5	-125.4	115.3	24.64	23	22.75	22.05		0.1622		0		0.6216		0.3784		0	-3445.25	970.13	0.149222	1837.36	397.68	0.0795805	-7158.25	3270.4	0.310041	10647.2	4035.6	0.461156
a1	0.06	120			120	2	0.94867	0.485	0.724			52.8		-99.1		3.29		3.29		0		-0.94		-1.46		0.04		11.06		-3990.42			1715.25			-6137.15			7708.37
a1	0.06	120			121	0										3.32		3.32		0		-0.13		-1.41		0.77		11.15		-3915.18			1806.64			-6368.01			8237.37
a1	0.06	120			6	2	0.87428	0.424	0.607			78.4		-79		0		0		0		681.48		-1.87		682.52		11.01		-3546.4			2226.68			-4746.64			10961.6
a1	0.06	120			7	0										0		0		0		119.49		-1.83		120.55		10.9		-3662.62			2232.56			-4698.75			10609.4
a1	0.06	120			12	2	0.82389	0.504	0.698			76		-58.2		1.88		1.72		0		14.12		-1.57		15.28		10.66		-2791.01			1878.09			-3445.47			7307.9
a1	0.06	120			13	0										2.11		2.07		0		19.49		-1.58		20.65		10.62		-3174.4			1850.13			-3918.42			7734.07
a1	0.06	120			19	1	0.87524	0.457	0.696			75.1		-74.6		21.88		20.87		0		6.07		2.62		7.03		14.89		-6230.64			1882.5			-3395.91			5717.43
a1	0.06	120			23	1	0.86351	0.453	0.67			64.4		-87.4		37.8		37.8		1		54.77		-1.56		55.97		10.39		-3513.06			1991.68			-7788.61			11309.5
a1	0.06	120			24	4	0.87669	0.434	0.646			69.2		-270.2		24.84		24.84		0		11.55		-1.65		12.7		10.82		-3948.83			1152.97			-7637.19			12946.2
a1	0.06	120			25	0										21.59		21.59		0		3.02		-1.71		4.26		10.71		-4047.76			1235.46			-7994.9			13552.8
a1	0.06	120			26	0										23.42		23.42		0		39.93		-1.85		41.2		10.53		-4052.56			1216.04			-10080.1			16342.9
a1	0.06	120			27	0										22.54		22.54		0		25.56		-1.82		26.83		10.66		-4086.06			1276.92			-10037.7			16012.9
a1	0.06	120			30	1	0.87195	0.507	0.699			76.1		-81.8		25.14		21.52		0		0.1		-2.24		1.29		9.4		-3121.5			1805.91			-9111.57			16732.5
a1	0.06	120			54	1	0.85772	0.476	0.719			55.7		-110.2		0.31		0.31		0		13.99		-1.53		15.2		10.67		-3720.08			1647.71			-7746.47			11240.8
a1	0.06	120			56	1	0.87698	0.393	0.6			66.1		-278.8		39.17		39.17		1		0.8		-1.99		1.84		9.88		-3154.31			1877.35			-8576.53			11906.6
a1	0.06	120			71	1	0.8481	0.469	0.648			68.2		-43.3		71.9		67.61		1		0.75		-1.47		1.76		10.45		-3224.85			1403.83			-6385.43			8964.71
a1	0.06	120			72	1	0.86797	0.463	0.65			58.9		71.2		29.36		29.36		0		16.07		-1.4		17.23		10.96		-4903.05			1421.76			-9972.21			12729.9
a1	0.06	120			75	1	0.85701	0.448	0.643			63.6		-72.5		16.32		16.32		0		672.1		-1.13		673.48		11.09		-5407.73			2089.67			-21591.9			23900.6
a1	0.06	120			79	1	0.84248	0.444	0.621			51.8		-270.9		89.42		84.82		2		2.12		-1.58		3.19		11.12		-2162.46			1647.41			-9092.64			12599.5
a1	0.06	120			87	1	0.85758	0.359	0.557			70.2		-239.5		14.77		14.76		0		3.07		-1.4		4.12		10.34		-3035.89			2464.99			-5293.8			7462.92
a1	0.06	120			92	1	0.86353	0.42	0.606			57		80.6		53.02		53.02		1		633.44		-1.44		634.65		10.6		-2276.45			1433.57			-7980.43			10638.2
a1	0.06	120			109	1	0.82134	0.507	0.686			79.1		-36.5		64.41		54.12		1		0.88		-0.76		1.7		11.28		-1911.39			1465.43			-9232.81			6284.09
a1	0.06	120			129	1	0.84036	0.433	0.63			63		-272.3		4.96		3.34		0		2.2		-1.82		3.34		10.16		-2294.81			1519.48			-7910.28			12003.7
a1	0.06	120			136	1	0.84929	0.382	0.576			62.3		-251.4		0		0		0		60.07		60.8		-1.78		9.93		-2870.94			2809.17			-4822.05			8147.49
a1	0.06	120			143	4	0.85663	0.343	0.546			72.6		-202.4		13.7		13.7		0		11.69		12.27		-1.65		10.27		-3569.47			2029.52			-9415.67			14698.3
a1	0.06	120			144	0										13.58		13.58		0		567.22		567.89		-1.6		10.3		-3552.74			2337.2			-7846.93			12473
a1	0.06	120			145	0										20.27		20.27		0		15.16		15.78		-1.57		10.44		-3413.36			2206.37			-6318.88			10618.3
a1	0.06	120			152	0										12.88		12.72		0		47.37		47.91		-1.6		10.08		-3718.89			2200.05			-8050.96			12677.4
a1	0.06	120			147	2	0.85353	0.41	0.622			70.6		-80.9		43.32		43.32		1		-0.24		1.52		-1.38		11.33		-4154.95			1523.93			-8755.63			13936.6
a1	0.06	120			150	0										43.52		43.52		1		1.65		3.22		-1.28		11.35		-4508.62			1287.81			-10338.9			15101.5
a1	0.06	120			155	1	0.85344	0.466	0.648			58.4		70.1		1.27		0		0		5.4		5.99		-1.14		10.36		-1560.98			2267.99			-3938.42			4132.4
a1	0.06	120			158	1	0.83598	0.434	0.647			76.4		77.6		27.29		0.23		0		-0.63		-0.19		-0.9		10.64		-2396.64			2307.31			-3758.35			5246.05
a1	0.06	120			163	1	0.84991	0.433	0.64			68.6		-274		46.3		36.32		1		20.29		21.03		-1.48		10.35		-2020.43			2015.79			-4509.27			6058.69
a1	0.06	120			178	1	0.8219	0.456	0.664			82.1		-81.1		4.7		4.7		0		10.63		11.76		-1.52		10.59		-3165.11			2007.24			-5402.77			7745.03
a1	0.06	120			180	1	0.84345	0.469	0.679			69.2		-59.8		68.91		68.91		1		-0.28		0.56		-1.58		9.73		-2950.82			1600.25			-2451.26			5205.82
a1	0.06	120			181	1	0.8513	0.425	0.634			69.9		80.8		43.88		37.87		1		30.71		31.4		-1.01		10.67		-4766.13			1809.54			-5938.17			6865.84
a1	0.06	120			187	1	0.85666	0.454	0.649			60.9		-266.5		0.78		0.78		0		1.47		1.8		-1.6		10.92		-2653.75			2338.3			-4164.9			8135.96
a1	0.06	153	12	13			0.95959	0.309	0.368	0.093	0.571	56.6	4.3	41.8	64.5	24.75	23.57	21.17	19.16		0.0769		0		0.4615		0.5385		0	-3798.27	1122.61	0.169107	2073.64	593.55	0.0923227	-7160.35	2776.68	0.318793	9428.52	2850.56	0.419777
a1	0.06	153			153	2	0.98817	0.078	0.1			57		86.3		6.25		2.86		0		1.81		2.79		-1.31		10.67		-4183.83			2201.66			-7730.72			10429.7
a1	0.06	153			154	0										19.69		19.69		0		-0.48		0.46		-1.13		10.83		-3244.58			1846.81			-5617.05			7408.92
a1	0.06	153			4	1	0.85575	0.724	0.844			61.7		-79.4		25.64		25.64		0		-0.13		-1.18		1.1		12.16		-6053.75			2964.35			-11765.6			13832
a1	0.06	153			35	1	0.8692	0.247	0.293			65		72.6		41.93		22.02		0		34.87		-1.66		35.93		10.62		-5356.43			1258.03			-10807			14731.3
a1	0.06	153			63	1	0.85563	0.715	0.854			57.9		-71.1		9.13		9.13		0		-0.97		-1.19		0.22		11.61		-3757.27			3038.17			-8054.45			9946.45
a1	0.06	153			108	1	0.81835	0.266	0.302			56.6		88		43.72		41.01		1		-0.73		-1.03		0.13		11.47		-2146.08			1625.82			-6911.85			7303.07
a1	0.06	153			130	1	0.79704	0.208	0.246			58.5		88.5		92.31		73.94		1		1.22		-1.18		2.3		10.77		-1887.32			1433.87			-1380.05			3501.61
a1	0.06	153			133	1	0.85034	0.701	0.834			54.8		-74.5		10.33		10.33		0		-1.19		-1.35		0.21		11.58		-3959.84			2949.92			-7714.32			10373.4
a1	0.06	153			146	1	0.85253	0.339	0.413			49.7		57.2		17.96		17.96		0		-0.03		0.72		-1.19		10.45		-3685.64			1515.97			-9264.54			10757.1
a1	0.06	153			151	1	0.81733	0.206	0.246			50		77.2		2.26		0		0		-0.84		0.42		-1.65		10.87		-3696.59			2429.31			-3982.36			7609.47
a1	0.06	153			156	1	0.83662	0.201	0.242			54		67.7		0		0		0		2.43		3.7		-1.73		10.89		-2652.93			2276.1			-4002.26			7352.92
a1	0.06	153			161	1	0.95285	0.071	0.086			54.7		80.4		23.75		23.75		0		4.28		5.25		-1.05		10.93		-4370.87			1724.49			-6752.59			8491.12
a1	0.06	153			162	1	0.96718	0.153	0.197			53.6		71.7		28.83		28.83		0		-0.5		0.39		-1.12		10.87		-4382.37			1692.85			-9101.8			10833.6
a1	0.18	2	3	3			0.95502	0.132	0.183	0.054	0.229	-171	0.6	-135	16	72.89	1.96	66.67	2		0.5		1		0		0		0	-1946.36	384.77	0.140698	347.02	109.89	0.0250852	-5874.68	2278.31	0.424666	5665.59	2304.75	0.409551
a1	0.18	2			2	1	0.9605	0.12	0.169			-170.5		-120.1		75.36		69.07		1		-1.3		-1.24		-0.46		10.62		-1431.02			281.95			-8248.57			8189.42
a1	0.18	2			1	1	0.94806	0.156	0.219			-170.5		-157.2		70.57		64.17		1		-1.14		-1.05		-0.14		10.96		-2052.74			257.34			-6574.41			6189.88
a1	0.18	2			4	1	0.8223	0.119	0.16			-171.9		-127.7		72.74		66.77		1		-1.49		-1.21		-0.7		10.34		-2355.32			501.78			-2801.06			2617.48
a1	0.18	5	3	3			0.98518	0.544	0.807	0.096	0.98	-164.9	14.1	56.6	124.2	67.71	28.23	65.14	24.99		0.6667		1		0		0		0	-768.5	122.29	0.0681361	489.2	48.61	0.043373	-4756.81	1563.9	0.421744	5264.39	2378.95	0.466747
a1	0.18	5			5	1	0.99938	0.05	0.08			-162		55.5		107.18		100.02		2		-1.41		-0.87		-0.47		10.49		-615.31			446.01			-4580.5			4589.88
a1	0.18	5			3	1	0.80206	0.742	1.142			-183.4		-95		53.18		52.64		1		-0.89		-0.41		0.02		10.98		-775.6			464.49			-2935.69			2747.2
a1	0.18	5			7	1	0.80041	0.84	1.199			-149.4		209.4		42.77		42.77		1		-1.07		-0.61		-0.13		10.55		-914.6			557.11			-6754.25			8456.09
a1	0.18	9	3	4			0.97293	0.28	0.344	0.038	0.931	-155.4	14.3	34.6	47.2	55.87	6.25	49.4	4.64		0.5		0.5		0.25		0.25		0	-1928.3	287.89	0.150818	1010.73	169.23	0.0790522	-5371.61	3084.49	0.42013	4474.96	1777.79	0.35
a1	0.18	9			9	2	0.98882	0.052	0.074			-162.8		56.4		47.72		44.73		1		-1.56		-1.13		-0.65		10.15		-1843.67			1108.63			-2384.39			3213.73
a1	0.18	9			10	0										54.86		49.54		1		-1.51		-1.12		-0.62		10.24		-1569.54			1080.33			-2339.16			2613.92
a1	0.18	9			8	1	0.80131	0.803	0.883			-130.9		-45.7		65.28		56.86		1		0.34		-0.28		1.06		12.75		-2370.62			1134.46			-7427.82			4871.22
a1	0.18	9			19	1	0.80923	0.234	0.369			-166.6		75.3		55.63		46.46		1		-1.52		-0.48		-1.61		11.14		-1929.35			719.49			-9335.08			7200.95
a1	0.18	21	5	5			0.96214	0.147	0.181	0.039	0.216	-169.8	2.1	61.6	19.3	31.18	22.88	25.01	19.62		0.2		0		0.2		0.8		0	-4257.9	600.55	0.124798	2266.96	572.9	0.066444	-10980	2596.64	0.32182	16613.5	3708.02	0.486938
a1	0.18	21			21	1	0.98466	0.035	0.056			-169.9		56.7		2.85		2.85		0		0.7		2.07		-1.71		10.93		-4799.02			3187.63			-9449.11			14215.3
a1	0.18	21			6	1	0.88833	0.303	0.369			-168.4		99.1		56.28		43.69		1		165.26		-1.58		166.55		10.19		-3779.12			2374.58			-13789.5			19000.5
a1	0.18	21			14	1	0.87643	0.145	0.173			-166.9		46.8		31.35		29.73		0		0.35		0.94		-1.49		10.21		-3933.43			1438.16			-8402.6			13409
a1	0.18	21			15	1	0.85675	0.15	0.188			-172.8		47.5		8.42		1.35		0		10.58		10.85		-1.7		11.29		-3633.43			2360.95			-8801.85			13646.5
a1	0.18	21			18	1	0.91776	0.102	0.118			-171.1		57.7		57.01		47.45		1		13.85		14.34		-2.29		10.06		-5144.48			1973.49			-14456.9			22796.2
a1	0.18	22	7	7			0.96485	0.32	0.393	0.086	0.582	190.8	7.9	-70.7	26.6	41.51	24.31	30.43	22.77		0.2143		0		0		1		0	-2374.43	957.53	0.167674	2065.62	708.66	0.145867	-4158.33	2343.52	0.293646	5562.63	2631.35	0.392813
a1	0.18	22			22	1	0.99097	0.086	0.095			177.8		-95		12.27		0		0		-0.75		-0.17		-1.42		10.38		-1407.74			2585.69			-2441.23			5095.22
a1	0.18	22			11	1	0.85286	0.301	0.387			191.9		-87.5		83.71		63.43		1		45.84		46.66		-1.14		10.07		-4106.24			2344.14			-5724.5			7772.38
a1	0.18	22			12	1	0.82082	0.49	0.594			182.5		-45		29.31		5.72		0		12.88		13.84		-0.36		11.89		-3424.19			1059.47			-5989.87			5274.04
a1	0.18	22			13	1	0.81969	0.707	0.902			203.9		-16.6		19.45		16.36		0		1.2		1.74		-1.25		10.32		-2041.22			2710.63			-3037.73			2884.08
a1	0.18	22			16	1	0.87972	0.216	0.265			194.5		-85.3		60.87		50.66		1		29.54		30.33		-0.94		10.28		-1373.41			1266.71			-1866.23			3287.97
a1	0.18	22			17	1	0.88268	0.309	0.337			194.6		-80.4		58.14		50.01		1		912.12		912.95		-1.03		10.24		-1856.75			1526.85			-1732.01			3790.19
a1	0.18	22			20	1	0.83862	0.132	0.168			190.4		-84.8		26.82		26.82		0		1.21		2.14		-1.62		10.11		-2411.44			2965.87			-8316.74			10834.5
a1	0.3	1	3	3			0.852	0.568	0.649	0.175	1.336	-74.6	18.1	-116.3	43.8	54.56	27.86	44	22.78		0.3333		0.6667		0.3333		0		0	-3246.05	1932.32	0.158601	857.29	280.77	0.041887	-8475.74	1989.96	0.414123	7887.64	1857.76	0.385389
a1	0.3	1			1	1	0.84214	0.372	0.478			-76.4		-91		69.58		55.27		1		-1.26		-1.26		-0.22		10.67		-1795.69			1241.19			-6063.02			5801.43
a1	0.3	1			2	1	0.87695	0.6	0.719			-95.8		-177.9		15.51		12.23		0		-0.59		-0.7		0.34		11.35		-5977.01			753.18			-10936.7			10313.7
a1	0.3	1			3	1	0.8369	0.73	0.749			-51.6		-79.9		78.6		64.5		1		-1.01		-0.75		-0.26		11.14		-1965.46			577.51			-8427.5			7547.74
a2	0.06	1	1	1			1	0	0	0	0	63	0	-77.3	0	93.58	0	58.64	0		0.5		1		0		0		0	-2281.54	0	0.141559	251.28	0	0.0155908	-5794.73	0	0.359537	7789.65	0	0.483313
a2	0.06	1			1	1	1	0	0			63		-77.3		93.58		58.64		1		-1.25		-1.03		-0.13		10.65		-2281.54			251.28			-5794.73			7789.65
a4	0.06	1	1	1			1	0	0	0	0	64.1	0	-119.3	0	77.69	0	50.67	0		0.5		1		0		0		0	-1896.53	0	0.165006	402.42	0	0.0350123	-5239.93	0	0.455896	3954.81	0	0.344085
a4	0.06	1			1	1	1	0	0			64.1		-119.3		77.69		50.67		1		-0.22		0.58		0.73		11.95		-1896.53			402.42			-5239.93			3954.81
a4	0.18	4	4	4			0.99868	0.548	0.613	0.139	1.059	-165.6	18	-229.4	90.2	86.01	4.61	82.76	5.9		0.875		0.5		0.25		0.25		0	-2847.5	922.28	0.143756	306.79	311.9	0.0154883	-7344.83	6496.17	0.370803	9308.77	7600.62	0.469953
a4	0.18	4			4	1	0.99868	0	0			-166.8		-140.4		78.34		77.95		2		23.96		24.9		-1.05		10.4		-1761.59			682.74			-1750.16			3375.48
a4	0.18	4			2	1	0.99731	0.993	1.119			-190.2		-319.7		88.1		86.28		2		-1.21		-1.12		-0.05		10.64		-4147.04			407.95			-9134.47			10851.9
a4	0.18	4			3	1	0.99758	0.886	0.966			-139.4		-319.5		90.59		90.59		2		-1.18		-1.3		-0.1		10.5		-3246.45			316.97			-17217.9			21091.7
a4	0.18	4			5	1	0.9987	0.313	0.366			-165.9		-138		87.01		76.24		1		2.92		3.78		3.35		14.38		-2234.92			-180.51			-1276.82			1915.93
a4	0.18	4	4	4			0.99868	0.548	0.613	0.139	1.059	-165.6	18	-229.4	90.2	86.01	4.61	82.76	5.9		0.875		0.5		0.25		0.25		0	-2847.5	922.28	0.143756	306.79	311.9	0.0154883	-7344.83	6496.17	0.370803	9308.77	7600.62	0.469953
a4	0.18	4			4	1	0.99868	0	0			-166.8		-140.4		78.34		77.95		2		23.96		24.9		-1.05		10.4		-1761.59			682.74			-1750.16			3375.48
a4	0.18	4			2	1	0.99731	0.993	1.119			-190.2		-319.7		88.1		86.28		2		-1.21		-1.12		-0.05		10.64		-4147.04			407.95			-9134.47			10851.9
a4	0.18	4			3	1	0.99758	0.886	0.966			-139.4		-319.5		90.59		90.59		2		-1.18		-1.3		-0.1		10.5		-3246.45			316.97			-17217.9			21091.7
a4	0.18	4			5	1	0.9987	0.313	0.366			-165.9		-138		87.01		76.24		1		2.92		3.78		3.35		14.38		-2234.92			-180.51			-1276.82			1915.93
a4	0.3	1	1	1			1	0	0	0	0	-102.5	0	-36.6	0	143.26	0	120.94	0		1		1		0		0		0	-1449.31	0	0.357223	228.42	0	0.0563005	-1164.11	0	0.286927	1215.32	0	0.299549
a4	0.3	1			1	1	1	0	0			-102.5		-36.6		143.26		120.94		2		1.38		2.16		2.36		13.31		-1449.31			228.42			-1164.11			1215.32
a5	0.06	1	2	2			0.85603	0.25	0.345	0.078	0.563	68.2	7.2	-80.5	25.7	114.1	46.79	87.67	55.53		0.75		1		0		0		0	-1644.36	1217.98	0.170543	444.42	366	0.0460926	-3957.78	3491.65	0.410478	3595.33	2942.33	0.372886
a5	0.06	1			1	1	0.76107	0.25	0.345			75.5		-54.8		160.89		143.19		2		-0.89		-0.01		0.08		10.99		-426.38			78.42			-466.13			653
a5	0.06	1			2	1	0.951	0.25	0.345			61		-106.2		67.3		32.14		1		1.57		2.54		2.23		14.02		-2862.34			810.42			-7449.43			6537.67
a5	0.3	1	3	3			0.92872	0.478	0.732	0.079	0.819	-88.2	11.7	-12.1	87.4	91.2	20.88	60.99	21.64		0.5	0.6667	0.6667		0.3333		0		0	-1338.63	1126.24	0.118008	1121.97	587	0.0989085	-3915.24	647.99	0.345152	4967.67	2633.98	0.437931
a5	0.3	1			1	1	0.94175	0.363	0.573			-80.4		-66.1		107.69		79.23		2		-0.5		0.13		0.56		11.42		-437.84			756.24			-3432.19			3242.91
a5	0.3	1			3	1	0.79194	0.676	1			-104.8		-81.5		61.74		30.59		0		-0.59		-0.99		1.18		12.13		-2926.59			1950.22			-4831.18			8689.37
a5	0.3	1			4	1	0.91505	0.394	0.621			-79.4		111.2		104.16		73.14		1		-0.42		0.12		0.55		11.53		-651.45			659.44			-3482.35			2970.74
a5	0.3	2	2	4			0.92913	0.437	0.61	0.198	1.321	-51.5	26.6	-47.2	72.3	34.27	49.7	24.1	37.57		0.25		1		0		0		0	-4112.17	874.33	0.273663	683.94	269.01	0.0455158	-5749.6	1668.07	0.382633	4480.71	265.85	0.298189
a5	0.3	2			2	1	0.80608	0.874	1.218			-97.6		78.1		120.35		89.18		2		0.65		1.19		1.99		12.96		-2599.44			218.27			-2862.47			4025.06
a5	0.3	2			5	3	0.97024	0.283	0.4			-36.5		-88.9		5.68		2.52		0		-0.67		0.06		-0.52		11.36		-4549.73			825.86			-6680.74			4674.7
a5	0.3	2			6	0										5.46		2.44		0		-0.6		0.13		-0.47		11.44		-4651.64			840.14			-6812.12			4651.76
a5	0.3	2			7	0										5.58		2.27		0		-0.62		0.11		-0.44		11.43		-4647.87			851.49			-6643.09			4571.31
a6	0.06	1	1	1			1	0	0	0	0	31.1	0	-90.9	0	16.07	0	9.47	0		0		1		0		0		0	-1813.05	0	0.0842948	772.71	0	0.0359259	-10120.9	0	0.470556	8801.77	0	0.409224
a6	0.06	1			1	1	1	0	0			31.1		-90.9		16.07		9.47		0		-0.94		-0.17		-0.7		11.03		-1813.05			772.71			-10120.9			8801.77
a6	0.18	1	2	2			0.88476	0.526	0.65	0.098	1.12	-148.9	25	-130.5	29.4	25.94	5.34	18.64	4.63		0		1		0		0		0	-1998.4	458.67	0.192375	667.36	390.45	0.0642432	-3891.16	19.29	0.374581	3831.1	318.34	0.3688
a6	0.18	1			1	1	0.86222	0.526	0.65			-123.9		-159.8		31.28		23.27		0		-1.07		-0.68		-0.12		10.82		-2457.06			276.91			-3910.45			4149.44
a6	0.18	1			2	1	0.90729	0.526	0.65			-173.9		-101.1		20.61		14.01		0		-1.17		-0.73		-0.21		10.85		-1539.73			1057.81			-3871.86			3512.76
a6	0.3	1	2	2			0.86208	0.398	0.605	0.045	1.122	-70.7	8.6	18.5	81.9	122.42	27.75	99.32	22.76		0.75		1		0		0		0	-603.63	243.54	0.108763	419.74	289.96	0.0756295	-2336.72	170.16	0.421034	2189.86	460.15	0.394573
a6	0.3	1			1	1	0.89776	0.398	0.605			-79.3		100.3		94.67		76.57		1		-1.47		-0.99		-0.33		10.58		-360.09			709.7			-2166.56			2650.01
a6	0.3	1			2	1	0.8264	0.398	0.605			-62.1		-63.4		150.16		122.08		2		-0.96		-0.07		-0.37		10.95		-847.17			129.79			-2506.87			1729.71
a7	0.06	1	1	1			1	0	0	0	0	41	0	59.4	0	140.29	0	119.95	0		1		1		0		0		0	-2071.78	0	0.0697539	64.81	0	0.00218206	-13212.1	0	0.444834	14352.6	0	0.483231
a7	0.06	1			1	1	1	0	0			41		59.4		140.29		119.95		2		-1.61		-1.17		-0.1		10.69		-2071.78			64.81			-13212.1			14352.6
a7	0.18	1	2	2			0.96523	0.369	0.557	0.035	0.564	-158.2	1	35.5	86.4	40.02	2.9	40.02	2.9		0.5	0		1		0		0		-3379.96	191.02	0.184428	2304.44	174.88	0.125742	-5625.55	882.25	0.306959	7016.75	230.46	0.38287
a7	0.18	1			1	1	0.95856	0.369	0.557			-159.2		-50.9		42.92		42.92		1		-0.7		-1.3		0.22		11.1		-3188.94			2129.56			-6507.8			7247.21
a7	0.18	1			2	1	0.97189	0.369	0.557			-157.1		121.9		37.12		37.12		1		-0.91		-1.44		0.02		10.8		-3570.97			2479.31			-4743.3			6786.29
a7	0.18	4	3	3			0.99496	0.463	0.698	0.106	0.509	-168.6	5.1	61.5	99.8	54.83	48.63	48.3	40.27		0.5		0		0.6667		0.3333		0	-3425.37	1012.42	0.186633	2491.39	571.84	0.135745	-5056.04	2154.54	0.275481	7380.67	3159.89	0.40214
a7	0.18	4			4	1	0.99948	0.017	0.027			-167.8		101		0.15		0.15		0		14.03		-0.77		15.06		10.89		-3054			3300.07			-2267.37			4040.22
a7	0.18	4			5	1	0.82865	0.732	1.127			-175.2		-75.5		118.3		98.72		2		3000.21		-1.07		3001.32		10.52		-2413.54			2080.91			-5387.12			6480.21
a7	0.18	4			14	1	0.80504	0.638	0.942			-162.8		159		46.04		46.04		1		-0.25		1.32		-1.39		11.51		-4808.58			2093.2			-7513.64			11621.6
a7	0.18	10	5	5			0.99928	0.685	0.936	0.157	1.185	-152.7	17	-114.7	112.5	133.7	19.06	118.53	15.47		1		1		0		0		0	-819.09	481.34	0.0981788	252.99	159.04	0.0303242	-3661.53	2472.49	0.438883	3609.23	2394.64	0.432614
a7	0.18	10			10	1	0.99936	0.207	0.289			-150.5		-124.7		150.87		137.47		2		-0.17		0.37		0.98		12.01		-499.64			89.67			-3191.51			1940.44
a7	0.18	10			3	1	0.99846	1.021	1.389			-178.7		31.6		150.74		126.93		2		-1.18		-0.76		-0.19		10.75		-1679.22			227.31			-5786.54			6659.14
a7	0.18	10			6	1	0.99919	0.784	1.039			-127.8		-236.5		144.49		127.77		2		-0.77		-0.31		0.29		10.92		-419.11			78			-7141.69			6324.2
a7	0.18	10			7	1	0.99888	0.747	1.037			-161.5		-6.4		118.32		102.77		2		-1.59		-0.91		-0.54		10.38		-477.9			468.63			-1610.19			2203.31
a7	0.18	10			11	1	0.9992	0.664	0.926			-144.8		-237.8		104.08		97.69		2		-0.76		-0.23		0.17		11.08		-1019.57			401.34			-577.73			919.06
a7	0.18	12	4	4			0.98589	0.258	0.297	0.057	0.479	-168.4	4.7	-38.3	79.4	24.08	13.77	23.1	13.67		0.25		0		0.5		0.5		0	-3002.71	1373.86	0.107658	2090.99	441.85	0.0749697	-9896.05	4055.07	0.35481	12901.4	6256.74	0.462562
a7	0.18	12			12	1	0.98864	0.037	0.043			-164.5		-80.5		36.52		36.19		1		24.07		24.8		-1.74		10.67		-1601.35			2448.16			-5482.76			7527.69
a7	0.18	12			8	1	0.84554	0.769	0.886			-174.8		98.9		23.7		20.63		0		0.73		-1.83		1.93		11.01		-5212.12			1336.35			-16310.7			23561.3
a7	0.18	12			9	1	0.83641	0.149	0.173			-170.9		-91.8		1.76		1.76		0		-0.5		-1.13		0.61		11.6		-3033.54			2339.19			-10149.7			10486.2
a7	0.18	12			13	1	0.98226	0.075	0.087			-163.3		-80		34.35		33.83		1		42.1		42.95		-1.44		10.59		-2163.84			2240.26			-7641.07			10030.3
a8	0.06	4	7	7			0.92961	0.437	0.61	0.113	0.836	73.9	7.6	21.8	67.9	53.44	27.22	50.93	26.5		0.5		0.7143		0.2857		0		0	-2610.59	1021.59	0.221162	372.25	276.17	0.0315359	-4723.14	2526.89	0.400131	4098.01	1149.27	0.347172
a8	0.06	4			4	1	0.95896	0.162	0.236			66.9		29		39.34		39.34		1		-0.73		-0.98		0.3		11.78		-2610.21			620.6			-6386.2			3139.99
a8	0.06	4			2	1	0.8242	0.578	0.774			85.7		-83.5		69.81		69.72		1		-1.61		-1.25		-0.64		10.24		-1944.28			337.42			-1287.98			2316.1
a8	0.06	4			3	1	0.85085	0.314	0.386			69.9		30.7		38.63		38.63		1		-1.08		-1.13		-0.36		10.98		-1439.54			332.62			-3523.24			4155.79
a8	0.06	4			5	1	0.79037	0.476	0.738			84.4		77		0.3		0.3		0		-1.3		-1.25		-0.37		10.58		-3903.12			-250.65			-3649.54			4303.74
a8	0.06	4			24	1	0.87244	0.48	0.702			75.4		-74.6		85.91		85.91		2		-0.9		-0.65		-0.06		10.96		-4302.84			525.64			-5375.48			4952.11
a8	0.06	4			29	1	0.81562	0.41	0.643			67.5		77		76.01		72.99		1		-1.31		-1.07		-0.1		10.92		-1651.06			435.79			-3152.12			3671.9
a8	0.06	4			43	1	0.81395	0.637	0.789			67.2		97.3		64.09		49.62		1		-0.04		0.98		0.07		12.83		-2423.06			604.36			-9687.41			6146.43
a8	0.06	10	5	8			0.98372	0.221	0.325	0.049	0.407	80.6	7.8	64.7	55	9.9	17.53	8.91	16.53		0.0625		0		0.875		0.125		0	-2567.49	202.72	0.187081	2012.39	286.86	0.146634	-2634.41	802.9	0.191958	6509.63	1604.57	0.474327
a8	0.06	10			10	3	0.99108	0.035	0.043			82.2		74.8		0.36		0.36		0		451.38		-1.57		452.44		10.45		-2315.49			2253			-2831.11			6239.23
a8	0.06	10			20	0										0		0		0		109.42		-1.7		110.52		10.09		-2579.52			2250.08			-2178.53			5594.17
a8	0.06	10			27	0										0		0		0		276.27		-1.69		277.32		10.54		-2346.4			2376.87			-2766.11			6655.82
a8	0.06	10			13	1	0.85499	0.382	0.442			63.2		81.3		30.76		22.89		0		1.07		-1.83		2.27		10.12		-2880.75			1750.34			-2822.74			6386.25
a8	0.06	10			14	2	0.94774	0.045	0.051			81.1		77.4		0		0		0		737.59		-1.73		738.66		10.29		-2470.73			2113.47			-2426.41			6298.34
a8	0.06	10			15	0										0		0		0		810.92		-1.74		811.99		10.28		-2459.44			2125.95			-2391.1			6294.9
a8	0.06	10			39	1	0.82174	0.725	1.156			93.2		-74.7		47.92		47.92		1		19.32		-0.7		20.29		10.98		-2875.91			1576.11			-1300.05			4279.63
a8	0.06	10			42	1	0.8326	0.337	0.606			81.8		124		0.12		0.12		0		29.31		30.72		-1.82		10.3		-2611.67			1653.32			-4359.2			10328.7
a8	0.06	16	2	2			0.9701	0.029	0.035	0.024	0.033	67.7	0.6	-87	1	67.36	10.09	46.88	7.03		0.5		1		0		0		0	-538.83	236.11	0.0520765	1063.03	131.12	0.102739	-4060.92	907.38	0.392477	4684.12	1212.65	0.452708
a8	0.06	16			16	1	0.98206	0.029	0.035			67.1		-86.1		57.27		39.85		1		-1.09		-1		0.16		11.05		-774.94			1194.15			-4968.3			5896.77
a8	0.06	16			35	1	0.95813	0.029	0.035			68.4		-88		77.45		53.91		1		-1.22		-1		-0.04		10.94		-302.72			931.91			-3153.53			3471.47
a8	0.06	22	6	10			0.95034	0.268	0.482	0.044	0.545	59.8	5.1	126.6	75.2	9.74	11.43	4.42	4.61		0		0		0.4		0.6		0	-2977.18	857.58	0.152098	3116.11	696.25	0.159196	-5537.69	1522.89	0.28291	7943.06	1553.23	0.405796
a8	0.06	22			22	1	0.95956	0.228	0.428			70.5		105.9		5.65		0.03		0		-1.4		-1.47		-0.48		10.14		-2425.25			3367.87			-3392.55			4573.18
a8	0.06	22			7	1	0.85312	0.73	1.024			67.7		281.3		6.08		3.96		0		0.92		-1.01		1.74		10.71		-3387.09			2152.53			-5584.46			7378.24
a8	0.06	22			19	1	0.80562	0.724	1.051			55		271.1		0		0		0		-0.81		-1.88		0.06		9.81		-3851.47			4883.88			-3302.22			7453.49
a8	0.06	22			36	1	0.8496	0.197	0.385			55.2		97.4		6.77		0.59		0		3.02		-1.81		4.01		10.1		-1797.47			2529.99			-3669.98			6783.8
a8	0.06	22			45	4	0.94276	0.062	0.245			60.5		87.9		3.81		3.59		0		52.01		52.63		-2.13		9.7		-2462.98			3041.42			-7589.15			10580.1
a8	0.06	22			46	0										4.81		4.3		0		-1.17		-0.5		-1.92		10.04		-2989.34			2873.8			-5755.15			8040.67
a8	0.06	22			47	0										2.97		2.67		0		-1.24		-0.64		-2.06		9.97		-2448.6			3037.71			-7263.82			9217
a8	0.06	22			48	0										2.73		2.73		0		13.74		14.46		-1.83		10.39		-1964.17			2661.48			-6323.56			8811.84
a8	0.06	22			51	2	0.87595	0.124	0.325			60.3		80.6		32.82		12.86		0		906.97		907.5		-1.02		10.96		-4060.22			3443.59			-5460.44			7497.46
a8	0.06	22			52	0										31.77		13.43		0		155.4		155.91		-1.2		10.87		-4385.2			3168.88			-7035.58			9094.82
a8	0.06	25	8	8			0.99935	0.647	0.903	0.144	1.697	70.1	19.4	-90.1	117.5	76.94	30.91	70.74	27.82		0.6875		0.75		0.125		0.125		0	-2492.46	1296.66	0.102149	241.82	118.47	0.00991059	-10345.4	5703.49	0.42399	11320.5	6894.77	0.46395
a8	0.06	25			25	1	1	0.002	0.003			78.2		-82.8		70.13		69.53		1		-1.01		-0.74		-0.16		10.87		-1416.94			165.04			-13287.5			13372.6
a8	0.06	25			1	1	0.82237	0.655	0.783			49		-107.9		18.65		14.86		0		-0.26		-0.36		0.71		12.09		-3816.93			102.34			-6102.13			4829.59
a8	0.06	25			6	1	0.80307	0.822	1.24			65.8		70.1		47.94		46.37		1		-1.19		-1.02		0.16		11.43		-3969.71			428.95			-10580.5			12946.9
a8	0.06	25			11	1	0.8267	0.431	0.57			61.3		-89.8		103.42		94.71		2		-0.99		-0.83		-0.04		11.18		-856.35			311.54			-5525.69			5538.47
a8	0.06	25			12	1	0.80796	0.784	1.217			75		93.3		108.72		102.27		2		-1.37		-1.23		0.55		11.62		-1487.6			201.18			-5677.39			8751.62
a8	0.06	25			26	1	0.82513	0.707	0.897			114.4		-105.8		83.73		82.83		2		-1.18		-0.69		-0.19		10.79		-1298.71			77.82			-7468.7			7911.25
a8	0.06	25			34	1	0.80207	1.039	1.392			50.2		-238.5		115.72		95.86		2		-1.52		-1.35		-0.35		10.14		-4261.83			273.66			-23770.2			27920.2
a8	0.06	25			44	1	0.81843	0.735	1.123			66.7		-259.1		67.18		59.45		1		-0.76		-0.06		-0.88		11.5		-2831.62			374.04			-10351.3			9293.01
a8	0.06	28	6	6			0.94287	0.25	0.28	0.119	0.516	63.6	6.7	95.7	8.2	47.26	33.4	42.7	29.67		0.3333		0		1		0		0	-4403.77	1060.58	0.159523	1281.75	565.57	0.0464302	-8956.59	3406.5	0.324444	12963.8	4071.44	0.469603
a8	0.06	28			28	1	0.9638	0.135	0.161			62.7		81.5		69.42		66.82		1		-0.26		-1.26		0.96		10.46		-5187.96			790.92			-8941.15			11285.6
a8	0.06	28			8	1	0.83253	0.432	0.479			73.8		102.9		30.54		30.54		0		65.97		-1.26		66.83		11.36		-5096.02			2490.57			-9271.02			13015.3
a8	0.06	28			18	1	0.86105	0.23	0.239			56.9		93.1		60.64		60.64		1		2615.71		-1.54		2617.49		11.54		-5678.19			846.44			-15672			21633.7
a8	0.06	28			30	1	0.8813	0.133	0.15			58.9		95.8		8.72		2.52		0		29.62		-1.22		31.19		12.56		-4163.73			1192.04			-8600.96			11826.3
a8	0.06	28			38	1	0.85019	0.377	0.417			71.7		93.7		102.2		83.63		2		43.41		-1.06		44.39		11.81		-2507.67			1206.54			-4594.52			8840.11
a8	0.06	28			40	1	0.92554	0.197	0.232			57.6		107.5		12.03		12.03		0		133.76		-1.62		135.12		10.37		-3789.04			1163.97			-6659.88			11181.8
a8	0.06	31	10	12			0.92056	0.359	0.514	0.073	0.594	67.9	8.7	78.3	80.3	40.36	29.65	30.63	25.3		0.25		0.9167		0		0.0833		0	-3205.2	1462.09	0.13461	766.32	171.6	0.0321834	-9209.52	4582.68	0.386775	10630	4387.42	0.446432
a8	0.06	31			31	1	0.95374	0.145	0.215			80.6		81		19.79		0		0		-1.09		-0.89		-0.37		10.85		-3286.54			659.69			-5933.64			5446.53
a8	0.06	31			9	1	0.84428	0.147	0.224			69.4		106.6		26.06		26.06		0		-1.17		-1.08		0.26		11.36		-3618.85			845.3			-7022.02			8826.1
a8	0.06	31			17	1	0.81232	0.608	0.732			50.7		90.6		69.33		59.15		1		-1.65		-1.54		-0.33		10.54		-2438.5			649.36			-6969.42			8619.29
a8	0.06	31			21	1	0.83007	0.337	0.419			65		104.4		70.63		41.37		1		-1.36		-1.11		-0.27		10.74		-2809.94			652.45			-5755.07			6490.57
a8	0.06	31			23	1	0.84323	0.726	1.132			53.1		-57.6		3.33		3.33		0		-1.73		-1.63		-0.78		10.01		-3433.42			971.19			-6453.61			9035.99
a8	0.06	31			32	2	0.81226	0.112	0.16			72.6		96.9		78.2		59.95		1		-1.47		-1.22		-0.33		10.66		-864.78			506.52			-9719.68			10477.7
a8	0.06	31			33	0										78.2		57.62		1		-1.92		-1.6		-0.73		10.15		-825.33			594.12			-10925.1			12443.7
a8	0.06	31			37	1	0.85941	0.676	1.013			70.9		243.3		26.44		9.84		0		-1.17		-1.08		-0.04		10.44		-6792.8			881.77			-5138.21			6600.61
a8	0.06	31			41	1	0.80658	0.68	1.094			63.2		-91.1		45.97		45.97		1		3.32		3.71		-1.8		11		-3444.14			784.44			-8668.67			12824
a8	0.06	31			50	1	0.79647	0.336	0.435			66.2		101.5		64.58		62.56		1		-1.13		-0.25		-0.64		10.84		-3584.32			606.72			-6544.97			8612.96
a8	0.06	31			53	2	0.90224	0.193	0.266			77.4		82.4		0.89		0.89		0		-1.49		-0.08		-1.26		11.98		-3607.25			1023.16			-17119.5			17428.3
a8	0.06	31			54	0										0.87		0.87		0		-1.47		-0.12		-1.25		11.97		-3756.49			1021.09			-20264.4			20754.4
a8	0.06	49	1	1			1	0	0	0	0	62.5	0	-55.5	0	133.23	0	124.57	0		1		1		0		0		0	-944.49	0	0.0604307	49.78	0	0.00318504	-6954.59	0	0.444971	7680.46	0	0.491414
a8	0.06	49			49	1	1	0	0			62.5		-55.5		133.23		124.57		2		-0.87		0.13		-0.51		11.26		-944.49			49.78			-6954.59			7680.46
a8	0.18	3	13	13			0.93971	0.521	0.72	0.145	1.092	-174	19.5	-44	79.2	111.43	28.98	102.75	23.03		0.9231		1		0		0		0	-711.06	339.39	0.0959394	197.83	88.26	0.0266921	-2996.85	1660.19	0.404349	3505.81	2051.29	0.47302
a8	0.18	3			3	1	0.97165	0.063	0.084			-170.6		-72.7		125.33		124.02		2		-1.26		-1.14		0.06		10.9		-457.53			177.86			-3846.74			5472.11
a8	0.18	3			4	1	0.89908	0.178	0.208			-163.9		-100.1		117.44		114.84		2		-1.17		-0.75		0.02		10.91		-616.42			144.03			-2218.05			3106.8
a8	0.18	3			19	1	0.81263	0.407	0.53			-178.7		-86.7		75.7		75.5		1		-1.22		-1.01		-0.32		10.62		-715.74			319.89			-4654.87			4852.95
a8	0.18	3			21	1	0.79814	0.761	0.98			-199.3		-82		165.57		130.31		2		-1.56		-1.06		-0.46		10.44		-527.7			97.26			-3230.92			3351.23
a8	0.18	3			26	1	0.802	0.748	1.183			-185.6		75.2		98.32		88.12		2		-1.38		-1.06		-0.52		10.47		-684.81			380.82			-1800.09			1631.01
a8	0.18	3			40	1	0.82259	0.734	1.172			-172.9		76.5		119.36		114.93		2		-1.53		-1.18		-0.56		10.2		-782.3			235.69			-7195.5			8590.61
a8	0.18	3			43	1	0.82473	1.215	1.615			-213.4		87.8		151.57		128.37		2		-1.19		-0.8		-0.15		10.74		-375.03			45.21			-4529.29			5055.85
a8	0.18	3			48	1	0.7956	0.393	0.52			-186.5		-91.1		92.55		81.73		2		-1.31		-1.01		-0.44		10.6		-1136.05			270.01			-2204.44			1650.46
a8	0.18	3			50	1	0.8354	0.235	0.339			-169.2		-100.9		83.56		83.54		2		-1.38		-0.97		-0.4		10.36		-521.01			156.55			-3206.38			3861.36
a8	0.18	3			54	1	0.80651	0.196	0.264			-172.5		-94.1		55.07		53.4		1		-1.43		-1		-0.53		10.38		-605.75			153.18			-1844.76			2236.62
a8	0.18	3			55	1	0.81872	0.992	1.365			-131.1		52.2		117.71		102.88		2		-1		-0.31		0.08		10.89		-647.1			135.72			-2013.76			3626.55
a8	0.18	3			57	1	0.79199	0.497	0.65			-156.4		-125.2		121.85		118.84		2		-1.13		-0.72		-0.13		10.78		-471.94			237.45			-806.18			1028.81
a8	0.18	3			71	1	0.79703	0.361	0.453			-161.4		-111		124.6		119.23		2		-1.15		-0.76		-0.25		10.72		-1702.39			218.18			-1408.02			1111.11
a8	0.18	6	18	22			0.87942	0.539	0.723	0.139	0.848	-161.3	10.1	82.2	110.6	25.96	19.95	22.83	18.54		0.2273		0.0909		0.6364		0.2727		0	-2790.22	1059.15	0.129728	2194.64	705.36	0.102037	-6737.55	2908.89	0.313254	9785.87	3914.68	0.454982
a8	0.18	6			6	1	0.8608	0.407	0.548			-168.3		84.5		11.23		0		0		23.88		-1.74		24.68		10.24		-2431.78			2605.22			-3620.3			6144.09
a8	0.18	6			8	1	0.8262	0.451	0.597			-168.9		79.5		37.08		29.74		0		40.42		-1.4		41.1		11.33		-1355.83			2335.72			-4067.81			5146.92
a8	0.18	6			9	1	0.88272	0.403	0.581			-168.6		72		3.62		3.48		0		11.51		-1.48		12.41		10.12		-4570.63			2092.37			-7407.2			11161.9
a8	0.18	6			33	1	0.83981	0.478	0.661			-153.2		94.8		4.49		4.49		0		55.07		-1.51		56.28		10.79		-3093.53			1320.81			-7483.16			11287
a8	0.18	6			36	1	0.82943	0.596	0.85			-181.9		248.1		32.42		31.03		1		28.69		-1.76		29.65		9.7		-1849.69			1682.9			-3861.73			5637.46
a8	0.18	6			41	2	0.90275	0.531	0.709			-140.7		117.2		0		0		0		2.2		-1.46		3.2		9.91		-2223.9			2841.53			-6881.54			9276.71
a8	0.18	6			42	0										0		0		0		0.25		-1.45		1.18		10.25		-2179.69			2675.69			-6245.08			8641.9
a8	0.18	6			45	1	0.8824	0.478	0.654			-165.6		48.6		28.94		28.94		0		-0.39		-1.11		0.37		10.19		-3062.81			2096.59			-5273			6321.61
a8	0.18	6			46	2	0.8324	0.655	0.837			-168.6		185.2		0		0		0		16.99		-1.26		17.67		10.19		-2735.5			3587.43			-2351.54			5035.53
a8	0.18	6			47	0										0		0		0		91.8		-1.47		92.91		10.15		-2617.07			3527.13			-2705.2			5777.01
a8	0.18	6			56	2	0.82493	0.703	0.895			-159.7		254.6		40.13		40.13		1		271.82		-1.7		272.87		10.15		-2847.43			1744.77			-9137.96			13282.5
a8	0.18	6			64	0										41.89		41.89		1		166.11		-1.71		167.2		9.96		-3206.29			1673.96			-9137.55			13361
a8	0.18	6			59	2	0.80822	0.46	0.678			-152.6		-74.8		40.66		40.57		1		-1.46		-1.39		-0.45		10.25		-2089.43			1216.16			-11722.4			12605.3
a8	0.18	6			60	0										45.87		45.38		1		-1.52		-1.44		-0.46		10.21		-2013.3			1204.01			-11010.8			12367.1
a8	0.18	6			63	1	0.82296	0.667	0.9			-164.7		-80.8		38.76		38.76		1		-0.93		-1.38		0.13		10.89		-2041.13			1644.99			-5685.07			6793.57
a8	0.18	6			65	1	0.82557	0.651	0.763			-166.1		113.6		33.3		33.3		1		0.39		-1.8		1.47		10.05		-2672.83			2302.61			-7802.45			12140.2
a8	0.18	6			78	1	0.91466	0.444	0.625			-149.3		111.4		0.22		0.22		0		45.53		45.84		-1.6		10.44		-2925.46			3064.46			-7578.75			11298.1
a8	0.18	6			88	1	0.86236	0.645	0.774			-172.6		195.5		44.42		44.42		1		298.69		298.97		-1.57		10.73		-4296.05			2428.91			-9264.15			13998.4
a8	0.18	6			90	1	0.87329	0.496	0.723			-162.9		-80		55.18		22.75		0		246.21		247.47		-1.6		10.56		-3199.54			1540.87			-7313.09			12850.1
a8	0.18	6			119	1	0.81219	0.473	0.665			-156.4		-81.5		45.62		43.22		1		45.39		46.59		-1.72		9.58		-1541.2			1788.73			-3803.01			8888.17
a8	0.18	6			158	1	0.83162	0.617	0.795			-151.7		-21.5		10.49		6.78		0		-0.5		0.05		-1.28		10.21		-2263.68			3189.3			-3123.35			3342.74
a8	0.18	6			168	1	0.86905	0.43	0.612			-172.2		64.8		56.7		47.26		1		51.36		51.81		-1.61		10.7		-6168.07			1717.81			-12751.1			19931.9
a8	0.18	11	23	23			0.84462	0.502	0.721	0.137	0.744	193.3	13.5	-76.5	95.9	55.07	32.61	49.87	31.21		0.4565		0.8696		0.0435		0.087		0	-1883.81	1031.96	0.139102	557.92	206.04	0.0411973	-5232.68	4197.01	0.386386	5868.22	4649.92	0.433315
a8	0.18	11			11	1	0.86276	0.445	0.61			173		-63.4		92.59		75.97		1		-0.51		-0.37		0.78		11.78		-2048.42			538.82			-3855.96			4284
a8	0.18	11			7	1	0.78767	0.723	0.968			183.8		-190.7		70.2		62.04		1		-1.17		-0.84		-0.15		10.91		-2688.45			490.14			-2298.94			2609.91
a8	0.18	11			12	1	0.88135	0.394	0.562			174.8		-68.4		97.86		80.14		2		-1.12		-0.95		0.05		11.02		-1220.55			418			-2646.87			3176.03
a8	0.18	11			13	1	0.80197	0.453	0.704			200.5		-165.4		39.04		37.38		1		-1.57		-1.35		-0.52		10.37		-2053.85			418.03			-18441			20611
a8	0.18	11			15	1	0.85048	0.8	1.044			223.9		18.1		84.41		76.85		1		-0.89		-0.67		-0.1		10.59		-2361.1			507.79			-9562.94			10677.8
a8	0.18	11			22	1	0.76965	0.849	1.158			230.4		103.9		81.01		73.33		1		-2.12		-1.32		-1.15		9.63		-389.24			717.71			-4685.23			6007.19
a8	0.18	11			24	1	0.87854	0.497	0.78			199.4		85.5		93.9		93.45		2		-1.4		-1.11		-0.42		10.23		-1192.75			496.85			-14880.4			17442.5
a8	0.18	11			29	1	0.78334	0.628	0.903			193.1		-232.6		22.29		22.29		0		-1.14		-1.2		-0.03		10.68		-1927.43			795.23			-7680.07			7061.96
a8	0.18	11			49	1	0.76924	0.761	1.034			195.3		-219.1		42.33		37.53		1		-2.05		-1.87		-1.37		9.59		-3924.12			344.69			-831.09			1518.25
a8	0.18	11			52	1	0.77818	0.418	0.592			181.5		-98.3		77.92		77.59		2		-1.37		-0.96		-0.38		10.51		-874.15			311.83			-3153.16			3903.18
a8	0.18	11			53	1	0.78499	0.343	0.517			190.3		-91.5		55.23		53.89		1		-1.48		-1.11		-0.55		10.17		-753.51			172.07			-4052.14			5235.79
a8	0.18	11			58	1	0.79779	0.417	0.618			190.2		-118.3		102.24		97.47		2		-0.95		-0.88		0.21		11.52		-1012.31			306.79			-5224.76			4409.72
a8	0.18	11			61	1	0.74538	0.58	0.854			177.2		71.6		61.2		45.51		1		-1.47		-1.24		-0.44		10.28		-315.77			1233.12			-3095.97			4018.12
a8	0.18	11			77	1	0.7906	0.414	0.647			205		-37		17.23		16.71		0		-1.19		-1.17		-0.16		10.66		-2891.68			664.67			-7533.59			7629.13
a8	0.18	11			82	1	0.79794	0.584	0.819			184.2		-172.6		42.77		42.77		1		-1.3		-0.04		-1		11.14		-3886.45			483.59			-7331.42			8322.25
a8	0.18	11			83	1	0.78916	0.559	0.784			193.7		-164.7		74.15		73.89		1		-1.96		-1.05		-1.4		9.69		-1181.68			693.33			-1652.54			3794.83
a8	0.18	11			108	1	0.85664	0.314	0.492			188.6		-68.3		9.16		9.16		0		-0.9		0.03		-0.4		11.33		-921.99			486.64			-4271.67			4246.31
a8	0.18	11			170	1	0.78405	0.32	0.496			194.5		-74.4		105.19		102.95		2		21.87		22.74		-1.18		10.18		-1383.4			598.54			-1396.18			2414.13
a8	0.18	11			191	1	0.81334	0.377	0.538			180.5		-99.7		12.5		7.51		0		-1.43		-0.6		-1.45		10.06		-3557.82			625.43			-2826.12			2332.59
a8	0.18	11			192	1	0.81944	0.371	0.549			195.8		-107		11.7		6.91		0		-1.54		-0.73		-1.49		10.18		-2086.66			659.57			-2567.55			2543.01
a8	0.18	11			204	1	0.79125	0.56	0.837			204.4		106.2		44.86		34.65		1		-1.37		0.09		-1.22		11.16		-2522.21			603.04			-6822.68			7170.01
a8	0.18	11			207	1	0.83105	0.384	0.546			189.9		-87.8		15.43		9.94		0		-1.37		-0.43		-1.17		10.5		-2666.24			639.5			-2853.88			2779.62
a8	0.18	11			208	1	0.82384	0.352	0.524			195.2		-85.7		13.41		8.97		0		-1.53		-0.64		-1.39		10.31		-1467.91			626.8			-2687.56			2781.76
a8	0.18	14	19	23			0.95115	0.307	0.418	0.073	0.745	-190.4	12.6	63.1	48	78.86	23.94	73.57	23.44		0.8261		0.8261		0		0.1739		0	-1809.71	635.16	0.0762981	449.79	104.64	0.0189633	-10610.6	5526.28	0.447345	10848.9	5954.15	0.457393
a8	0.18	14			14	1	0.93278	0.376	0.474			-177.4		61.5		99.28		96.38		2		-1.27		-0.85		-0.36		10.66		-875.86			374.74			-6439.79			6526.52
a8	0.18	14			2	1	0.92469	0.164	0.229			-180.1		73.1		95.32		91.63		2		-1.33		-0.96		-0.54		10.47		-1249			373.68			-7605.19			8140.13
a8	0.18	14			5	1	0.85476	0.729	1.147			-186.6		-81.2		39.54		36.98		1		-1.43		-1.08		-0.46		10.45		-1556.31			450.2			-3545.36			3959.31
a8	0.18	14			30	1	0.93164	0.079	0.137			-184		68.9		102.52		99.13		2		-1.35		-0.93		-0.51		10.64		-908.68			320.59			-4784.34			4818.55
a8	0.18	14			38	1	0.84099	0.678	0.803			-169.2		57.7		102.49		93.81		2		-1.49		-0.96		-0.53		10.34		-844.42			411.23			-4606.31			5279.98
a8	0.18	14			44	1	0.94777	0.111	0.183			-185.2		59.6		98.32		94.64		2		-0.74		-0.37		0.14		11.18		-2521.26			422.85			-21127.8			22095.3
a8	0.18	14			68	1	0.83897	0.384	0.53			-171.3		87.9		87.02		77.79		2		-1.1		-0.73		-0.2		10.87		-1360.84			441.84			-4749.16			4444.69
a8	0.18	14			69	1	0.83762	0.779	1.191			-173.1		-96.2		87.53		78.12		2		-1.14		-0.81		-0.26		10.78		-1151.55			412.28			-4278.13			3019.84
a8	0.18	14			79	1	0.88836	0.649	0.812			-220		105.2		81.48		75.97		1		-1.29		0.31		-1.19		11.37		-2588.82			364.76			-14531.1			15785
a8	0.18	14			85	3	0.97735	0.206	0.287			-203.9		87		86.72		81.28		2		-1.34		-0.02		-1.03		11.03		-1886.2			464.94			-12056.7			13135
a8	0.18	14			117	0										84.02		78.76		2		-1.24		0.11		-1.07		11.04		-2457.97			464.25			-16041.8			16158.2
a8	0.18	14			142	0										88.02		82.5		2		-1.27		0.1		-1.07		11.1		-2319.51			416.41			-14763.2			15497.5
a8	0.18	14			96	1	0.95792	0.231	0.314			-184.2		66.4		95.12		91.79		2		-0.83		0.36		-0.88		10.74		-1834.24			391.38			-17512.7			15543.3
a8	0.18	14			98	1	0.94133	0.084	0.137			-191.2		80.8		89.03		83.33		2		-1.28		-0.02		-0.86		10.95		-1613.21			480.58			-7620.33			8183.12
a8	0.18	14			116	2	0.90454	0.44	0.58			-212.4		88.9		83.57		78.96		2		-0.32		1.34		-0.08		12.47		-1422.57			417.07			-5964.35			6346.68
a8	0.18	14			190	0										86.05		81.19		2		-1.25		0.28		-0.96		11.33		-976.7			356.59			-5145.15			5466.15
a8	0.18	14			143	1	0.94182	0.248	0.304			-198		77.2		69.16		61.99		1		-1.37		0.21		-1.05		11.17		-1858.23			471.44			-9567.18			11018.2
a8	0.18	14			145	1	0.96084	0.152	0.219			-197		87		87.69		82.16		2		-1.34		0.23		-1.01		10.93		-2091.7			466.98			-16549.9			19046.6
a8	0.18	14			171	1	0.95859	0.091	0.146			-186.3		74.9		93.24		88.97		2		-1.21		-0.43		-1.18		10.83		-3108.54			364.66			-21838.2			23413.3
a8	0.18	14			205	1	0.97036	0.122	0.179			-190.2		75.5		0		0		0		-1.32		0.01		-1.09		10.68		-1714.75			391.86			-15616.9			16598.6
a8	0.18	14			219	2	0.86223	0.409	0.485			-182.8		75.3		49.81		42.4		1		-1.06		0.41		-1.3		11.83		-2598.74			641.68			-12220.9			10786.2
a8	0.18	14			220	0										54.18		47.3		1		-1.1		0.14		-1.24		11.54		-2356.93			715.24			-9654.97			8170.69
a8	0.18	14			221	1	0.86029	0.244	0.301			-190.3		83.5		53.65		47.1		1		-1.13		0.05		-1.24		11.51		-2327.22			729.98			-7823.46			6091.73
a8	0.18	66	35	45			0.87129	0.483	0.698	0.126	0.868	-173.1	9.1	4	85	38.71	20.11	30.86	18.4		0.2333		0.5111		0.0889		0.4		0	-2977.49	1395.51	0.142794	788.36	514.52	0.0378081	-8720.97	4595.33	0.41824	8364.79	5439.84	0.401158
a8	0.18	66			66	1	0.89854	0.418	0.617			-165.2		-63.6		52.96		45.08		1		-1.23		-1.18		-0.17		10.87		-4052.33			839.28			-6255.88			6534.55
a8	0.18	66			1	1	0.85503	0.475	0.688			-165.8		52.5		19.52		18.22		0		-1.61		-1.32		0.07		11.14		-1916.43			601.08			-17229.1			21826.8
a8	0.18	66			10	1	0.8114	0.492	0.754			-166.9		84.9		69.79		62.47		1		-1.79		-1.28		-0.72		10.06		-1868.57			895.22			-8675.47			10687
a8	0.18	66			16	1	0.83908	0.678	0.915			-177.3		87.9		34.17		31.51		1		-1.45		-1.27		-0.39		10.5		-3535.92			798.02			-5449.52			6550.37
a8	0.18	66			17	1	0.82248	0.667	0.907			-176.3		87		34.21		31.47		1		-1.4		-1.13		-0.38		10.56		-3909.77			804.66			-4147.75			5127.65
a8	0.18	66			18	1	0.83636	0.498	0.729			-173.9		-109.7		36.54		28.17		0		-1.36		-1.38		-0.82		10.06		-3278.14			973.24			-5998.55			5821.57
a8	0.18	66			20	1	0.82116	0.551	0.73			-172		49.7		7.14		2.55		0		-1.4		-1.54		-0.78		10.17		-4208.49			713.04			-8451.16			10029.8
a8	0.18	66			23	1	0.83085	0.479	0.688			-179.1		57.4		37.79		32.86		1		-1.29		-1.36		-0.56		10.24		-1288.11			694.24			-7294.17			5725.22
a8	0.18	66			25	1	0.81668	0.564	0.782			-197.1		-87.8		87.77		76.2		1		-1.29		-1.08		-0.41		10.59		-2371.51			573.98			-3501.21			3475.78
a8	0.18	66			27	2	0.87731	0.516	0.75			-171.6		76.2		0.17		0.17		0		-1.43		-1.43		0		11.6		-4016.4			587.88			-16763.2			18925
a8	0.18	66			28	0										0.08		0.08		0		-1.4		-1.39		0.01		11.59		-4015.72			657.31			-17343.6			19582
a8	0.18	66			31	1	0.80722	0.824	0.986			-208.3		30.4		70.91		54.75		1		-0.74		-0.46		-0.05		10.92		-2360.01			-484.44			-10796.2			8744.92
a8	0.18	66			32	1	0.81167	0.663	0.815			-167.1		44		68.18		49.99		1		0.79		0.93		1.73		12.55		-2883.31			-1903.68			-9406.3			10891.8
a8	0.18	66			34	2	0.83945	0.596	0.824			-159.8		69.6		52.36		49.03		1		-0.85		-0.73		-0.08		11.31		-1074.45			553.23			-8405.84			6805.1
a8	0.18	66			35	0										52.28		49		1		-0.87		-0.71		-0.08		11.36		-931.24			555.47			-6368.46			4887.6
a8	0.18	66			37	1	0.78417	0.55	0.818			-171.3		-120.2		46.04		36.8		1		-1.41		-1		-0.41		10.4		-2235.84			1087.83			-2957.06			4032.13
a8	0.18	66			39	1	0.80397	0.546	0.816			-172.9		107		52.02		37.73		1		-1.23		-1.26		-0.28		10.7		-4549.88			1166.93			-2520.55			3430.62
a8	0.18	66			51	1	0.83618	0.504	0.758			-168.8		83.8		53.94		53.12		1		-1.46		-1.07		-0.61		10.17		-810.82			565.37			-4089.27			5084.55
a8	0.18	66			67	1	0.84387	0.306	0.525			-175.9		-101		70.49		64.08		1		-1.56		-1.33		-0.6		10.29		-1406.27			514.73			-5249.49			6351.58
a8	0.18	66			72	1	0.83419	0.543	0.789			-158.5		73.8		50.8		50.8		1		-1.72		-1.3		-0.75		10.15		-5237.21			985.9			-16066.3			19321.9
a8	0.18	66			73	1	0.8351	0.546	0.786			-159.2		71.6		50.47		50.47		1		-1.42		-1.19		-0.68		10.32		-5087.81			941.06			-10179.6			11293.8
a8	0.18	66			74	1	0.79025	0.543	0.695			-180.8		48.1		0.46		0.46		0		-1.48		-1.29		-0.6		10.35		-1578.69			1055.88			-3134.14			3317.98
a8	0.18	66			81	1	0.88477	0.638	0.909			-169.8		101.2		45.77		34.17		1		-1.24		-0.4		-1.03		10.65		-4668.85			890.55			-5765.41			6809.08
a8	0.18	66			106	1	0.82839	0.576	0.792			-173		93.2		32.6		21.72		0		-1.08		-0.23		-0.95		10.9		-1642.71			723.68			-4821.3			4075.62
a8	0.18	66			107	1	0.83727	0.53	0.753			-177.2		104.1		40.67		28.27		0		-0.94		-0.08		-0.96		11.07		-2901.76			752.67			-5145.68			3897.72
a8	0.18	66			123	1	0.85533	0.72	0.937			-175.1		63.7		25.37		18.1		0		-1.14		-0.13		-1.18		11.06		-5819.81			1005.14			-12607.9			13693.7
a8	0.18	66			124	1	0.84035	0.635	0.834			-181.4		59.1		10.16		6.68		0		-1.58		0.05		-1.63		10.86		-3319.72			944.02			-14743.6			16305.2
a8	0.18	66			127	8	0.8071	0.286	0.489			-168.8		-93.4		40.93		27.42		0		-0.72		0.13		-1.06		10.36		-1802.92			1248.05			-9290.63			3984.68
a8	0.18	66			128	0										40.29		27.21		0		-0.74		0.11		-1.07		10.34		-1803.97			1239.1			-9240.03			3877.12
a8	0.18	66			129	0										40.1		27.62		0		-0.81		0.03		-0.97		10.42		-1792.49			1228.52			-8143.35			3847.84
a8	0.18	66			130	0										41.02		27.58		0		-0.97		-0.14		-1.02		10.42		-1827.14			1215.51			-7084.58			3853.93
a8	0.18	66			131	0										40.39		26.65		0		-1.03		-0.19		-1.02		10.4		-1822.24			1224.24			-6635.94			3897.44
a8	0.18	66			132	0										40.79		27.69		0		-0.92		-0.08		-0.96		10.47		-1832.93			1188.97			-6780.95			3870.71
a8	0.18	66			133	0										40.44		26.85		0		-0.67		0.18		-1.01		10.4		-1859.05			1206.91			-9386.77			3965.58
a8	0.18	66			134	0										39.66		26.98		0		-1.01		-0.17		-1.06		10.36		-1867.49			1202.27			-7004.42			3934.25
a8	0.18	66			160	1	0.84645	0.508	0.714			-173.2		69.9		55.96		46.04		1		-1.15		-0.48		-0.93		10.69		-2769.05			781.67			-11336.1			9973.7
a8	0.18	66			164	2	0.81693	0.378	0.595			-182.9		-113.7		19.33		11.27		0		-1.12		0		-1.38		11.26		-3648.02			1145.21			-10355.2			10164.6
a8	0.18	66			166	0										23.52		12.74		0		-1.1		-0.06		-1.39		11.13		-3793.47			1127.26			-11871			11778.2
a8	0.18	66			172	1	0.82541	0.472	0.645			-183.9		-97.8		15.92		13.03		0		-0.99		0.16		-1.29		10.92		-5952.99			706.96			-24342.8			23591.8
a8	0.18	66			177	1	0.8442	0.538	0.721			-183.8		69.5		26.85		26.34		0		-0.91		-0.03		-1.01		11.46		-4068.46			698.58			-9702.46			7300.85
a8	0.18	66			189	1	0.80139	0.3	0.469			-177.8		-98.9		47.94		33.08		1		-0.47		0.55		-0.56		11.06		-5292.28			304.21			-4649.72			6354.07
a8	0.18	66			198	1	0.87321	0.511	0.753			-173.2		55		54.02		42.72		1		-1.95		-0.16		-1.96		10.75		-2054.26			702.78			-7868.98			8865.14
a8	0.18	66			200	1	0.87183	0.495	0.755			-169.6		102		6.8		6.43		0		-1.24		-0.42		-1.61		11.05		-4740.77			654.25			-14981.1			14072.1
a8	0.18	66			225	1	0.85493	0.296	0.477			-177.4		-91.9		14.48		0.05		0		-1.19		-0.59		-1.26		10.68		-4062.39			984.75			-7711.79			7660.89
a8	0.18	66			226	1	0.78453	0.502	0.725			-162.2		56.2		50.71		45.07		1		-1.36		-0.51		-1.04		10.54		-2027.45			1124.87			-2691.14			2193.66
a8	0.18	75	1	2			0.99464	0.102	0.112	0.071	0.135	-174.7	2.1	-104.9	0.2	111.76	5.99	111.29	5.53		1		1		0		0		0	-1298.51	294.99	0.0816042	15.14	8.35	0.000951465	-6708.65	1161.8	0.421602	7890	1143.07	0.495843
a8	0.18	75			75	2	0.9974	0.102	0.112			-172.6		-105.1		105.77		105.77		2		-1.12		-1.01		-0.09		10.67		-1593.5			6.79			-7870.45			9033.07
a8	0.18	75			76	0										117.75		116.82		2		-1.09		-0.83		-0.08		10.75		-1003.51			23.48			-5546.85			6746.93
a8	0.18	109	8	9			0.96243	0.16	0.196	0.078	0.371	-171.3	4.2	-82	8.4	34.74	13.55	20.82	11.48		0.0556		0		0		1		0	-2697.45	934.22	0.140756	2164.57	495.44	0.11295	-5848.57	2361.77	0.305185	8453.4	3376.29	0.441109
a8	0.18	109			109	1	0.98193	0.077	0.096			-171.8		-82.1		53.88		35.47		1		4.48		5.44		-1.38		10.31		-3274.67			1571.47			-6099.75			8804.38
a8	0.18	109			126	1	0.9599	0.185	0.204			-178.6		-84		20.02		1.02		0		-0.55		0.26		-1.38		10.64		-4181.98			2448.5			-8298.46			10485
a8	0.18	109			150	1	0.94241	0.18	0.219			-170.2		-87.9		39.73		28.49		0		15.34		16		-1.42		9.93		-1930.56			2111.13			-4975.79			7048.69
a8	0.18	109			167	1	0.94023	0.129	0.16			-166.8		-84.1		45.7		25.15		0		3.84		4.47		-1.43		10.16		-2969.8			2399.53			-4544.58			7336.38
a8	0.18	109			199	1	0.87213	0.154	0.205			-174		-90.6		8.03		0		0		0.06		0.92		-1.42		10.66		-2066.45			3203.21			-5021.72			7197.03
a8	0.18	109			206	1	0.96387	0.067	0.094			-173.7		-84.7		45.98		27.3		0		2.45		3.3		-1.49		10.4		-2558.47			1677.82			-10001.4			12790.4
a8	0.18	109			215	2	0.9108	0.191	0.23			-173.9		-67.8		38.06		25.44		0		89.92		90.57		-1.27		10.53		-1499.31			2064.31			-2685.96			3796.17
a8	0.18	109			216	0										35.14		22.01		0		421.61		422.42		-1.09		10.63		-1731.22			2415.2			-2906.1			4233.25
a8	0.18	109			222	1	0.87347	0.316	0.358			-163.9		-90.3		26.11		22.49		0		40.01		41.22		-1.96		9.24		-4064.56			1589.97			-8103.35			14389.3
a8	0.18	114	9	14			0.95369	0.188	0.221	0.114	0.384	-167.4	4.3	-72.2	9.5	38.08	18.47	33.29	16.36		0.3571		0		0		1		0	-2473.45	726.61	0.221375	2497.33	816.75	0.223513	-2183.2	1940.45	0.195398	4019.12	2113.07	0.359714
a8	0.18	114			114	1	0.98365	0.262	0.311			-175.7		-75.6		34.07		33.64		1		26.81		27.39		-1.56		9.89		-3522.75			2895.37			-1641.97			3199.52
a8	0.18	114			84	1	0.88513	0.146	0.167			-168.2		-72.2		27.42		22.39		0		38.05		38.81		-0.85		10.48		-2192.01			-247.45			-1540.11			2814.49
a8	0.18	114			99	6	0.85288	0.114	0.145			-162.7		-61.8		37.29		31.2		1		4.36		5		-1.87		9.63		-1940.18			2830.77			-611.37			2669.11
a8	0.18	114			100	0										37.13		33.57		1		0.58		1.21		-1.89		9.63		-1851.81			2788.83			-563.16			2831.12
a8	0.18	114			101	0										35.52		31.8		1		0.75		1.53		-1.7		9.79		-1843.65			2676.23			-572.1			2661.4
a8	0.18	114			102	0										37.81		34.62		1		7.31		7.96		-1.92		9.58		-1806.92			2574.11			-608.62			2678.34
a8	0.18	114			103	0										35.83		30.6		0		0.73		1.37		-1.8		9.72		-1788.26			2692.66			-616.2			2869.27
a8	0.18	114			104	0										37.14		33.34		1		15.54		16.17		-2.03		9.48		-1977.53			2869.16			-687.67			2755.59
a8	0.18	114			121	1	0.85589	0.466	0.534			-168.7		-82.9		70.67		57.55		1		45		45.78		-1.07		10.23		-3116.13			2419.14			-2558.64			3858.34
a8	0.18	114			155	1	0.85925	0.298	0.369			-166.5		-81.1		73.47		66.42		1		6.57		7.44		-1.17		10.23		-2942.46			1820.67			-2445.98			4325.08
a8	0.18	114			157	1	0.87432	0.354	0.415			-163.4		-95.4		52.81		42.82		1		2.03		2.74		-1.41		10.52		-4234.49			3163.27			-5731.02			6293.9
a8	0.18	114			175	1	0.86178	0.065	0.078			-167.1		-72.3		5.14		4.78		0		1.04		1.18		-1.59		10.88		-2654.73			2801.92			-5666.38			9268.88
a8	0.18	114			176	1	0.86942	0.273	0.301			-163		-73.4		42.39		41.09		1		23.36		24.07		-0.9		10.65		-2063.25			2802.6			-1679.58			2216.75
a8	0.18	114			201	1	0.88157	0.246	0.287			-178		-67.2		6.49		2.28		0		-0.17		0.67		-1.49		9.99		-2694.15			2875.38			-5641.94			7825.95
a8	0.18	169	14	19			0.94656	0.135	0.168	0.068	0.294	-170.9	5.6	-76.4	7.4	33.36	23.45	25.37	19.95		0.1842		0		0		1		0	-2330.97	627.41	0.13281	2573.9	441.34	0.146651	-5122.66	2421.91	0.29187	7523.65	2728.89	0.428669
a8	0.18	169			169	1	0.96283	0.118	0.15			-176.3		-85.7		44.46		33.11		1		3.79		4.32		-1.48		10.09		-1845.36			2633.54			-3946.38			5056.55
a8	0.18	169			89	1	0.92726	0.135	0.163			-176.5		-74		15.1		8.05		0		102.48		103.05		-1.15		10.22		-2586.9			2982.4			-4863.06			5217.55
a8	0.18	169			91	1	0.95381	0.116	0.151			-175.9		-83.6		42.63		30.64		0		2.54		3.28		-1.41		10.53		-2186.81			2738.18			-7213.43			8938.15
a8	0.18	169			105	1	0.90696	0.083	0.088			-166.8		-75.5		15.9		5.75		0		0.9		1.42		-1.22		10.01		-1694.72			3093.83			-1740.47			2900.63
a8	0.18	169			111	2	0.95231	0.14	0.173			-177.4		-85.2		41.04		29.37		0		11.17		11.74		-1.38		10.38		-2616.52			2819.33			-4100.97			5040.44
a8	0.18	169			202	0										32.9		30.22		0		11.84		12.67		-1.6		10.26		-3064.67			2669.01			-5129.99			7350.32
a8	0.18	169			115	2	0.96213	0.099	0.128			-173.1		-80.9		42.42		31.52		1		35.96		36.78		-1.74		10.03		-3142.81			2611.26			-8458.68			10873.3
a8	0.18	169			185	0										45.59		26.18		0		10.98		11.41		-1.55		9.98		-3307.21			2346.46			-9126.9			11557.8
a8	0.18	169			118	2	0.92744	0.198	0.257			-168.4		-62.5		9.59		9.59		0		12.9		14.36		-1.5		10.76		-1869.05			2833.34			-3497.72			7731.35
a8	0.18	169			194	0										8.2		8.2		0		24.29		24.71		-1.66		10.54		-1987.02			3084.14			-4584.79			8572.29
a8	0.18	169			120	1	0.90234	0.106	0.138			-174.1		-79.2		53.31		40.68		1		12.04		12.83		-1.17		10.11		-2105.17			2265.9			-3123.73			4874
a8	0.18	169			135	1	0.89473	0.124	0.16			-171.2		-66.5		39.72		39.72		1		10.89		11.6		-1.67		9.96		-1287.52			1586.67			-3083.35			5477.57
a8	0.18	169			152	1	0.91972	0.167	0.208			-164.2		-77.3		8.21		8.21		0		268.13		268.5		-1.49		10.73		-2520.74			2775.04			-6341.93			10387.1
a8	0.18	169			153	2	0.90968	0.209	0.265			-171.9		-58.9		8.18		8.18		0		1524.39		1524.83		-1.26		10.76		-3477.7			2807.85			-4243.17			7857.85
a8	0.18	169			154	0										7.3		7.3		0		4009.68		4009.84		-1.49		10.93		-2214.65			2743.73			-4961.62			9766.19
a8	0.18	169			156	1	0.96264	0.101	0.118			-170.3		-77.4		8.33		3.52		0		78.55		78.9		-1.85		10.36		-2371.22			2901.11			-2727.6			6236.48
a8	0.18	169			179	1	0.86941	0.365	0.415			-154.5		-79.5		88.35		87.05		2		1.03		1.85		-1.04		10.38		-1052.68			1421.9			-1868.82			3143.15
a8	0.18	169			186	2	0.93407	0.071	0.093			-173.9		-80.4		77.43		48.37		1		16.89		17.29		-1.48		9.93		-2529.01			2294.38			-10519.3			12109.7
a8	0.18	169			187	0										45.17		26.41		0		7.66		8.09		-1.54		9.95		-2428.65			2296.03			-7798.65			9859
a8	0.18	183	13	15			0.9365	0.406	0.535	0.087	1.014	173.6	7.6	115.4	72.5	32.76	27.2	29.72	26.45		0.3333		0		0.0667		0.9333	0		-2829.02	916.95	0.128731	1882.65	413.02	0.0856676	-7203.95	3186.08	0.327806	10060.6	3464.08	0.457795
a8	0.18	183			183	1	0.96532	0.32	0.42			173.5		81		2.22		1.28		0		0.89		1.87		-1.39		11.53		-2382.52			2755.14			-4463.21			9267.2
a8	0.18	183			70	1	0.85865	0.486	0.575			169.6		38.8		40.8		40.8		1		10401.7		-1.25		10402.9		10.64		-2498.72			1641.33			-9619.72			12126.8
a8	0.18	183			125	1	0.8808	0.373	0.49			161.6		81.5		92.97		86.16		2		56.07		56.86		-0.63		11.26		-3768.44			1473.1			-9908.49			11137.3
a8	0.18	183			144	1	0.86408	0.424	0.565			159		88.9		86.8		80.28		2		4.81		5.28		-1.24		10.71		-4943.39			1731.57			-12488.5			17363.2
a8	0.18	183			151	1	0.87624	0.292	0.403			174.7		74.8		17.49		9.98		0		-0.67		0.14		-1.35		11.46		-1516.41			1855.94			-4099.47			5687.15
a8	0.18	183			159	1	0.8888	0.323	0.429			181.6		61.8		0		0		0		-1.39		0.88		-2.07		11.45		-2200.26			2590.96			-4777.78			11476.8
a8	0.18	183			165	1	0.88923	0.341	0.438			174.2		75		17.73		10.46		0		5.99		6.87		-1.47		10.81		-2845.9			1666.37			-5774.19			8374.05
a8	0.18	183			173	3	0.8495	0.494	0.682			182.2		241.7		38.17		38.17		1		21.21		21.88		-1.24		10.48		-3778.68			1576.52			-14169.2			16542.7
a8	0.18	183			174	0										43.23		43.23		1		58.66		59.6		-1.24		10.61		-3456.1			1450.6			-9620.79			11973.2
a8	0.18	183			224	0										36.63		36.63		1		296.6		297.34		-1.02		10.74		-3900.45			1580.49			-8871.39			11118.2
a8	0.18	183			182	1	0.96771	0.311	0.413			168.4		76.1		7.02		3.72		0		-0.73		0.17		-1.16		11.35		-2158.57			2548.15			-4374.22			6728.72
a8	0.18	183			213	1	0.88912	0.435	0.581			166.3		86.2		11.38		7.73		0		3.45		4.47		-1.1		11.27		-1831.81			2072.77			-4270.25			6246.6
a8	0.18	183			214	1	0.91783	0.359	0.479			168.1		74.3		10.3		7.23		0		-0.48		0.75		-1.3		11.18		-2349.81			1753.8			-5437.01			8266.17
a8	0.18	183			218	1	0.91123	0.338	0.434			177.1		57.4		46.52		40		1		-0.33		1.11		-1.34		11.57		-1983.3			2003.28			-5492.93			8993.85
a8	0.18	183			223	1	0.84244	0.526	0.699			181.8		232		40.08		40.08		1		771.58		772.38		-1.08		10.56		-2821.02			1539.66			-4692.11			5607.11
a8	0.18	193	9	28			0.9664	0.131	0.166	0.057	0.294	-169.8	5.7	-76.5	6.2	0.29	0.51	0.15	0.29		0		0		0		1		0	-3198.32	530.9	0.203166	3964.38	504.86	0.251828	-3039.66	773.83	0.193088	5540.03	1031.76	0.351918
a8	0.18	193			193	1	0.94851	0.208	0.241			-159		-74.1		0.07		0.07		0		1.89		2.55		-1.29		10.65		-2388.21			3811.04			-2522.13			4185.52
a8	0.18	193			86	13	0.98316	0.13	0.164			-174.2		-84.7		0.25		0		0		8.69		9.25		-1.52		10.53		-3183.22			4444.65			-2867.96			4888.25
a8	0.18	193			87	0										0		0		0		-0.54		-0.02		-1.38		10.74		-3230.55			4366.19			-3061.11			4689.51
a8	0.18	193			97	0										1.58		0		0		24.92		25.6		-1.66		10.29		-3147.16			4091.09			-2260.81			4592.48
a8	0.18	193			138	0										0		0		0		274.41		275.01		-1.39		10.53		-3639.58			4144.43			-2465.93			4940.56
a8	0.18	193			140	0										0		0		0		15.78		16.42		-1.48		10.42		-3804.63			4479.57			-2883.89			5279.7
a8	0.18	193			141	0										0		0		0		119.69		120.33		-1.46		10.5		-3309.78			4202.77			-2855.25			5379.48
a8	0.18	193			149	0										0		0		0		75.18		75.69		-1.56		10.59		-3115.03			4232.74			-2820.15			5422
a8	0.18	193			161	0										0		0		0		14.31		14.89		-1.5		10.62		-3588.65			4406.64			-3477.94			6245.39
a8	0.18	193			162	0										0		0		0		68.89		69.47		-1.55		10.52		-3417			4547.12			-2917.88			5578.14
a8	0.18	193			163	0										0		0		0		45.87		46.42		-1.53		10.54		-3489.01			4491.57			-3337.44			5965.8
a8	0.18	193			184	0										0		0		0		3.26		3.9		-1.58		10.46		-3234.7			4445.46			-2526.31			4742.44
a8	0.18	193			188	0										0.37		0		0		17.37		17.87		-1.88		10.13		-3494.5			4850.38			-2808.62			5159.77
a8	0.18	193			217	0										0		0		0		24.8		25.48		-1.57		10.46		-3631.5			4657.12			-3078.71			5758.26
a8	0.18	193			92	3	0.93796	0.228	0.28			-179.8		-80.9		0.16		0.16		0		13.88		14.63		-1.52		10.58		-3291.55			3325.43			-2540.25			5238.94
a8	0.18	193			93	0										0.04		0.03		0		23.89		24.47		-1.56		10.56		-3160.39			3506.74			-2640.39			5349.76
a8	0.18	193			196	0										0.07		0.07		0		17.28		17.79		-1.59		10.46		-2376.82			3171.14			-2596.76			5201.08
a8	0.18	193			122	3	0.95626	0.121	0.169			-172.7		-76.4		0		0		0		15.96		16.52		-1.41		10.55		-2788.88			3695.56			-4022.38			6608.27
a8	0.18	193			227	0										0.5		0.5		0		2.02		2.82		-1.53		10.34		-2186.36			3016.76			-2917.31			5457.15
a8	0.18	193			228	0										0.49		0.49		0		2.41		3.01		-1.57		10.45		-2188.25			3078.88			-2482.4			4811.24
a8	0.18	193			136	2	0.93298	0.153	0.195			-175.3		-65.2		0.03		0.03		0		78.49		79.27		-1.45		10.53		-2882.19			3737.28			-2320.22			4718.62
a8	0.18	193			137	0										0.04		0.04		0		5.38		6.03		-1.33		10.62		-2488.14			3669.68			-2091.82			4473.63
a8	0.18	193			139	1	0.93786	0.283	0.35			-158.7		-85		0		0		0		6.5		7.04		-1.3		10.45		-3662.31			4428.63			-2817.5			5008.64
a8	0.18	193			146	3	0.93259	0.12	0.153			-169.2		-71		1.28		0.6		0		49.49		50.21		-1.46		10.45		-3777.03			3793.83			-4781.51			7941.63
a8	0.18	193			147	0										1.44		0.8		0		5.14		5.92		-1.55		10.45		-3805.02			3630.59			-5179.74			8362.81
a8	0.18	193			148	0										1.67		1.2		0		17.33		18.06		-1.47		10.43		-3892.05			3610.5			-4801.07			7948.44
a8	0.18	193			178	1	0.94736	0.253	0.292			-156		-79		0.17		0.13		0		8.47		9.21		-1.4		10.72		-3960.86			3753.41			-3623.13			6031
a8	0.18	193			197	1	0.94488	0.152	0.179			-171.9		-76.9		0.07		0.07		0		10.98		11.46		-1.35		10.89		-2419.57			3413.55			-2411.94			5142.46
a8	0.18	195	11	16			0.93065	0.363	0.468	0.086	0.743	-173.8	8.2	-108.7	93	20.74	17.43	14.14	17.66		0.1562		0		0.0625		0.9375		0	-3285.58	742.63	0.161157	3182.24	592.22	0.156088	-5427.71	3101.91	0.266227	8491.96	3880.99	0.416528
a8	0.18	195			195	2	0.9633	0.165	0.221			-170.2		-103.1		12.7		0		0		155.15		155.7		-2.24		9.81		-3636.54			3601.17			-4475.65			9767.64
a8	0.18	195			203	0										13.61		0		0		1058.89		1059.85		-2.36		9.61		-3659.08			3442.54			-4480.8			9737.87
a8	0.18	195			62	1	0.84409	0.806	0.846			-195		42		1.9		0.03		0		0.41		-1.82		1.94		10.84		-5195.64			4976.9			-5850.27			12690.1
a8	0.18	195			80	1	0.85712	0.679	0.898			-164.1		-274		39.95		31.31		1		0.55		1.53		-1.04		10.85		-2602.96			3209.79			-4355.56			5763.85
a8	0.18	195			94	1	0.93582	0.186	0.258			-170.4		-79.1		42.39		38.46		1		53.79		54.52		-1.75		9.64		-3100.77			2915.31			-4887.71			6906.93
a8	0.18	195			95	1	0.93998	0.18	0.243			-172.9		-78.8		32.78		28.27		0		36.17		36.95		-1.62		9.66		-4242.86			2843.74			-12604.1			15755.4
a8	0.18	195			110	1	0.87052	0.435	0.562			-154.4		-70.6		0		0		0		2.73		3.52		-1.17		10.82		-2791.04			2065.46			-4916.53			6362.19
a8	0.18	195			112	1	0.85796	0.653	0.898			-173.4		-275.1		9.57		2.92		0		4.72		5.62		-1.52		10.6		-3668.72			3195.73			-8106.99			10898.8
a8	0.18	195			113	1	0.82562	0.698	0.945			-175.7		-271.4		14.04		4		0		0.91		1.72		-1.36		10.71		-2636.05			3205.63			-4105.27			5951.35
a8	0.18	195			180	2	0.9094	0.238	0.306			-170		-87.6		47.07		41.48		1		3.31		4.07		-1.46		10.08		-3383.36			2682.89			-5221.81			6800.4
a8	0.18	195			181	0										47.3		41.69		1		3.94		4.71		-1.63		9.91		-3621.1			2692.13			-5027.81			6523.77
a8	0.18	195			209	4	0.9038	0.187	0.238			-179.2		-105		2.52		0.01		0		-1.23		-0.48		-1.54		10.46		-2495.54			3119.69			-2535.69			5230.92
a8	0.18	195			210	0										10.55		0.01		0		-1.26		-0.52		-1.51		10.47		-2500.88			3139.53			-2501.04			5060.09
a8	0.18	195			211	0										10.18		0		0		-1.23		-0.47		-1.52		10.46		-2595.27			3091.72			-2459.18			5254.73
a8	0.18	195			212	0										3.06		0.01		0		-1.22		-0.46		-1.49		10.48		-2573.21			3100.9			-2463.65			5182.49
a8	0.18	195			229	1	0.92199	0.619	0.84			-172.6		63.8		44.19		38.04		1		1102.42		1102.78		-1.76		10.38		-3866.26			3632.76			-12851.2			17984.8
a8	0.3	2	3	3			0.99839	0.385	0.572	0.124	0.644	-73.7	2.6	61.4	75.6	94.7	19.82	84.98	21.35		0.8333		1		0		0		0	-1556.67	687.33	0.123139	387.69	92.86	0.0306678	-5556.42	2321.96	0.439535	5140.81	2357.49	0.406658
a8	0.3	2			2	1	0.99839	0.005	0.007			-77.3		113		67.96		59.49		1		-1.31		-1.05		-0.46		10.61		-2206.38			495.41			-5897.01			5605.24
a8	0.3	2			1	1	0.99767	0.782	1.218			-72.7		-45.5		115.35		111.74		2		-1.09		-0.71		-0.09		10.9		-1857.95			398.89			-8214.6			7767.77
a8	0.3	2			7	1	0.99906	0.367	0.493			-71.1		116.6		100.8		83.7		2		-1.55		-1.2		-0.58		10.4		-605.69			268.77			-2557.66			2049.42
a8	0.3	3	1	1			1	0	0	0	0	-78.1	0	111.5	0	114.87	0	102.32	0		1		1		0		0		0	-3092.47	0	0.0899546	123.2	0	0.00358367	-14483.6	0	0.421302	16678.9	0	0.48516
a8	0.3	3			3	1	1	0	0			-78.1		111.5		114.87		102.32		2		-0.92		-0.67		0.09		10.75		-3092.47			123.2			-14483.6			16678.9
a8	0.3	6	3	3			0.79685	0.397	0.576	0.203	0.581	-85.3	5.3	48.5	74	57.77	33.17	50.43	29.1		0.5		0.6667		0.3333		0		0	-3151.7	411.68	0.298071	886.51	384.95	0.0838414	-3516.4	544.76	0.332563	3019.04	216.02	0.285525
a8	0.3	6			6	1	0.79685	0	0			-79.3		107.8		34.15		34.15		1		-0.78		-1.04		-0.01		11.07		-3682.14			1007.04			-4152.06			3076.77
a8	0.3	6			4	1	0.81689	0.807	1.241			-92.2		-55.8		104.68		91.3		2		15.86		16.4		16.87		27.71		-2678.65			366.49			-2821.62			3249.98
a8	0.3	6			5	1	0.81871	0.384	0.489			-84.3		93.6		34.47		25.85		0		-1.36		-1.14		-0.5		10.58		-3094.32			1286.01			-3575.53			2730.37
b1	0.06	24	25	28			0.86612	0.419	0.599	0.116	0.741	65.7	6.7	82.8	99.2	34.93	22.38	32.25	19.15		0.2857		0.5714		0.3214		0.1071		0	-2538.01	1116.74	0.126484	836.69	243.97	0.0416973	-8295.05	4549.75	0.413392	8396.08	4205.33	0.418427
b1	0.06	24			24	1	0.88852	0.346	0.535			81.6		81.2		21.08		17.62		0		-0.79		-0.84		0.31		11.39		-4921.19			817.05			-5011.91			5983.43
b1	0.06	24			18	1	0.84582	0.351	0.516			62.2		84.1		36.6		32.08		1		-1.07		-1.03		-0.23		10.52		-1884.55			546.46			-2089.74			2825.65
b1	0.06	24			41	1	0.87397	0.533	0.764			66.2		-42.9		35.71		35.71		1		-1.08		-1.21		-0.22		10.83		-2086.08			742.69			-12911.2			13155.8
b1	0.06	24			43	2	0.88985	0.487	0.711			66.7		241.3		42.5		42.5		1		-0.67		-1.33		0.27		10.78		-2206.89			783.72			-15850.7			14948.6
b1	0.06	24			44	0										44.16		44.16		1		-0.88		-1.46		0.14		10.49		-2473.8			691.18			-16976.3			17182.3
b1	0.06	24			62	1	0.83965	0.403	0.545			63.2		92		86.14		65.37		1		-1.72		-1.42		-0.51		10.37		-1556.8			930.9			-5716.61			6712.77
b1	0.06	24			63	1	0.82839	0.354	0.468			65		145.7		16.85		12.58		0		-0.96		-1.16		0.11		11.6		-4354.5			1194.2			-8550.57			8243.56
b1	0.06	24			76	1	0.80373	0.551	0.812			59.3		-90.3		1.57		1.57		0		-0.95		-1.04		-0.14		11.65		-5228.3			1269.44			-8060.87			7581.48
b1	0.06	24			98	1	0.85353	0.276	0.445			69.5		156.1		0.14		0.14		0		-1.61		-1.7		-0.43		9.91		-2727.28			775.59			-7516.63			9833.04
b1	0.06	24			114	1	0.81711	0.577	0.779			87.5		-84.8		36.23		36.23		1		-1.64		-1.45		-0.53		10.31		-1807.15			748.79			-8300.57			10075.2
b1	0.06	24			119	1	0.89263	0.506	0.752			60.9		-91.2		17.66		17.66		0		-0.29		-0.52		0.5		12.08		-3004.66			779.98			-17723.8			15138.8
b1	0.06	24			120	1	0.86558	0.552	0.81			63.5		-81.8		20		19.62		0		-0.35		-0.66		0.48		11.96		-2613.15			549.87			-15077			13027.5
b1	0.06	24			123	1	0.80349	0.521	0.753			67.7		-75.3		100.84		86.69		2		-1.54		-1.17		-0.43		10.49		-1719.78			675.41			-2339.88			3236.07
b1	0.06	24			139	1	0.85827	0.311	0.415			58.9		118.9		17.64		17.47		0		-1.76		-1.69		-0.6		10.17		-959.73			603.57			-5909.53			7495.19
b1	0.06	24			182	1	0.83135	0.323	0.454			67.8		97.2		64.19		60.81		1		-1.27		-1.23		-0.44		10.67		-2121.02			416.57			-12241.5			12587
b1	0.06	24			184	1	0.86764	0.592	0.772			71		-20.1		16.18		16.18		0		-1.45		-1.44		-0.51		10.37		-1846.89			830.41			-13557			14918.9
b1	0.06	24			185	1	0.85162	0.443	0.612			70.7		166.1		25.64		25.64		0		-1.53		-1.43		-0.47		10.49		-1608.84			883.75			-5020.05			5916.46
b1	0.06	24			191	1	0.82992	0.474	0.566			61.3		101.2		54.95		44.49		1		-1.43		-1.35		-0.48		10.5		-3339.17			613.89			-4034.63			4031.76
b1	0.06	24			200	2	0.83939	0.451	0.57			60.4		90.7		39.19		39.19		1		-1.36		-1.22		-0.57		10.46		-1978.11			1019.32			-7652.12			7039.5
b1	0.06	24			201	0										38.78		38.78		1		-1.46		-1.32		-0.52		10.49		-2133.96			1189.05			-5064.94			5162.91
b1	0.06	24			202	1	0.81785	0.295	0.454			61.6		99.4		36.91		36.91		1		-1.2		-1.13		-0.42		10.69		-1881.94			1019.18			-4855.96			3709.89
b1	0.06	24			203	1	0.83211	0.402	0.539			65.9		79.7		40.92		40.92		1		-1.25		-0.94		-0.24		10.63		-1747.13			1034.03			-3132.49			3921.38
b1	0.06	24			217	1	0.80333	0.479	0.741			60		232.4		60.16		55.34		1		-1.05		-0.94		0.09		11.17		-1454.61			818.93			-7344.41			7370.04
b1	0.06	24			245	2	0.81769	0.281	0.486			68.3		135.4		20.71		17.17		0		-1.25		-0.24		-1.36		10.83		-2902.89			1334.39			-6339.77			5449.08
b1	0.06	24			246	0										20.89		17.17		0		-1.21		-0.17		-1.27		10.96		-2797.31			1277.7			-7349.68			6521.79
b1	0.06	24			255	1	0.84672	0.264	0.422			69.1		112.9		26.28		25.96		0		-1.23		-0.31		-1.01		10.8		-1659.88			608			-4567.12			4370.23
b1	0.06	24			261	1	0.81231	0.404	0.53			54		127.9		39.63		38.66		1		-0.68		0.08		-0.76		10.93		-5204.89			550.44			-14487.1			13909
b1	0.06	24			295	1	0.82702	0.385	0.585			58.6		189.3		16.45		16.45		0		-1.13		-0.22		-1.03		11.07		-2843.85			722.75			-4579.27			4742.94
b1	0.06	31	15	15			0.92644	0.399	0.585	0.096	0.684	58	9.6	-116.7	84.3	78.76	34.4	69.26	28.36		0.7333		0.9333		0.0667		0		0	-1210.37	518.49	0.0779977	530.8	59.5	0.0342054	-6394.66	2590.9	0.41208	7382.19	3370.49	0.475717
b1	0.06	31			31	1	0.94475	0.277	0.393			53.7		-115.8		106.82		91.59		2		-1.8		-1.51		-0.64		10.04		-1079.35			490.6			-10157			12235.1
b1	0.06	31			1	1	0.9524	0.211	0.33			53.1		-74.6		104.44		89.17		2		-1.88		-1.51		-0.67		10.12		-913.55			551.9			-6091.91			8160.33
b1	0.06	31			2	1	0.91137	0.313	0.423			51.6		-104.7		106.47		88.87		2		-1.59		-1.13		-0.53		10.39		-636.35			533.01			-1485.31			2086.51
b1	0.06	31			14	1	0.83528	0.265	0.401			57.3		-130.1		31.71		31.71		1		-1.13		-1.24		0.45		11.55		-2083.12			584.49			-5779.1			6808.79
b1	0.06	31			29	1	0.97185	0.195	0.293			53.9		-87.9		105.38		89.48		2		-1.86		-1.47		-0.69		10.05		-1031.61			562.72			-7769.92			10043.4
b1	0.06	31			92	1	0.841	0.445	0.561			40		-73		65.26		49.53		1		-0.97		-0.87		0.08		11.06		-743.37			574.78			-4437.63			4345.26
b1	0.06	31			101	1	0.85002	0.464	0.602			73.2		-90.6		118.01		100.45		2		-1.88		-1.46		-0.62		10.09		-833.94			570.81			-10534.2			12832.1
b1	0.06	31			117	1	0.95616	0.209	0.31			60.9		-86.6		102.16		87.52		2		-1.6		-1.07		-0.46		10.3		-975.92			575.11			-4652.45			6615.9
b1	0.06	31			118	1	0.93647	0.218	0.325			61.2		-83.4		102.17		88.99		2		-1.62		-1.32		-0.57		10.13		-1775.12			539.53			-8885.08			11046.8
b1	0.06	31			141	1	0.86785	0.63	1.001			51.9		-275.4		114.09		101.17		2		-1.66		-1.42		-0.2		10.6		-1167.64			401.53			-10238.5			12138.6
b1	0.06	31			147	1	0.84528	0.587	0.978			68.5		-252		27.4		27.4		0		-1.54		-1.52		-0.51		10.36		-1092			545.44			-3097.17			3338.42
b1	0.06	31			178	1	0.84227	0.331	0.482			65.6		-91.9		39.54		39.54		1		-1.1		-1.02		-0.21		10.75		-757.39			400.27			-5800.76			5624.75
b1	0.06	31			197	1	0.84914	0.42	0.568			75.3		-75.6		48.46		45.63		1		-1.32		-1.06		-0.44		10.6		-2487.38			605.23			-5737.43			5757.35
b1	0.06	31			215	1	0.89107	0.644	0.999			60.8		-267.4		88.66		87.06		2		-1.53		-1.27		-0.56		10.41		-968.41			540.18			-4564.54			5249.68
b1	0.06	31			279	1	0.81015	0.78	1.103			43.9		58.1		20.8		20.8		0		-1.11		-0.26		-0.92		11.11		-1610.42			486.46			-6688.83			4449.86
b1	0.06	45	20	25			0.82359	0.501	0.846	0.111	0.865	55.5	12.3	144	104.3	69.16	28.82	62.43	24.82		0.64		0.76		2		0.04		0	-1620.09	941.16	0.14463	476.62	121.11	0.0425491	-4404.37	1859.09	0.393189	4700.57	2007.44	0.419632
b1	0.06	45			45	1	0.87272	0.783	1.036			15.4		107		96.06		82.74		2		-1.12		-0.8		-0.12		10.78		-1640.22			426.04			-2330.64			2536.79
b1	0.06	45			9	5	0.77454	0.226	0.504			55.3		220.6		33.63		33.63		1		-1.14		-1.26		0.2		11.28		-1783.07			490.75			-5152.14			5760.51
b1	0.06	45			12	0										32.62		32.62		1		-1.06		-1.14		0.36		11.43		-1894.56			471.79			-5275.33			6165.85
b1	0.06	45			13	0										34.96		34.96		1		-1.08		-1.22		0.35		11.43		-1805.94			462.44			-5422.31			6323.08
b1	0.06	45			15	0										34.58		34.58		1		-1.15		-1.22		0.24		11.3		-1860.14			468.05			-5055.86			5982.53
b1	0.06	45			16	0										33.09		33.09		1		-1.11		-1.18		0.22		11.32		-1815.28			487.97			-5225.33			5707.98
b1	0.06	45			30	1	0.78069	0.721	1.125			54.3		60.8		66.82		66.82		1		-1.4		-0.9		-0.13		10.59		-535.57			408.07			-7606.52			9680.82
b1	0.06	45			38	1	0.78615	0.497	0.763			59.7		283.9		76.49		68.96		1		-0.62		-0.53		0.29		11.16		-699.19			445.26			-7864.02			7842.69
b1	0.06	45			58	1	0.7849	0.704	1.116			70.8		25.6		92.08		85.89		2		-1.75		-1.38		-0.64		10.28		-2061.92			547.94			-2872.11			2908.45
b1	0.06	45			64	1	0.79043	0.379	0.601			65.5		222.1		87.68		83.27		2		-1.5		-1.29		-0.64		10.28		-843.81			418.99			-5472.8			6501.53
b1	0.06	45			94	1	0.79596	0.324	0.632			54.7		278.3		17.61		17.55		0		-1.33		-1.27		-0.21		10.62		-3776.72			566.37			-2581.26			3869.37
b1	0.06	45			105	1	0.81101	0.626	1.048			60.2		91.4		93.19		73.09		1		-0.91		-0.61		0.3		11.25		-1268.96			221.2			-2858.04			3145.46
b1	0.06	45			107	1	0.76136	0.828	1.196			29.2		57.1		59.11		58.46		1		-1.33		-1.08		-0.31		10.84		-3856.99			701.27			-5464.05			5953.37
b1	0.06	45			110	2	0.80202	0.351	0.674			45.4		285.6		49.22		32.06		1		-0.89		-0.71		0.17		11.17		-2302.14			253.45			-4206.65			3612.58
b1	0.06	45			111	0										37.76		33.7		1		-0.83		-0.67		0.28		11.26		-2726.95			322.48			-5444.25			5317.38
b1	0.06	45			142	1	0.78157	0.536	0.8			69.6		276.6		68.53		68.53		1		-1.17		-0.96		-0.25		10.73		-1848.36			489.85			-2996.23			2714.89
b1	0.06	45			143	1	0.82281	0.543	0.928			61.7		110.7		87.86		54.96		1		-1.26		-0.98		-0.11		10.69		-724.51			385.08			-3574.46			5376.69
b1	0.06	45			146	1	0.75287	0.633	1.077			54.1		80.3		107.03		102.01		2		-1.29		-1.06		-0.03		10.7		-851.87			477.61			-6404.45			7117.1
b1	0.06	45			148	1	0.77259	0.551	0.97			48		68.5		94.45		93.44		2		-1.63		-1.27		-0.44		10.5		-438.38			588			-2417.35			3031.34
b1	0.06	45			156	1	0.78649	0.517	0.936			49.3		120.3		112.13		85.69		2		-0.99		-0.51		0.14		11.08		-404.83			574.31			-1897.99			1711.73
b1	0.06	45			159	1	0.79334	0.453	0.791			61.8		-57.9		63.54		63.23		1		-1.16		-0.9		-0.27		10.58		-2362.01			433.99			-1317.13			1086.98
b1	0.06	45			164	1	0.78468	0.632	1.074			60.9		86.5		112.83		102.76		2		-1.44		-1.09		-0.39		10.58		-2241.41			514.46			-3691.07			4675.5
b1	0.06	45			176	1	0.78531	0.612	1.036			68.2		101		110.68		94.99		2		-1.47		-1.03		-0.43		10.42		-352.91			457.28			-2207.17			3201.63
b1	0.06	45			230	1	0.74768	0.699	1.15			64.4		44.4		55.38		55.38		1		-1.28		-0.34		-1.22		10.1		-748.24			820.05			-8022.94			4208.33
b1	0.06	45			252	1	0.77494	0.736	1.144			69.8		-51.7		71.56		68.45		1		-1.37		-0.58		-1.48		10.56		-1658.24			482.87			-4749.12			3081.7
b1	0.06	46	14	14			0.89711	0.52	0.758	0.095	1.028	57.4	16.7	-41.9	75.3	101.24	22.4	92.94	20.29		0.8929		0.8571		0.1429		0		0	-1638.28	1450.2	0.130584	231.42	92.47	0.018446	-5263.54	3489.89	0.419545	5412.58	4354.82	0.431425
b1	0.06	46			46	1	0.94605	0.244	0.377			77.1		-72.1		100.37		94.74		2		-1.19		-1.07		-0.1		10.62		-808.65			129.55			-4141.12			4107.73
b1	0.06	46			20	1	0.81159	0.435	0.651			56.2		-76		65.09		65.09		1		-1.21		-0.89		-0.33		10.81		-1495.47			314.91			-3869.18			3731.52
b1	0.06	46			21	1	0.80644	0.559	0.938			81.2		98		126.22		116.71		2		-0.91		-0.81		0		11.16		-1232.04			134.45			-6968.95			5650.63
b1	0.06	46			47	1	0.84907	0.343	0.568			68.9		-85.8		97.96		89.69		2		-0.82		-0.9		0.25		10.93		-5187.23			133.92			-4307.55			5937.42
b1	0.06	46			61	1	0.82239	0.365	0.556			54.3		-67.3		126.79		117.18		2		-1.7		-1.19		-0.59		10.34		-456.62			126.55			-1952.75			3133.29
b1	0.06	46			67	1	0.83819	0.417	0.612			59.8		-68.3		112.89		103.5		2		-1.02		-0.74		0.47		11.79		-2009.81			236.95			-7658.96			9306.7
b1	0.06	46			144	1	0.82915	0.296	0.458			63.3		-105.8		116.01		103.16		2		-1.13		-0.93		-0.25		11.14		-1109.78			190.23			-7297			8261.62
b1	0.06	46			145	1	0.85706	0.545	0.766			61.8		83		95.31		87.04		2		-1.08		-1		-0.02		11.18		-888.79			172.73			-4706.26			4579.69
b1	0.06	46			189	1	0.78247	0.437	0.669			56.3		-125.5		111.88		105.12		2		-0.74		-0.85		0.14		11.47		-1020.58			338.66			-5705.39			3256.3
b1	0.06	46			190	1	0.75377	1.397	1.767			8.8		-95.7		43.77		43.77		1		-1.27		-0.83		-0.29		10.58		-351.18			298.33			-2724.77			3752.68
b1	0.06	46			224	1	0.82953	0.682	0.934			43.6		-92.8		110.11		106.35		2		-1.28		-0.39		-1.06		10.64		-1143.16			229.23			-2969.31			2339.41
b1	0.06	46			239	1	0.82062	0.333	0.506			63.5		-79		85.92		67.33		1		-0.94		0.82		-0.63		12.98		-4629.21			208.49			-15905.8			18904.2
b1	0.06	46			297	1	0.73491	0.676	0.914			46.1		5.2		117.89		95.95		2		-0.71		0.17		-0.47		10.95		-266.51			452.87			-1248.89			898.73
b1	0.06	46			302	1	0.79776	0.548	0.894			63		94.8		107.21		105.51		2		-1.14		-0.33		-1.04		10.31		-2336.88			272.95			-4233.69			1916.23
b1	0.06	49	15	17			0.91175	0.504	0.708	0.113	0.989	59.4	8.7	15.1	75.6	68.7	18.77	63.28	20.62		0.5882		0.0588		0.6471		0.2941		0	-2092.23	951.25	0.116678	840.4	255.81	0.0468668	-6487.46	3581.24	0.361788	8511.57	3664.67	0.474667
b1	0.06	49			49	2	0.96888	0.212	0.277			72.3		-65.4		71.82		71.82		1		8322.54		-0.7		8323.67		11.4		-1519.44			716.79			-9015.72			9045.52
b1	0.06	49			50	0										71.62		71.62		1		2840.63		-0.81		2841.82		11.27		-1599.77			730.42			-9883.88			10885
b1	0.06	49			17	1	0.80829	0.33	0.405			59.7		-64.6		71.86		67.23		1		35.4		-1.39		36.6		10.78		-1167.2			869.79			-1539.17			5280.16
b1	0.06	49			33	1	0.82983	0.595	0.822			54.4		80.4		45.54		36.12		1		-0.39		-0.97		0.73		12.09		-2795.48			726.46			-11770.8			11288.8
b1	0.06	49			60	1	0.82642	0.65	0.827			50.1		62.1		35.91		29.79		0		0.11		-1.05		1.33		11.29		-4046.19			926.55			-14247.5			14207.5
b1	0.06	49			65	1	0.79397	0.631	0.907			61.2		72.4		46.54		43.97		1		-1.14		-0.89		0.04		11.06		-1236.3			693.38			-2499.65			3186.26
b1	0.06	49			135	1	0.826	0.575	0.859			61.5		73.2		89.36		89.32		2		-0.22		-1.09		0.98		12.08		-1444.31			742.74			-3122.49			3851.81
b1	0.06	49			160	2	0.83455	0.34	0.449			57.5		-86		85.44		81.26		2		16.25		-1.52		17.39		10.99		-2818.2			1044.9			-8824.42			13071.3
b1	0.06	49			162	0										82.42		77.51		2		-0.54		-1.46		0.57		10.91		-3081.05			1205.42			-7036.15			10888.6
b1	0.06	49			195	1	0.83632	0.688	1.005			59		91.6		64.74		64.74		1		10.31		-1.46		11.59		10.4		-3973.16			863.8			-10468.6			15129
b1	0.06	49			204	1	0.82594	0.623	0.933			64.3		77.9		107.94		104.3		2		33.66		-1.05		35.03		10.72		-1752.5			552.57			-5422.46			8921.04
b1	0.06	49			214	1	0.81732	0.635	0.908			53.8		85.1		74.61		74.59		1		-0.34		-0.91		0.47		12.01		-1377.9			728.5			-3821.34			4366.66
b1	0.06	49			251	1	0.80351	0.347	0.519			69.1		-53.6		67.44		63		1		-1.3		-0.23		-1.7		10.85		-1751.66			797.44			-2857.43			5967.6
b1	0.06	49			267	1	0.83549	0.672	0.971			67.7		81.1		55.85		55.59		1		-0.11		0.35		-1.02		10.97		-1422.45			365.33			-4375.25			5763.15
b1	0.06	49			271	1	0.80541	0.607	0.88			61.1		74.7		69.53		32.23		1		3.92		4.7		-1.1		10.54		-1212.73			1386.99			-2935.56			4185.47
b1	0.06	49			294	1	0.84358	0.473	0.675			44.7		-95.5		87.61		75.13		1		-0.26		-0.36		-1.67		10.58		-1328.03			649.35			-6335.55			9501.85
b1	0.06	49			314	1	0.79393	0.718	0.924			39.9		78.2		39.61		37.62		1		3.54		4.72		-1.59		10.99		-3041.61			1286.42			-6130.83			9156.96
b1	0.06	138	24	26			0.9147	0.388	0.561	0.096	0.691	63.8	9.2	-101	84.8	41.15	26.44	39.27	25.14		0.3462		0		0.5385		0.4615		0	-3855.48	979.78	0.159822	1615.07	544.38	0.0669498	-7957.1	2691.48	0.329847	10696	2888.53	0.443381
b1	0.06	138			138	1	0.96005	0.329	0.474			74.4		-97.7		15.81		15.81		0		-0.42		-0.83		0.41		11.9		-4511.47			1858.93			-8917.75			8298.3
b1	0.06	138			6	1	0.84661	0.572	0.795			52.3		-269		1.09		1.09		0		-0.32		-1.17		0.52		10.96		-3175.87			2405.9			-4740.28			6023.53
b1	0.06	138			23	1	0.84462	0.251	0.433			69.4		-95.9		7.91		6.62		0		-0.79		-1.41		0.31		11.44		-4219.91			1549.36			-9763.89			13501.9
b1	0.06	138			37	1	0.89628	0.261	0.429			65.3		-79.2		49		49		1		1247.79		-2.05		1248.82		11.33		-4243.24			1613.28			-8138.58			14568.9
b1	0.06	138			51	2	0.87512	0.542	0.788			62.6		-272.2		66.42		66.42		1		4.39		-1.13		5.53		10.73		-4744.59			1067.47			-10269.6			12845.2
b1	0.06	138			52	0										65.57		65.57		1		7.44		-1.15		8.6		10.65		-5532.54			1087.24			-11565.6			14682.8
b1	0.06	138			69	1	0.86771	0.227	0.395			61.6		-81.3		80.57		79.98		2		18.45		-1.13		19.52		10.65		-2096.37			1463.13			-4809.58			6694.97
b1	0.06	138			93	1	0.8705	0.397	0.57			50.9		-83.6		31.02		31.02		1		951.67		-1.51		953.11		10.53		-3793.14			1169.05			-6538.99			10825.9
b1	0.06	138			102	1	0.87737	0.298	0.478			54.7		-82.8		25.26		25.26		0		1927.85		-1.86		1929.11		10.43		-4971.31			1277.16			-12212.6			18493.6
b1	0.06	138			137	1	0.93124	0.299	0.455			72.4		-95.3		17.54		17.54		0		7.16		-1.04		8.06		11.61		-3779.81			1215.95			-10359.8			11583.8
b1	0.06	138			151	1	0.87969	0.321	0.47			75.7		-79		38.95		33.73		1		4.4		-0.13		5.15		11.38		-3317.85			1430.23			-11405.2			9803.46
b1	0.06	138			181	1	0.83192	0.254	0.416			61		-80.4		65.94		55.33		1		6.07		-1.49		7.27		10.54		-4099.97			1285.84			-3056.22			7318.9
b1	0.06	138			199	1	0.85915	0.248	0.422			58		-93.6		13.94		13.94		0		93.95		-1.54		94.9		10.39		-3910.33			2242			-8018.98			10910.1
b1	0.06	138			208	1	0.91502	0.247	0.392			66.7		-84.7		54.76		54.76		1		-0.96		-1.57		0.66		12.02		-4186.8			1564.89			-4455.26			8507.2
b1	0.06	138			218	1	0.87638	0.543	0.752			64		78.3		21.9		20.52		0		7.98		8.83		-1.35		10.15		-5016.13			1195.86			-7253.09			9038.97
b1	0.06	138			219	1	0.85961	0.818	1.018			88.8		-275.3		66.54		54.75		1		4.64		5.4		-1.22		10.61		-2076.98			1186.01			-5709.98			8350.04
b1	0.06	138			221	1	0.84177	0.551	0.763			67.1		77.8		48.89		43.31		1		6.96		7.41		-1.27		10.99		-3576.35			1304.52			-6242.18			10119.6
b1	0.06	138			225	1	0.87328	0.253	0.405			64.3		-83.8		58.85		58.85		1		1.18		1.9		-1.02		11.87		-2393.6			1031.65			-11285.2			12324
b1	0.06	138			249	1	0.87653	0.393	0.522			67.5		-73.4		19.41		19.41		0		4.48		5.29		-1.17		10.64		-4371.61			2188.34			-9220.58			10970
b1	0.06	138			258	1	0.91495	0.292	0.459			63.1		-88.4		80.29		71.34		1		-0.32		0.81		-1.02		12.25		-5165			1455.24			-12194			14311.5
b1	0.06	138			262	2	0.83397	0.365	0.561			56.3		-79.8		17.1		17.04		0		1.12		1.98		-1.12		11.1		-5469.58			3071.37			-9746.74			12093.9
b1	0.06	138			263	0										47.75		47.7		1		-0.03		0.93		-1.02		11.17		-4087.81			2719.03			-7155.11			8717.33
b1	0.06	138			264	1	0.83022	0.384	0.533			58		-89.1		81.86		78.51		2		12.42		13.62		-1.69		9.94		-3053.85			1350.09			-8566.63			12028.5
b1	0.06	138			287	1	0.82873	0.411	0.535			79.7		-92.2		14.07		14.07		0		1.19		1.94		-1.05		9.91		-2587.93			1301.11			-3653.69			6530.86
b1	0.06	138			301	1	0.88943	0.301	0.423			61		-86.4		79.15		79.15		2		627.12		628.6		-1.55		10.75		-3076.48			1489.23			-5414.23			9423.38
b1	0.06	138			309	1	0.8363	0.621	0.745			44.5		-69.2		0.27		0.27		0		-1.11		0.05		-1.77		9.93		-2784.05			2468.83			-6190.78			10128.1
b1	0.06	165	7	7			0.91045	0.537	0.762	0.08	1.316	56	18.6	42.6	117.7	137.82	7.48	131.38	8.78		1		1		0		0		0	-567.61	414.1	0.0660361	101.85	44.23	0.0118493	-3702.95	2587.61	0.430804	4223.04	3186.08	0.491311
b1	0.06	165			165	1	0.95295	0.3	0.417			62.1		92.4		137.32		130.17		2		-1.24		-0.88		-0.1		10.7		-944.49			65.67			-4391			5671.21
b1	0.06	165			22	1	0.92249	0.33	0.435			48.7		84.4		136.67		127.32		2		-1.2		-0.94		-0.25		10.95		-713.01			77.15			-5443.33			5038.11
b1	0.06	165			74	1	0.76205	0.633	0.934			66.1		267.9		145.6		140.51		2		-1.39		-0.8		-0.41		10.54		-151.7			179.93			-872.83			868
b1	0.06	165			75	1	0.76841	0.859	1.15			89.2		-78.1		150.34		147.11		2		-1.29		-0.75		-0.27		10.69		-167.49			161.04			-415.67			730.01
b1	0.06	165			112	1	0.92228	0.466	0.603			38.4		75.4		126.24		118.75		2		-1.1		-0.88		0.14		11.13		-692.58			65.88			-6181.58			5857.3
b1	0.06	165			113	1	0.79405	0.533	0.845			59.8		-78.6		131.67		126		2		-1.11		-0.8		-0.11		10.85		-71.39			76.08			-1335.24			1350.05
b1	0.06	165			243	1	0.88485	0.64	0.946			27.6		-65.2		136.9		129.8		2		-1.35		-0.31		-0.84		10.37		-1232.64			87.18			-7280.97			10046.6
b1	0.06	207	31	36			0.88748	0.409	0.547	0.094	0.828	63.5	10.5	-46.1	68.8	29.58	22.52	23.39	19.35		0.1528		0.6389		0.1667		0.1944		0	-3143.42	1200.9	0.108975	812.28	287.42	0.0281597	-12348.5	4815.54	0.428094	12541.2	4351.66	0.434772
b1	0.06	207			207	1	0.90243	0.197	0.279			75.6		-69		0.35		0.03		0		-1.53		-1.45		-0.69		10.35		-2577.31			521.44			-9533.42			9776.78
b1	0.06	207			3	1	0.83135	0.222	0.318			63.4		-83.6		19.92		19.92		0		-1.43		-1.21		-0.42		10.46		-2163.57			1042.71			-10997.4			11614.4
b1	0.06	207			7	1	0.81703	0.333	0.479			57		-96.6		57.54		54.42		1		-1.31		-0.85		-0.42		10.58		-2907.56			469.22			-9353.85			10858
b1	0.06	207			8	1	0.80989	0.454	0.567			53.4		-88.2		22.98		22.98		0		-1.05		-1.12		0		11.04		-2125.55			902.64			-9199.18			8654.57
b1	0.06	207			19	1	0.81499	0.71	0.961			55.9		77.9		9.6		8.72		0		-1.8		-1.59		-0.87		10.23		-5129.2			1115.39			-3256.69			3460.52
b1	0.06	207			39	1	0.83551	0.39	0.532			54.4		-94.8		42.27		38.99		1		-1.14		-1.08		-0.03		10.66		-1248.3			475.26			-8158.24			8306.21
b1	0.06	207			42	1	0.8468	0.254	0.351			69		-79.1		16.71		16.71		0		-1.11		-1.27		0.03		11.23		-2915.29			686.02			-11029.2			10881.9
b1	0.06	207			53	1	0.81151	0.627	0.826			57.6		63		23.46		11		0		-1.31		-1.5		-0.42		10.64		-3670.07			1183			-14187.1			14419.1
b1	0.06	207			83	1	0.83803	0.17	0.282			70.1		-83.1		26.03		13.47		0		-1.07		-1.06		-0.24		10.62		-7108.53			805.68			-12814.9			13308.1
b1	0.06	207			106	1	0.8398	0.324	0.432			57.4		-68.6		51.73		31.78		1		-1.73		-1.66		-0.83		10.16		-2459.9			843			-5771.57			6265.04
b1	0.06	207			108	1	0.84413	0.273	0.403			60.6		-71.1		13.39		10.75		0		-1.36		-1.46		-0.22		10.41		-2235.37			411.79			-15937.6			17540.4
b1	0.06	207			168	4	0.84382	0.599	0.906			79.8		101.7		61.73		61.73		1		-0.95		-0.96		-0.24		10.68		-4463.18			654.47			-16436.4			17139.4
b1	0.06	207			169	0										62.66		62.66		1		-0.89		-0.79		-0.25		10.76		-4132.7			618.48			-17574.8			17653.8
b1	0.06	207			170	0										65.28		65.28		1		-0.97		-0.83		-0.28		10.66		-3941.47			608.54			-15076.6			15629.6
b1	0.06	207			171	0										61.93		61.91		1		-0.94		-0.86		-0.33		10.66		-4337.1			657.34			-15275.3			15479.6
b1	0.06	207			173	1	0.85345	0.282	0.433			63.3		-84.9		33.17		33.17		1		-1.68		-1.58		-0.68		10.07		-2899.03			777.45			-8754.6			9920.67
b1	0.06	207			174	1	0.83368	0.65	0.877			55.5		80.6		37.68		37.68		1		-2.03		-1.99		-1.03		9.91		-3512.88			983.21			-9368.06			9602.64
b1	0.06	207			175	1	0.89311	0.637	0.901			65.8		83.3		51.52		31.91		1		-1.28		-1.16		-0.34		10.51		-3255.37			466.36			-8980.13			10129.5
b1	0.06	207			205	1	0.86244	0.28	0.374			77.8		-70.3		0.39		0.02		0		-1.39		-1.4		-0.59		10.48		-3689.32			829.61			-12011.9			12017.9
b1	0.06	207			206	1	0.84487	0.408	0.463			77.6		-66.9		0		0		0		-1.51		-1.46		-0.75		10.17		-3183.83			749.83			-9689.25			9534.35
b1	0.06	207			211	1	0.83587	0.565	0.701			44.8		-72.5		43.68		22.78		0		-0.99		-0.67		0.04		10.74		-2983.58			355.6			-6783.16			8582.33
b1	0.06	207			227	2	0.92033	0.377	0.495			60		-91.1		18.9		18.9		0		-1.01		0.3		-0.9		11.42		-2058.5			898.38			-12628.6			13287
b1	0.06	207			228	0										20.5		20.5		0		-1.04		0.29		-0.96		11.56		-2548.45			761.1			-10116			10743.3
b1	0.06	207			234	1	0.83379	0.503	0.651			53.8		-67.4		42.39		27.31		0		-0.98		0.23		-0.93		11.27		-1387.96			513.41			-11857.4			11317.9
b1	0.06	207			236	1	0.80993	0.538	0.685			54.8		-120.2		46.05		24.49		0		-1.17		0.34		-1.3		11.35		-3933.8			671.45			-8912.74			9947.78
b1	0.06	207			242	1	0.80787	0.45	0.572			52.8		-86.7		90.29		54.5		1		-1.93		-0.74		-1.33		10.23		-1323.61			716.49			-8333.46			10991.1
b1	0.06	207			254	1	0.815	0.572	0.683			47.3		-84.3		8.76		8.76		0		-1		0.09		-1.32		11.67		-2274.8			1227.6			-13721.9			11566
b1	0.06	207			256	1	0.8285	0.611	0.798			55.3		75.8		6.92		6.92		0		-1.1		0.35		-1.53		11.07		-4641.42			655.21			-19613.1			19601.6
b1	0.06	207			273	1	0.83875	0.417	0.528			55.9		-70.3		10.45		10.45		0		-1.01		0.5		-1.12		11.98		-2828.06			1213.02			-25007			24171.6
b1	0.06	207			274	1	0.8573	0.148	0.286			70.2		-79.7		3.13		2.57		0		-1.43		-0.58		-1.37		10.51		-3574.34			784.13			-11780.9			12778.1
b1	0.06	207			277	1	0.81987	0.5	0.592			57.1		-79.3		7.93		7.93		0		-0.73		0.11		-0.81		11.6		-5347.21			920.66			-10453.7			10082.9
b1	0.06	207			281	2	0.82731	0.284	0.353			83.6		-90.4		20.98		11.74		0		-1.29		0.19		-1.15		11.91		-2176.59			1609.84			-14420.5			14307.4
b1	0.06	207			282	0										26.09		16.99		0		-1.73		0.21		-1.49		11.79		-2328.22			1496.8			-15930.8			17547.6
b1	0.06	207			296	1	0.85776	0.282	0.361			61		-87.4		42.7		12.44		0		-0.96		-0.32		-1.04		10.72		-2499.83			636			-23882.8			21718.4
b1	0.06	207			298	1	0.8172	0.458	0.558			56.1		-86.1		16.34		11.43		0		-0.84		0.17		-0.64		11.45		-2365.22			1018.05			-6554.57			6327.04
b1	0.06	207			306	1	0.84725	0.611	0.76			56.6		65.4		1.46		1.37		0		-1.05		-0.22		-1.6		9.93		-2936			962.96			-21145			16320.3
b1	0.06	235	36	45			0.90448	0.443	0.731	0.105	0.807	66.2	8.5	-56.4	118.8	12.86	16.01	8.8	11.58		0.0333		0		0.6667		0.3333		0	-3465.53	982.28	0.169275	2970.87	699.07	0.145113	-5948.4	2883.41	0.290551	8088	3198.12	0.395061
b1	0.06	235			235	1	0.93573	0.469	0.743			75.6		-87		1.81		1.25		0		-0.13		0.29		-1.91		10.26		-3722.48			2584.97			-5976.71			10561
b1	0.06	235			35	1	0.85643	0.431	0.727			83.8		-59.6		0.03		0		0		-0.22		-0.75		0.84		12.85		-4849.91			135.92			-8676.55			7540.09
b1	0.06	235			56	1	0.87801	0.391	0.69			64.3		-81.3		23.55		10.19		0		1.27		-1.31		2.19		10.59		-6920.45			2903.95			-9004.48			11576.5
b1	0.06	235			59	1	0.87163	0.456	0.755			54		-92.3		25.05		15.14		0		18.23		-1.61		19.05		10.43		-4220.25			1963.72			-10355.2			14366.3
b1	0.06	235			68	1	0.88388	0.41	0.722			64.9		85.6		11.59		11.59		0		93.58		-1.63		94.63		10.76		-3222.27			3356.88			-12259.4			16325.5
b1	0.06	235			77	2	0.80848	0.545	0.849			53.9		-64.9		8.56		8.56		0		-0.57		-0.94		0.5		11.88		-3827.02			3547.42			-8761.12			9890.06
b1	0.06	235			78	0										11.62		11.62		0		-0.74		-1.08		0.29		11.69		-3581.13			3366.2			-8365.63			9047.33
b1	0.06	235			79	3	0.82514	0.431	0.714			75.4		-74.5		7.56		0.22		0		9.24		-1.58		10.25		10.39		-3176.85			2663.35			-2564.7			5917.53
b1	0.06	235			81	0										6.19		0.23		0		6.01		-1.61		6.98		10.39		-3476.98			2722.99			-2276.88			5890.75
b1	0.06	235			85	0										14.82		4.68		0		0.39		-1.38		1.42		10.56		-3269.24			2101.26			-2928.56			5691.09
b1	0.06	235			95	1	0.88718	0.44	0.76			70.9		-248.8		8.52		1.54		0		-0.76		-0.85		0		10.93		-2948.62			2799.33			-4705.39			5238.29
b1	0.06	235			96	1	0.92287	0.364	0.647			64.8		91.3		11.8		0.17		0		-1.25		-1.33		-0.34		10.6		-2658.79			3426.62			-3719.74			4707.37
b1	0.06	235			97	1	0.91934	0.365	0.648			68.7		-265.9		0.29		0		0		-0.92		-1.12		0.02		10.85		-2661.94			3210.5			-2613.32			3906.44
b1	0.06	235			109	1	0.86867	0.519	0.782			76.1		-77.5		1.08		1.08		0		-0.25		-1.31		0.54		10.87		-4945.93			2757.63			-9029.28			10799.6
b1	0.06	235			121	2	0.87465	0.536	0.859			82		81.8		0		0		0		238.89		-1.5		239.69		10.73		-4148.43			4294.04			-6704.03			8757.95
b1	0.06	235			122	0										0		0		0		241.35		-0.97		242.24		11.25		-4397.34			4118.04			-8026.67			9597.97
b1	0.06	235			124	1	0.90046	0.387	0.697			64		73.1		2.26		2.26		0		129.11		-1.83		130.19		10.23		-3263.16			3563.75			-2417.27			6579.49
b1	0.06	235			128	1	0.88016	0.432	0.756			72.2		-247		1.54		1.54		0		-1.06		-1.45		0.43		11.68		-4724.7			3529.36			-12756.2			16137.2
b1	0.06	235			134	4	0.92142	0.401	0.69			69.3		89.4		5.06		4.91		0		3.22		-1.43		4.2		10.9		-3002.69			3024.97			-6705.81			8868.8
b1	0.06	235			153	0										2.57		2.49		0		0.73		-1.42		1.73		11.01		-3378.91			3478			-7446.9			9994.18
b1	0.06	235			154	0										1.09		0.74		0		-0.53		-1.32		0.39		11.09		-3458.27			3365.63			-7615.21			9598.23
b1	0.06	235			155	0										3.1		2.76		0		-0.6		-1.07		0.01		11.32		-3025.19			3268.79			-6340.79			6050.39
b1	0.06	235			136	1	0.87486	0.421	0.737			57.2		-85.8		1.19		1.19		0		15.38		-1.59		16.38		10.22		-3820.11			3977.49			-2136.36			5286.72
b1	0.06	235			157	1	0.86423	0.507	0.787			79.4		-86.7		78.66		56.55		1		39.31		-1.13		40.29		10.42		-1854.19			2997.54			-3570.49			5549.64
b1	0.06	235			166	1	0.90241	0.479	0.797			58.2		-92.5		2.17		2.17		0		-0.86		-1.49		0.05		10.33		-2576.63			3229.6			-1712.33			3135.42
b1	0.06	235			172	1	0.88177	0.473	0.721			61		78.2		34.97		34.97		1		-1.89		-1.99		-1.02		9.86		-2623.16			3177			-4786.85			5251.09
b1	0.06	235			179	1	0.89264	0.473	0.745			87.9		-83.8		22.37		17.35		0		4.44		-1.72		5.23		10.1		-3505.6			3802.25			-3596.75			5647.1
b1	0.06	235			180	1	0.89573	0.485	0.719			76.1		-79.9		23.03		17.8		0		26.57		-1.65		27.37		10.25		-3475.38			3612.71			-5513.93			7896.44
b1	0.06	235			183	1	0.86411	0.428	0.736			68		-101.7		23.95		7.32		0		0.08		-0.86		1.07		10.55		-3463.78			3231.66			-1999.64			3034.77
b1	0.06	235			192	1	0.8426	0.502	0.765			56		-263.1		19.3		19.3		0		0.08		-1.45		0.88		10.3		-2035.79			2313.36			-3566.02			3628.6
b1	0.06	235			209	1	0.88266	0.441	0.76			54.9		-96.2		27.73		7.32		0		59.17		-1.51		60		10.28		-4840.41			3093.91			-6099.25			8279.33
b1	0.06	235			226	2	0.87207	0.461	0.756			60		-91.2		18.9		18.9		0		508.52		508.68		-0.97		11.36		-3516.37			2189.21			-10309.4			11887.2
b1	0.06	235			241	0										23.37		23.37		0		17.99		19.47		-0.98		11.5		-3941.47			2051.6			-11971.3			14305.5
b1	0.06	235			238	1	0.92194	0.397	0.657			63.7		83.6		67.12		35.18		1		14.62		15.48		-0.97		10.83		-4600.7			2495.21			-5710.34			7295.88
b1	0.06	235			244	1	0.86238	0.373	0.663			61.5		63.7		7.32		7.32		0		0.83		1.48		-1.76		10.54		-2113.56			3145.41			-4995.14			9169.68
b1	0.06	235			253	1	0.87083	0.539	0.802			69.5		-45		3.04		3.04		0		-1.47		-0.53		-1.99		10.04		-2861.59			3145.99			-5186.66			7471.45
b1	0.06	235			268	1	0.84481	0.458	0.744			73.2		-115.9		0		0		0		4.55		4.76		-1.99		10.75		-3435.84			3375.86			-4068.87			9115.87
b1	0.06	235			278	1	0.86213	0.562	0.823			56.7		-264.1		1.23		1.15		0		-0.87		0.16		-1.21		11.49		-3474.66			2914.58			-4019.48			4313.31
b1	0.06	235			280	1	0.84485	0.386	0.673			52.6		63		27.41		27.41		0		-0.33		0.48		-1.53		9.99		-2485.57			2097.32			-4467.17			6150.66
b1	0.06	235			284	1	0.86239	0.423	0.689			59.9		68.3		1.96		1.96		0		17.91		19.24		-1.96		10.27		-2164.34			2452.18			-4880.95			8255.27
b1	0.06	235			285	1	0.88322	0.427	0.678			64.2		-246.9		8.97		8.97		0		-0.67		-0.16		-1.12		11.61		-2870.29			2198.5			-7487.34			8938.55
b1	0.06	235			286	1	0.8518	0.404	0.695			59.3		67.7		7.96		7.93		0		36.21		36.36		-1.92		10.67		-1862.96			2896.13			-3810.82			8712.74
b1	0.06	235			310	2	0.90457	0.39	0.686			60.8		73.2		8.04		2.26		0		0.8		1.42		-1.38		10.82		-3019.79			3377.59			-6098.58			7993.34
b1	0.06	235			311	0										7.53		1.83		0		3.79		4.52		-1.29		10.55		-3132.34			3171.55			-3701.35			4960.03
b1	0.06	235			316	1	0.90631	0.391	0.683			70.4		90.3		14.48		11.62		0		15.45		16.17		-1.46		10.33		-5393.91			2559.23			-8739.16			10639.3
b1	0.06	250	33	36			0.83257	0.45	0.618	0.101	0.893	62.3	9.1	118.7	113.3	62.41	35.16	56.7	33.73		0.5556		0.5833		0.2778		0.1389		0	-3029.04	1543.29	0.114774	333.12	147.64	0.0126223	-11257.3	5355.11	0.426552	11771.9	5482.73	0.446052
b1	0.06	250			250	1	0.85874	0.295	0.408			56.7		96.8		78.95		73.88		1		-0.93		0.39		-1.07		11.82		-2041.03			306.94			-11752			9852.76
b1	0.06	250			4	1	0.76323	0.335	0.449			58.4		77.8		81.89		80.86		2		-0.5		-0.76		0.62		11.7		-1620.94			304.83			-3865.64			3500.25
b1	0.06	250			5	1	0.7861	0.329	0.504			66.6		75.1		97.21		90.81		2		-0.75		-0.65		0.33		11.31		-1987.25			286.81			-4427.84			4116.21
b1	0.06	250			25	1	0.76442	0.517	0.715			74.4		-54.4		61		61		1		-1.34		-1.35		-0.48		10.37		-1517.26			563.43			-10193.1			10647
b1	0.06	250			32	1	0.861	0.619	0.765			61		259.9		92.65		92.38		2		-0.61		-0.7		0.25		11.12		-3348.52			194.54			-20969.1			19800
b1	0.06	250			36	3	0.80425	0.351	0.497			69.6		86.9		7.94		1.66		0		-0.97		-1.01		-0.06		11.77		-3995.94			518.35			-13122.8			12064.2
b1	0.06	250			232	0										5.23		2.36		0		-1.07		-0.07		-1		11.89		-4693.99			547.45			-14165.1			14057.5
b1	0.06	250			233	0										3.35		1.36		0		-1		0.27		-0.99		12.39		-4548.84			520.89			-16108.3			15540.6
b1	0.06	250			100	1	0.80913	0.362	0.476			55.1		89.6		109.64		102.29		2		-1.02		-0.8		0.59		11.7		-1620.18			310.89			-7876.87			9288.83
b1	0.06	250			126	1	0.82628	0.539	0.757			76.1		276.4		78.8		68.69		1		-0.92		-0.71		0.21		11.27		-4616.71			348.3			-14661.8			17140.9
b1	0.06	250			127	1	0.78837	0.586	0.758			53.4		271.2		100.08		77.92		2		-1.4		-1.14		-0.34		10.16		-1371.29			59.56			-9712.83			13335.8
b1	0.06	250			129	1	0.82295	0.528	0.715			55.1		250.2		0		0		0		-1.56		-1.44		-0.05		10.7		-1765.44			407.44			-14660.8			17082.3
b1	0.06	250			132	1	0.80387	0.6	0.841			77		271.8		85.61		84.04		2		-0.91		-0.64		0.22		11.12		-1070.55			378.73			-5400.02			4969.62
b1	0.06	250			133	1	0.84374	0.509	0.714			73.5		-34.8		65.01		63.77		1		-0.78		-1.08		0.01		11.06		-2556.79			222.31			-10882.7			10976
b1	0.06	250			150	1	0.84776	0.324	0.543			64.8		116.5		29.05		27.87		0		-0.66		-0.59		0.35		11.47		-5300.38			390.85			-12389.2			12755.2
b1	0.06	250			152	1	0.87448	0.547	0.8			64		-78.1		67		65.25		1		-1.08		-1.17		0.68		12.37		-2617.85			158.71			-15812.6			17469
b1	0.06	250			158	1	0.79886	0.293	0.498			71.5		96.6		61.55		61.55		1		-1.03		-1.06		-0.2		10.83		-2879.48			320.36			-6547.15			7088.33
b1	0.06	250			163	1	0.83898	0.519	0.713			60.3		273.4		97.36		97.28		2		-1.27		-0.99		-0.21		11.08		-3187.32			264.38			-10090.6			11159.1
b1	0.06	250			177	1	0.81587	0.55	0.758			70.6		-60		69.26		58.43		1		-1.15		-0.99		-0.21		10.67		-2629.72			287.08			-4071.28			4300.08
b1	0.06	250			186	1	0.83993	0.69	0.895			70.3		271.3		97.65		74.22		1		-1.04		-1.18		0.56		11.18		-3595.1			201.55			-11909.6			13293.2
b1	0.06	250			187	1	0.81834	0.543	0.737			64.6		262.1		26.43		13.47		0		-1.52		-1.3		-0.48		10.43		-1221.86			196.96			-11414.1			12865.2
b1	0.06	250			188	1	0.78394	0.268	0.428			58.9		85		103.19		81.65		2		-1.2		-1.24		-0.23		10.77		-983.48			-14.94			-7880.23			7331.54
b1	0.06	250			196	1	0.85983	0.379	0.58			61.1		90.3		69.03		69.03		1		-0.84		-1.35		0.35		10.52		-4013.1			294.82			-21961.8			22038.2
b1	0.06	250			212	1	0.80007	0.511	0.707			65.1		-75.8		83.95		83.95		2		-1.15		-0.96		-0.16		10.76		-1235.35			231.49			-7909.11			8875.92
b1	0.06	250			213	1	0.77151	0.335	0.452			72.9		119.8		78.44		78.44		2		-0.92		-0.76		0.05		11.07		-1441.99			291.28			-5738.48			5361.99
b1	0.06	250			222	1	0.81665	0.595	0.777			57.1		-77.1		21.59		15.81		0		-0.93		-0.02		-0.99		11.43		-4375.01			529.06			-8231.97			7694.11
b1	0.06	250			223	1	0.87139	0.349	0.452			60		92.1		44.33		34.63		1		-0.64		0.42		-0.83		12.13		-4871.72			211.62			-21839.6			22274.3
b1	0.06	250			231	1	0.86901	0.318	0.406			59.7		88.8		95.69		95.11		2		-0.98		-0.16		-0.86		10.84		-2425.87			215.61			-20602.7			21413.2
b1	0.06	250			237	1	0.77133	0.397	0.517			46.3		71.4		83.33		78.1		2		-0.73		0.16		-1.13		10.47		-7556.63			411.64			-3633.88			4258.1
b1	0.06	250			240	1	0.76866	0.531	0.755			69.1		275.2		86.17		84.39		2		-1.31		0.26		-1.18		11.42		-3842.58			429.9			-6257.86			7899.03
b1	0.06	250			247	1	0.81558	0.617	0.78			35.5		88.6		98.78		89.56		2		-0.93		0.09		-0.63		11.29		-1354.07			232.1			-8039			7677.87
b1	0.06	250			299	2	0.83283	0.273	0.377			65.8		85.9		8.7		8.53		0		-1.96		-1.02		-1.92		9.88		-4322.79			570.76			-17417.4			18012
b1	0.06	250			300	0										8.53		8.35		0		-2.01		-1.06		-1.81		9.84		-4685.05			585.68			-17042.3			18386.1
b1	0.06	250			312	1	0.84045	0.527	0.73			56		271.2		99.16		84.82		2		-1.15		0.47		-1.1		11.74		-1454.37			257.23			-7816.61			8581.31
b1	0.06	250			313	1	0.79852	0.604	0.785			50.8		257.9		46.87		26.27		0		-1.19		-0.44		-0.69		10.77		-3301.27			363.83			-4240.26			5743.31
b1	0.06	250			315	1	0.82454	0.481	0.628			45.7		84.1		3.51		3.43		0		-1.9		-0.83		-1.96		9.8		-4995.8			591.72			-16618.6			16940.5
b1	0.06	269	25	41			0.90826	0.423	0.712	0.094	0.607	66	7.6	21.6	95.1	16.82	17.77	13.91	14.69		0.0976		0		0.7073		0.2927		0	-2930.28	873.67	0.144252	2129.72	484.3	0.104842	-6377.17	2994.31	0.313936	8876.46	3293.44	0.436971
b1	0.06	269			269	3	0.93749	0.392	0.648			60.2		63.8		5.58		2.57		0		10.17		10.8		-1.32		10.29		-1480.12			2186.38			-4370.92			5401.45
b1	0.06	269			270	0										5.65		1.6		0		11.5		12.06		-1.36		10.21		-1632.73			2311.19			-3564.67			4404.99
b1	0.06	269			272	0										5.05		3.48		0		22.16		22.82		-1.16		10.34		-1460.08			2373.92			-3384.82			4198.59
b1	0.06	269			10	2	0.86656	0.524	0.847			53.3		236		32.84		32.84		1		1345.02		-1.3		1346.36		11.14		-2762.57			1466.03			-7030.72			9938.92
b1	0.06	269			11	0										32.87		32.87		1		-0.28		-1.43		1.22		11.32		-2730.81			1452.95			-4482.98			7792.44
b1	0.06	269			27	1	0.85547	0.445	0.765			51.8		-66.2		34.35		28.66		0		-0.83		-1.64		0.43		10.33		-2568.32			2152.61			-2596.3			6454.01
b1	0.06	269			34	3	0.85897	0.443	0.749			79.4		83.7		0		0		0		1160.85		-1.76		1161.83		10.15		-2567.02			2358.2			-2442.25			6115.63
b1	0.06	269			48	0										0.09		0		0		2141.78		-1.65		2142.73		10.48		-3193.96			2213.91			-3505.43			7220.85
b1	0.06	269			115	0										0		0		0		196.76		-1.84		197.82		10.04		-2405.03			2491.37			-2205.48			5950.86
b1	0.06	269			40	1	0.87394	0.486	0.805			55.1		-96.8		41.28		35.59		1		1.51		-1.22		2.6		10.62		-2090.34			1240.49			-4958.72			8396.91
b1	0.06	269			54	5	0.8556	0.402	0.688			68.9		-62.8		10.2		10.04		0		156.47		-1.67		157.43		10.52		-2494.61			2303.69			-5265.63			7166.13
b1	0.06	269			55	0										9.33		9.17		0		550.12		-1.71		551.07		10.55		-2520.83			2401.25			-5402.04			7458.55
b1	0.06	269			57	0										9.8		9.57		0		824.03		-1.74		824.99		10.46		-2570.7			2425.81			-5221.14			7476.45
b1	0.06	269			84	0										10.2		10		0		382.9		-1.74		383.84		10.45		-2506.18			2438.01			-4858.9			6868.31
b1	0.06	269			86	0										9.39		9.09		0		51.23		-1.51		52.04		10.51		-2276.24			1932.74			-4227.57			5785.12
b1	0.06	269			66	1	0.87167	0.387	0.665			68.5		59.7		37.3		37.3		1		27.06		-1.84		28.11		9.94		-3410.86			1732.39			-10331.3			13159.8
b1	0.06	269			80	2	0.85357	0.409	0.705			67.4		-67.6		13.02		12.92		0		293.36		-1.68		294.37		10.47		-2053.83			2151.26			-3281.24			5355.46
b1	0.06	269			82	0										9.97		9.93		0		438.06		-1.62		438.99		10.47		-2135.28			2304.48			-3360.48			4972.27
b1	0.06	269			87	1	0.85982	0.385	0.65			71.7		82.2		1.46		1.46		0		0.92		-1.48		1.76		10.82		-3085.4			2896.03			-6858.78			8741.81
b1	0.06	269			89	2	0.85142	0.461	0.771			63.8		-76.1		2.13		2.13		0		1998.58		-1.33		1999.46		10.6		-2935.09			2935.37			-5447.13			7787.62
b1	0.06	269			91	0										2.15		2.15		0		283		-1.35		283.89		10.56		-2906.65			2955.73			-4990.39			7470
b1	0.06	269			103	4	0.87562	0.362	0.633			67.4		87.3		5.05		5.05		0		1.99		-1.44		2.99		10.71		-2978.55			2528.61			-6749.05			9070.31
b1	0.06	269			104	0										2.11		2.11		0		2.83		-1.39		3.64		10.88		-2849.88			2712.84			-6108.61			8164.15
b1	0.06	269			193	0										1.18		1.14		0		0.65		-1.3		1.59		11.03		-3154.28			3015.8			-7815.35			9384.38
b1	0.06	269			194	0										3.67		3.66		0		5.28		-1.39		6.1		10.9		-3058.71			2588.25			-6760.97			9075.52
b1	0.06	269			116	1	0.89024	0.386	0.66			62.1		84.4		35.29		35.29		1		-0.89		-1.37		0.17		10.98		-3511.53			1924.61			-6581.01			7265.5
b1	0.06	269			125	1	0.85183	0.423	0.694			61		-76		59.82		47.82		1		134.93		-1.78		136.11		10.28		-5230.45			1333.89			-14724.3			20001.1
b1	0.06	269			131	1	0.85559	0.4	0.716			76		91.5		0		0		0		1620.55		-1.88		1621.61		9.97		-2343.06			2101.75			-2393.13			6575.6
b1	0.06	269			140	1	0.85176	0.477	0.744			51		116.6		15.35		15.15		0		5.53		-1.72		6.64		9.89		-2636.22			1315.06			-6686.16			10562.5
b1	0.06	269			167	1	0.86434	0.387	0.667			64.3		86.5		26.4		26.4		0		1151.23		-1.17		1152.46		11.67		-3457.09			2264.69			-11622.7			14834
b1	0.06	269			198	1	0.86348	0.444	0.734			70.2		-84.9		53.15		50.6		1		0.54		-1.29		1.46		10.38		-2591.48			2023.67			-5141.74			7080.75
b1	0.06	269			216	1	0.90049	0.395	0.68			56.4		89.9		74.89		47.28		1		25.69		-1.22		26.72		10.89		-3153.69			1286.48			-10830.4			13745
b1	0.06	269			248	1	0.86541	0.454	0.771			61.4		-102.6		20.29		12		0		0.47		1.27		-1.06		10.74		-5524.34			1258.36			-11749			12871.7
b1	0.06	269			259	1	0.84662	0.464	0.772			74.1		163.8		12.86		12.78		0		50.59		51.27		-1.61		10.32		-3603.73			2349.75			-7804.12			12319.6
b1	0.06	269			266	1	0.87649	0.361	0.645			60		90.6		9.4		9.4		0		1.4		2.19		-1.18		10.97		-2162.5			2305.37			-6449.45			6529.58
b1	0.06	269			275	2	0.92318	0.396	0.692			80.7		81.4		30.24		6.24		0		24.73		25.99		-1.19		11.17		-4402.57			1977.32			-8375.79			12251.4
b1	0.06	269			276	0										27.93		6.19		0		14.27		15.51		-0.99		11.42		-4377.47			1949.16			-8897.63			12658.3
b1	0.06	269			288	1	0.86525	0.399	0.7			69.5		-74.5		17.42		17.21		0		17.54		18.64		-1.19		9.64		-2585.57			1318.23			-3518.6			8064.32
b1	0.06	269			303	1	0.87593	0.43	0.726			68.7		-81.9		18.8		17.74		0		488.97		489.79		-1.84		10.38		-2706.43			2336.27			-10091.7			14308.4
b1	0.06	269			307	2	0.89623	0.447	0.756			61.8		-108		2.32		2.32		0		-0.27		0.81		-0.99		12.97		-3804.88			2051.07			-10475.9			9692.54
b1	0.06	269			308	0										0.67		0.67		0		-0.25		1.26		-1.05		13.42		-4222.32			1953.56			-10901.6			11363.9
b1	0.06	304	20	26			0.89603	0.332	0.454	0.087	0.587	66.4	8.2	100.3	43.9	17.91	28.44	14.9	23.88		0.0769		0		0.5		0.5		0	-3134.9	719.46	0.173339	2523.38	607.85	0.139526	-4970.71	2812.11	0.274846	7456.43	2573.6	0.41229
b1	0.06	304			304	2	0.91848	0.252	0.371			68.5		84.5		0.01		0.01		0		9.97		10.76		-1.26		10.78		-3228.55			2836.14			-4479.82			5780.5
b1	0.06	304			305	0										0.06		0.06		0		12.3		13.09		-1.28		10.73		-3216.24			2805.54			-4452.39			5894.35
b1	0.06	304			26	1	0.82615	0.729	0.921			74.1		-56.2		18.71		14.69		0		-0.37		-1.45		0.5		11.37		-2496.72			1869.09			-12839.6			14798.6
b1	0.06	304			28	1	0.80728	0.536	0.628			50.3		90		7.06		7.06		0		0.11		-0.36		0.92		12.08		-4494.21			1801.6			-10704.2			11555.2
b1	0.06	304			70	1	0.89879	0.209	0.331			67.1		147.9		31.49		23.05		0		49.22		-1.51		50.34		10.18		-4633.1			2682.23			-4310.5			7519.63
b1	0.06	304			71	1	0.89701	0.237	0.36			67.9		151		31.54		23.26		0		73.56		-1.5		74.66		10.25		-3469.88			2728.93			-2816.16			6126.25
b1	0.06	304			72	1	0.83683	0.329	0.47			53		83.6		91.55		76.33		1		0.95		-1.4		1.98		10.29		-3296.2			1391.22			-3770.68			6356.36
b1	0.06	304			73	1	0.82256	0.336	0.488			54.3		82		88.98		74.87		1		-0.12		-1.43		0.81		10.46		-2206.19			1508.11			-1873.87			4520.62
b1	0.06	304			88	2	0.86014	0.236	0.361			65.5		86.5		0		0		0		2.47		-1.58		3.38		10.55		-3579.38			3372.71			-2629.24			4218.94
b1	0.06	304			90	0										0		0		0		4.59		-1.59		5.49		10.52		-3588.28			3370.76			-2639.39			4299.38
b1	0.06	304			99	1	0.887	0.274	0.387			74.4		84.6		0		0		0		2636.5		-1.83		2637.45		10.1		-2830.25			2925.5			-5344.28			9066.48
b1	0.06	304			130	1	0.88284	0.314	0.415			77.1		89.2		0.05		0.05		0		252.46		-1.93		253.59		9.89		-2556.34			2383.23			-3751.9			8362.02
b1	0.06	304			149	1	0.86477	0.229	0.315			66.1		124.6		0.02		0.02		0		198.62		-2		199.77		10.1		-3974.53			2937.43			-5168.78			10377.4
b1	0.06	304			161	1	0.796	0.362	0.451			63.2		91.6		47.04		44.43		1		-0.62		-0.96		0.23		11.48		-2983.14			1568.56			-8297.58			9117.66
b1	0.06	304			210	1	0.82598	0.441	0.583			50.6		74.2		88.28		72.91		1		-0.86		-1.25		0.07		10.55		-2153.45			1553.41			-1289.59			3750.56
b1	0.06	304			220	1	0.86289	0.308	0.475			59.4		80.9		17.73		17.73		0		0.8		1.83		-1.42		10.03		-4300.43			2113.5			-7656.31			10603.3
b1	0.06	304			229	1	0.86001	0.36	0.528			67.3		67.6		1.02		0		0		101.25		101.74		-1.83		10.07		-3400.85			3538.55			-4591.64			8153.14
b1	0.06	304			257	1	0.84286	0.652	0.71			75.4		119.6		9.49		9.49		0		2.4		2.82		-0.76		11.27		-2817.55			2551.36			-3507.22			4251.38
b1	0.06	304			260	2	0.90785	0.424	0.599			71.4		176.5		10.45		5.68		0		18.82		19.4		-1.77		9.71		-2525.84			2727.42			-6312.46			7966.6
b1	0.06	304			293	0										9.87		5.46		0		79.84		80.59		-1.79		9.81		-2750.24			2995.01			-7318.65			8843.13
b1	0.06	304			265	1	0.8469	0.34	0.466			78.6		148.9		6.84		6.84		0		17.48		18.19		-1.65		9.88		-2912.46			3144.08			-5301.85			6871.29
b1	0.06	304			283	1	0.88119	0.387	0.544			52.7		68.8		4.84		4.84		0		0.2		0.6		-1.21		11.31		-4320.38			3251.55			-9380.73			10145.6
b1	0.06	304			289	4	0.88705	0.191	0.273			73.1		116.2		0.13		0.13		0		109.93		110.87		-1.66		10.03		-2462			2425.53			-2772.5			6625.44
b1	0.06	304			290	0										0.3		0.3		0		55.78		56.72		-1.64		10.07		-2483.18			2352.89			-2627.13			6447.3
b1	0.06	304			291	0										0.06		0.06		0		27.17		28.06		-1.56		10.11		-2412.89			2371.8			-2697.54			6093.41
b1	0.06	304			292	0										0.05		0.05		0		29.6		30.47		-1.55		10.13		-2415.01			2401.73			-2704.39			6122.61
b1	0.18	4	5	5			0.91141	0.425	0.675	0.067	0.661	-173.1	7.1	-34.6	83.7	33.98	23.43	30.75	20.78		0.2		1		0		0		0	-2294.17	682.24	0.0899004	698.9	245.58	0.0273874	-10904	6041	0.42729	11621.9	6332.92	0.455422
b1	0.18	4			4	1	0.94488	0.194	0.341			-168.2		-72.7		12.94		12.03		0		-1.11		-0.95		-0.2		10.97		-2903.55			733.68			-7223.57			7336.17
b1	0.18	4			2	1	0.89149	0.349	0.546			-185.6		-81.7		49.17		38.98		1		-1.24		-1.2		-0.52		10.44		-2081.07			883.34			-8942.26			9500.87
b1	0.18	4			7	1	0.81766	0.532	0.791			-167.8		-143.2		15.42		15.42		0		-1.54		-0.64		-1.38		10.34		-3249.96			890.18			-14306.3			17047.8
b1	0.18	4			10	1	0.85003	0.576	0.899			-176.2		82.1		19.45		19.45		0		-1.36		-0.59		-1.3		10.38		-1821.76			223.95			-20712.8			20707.1
b1	0.18	4			12	1	0.87574	0.472	0.797			-167.4		42.5		72.91		67.88		1		-1.45		-0.46		-1.13		10.5		-1414.53			763.33			-3335.22			3517.53
b1	0.18	6	4	4			0.90589	0.33	0.441	0.082	0.743	-156.5	12.3	71.6	11.5	41.05	13.78	35.93	15.04		0.375		1		0		0		0	-1323.75	446.74	0.148623	1024.02	190	0.114971	-2810.33	1026.1	0.315528	3748.65	885.43	0.420877
b1	0.18	6			6	1	0.95102	0.142	0.222			-162		58.6		58.06		54.11		1		-1.46		-1.04		-0.57		10.34		-1195.9			1007.87			-1968.27			2336.54
b1	0.18	6			1	1	0.8423	0.549	0.75			-136.9		88.2		38.12		38.12		1		-1.44		-1.14		-0.59		10.13		-1385.75			800.26			-2164.3			4001.68
b1	0.18	6			5	1	0.78872	0.337	0.429			-156.8		76		47.46		39.19		1		-1.67		-1.46		-0.38		10.58		-1979.55			1324.65			-2559.92			3877.56
b1	0.18	6			23	1	0.84724	0.293	0.363			-170.3		63.6		20.55		12.29		0		-1.46		-0.49		-1.36		10.44		-733.81			963.28			-4548.83			4778.82
b1	0.18	8	2	3			0.92847	0.185	0.206	0.126	0.205	-157.8	2.3	-124.5	9.7	128.39	8.24	98.06	18.2		1		0.6667		0		0.3333		0	-1204.07	508.78	0.0877761	134.59	49.96	0.00981155	-7478.59	3992.16	0.545186	4900.26	2197.67	0.357227
b1	0.18	8			8	2	0.94705	0.128	0.145			-155.9		-131.1		122.67		84.62		2		-0.95		0.33		-0.99		11.84		-1541.56			172.45			-10401.3			6414.08
b1	0.18	8			9	0										122.46		85.78		2		-1.02		0.28		-1.02		11.76		-1585.66			167.32			-10200.5			6494.06
b1	0.18	8			27	1	0.87843	0.273	0.306			-161.1		-110.7		140.05		123.79		2		-0.58		0.35		0.15		11.34		-485			63.99			-1834.01			1792.63
b1	0.18	11	3	3			0.96453	0.413	0.647	0.056	0.729	177.7	7.6	14.6	77.8	68.17	51.42	63.58	49.04		0.5		0.6667		0		0.3333		0	-2530.95	1327.7	0.0901361	506.02	268.33	0.0180212	-11514.8	6737.04	0.410083	13527.4	7061.72	0.48176
b1	0.18	11			11	1	0.9886	0.09	0.145			172.4		59.6		127.86		119.35		2		-1.28		-0.32		-0.94		10.52		-693.24			267.94			-8388.18			8072.51
b1	0.18	11			3	1	0.82826	0.65	1.018			172.2		-94.8		74.3		71.38		1		-1.44		-1.19		-0.34		10.4		-3116.2			369.15			-20872.3			23499.5
b1	0.18	11			14	1	0.8055	0.5	0.779			188.4		79.1		2.35		0		0		3.22		4.01		-1.55		10.61		-3783.4			880.98			-5283.92			9010.26
b1	0.18	21	4	7			0.99717	0.182	0.214	0.038	0.312	-165.3	10.2	45.3	10.6	0.77	0.4	0.77	0.4		0		0		0		1		0	-2981.56	424.99	0.116418	2669.78	1132.18	0.104244	-7904.82	1864.35	0.308652	12054.7	1343.62	0.470686
b1	0.18	21			21	2	0.99979	0.115	0.132			-173.5		37.2		1.08		1.08		0		-1.08		0.54		-1.94		10.32		-2738.11			2393.57			-7297.65			13357.6
b1	0.18	21			22	0										1.01		1.01		0		-1.12		0.47		-1.94		10.3		-2688.05			2365.29			-7251.13			13226.1
b1	0.18	21			16	1	0.80957	0.512	0.613			-144		66.4		0.95		0.95		0		-0.37		0.77		-1.54		11.25		-2506.98			3029.88			-6752.61			9747.99
b1	0.18	21			17	2	0.87244	0.159	0.178			-159.8		46.2		0.17		0.17		0		265.83		267.38		-1.66		10.79		-3554.12			4203.49			-6004.92			11051.4
b1	0.18	21			18	0										0.11		0.11		0		495.83		496.12		-1.59		10.74		-3704.86			4189.5			-6470.28			10922.5
b1	0.18	21			19	2	0.86187	0.067	0.079			-172.7		38.9		1.1		1.1		0		-1.81		-0.26		-1.87		10.41		-2805.73			1254.69			-10884.4			13145
b1	0.18	21			20	0										0.98		0.98		0		-1.8		-0.29		-1.84		10.42		-2873.07			1252.07			-10672.8			12932
b1	0.18	24	4	5			0.95439	0.181	0.236	0.076	0.391	-178.2	6.9	-96.6	15.3	34.38	25.23	17.35	19.33		0.2		0		0		1		0	-3488.93	1258.65	0.172001	3349.17	502.04	0.165111	-4945.68	2640.68	0.243817	8500.6	3416.59	0.419071
b1	0.18	24			24	1	0.99035	0.142	0.188			-176.6		-86.2		63.29		39.08		1		2.33		3.04		-1.31		10.45		-5609.36			3582.09			-9776.95			12981.5
b1	0.18	24			13	1	0.912	0.18	0.242			-170.3		-115.3		67.12		42.68		1		5.19		5.88		-0.77		10.68		-2658.82			2446.31			-2070.62			3506.09
b1	0.18	24			15	1	0.83842	0.379	0.473			-191.1		-72.6		12.32		4.99		0		10.09		10.39		-1.5		11.18		-1903.32			3959.29			-3149.06			5712.5
b1	0.18	24			25	2	0.9135	0.105	0.142			-176.8		-102.6		15.92		0		0		1008.47		1009.44		-2.08		10.1		-3338.27			3470.7			-4770.42			9908.49
b1	0.18	24			26	0										13.24		0		0		3554.48		3555.46		-2.28		9.76		-3934.87			3287.48			-4961.36			10394.4
b1	0.3	41	34	40			0.87209	0.485	0.678	0.08	0.954	-63.5	16.2	-138.1	115.4	19.8	24.32	17.3	22.27		0.1		0		0.525		0.475		0	-3422.71	1191.53	0.164216	2263.61	521.58	0.108604	-6088.17	3134.23	0.292101	9068.23	3661.65	0.435079
b1	0.3	41			41	1	0.88621	0.432	0.688			-73.6		-112.2		0.05		0.05		0		7.31		-1.48		8.15		10.5		-2481.03			2250.86			-4696.35			6556.91
b1	0.3	41			4	2	0.83468	0.466	0.64			-50.8		-53.2		6.2		5.19		0		904.76		-1.92		905.88		10.33		-2909.85			2054.25			-3496.41			8803.67
b1	0.3	41			90	0										3.35		2.03		0		687.1		-1.99		688.16		10.06		-2877.75			2050.91			-3449.3			8750.77
b1	0.3	41			6	1	0.89385	0.397	0.575			-79.1		-287.7		9.35		8.53		0		228.9		-1.92		229.93		10.24		-2937.96			2321.05			-5800.72			9266.31
b1	0.3	41			9	1	0.83438	0.459	0.682			-67.6		-125.9		0.36		0.16		0		-0.24		-1.31		0.85		10.51		-2480.61			2191.35			-2112.26			5179.59
b1	0.3	41			11	1	0.86443	0.554	0.83			-55.1		-228.9		7.78		7.55		0		13.08		-1.63		14.05		11.27		-6830.97			2188.32			-10447.8			15943.3
b1	0.3	41			43	3	0.90569	0.431	0.573			-77.1		66.6		7.57		7.57		0		193.85		-1.49		194.85		9.84		-2021.33			2117.85			-4310.41			8264.51
b1	0.3	41			109	0										9.44		9.44		0		100.05		-1.63		101.12		9.75		-2042.72			2214.03			-5717.76			9569
b1	0.3	41			110	0										9.79		9.79		0		108.9		-1.64		109.83		9.81		-1952.6			1937.13			-5942.19			10026
b1	0.3	41			60	1	0.8148	0.654	0.783			-84.1		9		15.56		15.56		0		-0.7		-1.03		0.04		10.96		-4049.55			2192.29			-5904.37			7425.37
b1	0.3	41			66	1	0.82518	0.468	0.62			-80.6		6.3		20.4		20.4		0		-0.5		-1.24		0.39		10.9		-5217.57			2999.73			-8448.65			11064.2
b1	0.3	41			74	1	0.87428	0.405	0.564			-74.3		-291.1		2.01		2.01		0		18.22		-1.63		19.26		10.41		-2817.28			2043.09			-9603.14			12754
b1	0.3	41			75	1	0.8694	0.545	0.788			-81.9		-75.6		24.03		1.08		0		8827.14		-1.12		8828.13		10.27		-4624.52			2125.62			-5260.88			9379.11
b1	0.3	41			79	1	0.84725	0.587	0.841			-80.2		-169.8		11.94		11.85		0		3.62		-1.53		4.78		10.41		-4330.41			1576.84			-12945.4			17852.2
b1	0.3	41			108	1	0.85966	0.431	0.616			-53.3		-98.5		1.86		1.86		0		617.27		-1.66		618.41		10.22		-2771.56			2501.55			-4342.82			7761.75
b1	0.3	41			114	1	0.82034	0.704	0.893			-32.3		-132.3		5.69		5.69		0		1.33		-1.65		2.2		10.1		-2927.53			3286.95			-6600.54			9902.18
b1	0.3	41			122	1	0.85623	0.429	0.639			-67.4		-62.6		33.74		30.61		0		47.69		-1.33		48.78		10.19		-4078.28			1738.52			-8716.7			11848.2
b1	0.3	41			176	1	0.86777	0.476	0.728			-69.8		-181.8		11.62		4.56		0		1.31		-1.83		2.27		10.28		-4430.03			2552.31			-9447.58			12661.7
b1	0.3	41			181	2	0.85482	0.365	0.541			-64.2		-288		0		0		0		0.41		-1.37		1.11		10.73		-4660.92			2775.99			-3603.05			6084.13
b1	0.3	41			182	0										0		0		0		9.7		-1.36		10.62		10.75		-4661.92			2726.67			-3604.94			6006.7
b1	0.3	41			185	1	0.85501	0.379	0.57			-70.9		-287.1		0.53		0.25		0		9.53		-1.27		10.55		10.85		-3846.91			2453.53			-3862.37			6556.9
b1	0.3	41			299	1	0.8353	0.422	0.631			-79.2		-71		3.24		3		0		-0.47		0.86		-1.69		11.13		-4505			2090.22			-7650.03			12626
b1	0.3	41			309	2	0.80656	0.987	1.14			-15.8		-99.1		87.5		77.22		1		7.99		8.95		-1.38		10.26		-2990.98			1214.1			-2481.4			4602.34
b1	0.3	41			310	0										87.39		77.15		1		13.96		14.92		-1.48		10.16		-3204.89			1225.32			-2473.61			4669.48
b1	0.3	41			311	1	0.87684	0.434	0.657			-54.9		-283.4		30.59		30.59		0		10.11		10.72		-1.41		10.12		-2593.15			1926.36			-6437.31			8850.47
b1	0.3	41			325	1	0.86988	0.505	0.695			-59.8		-191.1		4.55		4.55		0		33.22		33.85		-1.64		10.28		-2344.7			2091.5			-8506.65			11454.5
b1	0.3	41			330	1	0.81043	0.444	0.639			-55.1		-61.4		15.82		10.44		0		-0.91		-0.2		-1.55		9.86		-2853.21			2994.4			-3505.6			5480.07
b1	0.3	41			333	1	0.88236	0.349	0.543			-64.5		65.5		40.15		40.15		1		420.47		421.23		-1.12		10.28		-2065.15			2484.98			-4818.86			7371.94
b1	0.3	41			334	2	0.84083	0.378	0.589			-63		-235.3		6.98		6.98		0		20.62		21.08		-1.25		11.37		-5668.9			2219.32			-13308			16836.3
b1	0.3	41			336	0										8.3		8.3		0		6.13		6.61		-1.18		11.48		-5240.94			2277.63			-11336.4			13902.8
b1	0.3	41			335	1	0.87921	0.354	0.522			-61.2		63.2		37.41		37.41		1		72.01		73.02		-1.21		10.26		-2198.54			2601.45			-5235.29			7948.13
b1	0.3	41			338	1	0.85504	0.418	0.614			-63.2		-76.6		15.95		4.55		0		-0.38		1.05		-1.06		12.33		-3467.5			2017.41			-6631.98			7830.02
b1	0.3	41			344	1	0.84083	0.456	0.643			-56.1		-68.7		21.24		19.69		0		65.09		66.31		-1.61		9.94		-1770.43			2784.27			-3591.29			6237.51
b1	0.3	41			346	1	0.85628	0.462	0.676			-55.2		-73		61.49		44.94		1		112.54		113.03		-1.25		11.75		-4402			1372.97			-13899.2			16000.3
b1	0.3	41			353	1	0.86406	0.356	0.558			-66.2		-290.1		77.01		70.7		1		348.88		349.58		-1.78		9.85		-4865.38			1451.81			-8390.28			12441.7
b1	0.3	41			354	1	0.85562	0.438	0.631			-72.2		-52		0		0		0		0.76		1.84		-1.56		10.65		-2127.12			2820.07			-4561.57			7056.74
b1	0.3	41			385	1	0.83138	0.485	0.67			-67.4		-129.2		0		0		0		4.67		5.29		-1.38		10.27		-3825.14			3693.57			-2649.66			3529.38
b1	0.3	41			402	1	0.8558	0.403	0.631			-56.8		-257.4		47.36		46.36		1		24.94		25.87		-1.13		10.57		-2873.61			1951.4			-3610.82			3527.39
b1	0.3	41			411	1	0.87372	0.597	0.807			-41.4		-281.6		3.32		3.32		0		-0.9		-0.21		-1.46		10.13		-2487.28			2807.53			-2931.05			5248.9
b1	0.3	41			412	1	0.87007	0.502	0.662			-69.3		-285.6		62.5		62.5		1		163.7		164.47		-1.58		9.82		-2473.34			2221.22			-3194.39			5458.81
b1	0.3	68	29	29			0.84924	0.484	0.719	0.102	1.044	-64.3	14.9	-84	93.1	92.05	27.87	83.93	26.55		0.7931		0.7931		0.1724		0.0345		0	-1740.6	1570.13	0.152656	412.39	117.27	0.0361679	-4517.81	2696.61	0.396226	4731.29	2757.75	0.414949
b1	0.3	68			68	1	0.84583	0.327	0.557			-71.8		-76.9		105.57		104.23		2		-0.96		-0.55		0.08		11.01		-809.91			473.29			-3847.51			4064.15
b1	0.3	68			23	1	0.82322	0.71	0.996			-50.5		-223.4		90.42		90.31		2		-0.74		-0.99		0.72		11.79		-2708.83			537.56			-5744.66			5399.04
b1	0.3	68			25	1	0.8031	0.531	0.826			-62.5		96.2		60.21		60.21		1		-1.26		-1.05		-0.28		10.64		-639.54			555			-3148.84			3431.88
b1	0.3	68			39	1	0.7758	0.523	0.822			-74.5		-246.6		97.73		96.88		2		-1.33		-0.94		-0.39		10.54		-509.82			545.37			-1648.07			1665.62
b1	0.3	68			57	1	0.78092	0.503	0.808			-73.7		73.6		51.73		48.89		1		-1.53		-1.3		-0.57		10.31		-1604.19			362.3			-2704.64			3098.9
b1	0.3	68			67	1	0.87706	0.486	0.856			-67		-240.8		64.78		48.64		1		-0.97		-1		-0.02		10.91		-2038.94			397.85			-6714.1			6393.27
b1	0.3	68			77	1	0.79691	0.61	0.777			-50		-69.5		83.95		78.52		2		-1.18		-0.84		-0.3		11		-1152.25			313.07			-9363.27			8669.31
b1	0.3	68			88	1	0.83792	0.471	0.679			-49.5		-62.8		104.33		87.05		2		-1.01		-0.71		0.17		11.07		-1265.9			412.35			-5967.27			5480.77
b1	0.3	68			89	1	0.87984	0.387	0.591			-52.7		-68.5		139.38		132.1		2		4.32		-0.81		5.51		10.52		-1995.14			198.22			-3717.77			6005.73
b1	0.3	68			100	1	0.84788	0.4	0.57			-50.6		-89.4		135.2		121.1		2		-1.26		-0.86		-0.32		10.61		-1351.76			402.44			-2735			3045.18
b1	0.3	68			101	1	0.85116	0.436	0.61			-50.7		-88.2		135.67		122.22		2		-1.25		-0.87		-0.36		10.57		-990.19			380.42			-1719.03			1551.52
b1	0.3	68			127	1	0.87399	0.618	0.849			-40.8		-78.6		134.46		119.24		2		-1.32		-0.89		-0.33		10.55		-2464.28			268.05			-3897.84			4028.17
b1	0.3	68			140	1	0.87278	0.458	0.83			-61.6		-254.2		66.2		44.41		1		-0.7		-0.83		0.25		11.2		-1311.94			268.57			-5293.24			4300.82
b1	0.3	68			147	1	0.84157	0.334	0.519			-66.6		-88.8		95.04		83.86		2		-1.65		-1.29		-0.78		10.31		-1227.39			577.8			-9137.14			9434.18
b1	0.3	68			149	1	0.84093	0.473	0.668			-46.6		-65.3		113.91		112.35		2		-1.8		-1.22		-0.89		10.04		-1013.35			472.97			-1125.16			1169.36
b1	0.3	68			163	1	0.82722	0.697	0.941			-79.9		-241.6		110.55		100.03		2		-0.77		-0.29		0.25		11.24		-997.22			376.59			-3240.93			2905.12
b1	0.3	68			175	1	0.79406	0.592	0.833			-87.8		-0.8		79.06		78.73		2		-0.92		-0.53		-0.12		10.86		-3033.11			288.12			-3550			4125.4
b1	0.3	68			178	1	0.83182	0.362	0.554			-50.5		-73.1		109.24		76.55		1		-1.46		-1.31		0.44		11.59		-2377.05			361.14			-9207.34			10379.8
b1	0.3	68			183	1	0.84201	0.419	0.615			-63.1		-108.9		109.96		105.9		2		-1.23		-1.04		-0.32		10.72		-1059.68			434.71			-11683.4			11954.8
b1	0.3	68			230	1	0.84355	0.346	0.539			-62		-69.7		98.14		93.73		2		-1.23		-1.3		0.58		11.63		-1362.67			472.83			-6226.06			7695.61
b1	0.3	68			246	1	0.80083	0.425	0.616			-69.3		-80.9		77.65		75.38		1		-1.24		-0.72		-0.33		10.64		-1113.05			597.46			-1565.91			1655.14
b1	0.3	68			247	1	0.80852	0.358	0.553			-73.8		-55.6		87.39		87.21		2		-1.19		-1		-0.23		10.73		-1069.38			346.11			-3654.91			3471.43
b1	0.3	68			249	1	0.83474	0.574	0.901			-45.4		96		76.7		75.83		1		-1.31		-1.08		-0.39		10.15		-697.05			113.36			-5934.96			6665.43
b1	0.3	68			275	1	0.81436	0.322	0.529			-71		-109		57.44		51.76		1		-1.35		-0.9		-0.35		10.51		-1365.82			498.88			-3121.55			3369.35
b1	0.3	68			277	1	0.79789	0.416	0.581			-55.2		-106.8		96.84		71.55		1		-1.44		-0.98		-0.55		10.42		-1478.23			532.03			-1812.98			1761.97
b1	0.3	68			287	1	0.78983	0.974	1.206			-109.9		-112.7		11.12		10.85		0		-1		-0.92		-0.06		10.83		-1939.12			454.12			-3945.61			3954.95
b1	0.3	68			387	1	0.8834	0.328	0.541			-69.9		-68.5		107.23		100.72		2		-1.11		0.02		-0.55		11.51		-1788.15			299.94			-6703.44			6635.98
b1	0.3	68			405	1	0.85282	0.488	0.757			-72.9		73.2		81.88		75.59		1		-0.99		-0.17		-1.43		9.6		-9394.73			472.58			-2147.48			2842
b1	0.3	68			406	1	0.85205	0.481	0.727			-84.8		-95.5		87.74		80.14		2		-1.94		-1.05		-1.35		9.69		-1718.84			546.19			-1458.27			2052.33
b1	0.3	84	28	32			0.86098	0.451	0.636	0.097	0.812	-60.8	10.4	-99.1	101.2	40.49	26.55	33.35	25.96		0.25		0.5625		0.3438		0.0938		0	-2786.33	1516.42	0.111046	934.05	503.03	0.0372256	-10309.1	4219.74	0.410858	11062.1	4575.7	0.44087
b1	0.3	84			84	1	0.86722	0.426	0.628			-57		-97.5		6.87		6.87		0		-1.25		-1.24		-0.44		10.37		-2514.77			595.26			-7354.36			7473.36
b1	0.3	84			10	1	0.85192	0.546	0.803			-73.2		-72.8		28.3		24.07		0		-1.37		-1.21		0.12		11.3		-5583.76			929.68			-12938.4			16476.2
b1	0.3	84			31	1	0.84168	0.471	0.645			-74.4		-240		64.51		62.29		1		-1.07		-1.11		-0.24		10.98		-2096.44			835.6			-7254.62			5890.98
b1	0.3	84			69	1	0.82501	0.422	0.648			-64.3		-93.2		57.96		52.97		1		-1.22		-0.87		-0.35		10.49		-1252.21			1139.47			-4388.71			6087.15
b1	0.3	84			76	1	0.88517	0.392	0.583			-61.2		-275.2		8.42		8.42		0		-1.17		-1.34		-0.59		10		-1697.39			-1358.29			-5913.61			6745.73
b1	0.3	84			87	1	0.80725	0.673	0.909			-81.6		-75.6		1.55		0.13		0		-1.23		-1.65		-0.25		10.12		-1555.62			-69.19			-9078.22			10234.3
b1	0.3	84			106	2	0.8062	0.388	0.56			-56.5		-60.4		47.12		30.19		0		1536.41		-2.14		1537.58		9.88		-7203.19			1212.55			-12837.3			17999.1
b1	0.3	84			107	0										46.52		29.81		0		329.78		-1.91		331.01		10.1		-7048.66			1221.66			-12825.3			18709.9
b1	0.3	84			116	1	0.84473	0.415	0.581			-58		-256		66.25		62.77		1		-1.54		-1.45		-0.75		10.18		-2178.73			736.3			-12428.1			12591.5
b1	0.3	84			121	1	0.86319	0.451	0.571			-40.5		-61.9		53.3		47.5		1		-1.61		-1.49		0.24		10.9		-3566.81			1026.96			-12884.7			14335.8
b1	0.3	84			125	1	0.83122	0.367	0.53			-55.3		-57.7		25.45		25.45		0		-1.15		-1.38		-0.31		10.8		-1391.02			923.49			-10685.6			9328.66
b1	0.3	84			133	3	0.82506	0.649	0.892			-73.6		-108.8		60.4		35.65		1		-1.02		-0.96		0.14		11.37		-1420.01			1252.64			-6970.65			6576.12
b1	0.3	84			158	0										61.88		40.64		1		-0.94		-0.76		0.13		11.25		-1269.32			1191.53			-6154.93			5628.9
b1	0.3	84			159	0										62.91		41.82		1		-0.97		-0.83		0.14		11.18		-1394.67			1207.45			-6558.9			6067.91
b1	0.3	84			164	1	0.8414	0.43	0.583			-57.3		-71.6		30.29		29.62		0		-1.44		-1.16		-0.5		10.46		-2243.9			1368.41			-16000.6			17805.2
b1	0.3	84			165	1	0.84183	0.414	0.597			-54		-77.7		1.38		1.38		0		-1.34		-1.13		-0.38		11.03		-2371.43			1395.32			-14612.3			15240.4
b1	0.3	84			179	1	0.84795	0.423	0.666			-62.7		-89.3		29.77		0.32		0		6.19		6.04		7.41		18.74		-3335.11			1063.65			-14528.3			13487.5
b1	0.3	84			186	1	0.81957	0.436	0.643			-58.4		-78		105.18		105.18		2		48.12		-1.28		49.34		12.05		-3665.87			1063.32			-9005.31			11823.6
b1	0.3	84			220	1	0.82408	0.486	0.754			-71.9		-99.4		51.63		48.22		1		-1.92		-1.69		-0.95		10.09		-3739.95			964.61			-15006.3			17224.3
b1	0.3	84			245	1	0.84841	0.447	0.705			-66.2		-93.8		44.26		33.17		1		-1.39		-1.27		-0.61		11		-3482.94			1202			-9968.58			10442.3
b1	0.3	84			265	2	0.81401	0.385	0.562			-62.7		-268		57.42		57.41		1		15.12		-1.41		16.26		10.62		-1549.24			1153.68			-6282.62			7936.77
b1	0.3	84			266	0										57.51		57.5		1		4.64		-1.6		5.78		10.43		-1610.77			1178.39			-5943.94			8792.39
b1	0.3	84			271	1	0.82886	0.484	0.684			-68.4		-75.3		16.92		0		0		-1.15		-1.34		-0.15		10.76		-4610.6			1054.75			-7548.11			7834.21
b1	0.3	84			281	1	0.84005	0.364	0.503			-68.9		71.9		84.09		77.07		1		-1.73		-1.33		-0.58		10.27		-1729.6			708.2			-6652.7			8084.7
b1	0.3	84			290	1	0.86988	0.399	0.561			-46.4		-40.3		40.05		28.88		0		-1.25		-0.14		-0.92		11.14		-3100.32			1263.44			-5974.78			5167.8
b1	0.3	84			313	1	0.84595	0.453	0.614			-60.8		-67.9		71.52		62.91		1		-1.28		0.75		-1.28		11.5		-1480.81			629.35			-10899.2			10943.4
b1	0.3	84			337	1	0.82461	0.419	0.553			-48.6		-75.8		6.91		6.91		0		-1.09		-0.28		-1.23		10.65		-2098.84			1375.1			-7288.49			4954.28
b1	0.3	84			345	1	0.84755	0.406	0.581			-54		-69		31.69		16.24		0		-0.57		0.56		-0.83		12.24		-3039.53			800.68			-22938.5			19293.9
b1	0.3	84			356	1	0.86431	0.661	0.799			-31.2		-105.1		2.53		2.5		0		-1.28		0.26		-1.25		11.39		-3025.39			1089.85			-12240			13421
b1	0.3	84			368	1	0.84358	0.402	0.556			-65.2		-264.4		59.18		57.37		1		-1.08		-0.24		-0.83		10.77		-2011.95			889.35			-19116.5			19093.9
b1	0.3	84			409	1	0.86413	0.484	0.716			-56.1		-270.6		11.46		11.46		0		-1.51		-0.6		-1.23		10.44		-2714.3			701.64			-8642.58			9677.03
b1	0.3	84			410	1	0.83473	0.494	0.71			-53.1		81.8		2.34		2.34		0		-1.43		-0.43		-1.46		10.34		-3179.5			1142.64			-8968.73			8620.38
b1	0.3	124	32	63			0.90995	0.384	0.582	0.098	0.736	-61.6	10	-52.2	81.5	16.21	11.19	6.5	8.32		0.0159		0		0.4286		0.5714		0	-3551.77	840.69	0.165718	3184.79	462.75	0.148595	-6186.57	1858.87	0.288652	8509.53	2447.4	0.397036
b1	0.3	124			124	1	0.89514	0.28	0.482			-66.9		-91.6		12.76		12.76		0		-0.78		-1.31		-0.02		10.64		-3289.33			3256.59			-4865.28			5833.96
b1	0.3	124			24	1	0.88524	0.568	0.812			-67.7		56.8		2.74		0.71		0		25.59		-1.56		26.59		9.98		-4837.21			3516.16			-3186.17			5830.87
b1	0.3	124			26	2	0.87871	0.636	0.93			-69.5		85		3.65		0.94		0		16.14		-1.53		17.15		9.88		-4119.37			3515.77			-3310.84			5569.33
b1	0.3	124			51	0										3.99		0.9		0		0.44		-1.42		1.13		10.1		-3771.38			3144.9			-4447.86			6025.13
b1	0.3	124			38	1	0.89474	0.736	0.971			-82.5		84.5		49.81		28.61		0		817.21		-1.48		818.1		10.34		-4648.81			3637.4			-10510			13726.1
b1	0.3	124			70	2	0.86863	0.465	0.647			-81.1		-77.7		1.95		0		0		201.19		-2.13		202.16		10.18		-4315.98			3742.81			-5688.44			11779
b1	0.3	124			82	0										2.11		0		0		8.91		-1.67		9.76		10.59		-3911.07			3585.15			-4140.51			8768.63
b1	0.3	124			71	1	0.83414	0.743	0.988			-89.5		-121.4		5.07		0		0		23.29		-2.12		24.23		10.64		-5317.13			4162.6			-5223.47			11006.8
b1	0.3	124			112	2	0.86159	0.63	0.901			-67.9		87.5		0		0		0		-1.11		-1.24		-0.48		10.64		-3059.87			3201.17			-5874.19			6326.85
b1	0.3	124			113	0										0		0		0		-1.09		-1.29		-0.43		10.75		-3007.17			3213.26			-5968.06			6330.99
b1	0.3	124			123	1	0.8647	0.661	0.927			-69		70.7		21.6		6.6		0		-1.19		-1.42		0.21		11.63		-3458.42			2638.53			-7962.39			10393.5
b1	0.3	124			134	1	0.86186	0.669	0.955			-59.2		-261.3		5.13		5.13		0		-1.13		-1.23		-0.36		10.8		-2484.48			2319.81			-3345.7			3093.26
b1	0.3	124			137	5	0.85526	0.394	0.529			-74.2		-73.8		18.19		0		0		215.07		-1.98		215.91		10.41		-5040.11			3609.05			-4911.47			10537.4
b1	0.3	124			138	0										16.06		0		0		5.26		-1.8		6.16		10.53		-4496.87			3424.15			-4662.32			9436.07
b1	0.3	124			139	0										15.87		0		0		6.22		-1.58		7.11		10.75		-4575.6			3599			-4589.08			9306.17
b1	0.3	124			269	0										16.55		0		0		1.23		-1.6		1.96		10.98		-4850.72			3410.28			-4652.05			9920.8
b1	0.3	124			270	0										16.79		0		0		12.75		-1.8		13.53		10.56		-4697.67			3390.81			-4166.78			9184.18
b1	0.3	124			151	2	0.87261	0.481	0.693			-71		-108.1		7.31		7.31		0		7.34		-1.3		8.33		10.77		-3488.81			2173.48			-7293.94			9283.46
b1	0.3	124			152	0										12.87		12.87		0		1.31		-1.58		2.46		10.47		-3201.64			2345.44			-9404.92			13347.3
b1	0.3	124			153	1	0.86711	0.197	0.394			-57.2		-96.8		1.57		1.57		0		190.33		-1.46		191.27		9.66		-5484.64			3090.98			-5497.77			9805.17
b1	0.3	124			160	1	0.8816	0.66	0.973			-68.7		-262.1		6.58		6.58		0		-0.61		-1.37		0.29		11.36		-3687.43			2552.56			-10392.4			10972.9
b1	0.3	124			167	1	0.86255	0.651	0.911			-62.6		68.2		13.03		13.03		0		19.39		-1.63		20.19		10.43		-3243.64			4258.81			-7762.79			11602.6
b1	0.3	124			232	2	0.87472	0.597	0.868			-62.2		65.3		14.32		14.32		0		44.3		-1.06		45.07		10.54		-2719.09			3016.36			-9687.55			11769.6
b1	0.3	124			400	0										15.29		15.29		0		93.32		94.26		-1.28		10.49		-2352.57			2886.67			-7854.6			10857
b1	0.3	124			252	1	0.86143	0.355	0.535			-46.3		-84		3.11		0.78		0		9.29		-1.63		10.19		10.19		-4990.79			4296.61			-4399.95			7455.17
b1	0.3	124			264	1	0.87176	0.738	1.057			-44.7		66.2		12.98		12.98		0		118.08		-1.35		118.86		10.73		-2508.3			3654.76			-4977.17			7503.86
b1	0.3	124			278	2	0.8955	0.228	0.428			-56.5		-93.8		0.05		0.05		0		50.57		-2.03		51.64		9.27		-4335.95			2724.73			-4977.31			9694.96
b1	0.3	124			279	0										0.26		0.04		0		106.75		-2.03		107.86		9.38		-4558.76			2569.27			-5010.92			10205.3
b1	0.3	124			297	1	0.92787	0.177	0.359			-56.8		-66.4		22.03		2.15		0		13.94		14.49		-1.17		10.75		-3344.11			3281			-6163.65			7227.6
b1	0.3	124			301	3	0.92737	0.148	0.335			-61.1		-63.5		25.66		4.02		0		12.74		13.25		-1.26		10.61		-3620.44			3466.16			-7426.66			8363.72
b1	0.3	124			305	0										24.95		3.91		0		3.1		3.66		-1.56		10.37		-3587.6			3346.96			-6780.05			7722.05
b1	0.3	124			319	0										26.31		3.65		0		188.07		188.9		-1.32		10.83		-3074.6			3306.46			-6941.13			7974.06
b1	0.3	124			303	15	0.95341	0.174	0.323			-58.2		-68.8		29.4		4.57		0		68.39		69.17		-1.37		10.5		-2852.39			3239.62			-6388.4			7765.04
b1	0.3	124			304	0										23.09		2.85		0		230.6		231.4		-1.45		10.48		-2716.92			3112.99			-6538.57			7821.92
b1	0.3	124			306	0										25.31		4.38		0		50.45		51.26		-1.58		10.41		-2951.8			3144.68			-6155.84			7496.32
b1	0.3	124			307	0										27.68		5		0		270.99		271.54		-1.38		10.47		-2933.65			3303.35			-5426.65			6778.34
b1	0.3	124			315	0										20.44		2.13		0		10.35		11.14		-1.17		10.91		-2821.5			3426.73			-5879.11			6780.5
b1	0.3	124			316	0										24.44		4.21		0		10.03		10.88		-1.3		10.64		-2830.69			3109.36			-6060.87			7330.71
b1	0.3	124			317	0										23.54		3.51		0		132.79		133.6		-1.32		10.75		-2766.77			2986.51			-6642.64			8026.81
b1	0.3	124			318	0										25.23		4.97		0		88.22		89.1		-1.4		10.52		-2772.63			3038.1			-5625.6			7064.71
b1	0.3	124			320	0										25.45		4.7		0		6.51		7.02		-1.33		10.68		-2953.31			3425.73			-6332.15			7429.89
b1	0.3	124			371	0										24.09		4.35		0		9.32		9.8		-1.6		10.33		-3165.51			3278.01			-6943.6			8172.31
b1	0.3	124			376	0										14.73		1.07		0		10.03		10.58		-1.39		10.56		-3372.8			3488.28			-6742.74			7794.31
b1	0.3	124			379	0										26.32		6.86		0		9.63		10.1		-1.38		10.73		-2707.34			3199.21			-7656.61			8895.32
b1	0.3	124			380	0										25.43		4.17		0		0.27		0.75		-1.37		10.76		-3353.86			3661.88			-5756			6702.98
b1	0.3	124			381	0										24.68		6.82		0		9.88		10.39		-1.63		10.36		-2852.9			3428.21			-5977.73			7159.7
b1	0.3	124			382	0										24.43		3.69		0		40.27		40.77		-1.34		10.92		-3092.63			3786.09			-6776.44			8154.89
b1	0.3	124			308	1	0.87426	0.647	0.929			-54.2		-268.4		42.58		42.04		1		22.75		23.68		-1.01		10.81		-3208.46			2166.35			-6827.61			6925.84
b1	0.3	124			314	1	0.92617	0.314	0.464			-54.5		-77.6		17.2		8.78		0		887.92		888.25		-1.37		10.96		-3995.92			3619.22			-9757.09			10971.3
b1	0.3	124			331	2	0.91511	0.46	0.623			-76.2		-73.8		5.22		4.74		0		12.28		12.9		-1.91		9.9		-2419.26			2815.35			-5706.31			9026.66
b1	0.3	124			332	0										4.1		3.86		0		0.34		0.99		-1.86		9.91		-2359.63			2868.08			-7434.1			10118
b1	0.3	124			339	2	0.91669	0.358	0.511			-49.8		-98.6		28.22		23.72		0		41.02		41.93		-1.43		10.3		-4279.56			2701.44			-8230.13			10199.4
b1	0.3	124			340	0										29.37		24.91		0		118.94		119.88		-1.44		10.3		-4057.1			2422.42			-8126.23			10301.8
b1	0.3	124			349	2	0.86067	0.654	0.895			-68.9		87.3		2.94		2.94		0		99.73		100.19		-1.66		10		-4049.45			2527.85			-4768.14			8605.34
b1	0.3	124			351	0										2.98		2.98		0		123.38		123.82		-1.77		9.94		-4160.37			2839.24			-4674.43			8610.65
b1	0.3	124			355	1	0.85757	0.679	0.951			-57.3		68.7		15.23		15.23		0		1.27		2.1		-1.16		10.57		-2496.7			2497.37			-2556.67			2685.93
b1	0.3	124			374	3	0.94887	0.199	0.366			-51.9		-77.3		19.52		6.75		0		10.18		10.83		-1.24		10.77		-2829.66			3394.29			-4607.78			4865.2
b1	0.3	124			375	0										19.93		7.24		0		-0.89		-0.28		-1.08		10.81		-2475.72			3343.91			-3436.76			3110.42
b1	0.3	124			378	0										16.92		3.59		0		15.82		16.43		-1.05		10.92		-2496.23			3038.34			-3735.5			3592.97
b1	0.3	124			377	1	0.95176	0.267	0.433			-47.5		-81.2		24.08		11.39		0		-0.87		0.09		-1.32		10.66		-3478.17			3385.93			-8938.12			11153.5
b1	0.3	124			408	1	0.88079	0.622	0.881			-69.4		77.9		5.86		1.94		0		760.5		761.03		-1.41		10.26		-4167.02			3135.85			-5996.35			10494.6
b1	0.3	124			413	1	0.88461	0.269	0.452			-64.4		-83.3		39.57		31.93		1		49935.9		49937.6		-1.17		11.67		-5058.83			2903.36			-10616.9			14294.3
b1	0.3	124			415	1	0.88323	0.257	0.413			-62.7		-62.4		4.84		0.18		0		378.8		379.74		-1.64		10.11		-4005.28			3016.59			-7363.76			10916.8
b1	0.3	204	18	23			0.88953	0.416	0.608	0.097	0.772	-50.9	14.1	-57.9	89	109.37	14.27	101.74	14.52		0.9565		0.8696		0.087		0.0435		0	-1130.29	521.2	0.0926241	116.09	54.19	0.00951325	-5812.11	2870.34	0.476286	5144.49	3447.63	0.421577
b1	0.3	204			204	1	0.87667	0.457	0.534			-56.9		-64.5		78.74		78.31		2		-1.62		-1.34		-0.61		10.48		-1783.5			235.42			-5807.49			4998.87
b1	0.3	204			8	1	0.83425	1.4	1.818			-107.1		-136.7		118.51		115.46		2		-1.01		-0.5		0.07		10.99		-855.8			176.85			-1773.52			1709.06
b1	0.3	204			29	1	0.80303	0.914	1.096			-23.1		-102.5		101.82		88.14		2		-0.9		-0.56		0.13		11.08		-2212.13			245.45			-1566.27			1471.85
b1	0.3	204			35	1	0.87711	0.691	1.088			-51.5		90.2		137.38		133.78		2		-1.11		-1.03		-0.06		10.8		-431.16			126.56			-5383.44			5370.41
b1	0.3	204			117	1	0.8282	0.683	1.132			-52.9		87.9		114.39		114.39		2		-0.85		-1.36		0.5		11.45		-1732.11			142.31			-7854.95			8029.9
b1	0.3	204			118	1	0.81516	0.7	1.162			-51		90.2		117.15		117.07		2		-0.99		-1.47		0.68		11.57		-1181.64			144.87			-7105.3			7828.75
b1	0.3	204			141	1	0.84337	0.657	1.064			-50.2		76.2		105.99		102.35		2		-1.52		-1.24		-0.24		10.43		-2215.31			121.66			-15012.9			17666.5
b1	0.3	204			157	1	0.83062	0.356	0.442			-67.9		-82.9		108.87		98.88		2		-1.29		-1.07		-0.27		10.69		-1061.44			90.15			-2211.02			2503.07
b1	0.3	204			188	1	0.86458	0.096	0.15			-49.9		-75.7		118.69		107.76		2		-1.11		-0.83		-0.22		10.76		-1373.9			75.48			-6175.02			5799.42
b1	0.3	204			190	4	0.87117	0.119	0.149			-45.6		-73.8		111.73		102.41		2		-1		-0.87		-0.18		10.95		-1119.81			86.41			-6247.62			4800.49
b1	0.3	204			191	0										115.12		105.68		2		-1.11		-0.9		-0.25		10.85		-820.82			106.67			-5188.44			4021.05
b1	0.3	204			195	0										112.01		103.24		2		-1.02		-0.9		-0.17		11.02		-1057.05			69.41			-5494.72			3599.95
b1	0.3	204			199	0										115.54		107.27		2		-0.96		-0.84		-0.16		10.99		-971.69			85.73			-5482.4			3885.47
b1	0.3	204			192	3	0.91467	0.097	0.149			-49.6		-71.4		119.72		107.79		2		-1.03		-0.7		-0.2		10.89		-645.87			64.38			-4149.33			3141.3
b1	0.3	204			196	0										113.39		104.7		2		-1.16		-0.74		-0.34		10.8		-565.4			73.27			-4031.21			2634.06
b1	0.3	204			200	0										119.17		106.99		2		-1		-0.73		-0.13		10.97		-898.74			88.35			-5283.26			4248.37
b1	0.3	204			197	1	0.88088	0.115	0.163			-47.3		-76.3		114.58		104.83		2		-1.16		-0.91		-0.24		10.69		-1028.14			91.85			-7677.67			6857.95
b1	0.3	204			198	1	0.85249	0.097	0.132			-44		-69.8		114.47		105.51		2		-1.05		-0.71		-0.2		10.87		-899.74			78.03			-6894.68			6524.24
b1	0.3	204			229	1	0.89276	0.169	0.243			-51.3		-82.8		85.85		66.46		1		-0.97		-0.74		0.2		11.26		-1461.97			59.31			-11069.8			10578.9
b1	0.3	204			231	1	0.812	0.736	1.141			-50		85.9		78.25		74.78		1		-0.88		-0.44		0.09		11.16		-1941.34			219.94			-2462.17			2100.41
b1	0.3	204			341	1	0.83346	0.724	1.118			-48.9		-238.2		93.66		90.52		2		-0.92		-0.11		-0.68		11.22		-570.94			118.51			-5655.15			3866.27
b1	0.3	204			342	1	0.79912	0.723	1.124			-44.7		-240.6		94.21		91.32		2		-0.92		0.02		-0.7		11.14		-530.94			112.47			-4977.95			3501.69
b1	0.3	204			365	1	0.92829	0.162	0.394			-52.2		-83.8		126.22		112.28		2		-1.41		-0.44		-1.43		10.01		-637.12			56.96			-6174.24			3185.17
b1	0.3	213	13	14			0.90578	0.595	0.815	0.116	1.402	-65.5	19.6	-12.1	81	134.06	31.58	123.24	22.84		1		1		0		0		0	-278.51	177.41	0.0674798	220.09	122.7	0.0533253	-1770.42	1078.92	0.428953	1858.29	1173.89	0.450242
b1	0.3	213			213	1	0.90737	0.253	0.328			-59		-60.8		183.25		145.62		2		-1.21		-0.48		-0.26		10.58		-313.56			162.01			-877.18			1624.09
b1	0.3	213			30	1	0.86624	0.54	0.616			-48.7		-60.1		127.83		125.77		2		-1.43		-0.87		-0.35		10.6		-431.77			136.06			-2405.48			2778.24
b1	0.3	213			44	2	0.78978	0.233	0.296			-71.8		-65		116.78		109.6		2		-1.28		-0.69		-0.32		10.61		-263.65			390.89			-978.2			776.55
b1	0.3	213			91	0										118.09		109.86		2		-1.21		-0.65		-0.24		10.7		-221.09			422.38			-1134.99			939.12
b1	0.3	213			46	1	0.77333	0.964	1.199			-22.3		-107.8		104.29		102.91		2		-1.63		-1.06		-0.7		10.25		-671.07			512.3			-1284.05			882.59
b1	0.3	213			102	1	0.88792	0.74	1.193			-76.9		103.8		146.05		132.22		2		-1.06		-0.58		-0.09		10.87		-208.22			112.93			-1203.88			755.97
b1	0.3	213			115	1	0.85855	0.744	1.178			-76.4		103.9		137.66		135.07		2		-1.28		-0.72		-0.37		10.59		-474.34			150.92			-3294.7			3039.61
b1	0.3	213			130	1	0.91231	0.738	1.188			-55.2		93.9		151.68		146.3		2		-1.04		-0.55		-0.04		10.93		-146.99			110.16			-1101.68			800.51
b1	0.3	213			156	1	0.81769	0.721	1.122			-82.7		80.4		80.09		79.05		2		-1.5		-1.08		-0.51		10.22		-212.22			213.78			-3194.81			3460.33
b1	0.3	213			168	1	0.80277	0.781	1.191			-76.1		93.4		83.1		81.03		2		-1.32		-0.95		-0.25		10.7		-381.99			226.27			-2316.93			2900.57
b1	0.3	213			248	1	0.83369	0.905	1.053			-102.6		-76.8		192.12		153.53		2		-1.27		-0.72		-0.33		10.59		15.15			197.73			-362.8			437.1
b1	0.3	213			274	1	0.90087	0.286	0.34			-49.5		-74.1		131.85		123.47		2		-1.44		-0.78		-0.46		10.46		-148.23			139.21			-1049.32			1274.37
b1	0.3	213			276	1	0.91767	0.303	0.336			-67.2		-69.7		157.73		143.77		2		-1.51		-0.84		-0.61		10.25		-29.92			168.55			-1408.08			2119.54
b1	0.3	213			283	1	0.88046	0.705	0.841			-44.9		-81.8		146.32		137.13		2		-0.67		-0.51		0.36		11.18		-411.24			138.02			-4173.74			4227.42
b1	0.3	238	38	58			0.8772	0.383	0.658	0.071	0.701	-61.3	7.8	-36.1	93.4	33.68	22.72	29.73	21.57		0.181		0.7069		0.2586		0.0345		0	-3154.38	1277.04	0.131536	730.46	237.21	0.0304597	-9446.22	3489.7	0.393901	10650.1	4036.5	0.444103
b1	0.3	238			238	1	0.88327	0.22	0.428			-65.4		-71.3		24.21		18.85		0		-1.46		-1.26		-0.46		10.86		-4622.99			790.6			-10916.9			10030.4
b1	0.3	238			5	2	0.81365	0.588	0.971			-75.1		85.2		31.39		25.18		0		-1.29		-0.93		0.18		12.48		-6122.05			865.05			-12708.2			15947.7
b1	0.3	238			27	0										34.25		27.57		0		-1.36		-1.27		0.37		12.31		-4087.76			811.66			-10486.3			12401.4
b1	0.3	238			7	1	0.8267	0.576	0.958			-67.6		82.5		35.82		27.26		0		-1.25		-1.13		0.29		12.35		-6346.2			868.64			-19173.7			22553.8
b1	0.3	238			17	8	0.93587	0.179	0.393			-62.9		-68.3		15.17		15.09		0		-1.32		-0.81		0.11		12.25		-2600.12			556.53			-10870.8			12315.1
b1	0.3	238			18	0										14.25		14.1		0		-1.19		-0.72		0.18		12.33		-2718.13			572.68			-11121.4			12063
b1	0.3	238			19	0										16.59		16.44		0		-1.25		-0.85		0.13		12.22		-3225.86			638.61			-12297			13586.2
b1	0.3	238			20	0										14.21		14.09		0		-1.37		-0.93		0.22		12.33		-2655.14			568.98			-10675.6			12676.1
b1	0.3	238			21	0										15.45		15.12		0		-1.22		-0.96		0.17		12.06		-2443.34			603.36			-10065.8			10473.4
b1	0.3	238			22	0										7.01		6.96		0		-1.32		-0.79		0.07		12.19		-2834.33			607.48			-11130.4			12665.9
b1	0.3	238			291	0										13.52		13.48		0		-1.32		0.07		-0.76		12.36		-2787.57			587.99			-11651.1			12936.2
b1	0.3	238			292	0										13.5		13.4		0		-1.37		0.05		-0.79		12.35		-2903.87			563.66			-12483.9			14779.9
b1	0.3	238			28	1	0.80923	0.566	0.934			-64		73.6		34.94		28.64		0		-1.3		-1.3		0.33		12.29		-4094.43			790.01			-10817.6			12385.6
b1	0.3	238			40	1	0.82891	0.606	1.012			-47.9		74.8		26.9		9.85		0		-0.7		-0.46		0.24		11.29		-6198.41			685.86			-4547.58			5377.99
b1	0.3	238			42	1	0.84059	0.564	0.965			-57.5		92.4		40.75		30.87		0		-1.25		-1.16		-0.36		10.58		-3365.95			654.2			-7107.7			6425.08
b1	0.3	238			45	1	0.82304	0.587	0.943			-64.8		101.6		63.48		56.44		1		-1.23		-0.99		-0.35		10.57		-2238.91			665.19			-4834.62			4965.12
b1	0.3	238			48	1	0.81429	0.652	1.078			-57.7		99.4		37.87		24.84		0		-1.44		-1.49		-0.67		10.51		-2119.5			603.53			-5145.74			4835.49
b1	0.3	238			52	1	0.82464	0.438	0.637			-43.5		-66.3		8.14		5.38		0		-1.39		-1.57		-0.39		10.56		-3724.26			691.47			-6505.32			6712.58
b1	0.3	238			54	2	0.85239	0.297	0.557			-66.9		-93.6		11.13		11.12		0		-0.79		-0.89		0.18		11.46		-2547.91			645.24			-7867.93			6331.12
b1	0.3	238			55	0										12.59		12.58		0		-0.82		-0.74		0.06		11.13		-2925.4			674.32			-7544.6			5999.8
b1	0.3	238			62	1	0.81261	0.593	0.934			-74.9		-246.3		26.67		20.68		0		-0.66		-0.72		0.3		11.41		-2431.7			553.12			-5127.89			5103.45
b1	0.3	238			72	1	0.80651	0.597	1.01			-64.9		101.6		71.02		69.73		1		7.92		-1.17		9.04		10.83		-1857.05			742.95			-6164.48			8796.32
b1	0.3	238			73	1	0.8248	0.584	0.96			-54.5		-239.5		0		0		0		-1.13		-0.94		-0.05		10.81		-4962.74			818.86			-10387.9			12117.1
b1	0.3	238			78	1	0.80195	0.313	0.5			-49.7		-62.8		96.55		92.86		2		17.61		-1.15		18.75		10.56		-3749.59			492.6			-10679.2			13586
b1	0.3	238			92	4	0.81045	0.214	0.416			-52.1		-94.2		0.53		0.53		0		-1.53		-1.21		-0.67		10.01		-5164.27			1460.46			-8131.69			9817.88
b1	0.3	238			150	0										0.84		0.84		0		-1.55		-1.19		-0.63		10.04		-5087.23			1444.49			-8262.34			10033.2
b1	0.3	238			154	0										0.84		0.84		0		-1.64		-1.23		-0.76		9.92		-4531.22			1439.51			-8357.63			10095.9
b1	0.3	238			155	0										1.88		1.88		0		-1.66		-1.25		-0.79		9.89		-4456.76			1356.28			-8415.55			10160.8
b1	0.3	238			95	1	0.8474	0.303	0.496			-69.5		-69.9		38.37		26.41		0		-1.49		-1.36		-0.65		10.25		-2332.15			861.06			-8969.28			9736.16
b1	0.3	238			96	1	0.83466	0.713	0.983			-73.4		-247.8		38.61		25.92		0		-1.34		-1.51		-0.55		10.1		-2415.14			858.69			-10506.3			8718.05
b1	0.3	238			97	1	0.83543	0.226	0.428			-69.6		-80.1		49.37		49.37		1		137.03		-1.9		138.79		10.47		-3760.46			842.54			-9693.6			15741.5
b1	0.3	238			136	1	0.81606	0.296	0.52			-71.1		-93.4		28.16		28.16		0		-0.58		-0.88		0.53		11.15		-2164.68			755.44			-13772.2			12105.4
b1	0.3	238			146	1	0.86044	0.4	0.586			-53		-97.8		34.18		26.89		0		-1.3		-1.16		-0.62		10.58		-5181.73			773.9			-11822.2			12402.8
b1	0.3	238			184	5	0.86654	0.303	0.502			-59.3		-79.5		67.91		62.21		1		-1.7		-1.48		-0.44		10.54		-2229.05			514.83			-4261.54			4759.43
b1	0.3	238			241	0										60.26		53.19		1		-1.42		-1.34		-0.18		10.66		-1941.04			472.64			-4371.33			5116.66
b1	0.3	238			242	0										60.58		53.39		1		-1.45		-1.37		-0.18		10.66		-1976.44			482.9			-4502.89			5272.07
b1	0.3	238			243	0										60.59		53.46		1		-1.39		-1.33		-0.17		10.67		-1990.24			488.02			-4423.4			5092.67
b1	0.3	238			244	0										60.7		53.6		1		-1.42		-1.35		-0.17		10.67		-1960.35			487.91			-4398.44			5142
b1	0.3	238			208	1	0.82092	0.61	0.994			-61.5		106.3		40.97		39.85		1		-1.33		-1.14		-0.23		10.38		-1631.96			597.14			-5472.95			7553.6
b1	0.3	238			216	1	0.83339	0.227	0.425			-62.6		-96.6		55.51		55.51		1		-1.53		-1.36		-0.69		9.97		-1396.25			456.44			-5949.17			8265.74
b1	0.3	238			218	1	0.81817	0.249	0.442			-58		-106.5		54.39		54.39		1		-1.44		-1.31		-0.58		10.28		-1252.01			503.62			-6325.03			7609.31
b1	0.3	238			219	1	0.88473	0.218	0.396			-49.6		-82		9.7		7.13		0		-1.57		-1.39		-0.11		11.41		-3070.02			773.89			-9133.71			9848.03
b1	0.3	238			221	3	0.84671	0.204	0.433			-65.5		-76.5		14.29		14.16		0		-0.92		-0.91		0.59		12.11		-4152.15			701.63			-17145.5			18987.3
b1	0.3	238			222	0										33.45		33.45		1		-1.23		-1.33		0.39		11.64		-3820.07			710.4			-11878.8			13865
b1	0.3	238			223	0										12.98		12.97		0		-1.27		-1.28		0.21		11.64		-4448.3			734.47			-18905.7			21515.4
b1	0.3	238			239	1	0.85879	0.229	0.424			-55		-87.7		42.3		39.62		1		-1.74		-1.37		-0.42		10.61		-2308.54			514.83			-10783.2			12530.9
b1	0.3	238			255	1	0.83174	0.474	0.732			-84.2		-111.6		54.11		33.96		1		-0.99		-0.88		0.39		11.63		-4232.91			658.7			-7626.53			7533.71
b1	0.3	238			257	2	0.80288	0.589	0.935			-66.4		92.8		61.73		61.73		1		40.71		-1.5		41.85		10.22		-2698.64			855.74			-10706.9			14362.3
b1	0.3	238			258	0										62.84		62.8		1		46.47		-1.43		47.56		10.31		-3225.11			901.19			-7362.42			10080.6
b1	0.3	238			259	1	0.80583	0.593	0.943			-66.1		94.4		40.45		40.45		1		42.14		-1.22		43.29		10.75		-4488.46			886.65			-11756.7			14557.1
b1	0.3	238			272	1	0.84506	0.333	0.562			-67.6		-91.2		74.76		67.22		1		-1.34		-1.1		0.29		11.3		-1860.02			436.26			-4069.9			5510.04
b1	0.3	238			285	1	0.82846	0.664	0.993			-61.8		77.4		28.41		11.9		0		0.05		0.01		1		12.67		-3464.32			529.06			-14455.4			11745.9
b1	0.3	238			384	1	0.81523	0.468	0.762			-37.9		-78.5		75.04		72.54		1		2421.38		2422.18		-1.73		10.71		-2964.96			615			-9583.11			13051.5
b1	0.3	238			390	2	0.84122	0.589	0.967			-64.4		75.6		19.56		19.35		0		-1.5		-0.05		-1.43		10.96		-2223.46			780.7			-12340.2			13610.6
b1	0.3	238			392	0										20.07		19.81		0		-1.35		-0.24		-1.1		10.73		-1281.38			778.67			-9737.27			10849.2
b1	0.3	238			391	1	0.8213	0.563	0.944			-63.5		80.4		26.56		26.06		0		-1.63		-0.08		-1.42		10.86		-1457.08			702.02			-9568.43			11445.2
b1	0.3	238			394	1	0.81789	0.578	0.984			-50.3		84.1		15.02		15.02		0		-1.58		-0.71		-1.47		10.46		-1596.07			744.62			-12217			13807.5
b1	0.3	238			403	1	0.83331	0.245	0.612			-62.7		-97.6		43.28		29.27		0		-1.61		-0.12		-1.69		10.37		-2628.61			1194.44			-12662.4			11719.2
b1	0.3	280	37	38			0.78913	0.57	0.816	0.105	1.303	-69.4	18.2	-74.6	98.9	53.56	36.49	46.14	32.71		0.3816		0.7632		0.1579		0.0789		0	-2818.48	1631.45	0.157272	618.38	373.33	0.0345057	-7075.34	4866.52	0.394805	7408.9	4622.8	0.413418
b1	0.3	280			280	1	0.7885	0.508	0.692			-42.9		-81.8		10.05		10.05		0		-1.32		-1.02		-0.59		10.39		-2805.57			766.7			-3367.74			3368.75
b1	0.3	280			1	1	0.773	0.578	0.776			-43		-57		65.94		65.48		1		-1.14		-1.01		-0.09		10.79		-2683.87			524.09			-2983.5			3747.21
b1	0.3	280			13	1	0.75914	0.348	0.556			-71.2		-69.3		52.32		43.4		1		-1.03		-0.82		-0.32		10.58		-566.51			-1243.62			-2804.76			2795.43
b1	0.3	280			15	1	0.7687	0.562	0.883			-58.3		88.6		37.05		22.29		0		-1		-0.82		0.11		11.1		-2793.52			828.57			-3008.52			3888.02
b1	0.3	280			49	1	0.77135	0.873	1.162			-107.7		-254.2		102.35		85.31		2		-1.52		-1.34		-0.65		10.26		-1488.37			335.93			-756.51			1081.38
b1	0.3	280			50	1	0.79505	0.538	0.766			-75.3		-115.6		60.31		55.6		1		-0.83		-0.66		0.36		11.44		-2936.57			629.93			-5143.89			4700.69
b1	0.3	280			53	1	0.75855	0.35	0.535			-55.1		-88.6		33.87		20.27		0		-1.1		-1.07		-0.23		10.73		-2204.97			1030.95			-4204.95			3778.73
b1	0.3	280			58	1	0.7771	0.349	0.535			-60.7		-75.9		100.46		94.46		2		-1.19		-1.07		-0.27		10.39		-1286.21			584.58			-10046.9			9747.18
b1	0.3	280			61	1	0.75016	0.444	0.609			-72.3		-1.2		17.89		17.89		0		-0.97		-1.06		-0.2		10.59		-4011.2			1109.25			-10042.5			9302.07
b1	0.3	280			65	1	0.74866	0.527	0.801			-81.8		-177.2		4.57		4.57		0		-1.23		-1.07		-0.48		10.68		-5529.87			1226.78			-9284.51			10104.4
b1	0.3	280			83	1	0.78203	0.363	0.593			-64.9		-86.4		72.99		54.63		1		-1.24		-1.16		0		10.99		-2168.43			687.76			-8341.84			8637.08
b1	0.3	280			111	1	0.78614	0.475	0.762			-56.2		-198.1		80.6		63.36		1		-1.31		-0.96		-0.26		10.69		-1711.98			555.25			-13935.2			13847.7
b1	0.3	280			126	1	0.77035	0.49	0.675			-83.1		63.1		23.88		23.88		0		-1.43		-1.44		-0.4		10.59		-2118.92			993.25			-3159			3554.2
b1	0.3	280			129	1	0.75061	0.997	1.193			-77.8		-7.6		100.07		83.73		2		0.21		0.62		1.42		12.03		-1401.37			368.34			-2747.85			6233.24
b1	0.3	280			135	1	0.80282	1.236	1.364			-81.3		-250.1		94.4		40.18		1		-0.2		-0.34		0.71		11.1		-6292.42			385.41			-19489.1			19857.8
b1	0.3	280			142	1	0.78059	0.312	0.498			-54.4		-71.8		82.78		75.4		1		-1.06		-0.77		-0.1		11.08		-1928.46			571.1			-17154.7			16955.3
b1	0.3	280			143	1	0.76529	0.673	0.929			-94.4		-62.3		27.45		27.45		0		-1.27		-1.13		-0.7		10.3		-2606.02			847.21			-3818.88			2990.66
b1	0.3	280			144	2	0.80356	0.471	0.654			-55.7		-28.2		50.02		27.34		0		-1.38		-1.21		-0.3		10.7		-2050.19			519.82			-3854.99			4555.86
b1	0.3	280			145	0										49.79		27.18		0		-1.38		-1.21		-0.31		10.69		-2051.02			515.43			-3826.67			4538.28
b1	0.3	280			169	1	0.79587	0.586	0.828			-82.5		14.2		70.82		70.68		1		-1.31		-1.13		-0.41		10.63		-3455.77			570.66			-4254.04			4478.8
b1	0.3	280			170	1	0.80077	0.587	0.822			-82.6		12.9		75.16		74.79		1		-1.3		-1.28		-0.43		10.36		-4590.33			535.37			-10693.5			12333.3
b1	0.3	280			210	1	0.77774	0.554	0.808			-75.9		-258.6		40.51		40.51		1		-1.26		-1.19		-0.43		10.52		-1415.92			717.44			-4986.03			4464.33
b1	0.3	280			211	1	0.80381	0.508	0.793			-55.6		-253.7		42.06		41.28		1		-1.03		-0.74		-0.13		11.06		-3635.29			668.65			-5434.09			5314.11
b1	0.3	280			212	1	0.75657	0.56	0.771			-77.4		-12.4		15.57		13.69		0		-0.74		-0.82		0.01		11.16		-3053.11			798.15			-19153.8			17066.4
b1	0.3	280			251	1	0.78929	0.607	0.841			-87.8		-42.9		72.42		72.42		1		-1.28		-0.92		-0.28		10.46		-2576.34			463.45			-9322.48			10741.2
b1	0.3	280			256	1	0.78562	0.471	0.71			-77.8		-147.8		126.51		107.81		2		-1.42		-1.21		-0.49		10.33		-1861.89			311.33			-8056.98			8959.45
b1	0.3	280			263	1	0.80401	0.534	0.803			-80.9		70.2		0.77		0.03		0		-1.25		-1.03		-0.03		12.06		-8882.44			715.73			-14397.9			16745.3
b1	0.3	280			273	1	0.80538	0.528	0.89			-52.9		89.1		3.93		3.93		0		-1.46		-1.37		-0.68		10.01		-2983.09			537.98			-3172.58			4343.12
b1	0.3	280			282	1	0.78377	0.352	0.642			-62.4		-68.9		26.38		25.09		0		-0.94		-1.12		-0.12		11		-4998.17			875.62			-6253.84			6078.66
b1	0.3	280			284	1	0.77374	0.993	1.291			-109.9		-129.3		5.21		5.21		0		-0.3		-0.3		0.7		11.55		-2346.53			543.59			-5105.15			5727.67
b1	0.3	280			286	1	0.77133	1.008	1.297			-107.1		-129.9		7.75		7.75		0		-0.94		-0.83		0.01		10.86		-1661.49			490.43			-3505.71			4295
b1	0.3	280			302	1	0.7652	0.805	1.14			-33.8		-88.7		4.39		4.39		0		-0.77		-0.04		-0.92		11.45		-5368.41			952.95			-13195.1			10641.8
b1	0.3	280			321	1	0.7395	0.474	0.811			-66.9		83		139.14		130.72		2		25.53		26.39		-1.05		10.05		-1178.99			691.18			-1277.7			3830.53
b1	0.3	280			347	1	0.77309	0.396	0.682			-53.6		-81.7		75.56		64.07		1		-1.31		-0.32		-1.25		10.55		-2447.02			514.36			-11057.1			11006.8
b1	0.3	280			348	1	0.79516	0.557	0.845			-48.7		-211.4		35.96		34.8		1		-1.19		-0.06		-1.05		11.24		-3144.63			755.67			-6288.5			5195.48
b1	0.3	280			357	1	0.80291	0.526	0.789			-74.3		-161.2		97.49		92.34		2		-1.25		-0.5		-1.07		11.21		-2139.3			453.93			-4966.74			4827.97
b1	0.3	280			389	1	0.76109	0.588	0.829			-42.3		-92.7		43.51		43.51		1		-1.42		0.58		-1.38		11.57		-1581.28			766.22			-8245.41			8617
b1	0.3	280			404	1	0.74688	0.47	0.772			-72.1		78.3		85.51		77.97		2		1.41		2.32		-1.33		9.81		-1146.9			899.13			-1524.58			3187.27
b1	0.3	343	32	45			0.88725	0.449	0.691	0.088	0.869	-61.4	13.3	63.7	127.6	24.33	21.73	21.27	21.44		0.1667		0		0.5333		0.4667		0	-3922.18	1432.95	0.154447	1861.02	669.28	0.0732829	-8324.92	3317.74	0.327817	11286.9	4070.52	0.444453
b1	0.3	343			343	1	0.89319	0.524	0.772			-52.5		101.2		3.85		3.82		0		0.67		1.12		-1.33		11.01		-1986.55			1963.27			-6705.97			9089.11
b1	0.3	343			3	1	0.87274	0.435	0.679			-64.6		66		0.95		0.18		0		-0.07		-1.73		1.15		10.25		-3275.07			1480.85			-6188.75			11670.7
b1	0.3	343			32	4	0.8833	0.442	0.72			-78.6		-70.9		16.64		1.43		0		-0.27		-1.59		1.1		10.93		-4508.73			2212.84			-5969			10497.2
b1	0.3	343			33	0										11.94		1.31		0		1.74		-1.31		3.12		11.16		-3878.81			2209.53			-5258.47			9681.24
b1	0.3	343			34	0										15.39		1.46		0		0.49		-1.4		1.89		11.12		-3813.94			2170.7			-5129.96			9741.48
b1	0.3	343			233	0										7.2		0		0		-0.27		-1.41		0.81		10.87		-4238.33			3085.71			-5460.63			9428.13
b1	0.3	343			63	1	0.88652	0.459	0.704			-55.3		69.1		0.68		0		0		16.97		-0.82		18.27		27.55		-4092.9			1659.95			-13840.4			13962.5
b1	0.3	343			80	1	0.85448	0.454	0.662			-76.9		79.1		49.22		49.22		1		53.78		-1.32		54.96		10.31		-4609.17			1628.08			-9072.28			13342.2
b1	0.3	343			81	1	0.88446	0.504	0.701			-47.9		267.3		6.5		6.5		0		2.81		-1.27		3.84		10.83		-2977.83			1534.97			-9037.68			11545.4
b1	0.3	343			98	2	0.89196	0.452	0.719			-66		90.3		33.58		32.46		1		62.63		-2.16		63.61		11.18		-6267.08			1765.16			-11514.2			16522.4
b1	0.3	343			99	0										33.65		32.44		1		45.75		-2.15		46.7		11.46		-6306.58			1788.96			-11697.6			16864.6
b1	0.3	343			132	1	0.84927	0.44	0.647			-51.5		-67		83.81		79.99		2		108.26		-1.14		109.48		10.35		-5211.65			1121.69			-10550.3			13390.3
b1	0.3	343			161	1	0.84075	0.963	1.165			-107.8		239.7		7.59		7.59		0		42.44		-1.32		43.5		10.52		-2194.25			1938.79			-4683.25			7712.53
b1	0.3	343			166	1	0.87297	0.455	0.676			-45.4		262.6		47.69		47.69		1		149.18		-1.48		150.49		11.5		-3376.52			1169.3			-6890.95			10731.7
b1	0.3	343			202	2	0.86084	0.312	0.556			-66.2		-33		0.16		0		0		-1.14		-1.52		-0.25		10.67		-3762.63			2569.02			-3992.59			6040.08
b1	0.3	343			205	0										0.06		0		0		-1.04		-1.58		-0.18		10.86		-3637.1			2671.1			-4336.95			6404.25
b1	0.3	343			226	1	0.86345	0.701	0.925			-33.3		-73.5		24.53		14.42		0		814.36		-1.84		815.34		10.12		-3268.65			1549.43			-7804.38			10758.8
b1	0.3	343			234	2	0.86276	0.399	0.646			-68.3		70.1		22.67		16.35		0		-0.62		-1.69		0.78		11.04		-4986.74			2526.91			-11309.3			14542.1
b1	0.3	343			235	0										11.7		5.91		0		-1.28		-1.65		0.22		11.26		-4865.1			2515.94			-9656.37			12354.5
b1	0.3	343			236	2	0.86237	0.545	0.811			-43.6		79.5		2.69		2.57		0		-0.79		-1.4		0.52		12.22		-3675.39			1965.63			-6090.08			7611.01
b1	0.3	343			237	0										4.33		4.33		0		-0.79		-1.29		0.56		12.26		-4731.42			2318.45			-7638.84			9637.19
b1	0.3	343			240	1	0.87939	0.359	0.589			-56.9		-60.5		60.99		57.19		1		-0.44		-1.4		0.48		10.55		-3166.57			1656.84			-5135.33			6363.8
b1	0.3	343			253	1	0.86172	0.411	0.664			-61.3		72.8		24.49		24.49		0		4.45		-1.11		5.12		10.33		-2174.11			2466.96			-7889.56			8879.59
b1	0.3	343			261	2	0.86095	0.418	0.666			-67.4		94		60.05		60.05		1		177.79		-1.62		178.97		10.17		-4724.59			1220.74			-12692.8			16911.3
b1	0.3	343			262	0										57.94		57.94		1		195.24		-1.47		196.38		10.44		-5336.65			1044.38			-10818			14351.9
b1	0.3	343			288	1	0.85677	0.339	0.579			-65.3		-63.8		0		0		0		-0.34		1.02		-1.51		11.23		-2016.43			2804.44			-5306.8			7758.16
b1	0.3	343			289	2	0.87755	0.353	0.584			-55.1		-69.7		4.32		0		0		11.75		12.75		-1.61		10.51		-2454.83			2458.95			-5117.74			6799.24
b1	0.3	343			329	0										1.42		0		0		8.06		9.02		-1.17		10.97		-2063.66			2461.9			-4422.93			5728.32
b1	0.3	343			294	2	0.87133	0.392	0.633			-48		267.8		27.1		26.96		0		59.44		61.49		-1.82		11.37		-7232.48			1348.35			-14096.6			20558.6
b1	0.3	343			295	0										27.53		27.31		0		497.3		498.09		-1.62		11.05		-6771.9			1354.76			-13498.6			18599.5
b1	0.3	343			296	2	0.88	0.374	0.599			-67.8		-71.9		0.74		0		0		15.77		16.72		-1.44		10.8		-2744.11			2323.68			-5422.48			7020.78
b1	0.3	343			416	0										0.35		0		0		12.89		13.87		-1.35		10.9		-2647.92			2458.14			-5054.58			6743.5
b1	0.3	343			300	1	0.86172	0.437	0.643			-47.5		-77		61.98		48.92		1		22.31		23.84		-1.45		10.89		-4880.9			1080.34			-7536.57			11943.1
b1	0.3	343			322	1	0.85378	0.594	0.817			-41.4		-70.3		8.44		8.44		0		81.87		82.51		-0.89		10.51		-2057.69			2450.5			-4645.52			5182.46
b1	0.3	343			323	1	0.88132	0.541	0.752			-46		-72		9.82		9.82		0		382.55		383.2		-1.16		10.32		-2092.37			2448.12			-5646.46			6440.42
b1	0.3	343			324	1	0.85523	0.358	0.562			-62.8		-72.5		31.58		27.54		0		226.51		227.39		-1.04		10.43		-1725.8			1921.07			-3408.64			4307.46
b1	0.3	343			350	1	0.88761	0.434	0.668			-59.8		264.7		33.52		26		0		54.1		54.75		-1.64		9.9		-3773.43			1889.06			-8327.28			12040
b1	0.3	343			352	1	0.88018	0.385	0.625			-56.4		273.7		70.96		65.02		1		503.71		504.56		-1.44		10.65		-6910.52			1463.21			-12551.9			16831.8
b1	0.3	343			393	1	0.88158	0.473	0.728			-55.6		76.5		19.83		19.72		0		9.77		10.3		-1.48		10.3		-3001.85			1681.57			-9945.94			13024.8
b1	0.3	343			395	1	0.92833	0.486	0.749			-59.9		107.1		24.24		24.11		0		0.45		1.16		-0.61		11.34		-6384.4			-953.68			-15651.2			18348
b1	0.3	343			396	2	0.89073	0.482	0.725			-52.4		279.1		37.02		37.02		1		3.28		4.08		-1.04		10.25		-3644.08			1716.2			-11137.6			13965.3
b1	0.3	343			397	0										37.36		37.36		1		27.38		28.13		-1.04		10.11		-3797.79			1710.81			-13684.5			16540.3
b1	0.3	343			399	2	0.86938	0.453	0.717			-83.1		73.5		32.62		32.62		1		241.85		243.63		-1.25		11.21		-4086.31			1283.13			-12058.1			14969.2
b1	0.3	343			401	0										37.32		37.32		1		22.57		23.16		-1.16		11.46		-4114.8			1266.29			-11115.8			13672.2
b1	0.3	343			414	1	0.8779	0.332	0.591			-65.5		-74		40.34		21.52		0		1.98		3.03		-1.31		10.16		-3030.44			2343.69			-6628.17			9402.34
b1	0.3	362	7	9			0.96212	0.1	0.127	0.056	0.21	-52.4	2.2	-82.8	10.4	124.35	2.19	112.22	2.76		1		0		0		1		0	-2466.75	525.27	0.207968	401.47	49.66	0.0338473	-3142.47	1480.79	0.264937	5850.51	1896.95	0.493248
b1	0.3	362			362	1	0.9671	0.09	0.099			-51.7		-86		120.98		111.22		2		3.01		4		-1.46		10.01		-2955.31			400.03			-2647.01			4880.99
b1	0.3	362			358	1	0.94379	0.071	0.087			-52.2		-81.8		125.31		113.42		2		8.73		9.86		-1.7		9.81		-2798.48			354.69			-6627.17			10432.6
b1	0.3	362			359	1	0.96798	0.103	0.135			-51.4		-73.8		126.05		113.62		2		66.14		67.26		-1.59		10.07		-2588.43			368.61			-4369.37			7695.54
b1	0.3	362			360	1	0.92835	0.205	0.283			-54.5		-58		127.49		116.58		2		78.7		79.64		-1.36		10.06		-1720.74			333.57			-2052.85			4400.14
b1	0.3	362			361	3	0.95925	0.045	0.056			-52.5		-85.9		123.66		110.08		2		15.13		16.1		-1.22		10.29		-1528.75			405.87			-1993.12			4517.8
b1	0.3	362			364	0										125.84		113.27		2		1.17		2.15		-1.23		10.32		-3016.97			386.83			-2979.19			5480.96
b1	0.3	362			366	0										120.51		106.16		2		1.53		2.5		-1.24		10.43		-2384.1			506.42			-2554.51			4976.71
b1	0.3	362			363	1	0.96508	0.085	0.101			-50.1		-87.7		125.2		113.77		2		-0.1		0.87		-1.49		10.04		-3013.9			400.34			-3580.42			5923.08
b1	0.3	362			367	1	0.91594	0.021	0.031			-53.1		-87.3		124.08		111.86		2		25.87		26.9		-1.18		9.99		-2194.11			456.83			-1478.62			4346.82
b1	0.3	373	24	28			0.82958	0.445	0.721	0.13	0.923	-60.7	10.3	70	95.9	88.11	30.3	82.24	25.99		0.7857		0.75		0.2143		0.0357		0	-1520.29	824.26	0.116865	245.92	87.73	0.0189039	-5846.92	3048.62	0.449453	5395.85	2793.55	0.414779
b1	0.3	373			373	1	0.84614	0.369	0.606			-51.1		100.4		65.15		55.3		1		-1.58		-0.71		-1.32		10.02		-1675.18			245.6			-2925.87			4444.48
b1	0.3	373			2	1	0.83079	0.302	0.545			-67.8		61.9		33.67		32.46		1		-1.11		-0.59		-0.25		10.82		-1108.98			326.71			-3628.16			3076.53
b1	0.3	373			14	1	0.78301	0.566	0.969			-69.9		233.5		102.56		82.12		2		-1.11		-0.77		0.19		11.43		-4025.45			359.51			-9427.01			10163.6
b1	0.3	373			16	1	0.80804	0.349	0.603			-55.3		89.9		147.83		119.13		2		-0.41		-0.37		0.46		11.24		-3107.32			142.87			-9625.45			8003.62
b1	0.3	373			56	1	0.79793	0.351	0.627			-71.4		124		114.19		112.85		2		-1.27		-0.73		-0.26		10.72		-532.84			276.13			-2370.5			1640.79
b1	0.3	373			64	1	0.81722	0.36	0.654			-53.7		74		22.02		22.02		0		-0.95		-1.15		0.04		10.93		-3292.25			368.1			-4827.61			5582.83
b1	0.3	373			103	1	0.80359	0.498	0.865			-65.8		-63.1		107.86		99.87		2		-1.24		-0.97		-0.24		10.64		-765.53			269.16			-4224.83			4007.36
b1	0.3	373			119	1	0.78235	0.57	0.946			-72.3		-60.9		62.07		62.07		1		-1.77		-0.96		-0.81		10.12		-1329.82			400.97			-1649.47			2538.72
b1	0.3	373			120	1	0.80412	0.337	0.612			-56.8		88.9		57.99		57.99		1		-2.07		-1.9		-0.9		9.83		-1341.49			211.35			-3780.21			5372.12
b1	0.3	373			148	1	0.79027	0.522	0.737			-73.5		26		115.4		111.04		2		-0.73		-0.64		0.45		11.53		-1116.07			261.76			-5839.86			3853.99
b1	0.3	373			162	1	0.78321	0.362	0.633			-59.2		110		121.17		92.34		2		-1.29		-0.8		-0.4		10.57		-939.2			289.08			-2092.89			2137.99
b1	0.3	373			171	2	0.82104	0.375	0.631			-60.3		112.1		104.83		102.59		2		-0.18		-0.38		0.73		11.67		-1519.42			202.99			-7123.82			5614.09
b1	0.3	373			172	0										104.63		102.49		2		-0.22		-0.39		0.71		11.59		-1646.85			203.7			-8783.11			7684.55
b1	0.3	373			173	1	0.83805	0.428	0.704			-55.5		116.6		100.22		98.76		2		-0.81		-1.05		0.22		11.07		-2165.59			180.59			-11758.7			11613.9
b1	0.3	373			174	1	0.82927	0.43	0.669			-61		109.8		101.72		100.3		2		-0.65		-1.15		0.45		10.95		-1874.81			212.4			-12839.5			11005.4
b1	0.3	373			189	3	0.79357	0.503	0.8			-47.2		-64.4		117.43		105.43		2		-1.09		-0.66		-0.31		10.83		-679.14			103.05			-4098.63			2681.27
b1	0.3	373			193	0										114.91		104.74		2		-1.11		-0.67		-0.21		10.94		-582.1			97.38			-4402.08			2860.67
b1	0.3	373			194	0										111.88		103.15		2		-0.95		-0.83		-0.21		10.99		-1177.09			90.44			-5654.62			3791.85
b1	0.3	373			201	1	0.81473	0.587	0.894			-50.8		262.9		62.49		61.6		1		-1.29		-1.11		-0.45		10.99		-1934.48			309.06			-8442.16			7285.38
b1	0.3	373			207	1	0.82956	0.659	1.018			-64		261.9		77.72		76.69		1		-1.44		-1.46		-0.31		10.38		-1950.8			299.77			-5190.65			5199.56
b1	0.3	373			209	1	0.82114	0.443	0.69			-78.9		114.5		82.97		82.92		2		-1.17		-0.85		-0.24		10.75		-744.64			285.09			-3741.67			3253.18
b1	0.3	373			224	2	0.84779	0.281	0.537			-70.6		67.3		47.47		47.47		1		-1.17		-1.09		0.06		11.03		-1223.98			327.72			-5734.31			5865.08
b1	0.3	373			225	0										47.7		47.7		1		-1.16		-1.07		0.05		11.04		-1229.09			327.34			-5631.49			5655.55
b1	0.3	373			250	1	0.80855	0.287	0.526			-62.2		103.5		96.81		96.44		2		-1.24		-1		-0.27		10.64		-740.57			219.6			-4208.93			4571.44
b1	0.3	373			268	1	0.76539	0.597	0.781			-69.6		86.4		101.97		98.26		2		-1.06		-0.73		-0.12		10.85		-1483.35			241.09			-1311.74			1284.3
b1	0.3	373			326	1	0.80152	0.436	0.684			-72.6		118.9		54.79		54.6		1		-1.24		-0.34		-0.98		10.89		-975.36			363.29			-4678.48			3978.6
b1	0.3	373			383	1	0.85445	0.637	0.863			-35.5		-76.3		72.35		69.94		1		-1.21		0.1		-1.38		11.43		-2158.13			187.61			-10152.2			8624.39
b1	0.3	373			388	1	0.81643	0.521	0.817			-46.5		-76		117.38		102.4		2		-1.41		-0.41		-1.16		10.6		-1248.46			83.29			-9569.82			9292.65
b1	0.3	407	36	37			0.81362	0.475	0.746	0.118	0.909	-61.4	10.2	-74.3	124.1	50.48	22.7	46.18	23.26		0.4595		0.7027		0.1892		0.1081		0	-2907.28	1541.55	0.105715	439.36	126.97	0.0159761	-11995.9	6438.45	0.436198	12158.5	6193.82	0.442111
b1	0.3	407			407	1	0.82133	0.489	0.695			-69.2		-85.5		47.42		37.55		1		-1.65		-0.64		-1.46		10.6		-2437.16			497.7			-7343.11			7612.26
b1	0.3	407			12	1	0.76433	0.422	0.607			-50		-66.7		81.74		77.83		2		-1.27		-0.79		-0.29		10.71		-1767.46			311.07			-16595.1			17428.8
b1	0.3	407			36	1	0.77728	0.532	0.845			-64.7		80.5		79.91		73.73		1		-1.97		-1.5		-0.85		9.73		-3065.31			408.87			-11295			15607.7
b1	0.3	407			37	1	0.82082	0.579	0.867			-84.1		-244.7		31.59		14.43		0		-0.35		-0.66		0.9		12.17		-4679.61			429.7			-16778.1			14855.5
b1	0.3	407			47	1	0.79486	0.308	0.539			-69.3		-60.5		99.84		92.84		2		-1.59		-1.36		0		10.83		-2364.62			371.63			-12157.8			14749.8
b1	0.3	407			59	1	0.81521	0.517	0.828			-64.2		-261.5		18.73		18.73		0		-1.77		-1.27		-0.75		10.16		-4347.53			521.47			-11479.4			14422.5
b1	0.3	407			85	1	0.83265	0.524	0.865			-59.9		74.1		17.47		17.47		0		-1.41		-1.34		-0.24		10.52		-1593.4			386.16			-7473.99			8680.12
b1	0.3	407			86	1	0.85083	0.31	0.521			-66		-84.5		55.24		55.24		1		-1.07		-1.09		-0.18		10.87		-4597.83			454.96			-29306.6			30174.1
b1	0.3	407			93	1	0.75523	0.802	1.128			-34.1		-231.2		54.15		47.2		1		-1.42		-0.97		-0.32		10.79		-1923.34			643.72			-17505.9			19016.1
b1	0.3	407			94	1	0.75042	0.888	1.22			-29.9		-232.8		60.59		51.94		1		-1.32		-0.97		-0.45		10.73		-1215.29			651.37			-9219.71			9249.22
b1	0.3	407			104	1	0.77783	0.513	0.814			-60.8		-262.6		87.33		80.91		2		-1.02		-0.79		-0.22		10.84		-1553.76			310.37			-5910.27			5780.29
b1	0.3	407			105	1	0.76517	0.521	0.845			-57.2		-255.2		70.69		62.64		1		-1.1		-0.84		-0.11		10.81		-1471.85			396.54			-5921.77			6798.87
b1	0.3	407			128	1	0.77392	0.443	0.644			-70.1		-27.2		23.15		23.15		0		-1.07		-1.02		0.37		10.97		-2115.96			450.55			-12522.9			12441.2
b1	0.3	407			131	1	0.78698	0.52	0.811			-70.6		48.8		94.14		93.17		2		-1.25		-1.56		0.28		11		-1555.19			355.67			-12929.3			15628.9
b1	0.3	407			177	1	0.82915	0.552	0.869			-58.8		74.2		39.33		39.33		1		-1.22		-1.07		-0.23		10.65		-2299.52			424.49			-12382			12024.3
b1	0.3	407			180	1	0.82253	0.297	0.532			-67.1		-87.1		44.96		43.45		1		-0.86		-0.79		0.06		11		-3315.42			410.74			-16990			15693.6
b1	0.3	407			187	1	0.79602	0.344	0.524			-50.9		-81.2		40.99		40.99		1		-1.22		-1.26		-0.36		10.53		-4420.8			695.42			-18477.5			18612.9
b1	0.3	407			203	1	0.7545	0.308	0.542			-63.3		-63.5		38.94		38.08		1		-1.35		-1.23		-0.15		10.63		-1006.89			563.64			-7606.03			9532.45
b1	0.3	407			206	1	0.76236	0.535	0.848			-61.1		-240.6		53.09		52.15		1		-1.21		-0.95		-0.23		10.72		-1005.8			591.75			-4518.95			4804.54
b1	0.3	407			214	2	0.83579	0.306	0.496			-55.9		-95.8		37.15		33.92		1		-1.09		-0.98		-0.32		10.88		-3811.29			544.49			-13003.9			12218.6
b1	0.3	407			215	0										37.73		34.67		1		-1.18		-1		-0.36		10.57		-3628.45			523.18			-11722.9			11796.4
b1	0.3	407			217	1	0.83084	0.528	0.838			-66		-261.4		102.04		101.7		2		-0.79		-1.08		0.15		10.92		-6253.75			170.45			-21451.2			23318.9
b1	0.3	407			227	1	0.82192	0.309	0.524			-58.8		-93.6		34.65		34.52		1		-1.09		-1.17		-0.16		10.63		-4868.56			345.02			-5211.45			6362.03
b1	0.3	407			228	1	0.79202	0.568	0.868			-61.9		85		40.28		40.07		1		-1.31		-0.78		-0.36		10.76		-1467.99			377.52			-3943.9			3808.08
b1	0.3	407			254	1	0.81836	0.403	0.568			-48.7		-97.2		29.85		24.76		0		-1.36		-1.3		-0.37		10.14		-3034.53			339.56			-5989.12			8374.47
b1	0.3	407			260	1	0.82586	0.489	0.828			-64.5		91.3		25.85		25.85		0		-1.21		-1.33		-0.03		10.59		-2854.36			456.7			-26620.5			26440.5
b1	0.3	407			267	1	0.81343	0.506	0.84			-63.3		91.5		57.36		57.35		1		-1.55		-1.41		-0.46		10.46		-1014.5			377.58			-8289.21			8125.82
b1	0.3	407			293	1	0.81226	0.559	0.893			-79.7		94.2		33.77		14.93		0		-0.49		0.36		-0.57		11.92		-3772.14			439.78			-18824.3			16983.9
b1	0.3	407			298	1	0.78822	0.502	0.802			-58.7		-218.8		53.92		41.73		1		-0.5		0.51		-0.92		11.9		-5021.27			630.86			-16330.9			12699.3
b1	0.3	407			312	1	0.80901	0.537	0.831			-68.7		88.9		30.81		12.23		0		-0.58		0.42		-0.42		11.9		-2698.89			410.83			-14814.7			13147.3
b1	0.3	407			327	1	0.79365	0.397	0.65			-67.6		-12.1		40.27		40.27		1		-1.3		-0.41		-1.06		10.81		-1663.32			81.18			-6056.31			5605.42
b1	0.3	407			328	1	0.81026	0.349	0.6			-66.7		-101.9		58.34		58.34		1		-1.54		-0.72		-1.12		10.46		-3662.78			425.83			-4775.04			4168.78
b1	0.3	407			369	1	0.80147	0.571	0.89			-57.5		78.9		32.33		32.21		1		-1.48		-0.43		-1.04		10.82		-1801.95			378.15			-5600.52			6188.95
b1	0.3	407			370	1	0.80878	0.55	0.852			-65.4		73.7		38.99		38.77		1		-1.33		-0.44		-0.9		10.88		-1689.27			414.99			-5583.6			4966.96
b1	0.3	407			372	1	0.7971	0.541	0.827			-55.6		-248.8		86.89		80.95		2		0.36		1.01		0.03		12.9		-3776.72			320.09			-23946.7			17418.4
b1	0.3	407			386	1	0.77637	0.399	0.642			-72.8		-58		33.42		23.1		0		-1.36		-0.07		-1.19		11.14		-2152.73			629.63			-8878.55			7473.12
b1	0.3	407			398	1	0.76477	0.374	0.606			-56.1		-65.7		54.72		52.51		1		-0.9		-0.02		-1		10.38		-7660.16			514.6			-6392.41			7655.48
b2	0.06	1	4	4			0.8598	0.409	0.551	0.09	0.897	51.5	10.9	-4.8	69.7	65.5	30.77	54.82	21.4		0.5		0.5		0.25		0.25		0	-2333.92	1586.28	0.13189	623.7	355.89	0.0352452	-6256.61	1869.63	0.35356	8481.79	3788.64	0.479305
b2	0.06	1			1	1	0.8607	0.467	0.655			40.1		-80.5		46.76		46.74		1		0.79		-1.92		2.59		11.13		-5017.6			1137.18			-9133.13			14877.9
b2	0.06	1			2	1	0.85102	0.394	0.542			47.5		61.7		24.86		24.86		0		-1.12		-0.79		-0.33		11.27		-1540.51			486.75			-6584.95			5001.43
b2	0.06	1			3	1	0.86631	0.423	0.513			69.4		-68.2		91.95		65.28		1		-1.36		-1.05		-0.3		10.47		-916.06			158.54			-4172.36			6758.63
b2	0.06	1			4	1	0.86119	0.352	0.495			49.1		67.8		98.45		82.38		2		1.79		2.76		-1.26		10.31		-1861.49			712.31			-5136.01			7289.17
b2	0.18	1	2	2			0.92391	0.415	0.55	0.179	0.908	-155.9	3.9	57.2	39.2	14.13	12.07	1.81	0.25		0		1		0		0		0	-4290.21	111.96	0.149979	1385.37	550.58	0.0484305	-11550.4	5902.17	0.403786	11379.3	6082.11	0.397804
b2	0.18	1			1	1	0.95689	0.415	0.55			-152.1		96.4		2.06		2.06		0		-1.52		-1.31		-0.49		10.37		-4178.25			1935.95			-17452.6			17461.4
b2	0.18	1			2	1	0.89093	0.415	0.55			-159.8		18		26.21		1.56		0		-1.29		-0.87		-0.63		10.81		-4402.17			834.79			-5648.26			5297.22
b2	0.3	1	2	2			0.92941	0.214	0.282	0.05	0.334	-55.9	5.8	97.7	16.6	122.95	7.39	109.32	14.12		1		1		0		0		0	-1704.44	395.21	0.122168	295.57	170.01	0.0211854	-6302.82	560.91	0.451764	5648.74	1122.98	0.404882
b2	0.3	1			1	1	0.93354	0.214	0.282			-50.1		114.2		115.56		95.19		2		-1.02		-0.63		0.07		11.03		-2099.66			465.58			-5741.91			4525.76
b2	0.3	1			4	1	0.92529	0.214	0.281			-61.6		81.1		130.34		123.44		2		-1.27		-0.76		-0.2		10.67		-1309.23			125.56			-6863.72			6771.72
b2	0.3	3	2	2			0.9531	0.069	0.187	0.001	0.229	-62.8	0.1	79.6	1.8	24.59	6.98	7.02	3.88		0		0.5		0		0.5		0	-5057.06	892.2	0.262736	883.56	656.5	0.0459048	-5811.69	1460.12	0.301943	7495.35	1222.45	0.389416
b2	0.3	3			3	1	0.94507	0.069	0.187			-62.9		81.3		31.57		10.9		0		-1.11		-0.89		-0.61		10.82		-4164.86			227.06			-7271.81			6272.9
b2	0.3	3			8	1	0.96113	0.069	0.187			-62.7		77.8		17.61		3.14		0		133.78		134.37		-1.26		10.42		-5949.26			1540.07			-4351.56			8717.8
b2	0.3	5	3	4			0.79084	0.459	0.657	0.175	0.643	-57.8	10.7	18.7	60.2	101.59	19.46	84.7	8.99		0.875		1		0		0		0	-2050.61	738.65	0.19235	298.07	103.18		-4474.38	1618.96	0.419704	3837.74	1144.45	0.359986
b2	0.3	5			5	1	0.78753	0.436	0.674			-63		-84.4		69.33		69.31		1		-1.16		-1.14		-0.04		11		-3314.67			305.84		0.0204993	-6007.58			5291.48
b2	0.3	5			2	1	0.81614	0.582	0.69			-72.8		37.9		103.09		91.96		2		-1.9		-1.32		-0.84		10.14		-1804.87			463.72			-1749.97			2085.42
b2	0.3	5			6	2	0.81705	0.408	0.627			-49.2		61.7		116.91		88.21		2		-0.86		-0.78		0.23		11.41		-1594.61			216.09			-5097.7			4059.48
b2	0.3	5			7	0										117.01		89.32		2		-0.87		-0.76		0.22		11.42		-1488.28			206.62			-5042.25			3914.57
b3	0.06	1	4	6			0.90966	0.165	0.361	0.096	0.284	46.8	3.6	88	7.6	54.67	31.54	47.76	23.78		0.3333		0.1667		0		0.8333		0	-3575.64	351.32	0.214154	1601.56	723.5	0.0959213	-4848.14	1561.54	0.290367	6671.27	2060.03	0.399558
b3	0.06	1			1	1	0.79482	0.268	0.464			43.5		102.1		100.03		89.86		2		-0.63		-0.01		0.26		11.25		-3310.23			355.94			-2967.64			3328.82
b3	0.06	1			2	1	0.8275	0.288	0.493			51.7		90		93.84		62.55		1		0.73		1.73		-0.66		10.95		-3170.1			872.02			-2506.15			5625.72
b3	0.06	1			3	2	0.95735	0.118	0.317			45.2		79.4		27.62		27.62		0		1.85		2.83		-1.69		9.86		-3876.21			2174.43			-6693.62			9537.37
b3	0.06	1			4	0										30.76		30.76		0		1.25		2.28		-1.72		9.85		-3747.99			2280.5			-5805.31			8548
b3	0.06	1			5	2	0.96793	0.111	0.304			44.5		90.5		21.89		21.89		0		-0.91		-0.04		-1.4		10.07		-3246.86			1907.64			-5931.76			7329.82
b3	0.06	1			6	0										53.87		53.87		1		0.66		1.62		-1.24		10.46		-4102.44			2018.83			-5184.36			5657.87
b3	0.18	1	3	3			0.97571	0.524	0.805	0.077	0.537	-161	11.4	-38.8	83.2	3.78	3.4	3.14	2.76		0		0		0.6667		0.3333		0	-5425.38	2925.27	0.19817	1956.04	203.33	0.0714471	-9341.18	3160.1	0.3412	10654.8	3531.2	0.389183
b3	0.18	1			1	1	0.98904	0.091	0.129			-145		78.8		8.26		6.72		0		-1.08		-2.1		-0.02		10.09		-3808.56			1733.66			-11756			14451.5
b3	0.18	1			5	1	0.81576	0.732	1.134			-171.2		-95.6		0.04		0		0		-0.85		-1.11		0.02		10.36		-2936.03			2225.11			-4877.11			5947.04
b3	0.18	1			10	1	0.86714	0.748	1.152			-166.8		-99.6		3.04		2.69		0		-0.66		-0.52		-0.93		10.76		-9531.56			1909.34			-11390.4			11566
b3	0.18	2	2	4			0.96413	0.048	0.248	0.02	0.107	176.6	0.7	52.6	3.2	18.7	0.77	18.7	0.77		0		0.25		0.5		0.25		0	-5901.23	588.41	0.155926	1324.49	570.93	0.0349965	-15573.1	2128	0.411482	15047.5	605.97	0.397596
b3	0.18	2			2	3	0.97308	0.044	0.24			175.4		54.1		18.09		18.09		0		-1.12		-0.99		-0.25		10.71		-5506.64			1007.92			-16114.6			15152.9
b3	0.18	2			3	0										18.47		18.47		0		-1.03		-1.06		-0.18		10.69		-5718.01			980.32			-16905.2			15542.7
b3	0.18	2			4	0										18.23		18.23		0		-0.98		-1.1		-0.16		10.69		-5472.94			996.51			-17309.3			15465.6
b3	0.18	2			9	1	0.9426	0.077	0.284			177.2		47.7		20.01		20.01		0		1.25		2.14		-1.04		10.54		-6907.31			2313.23			-11963.2			14028.9
b3	0.18	8	4	4			0.99327	0.447	0.597	0.165	0.865	183.6	6.1	11.5	72.4	33.8	12.94	25.43	9.38		0.125		1		0		0		0	-2139.75	1185.52	0.128206	613.62	311.17	0.0367659	-6481.72	2776.9	0.388362	7454.81	2800.77	0.446666
b3	0.18	8			8	1	0.99943	0.026	0.03			180		47.8		42.44		28		0		-1.49		-0.35		-1.1		10.78		-2179.42			414.35			-7965.69			9437.15
b3	0.18	8			6	1	0.84131	0.648	0.734			176.9		45.4		43.42		24.67		0		-1.23		-0.88		-0.52		10.71		-4060.08			660.73			-10270.2			10900.8
b3	0.18	8			7	1	0.82156	0.904	1.31			193.1		-113.2		37.63		37.63		1		-1.19		-0.74		-0.2		10.6		-1082.9			281.17			-4287.45			5388.27
b3	0.18	8			11	1	0.79001	0.212	0.313			184.4		66.1		11.72		11.42		0		-1.65		-0.62		-1.13		10.28		-1236.6			1098.24			-3403.55			4092.98
b3	0.3	1	7	9			0.99855	0.683	0.902	0.158	1.837	-52.6	23.1	1.5	69	101.86	16.24	83.67	16.47		0.8333		0.8889		0.1111		0		0	-1381.67	570.27	0.141824	327.02	245.37	0.0335676	-3929.4	1038.56	0.403341	4104.04	1297.33	0.421267
b3	0.3	1			1	2	0.99862	0.381	0.469			-62.2		-8.4		87.47		87.37		2		-1.25		-0.85		-0.11		10.95		-1178.41			382.76			-3391.81			3298.4
b3	0.3	1			2	0										82.26		82.26		2		-1.22		-0.86		-0.04		11.03		-1364.72			410.35			-4190.91			3822.08
b3	0.3	1			3	1	0.99827	0.814	1.055			-74.2		58.9		98.51		82.23		2		-1.6		-1.1		-0.84		10.11		-1704.24			396.08			-4156.59			4216.5
b3	0.3	1			4	1	0.9983	0.607	0.842			-59.6		40.7		95.25		65.18		1		-0.79		-0.57		0.45		11.29		-1367.91			672.21			-4502.07			4027.64
b3	0.3	1			7	1	0.99843	0.645	0.954			-65		86.2		83.32		69.87		1		164.25		-1.39		165.57		10.25		-2010.9			613.15			-4024.44			7357.18
b3	0.3	1			8	2	0.99849	0.748	0.926			-12.3		-73.4		118.27		82.82		2		-1.19		-0.61		-0.27		10.71		-715.34			-43.66			-2460.98			3633.78
b3	0.3	1			9	0										117.38		81.57		2		-1.16		-0.6		-0.23		10.73		-694.43			-25.19			-2539.75			3738.56
b3	0.3	1			10	1	0.99849	1.03	1.318			-80.5		-103.3		102.89		75.39		1		-1.14		0.09		-0.91		11.23		-2495.38			438.66			-6136.9			4545.84
b3	0.3	1			13	1	0.99901	0.799	1.163			-44.1		94.2		131.39		126.32		2		0.05		0.89		0.54		12.18		-903.66			98.83			-3961.14			2296.36
b3	0.3	5	2	2			0.98926	0.004	0.005	0.006	0.004	-74.3	0	76.2	0.2	89.89	0.12	87.74	0.12		1		1		0		0		0	-1282.2	71.77	0.161402	312.36	4.33	0.0393196	-3065.73	899.14	0.385911	3283.84	1008.95	0.413367
b3	0.3	5			5	1	0.98151	0.004	0.005			-74.4		76.4		89.77		87.63		2		-1.51		-0.73		-0.6		10.36		-1210.44			308.03			-2166.59			2274.89
b3	0.3	5			6	1	0.99702	0.004	0.005			-74.3		76.1		90.01		87.86		2		-1.49		-0.79		-0.54		10.42		-1353.97			316.69			-3964.88			4292.79
b3	0.3	11	2	2			0.99289	0.064	0.078	0.025	0.141	-72.3	2.1	-95.4	3.1	17.3	0.31	17.3	0.31		0		0		0		1		0	-3721.66	58.74	0.166338	2033.06	90.73	0.0908665	-7205	1648.27	0.322024	9414.41	1768.88	0.420772
b3	0.3	11			11	1	0.98775	0.064	0.078			-70.3		-92.3		16.99		16.99		0		-0.1		0.69		-1.12		9.94		-3662.92			2123.79			-5556.72			7645.53
b3	0.3	11			12	1	0.99803	0.064	0.078			-74.4		-98.6		17.61		17.61		0		3.23		3.94		-1.06		10.15		-3780.4			1942.33			-8853.27			11183.3
b4	0.06	1	4	4			0.84092	0.538	0.755	0.254	1.037	55.8	14.3	26.3	58	48.51	44.85	40.33	42.58		0.375		0.5		0		0.5		0	-2518.19	1353.65	0.164404	1223.89	1050.93	0.0799034	-4764.45	2524.75	0.311054	6810.59	3456.87	0.444639
b4	0.06	1			1	1	0.82872	0.868	1.134			44.5		-65.6		60.07		59.26		1		-0.93		-0.38		0.34		11.18		-2094.37			334.07			-3776.64			6040.95
b4	0.06	1			2	1	0.86915	0.315	0.494			59.7		72.8		0		0		0		11.19		11.72		-1.82		10.07		-2063.19			2725.26			-4712.95			6675.25
b4	0.06	1			3	1	0.87787	0.313	0.514			41.5		79.2		17.6		0.83		0		38.51		39.01		-1.92		9.95		-4768.22			1687.85			-8746.68			12099.4
b4	0.06	1			4	1	0.78792	0.656	0.879			77.4		18.9		116.36		101.21		2		-0.94		-0.07		-0.21		10.85		-1146.98			148.39			-1821.52			2426.78
b4	0.18	3	3	3			0.95562	0.317	0.428	0.025	0.357	-177.4	1.9	39.2	76.8	31.3	20.45	28	15.78		0.1667		0		0.6667		0.3333		0	-3827.52	846.01	0.149557	1330.59	537.81		-8598.12	467.75	0.335964	11836.1	1208.63	0.462487
b4	0.18	3			3	1	0.98837	0.161	0.235			-175.7		90.3		17.06		17.06		0		1.81		-1.56		2.94		10.33		-3349.5			2054.52		0.0744238	-8755.07			13446.6
b4	0.18	3			2	1	0.84589	0.204	0.302			-176.5		96.7		16.62		16.62		0		-1.25		-1.28		0.08		10.75		-3116.68			766.64			-9076.17			11526.9
b4	0.18	3			25	1	0.87202	0.585	0.749			-180		-69.4		60.22		50.32		1		0.6		1.46		-1.37		10.28		-5016.39			1170.62			-7963.13			10534.9
b4	0.18	4	5	5			0.78736	0.704	0.946	0.125	1.678	-157.2	30.8	30.8	63.3	104.12	31.58	81.29	26.35		0.8		1		0		0		0	-1059.15	292.95	0.125509	496.65	164.22	0.0588531	-3739.05	2820.27	0.443078	3143.96	2398.41	0.37256
b4	0.18	4			4	1	0.79693	0.14	0.181			-136		40.1		136.66		100.99		2		-0.72		-0.14		0.34		11.23		-886.86			397.41			-2343.8			1924.93
b4	0.18	4			8	1	0.73191	0.512	0.661			-124.8		6.6		129.1		106.73		2		-0.88		-0.11		0.11		11.04		-630.59			636.97			-614.19			600.22
b4	0.18	4			11	1	0.75755	0.652	1.002			-136.8		-77.1		100.37		69.81		1		0.15		0.71		1.17		12.12		-1365.58			498.59			-1535.96			1326.22
b4	0.18	4			19	1	0.71312	1.104	1.469			-187.3		102.1		46.88		34.97		1		-1.27		0.22		-1.22		11.52		-1404.48			703.59			-7650.06			6916.54
b4	0.18	4			29	1	0.78592	1.114	1.418			-200.9		82.2		107.57		93.94		2		-0.77		0.43		-0.62		11.92		-1008.24			246.71			-6551.25			4951.91
b4	0.18	13	4	4			0.98633	0.379	0.595	0.027	0.466	-176.2	2.6	-84.6	122.6	78.94	15.87	78.74	15.88		0.875		1		0		0		0	-801.34	441.83	0.0459802	286.22	36.18	0.0164231	-7130.91	4130.62	0.409166	9209.46	4826.62	0.528431
b4	0.18	13			13	1	0.99452	0.017	0.023			-176.7		-86		90.22		90.22		2		-1.57		-0.87		-0.58		10.06		-656.22			248.95			-5495.6			6707.19
b4	0.18	13			12	1	0.83571	0.717	1.144			-175.6		91.6		53.28		53.28		1		-1.92		-1.13		-0.79		9.87		-1535.6			322.09			-12687.7			16740.6
b4	0.18	13			14	1	0.85336	0.729	1.151			-172.6		-254.9		78.47		77.64		2		-1.52		-0.61		-0.43		10.26		-353.26			322.68			-1495.47			3731.82
b4	0.18	13			30	1	0.96533	0.05	0.061			-179.9		-89.2		93.81		93.81		2		-1.55		-0.48		-0.7		10.42		-660.29			251.15			-8844.85			9658.25
b4	0.18	16	4	4			0.94904	0.163	0.297	0.095	0.31	179.4	3.8	-109.9	6	14.22	1.48	13.85	1.06		0		0.25		0		0.75		0	-6609.2	394.94	0.284372	738.32	68.41	0.0317675	-7944.14	2335.5	0.34181	7949.72	1877.37	0.34205
b4	0.18	16			16	1	0.97405	0.052	0.188			178.5		-108.7		16.23		14.77		0		-1.05		-0.43		-0.81		10.85		-6709.1			732.42			-8464.81			9060.81
b4	0.18	16			15	1	0.85338	0.356	0.49			184.8		-107.7		15.04		15.04		0		0.36		0.88		0.16		12.21		-6095.31			645.52			-7697.26			6868.22
b4	0.18	16			17	1	0.93978	0.135	0.272			174.2		-103.4		12.71		12.71		0		-0.18		0.61		-0.37		11.81		-7179.62			838.66			-4532.43			5516.93
b4	0.18	16			18	1	0.91609	0.108	0.238			180		-119.7		12.89		12.87		0		-0.82		-0.17		-1.06		11.05		-6452.75			736.67			-11082			10352.9
b4	0.18	22	4	6			0.99339	0.394	0.499	0.139	0.618	-170.5	6.3	137.9	95.5	9.05	5.87	8.31	6.55		0		0		0.1667		0.8333		0	-3273.71	240.7	0.255545	2925.01	484.96	0.228326	-2596.53	921.09	0.202685	4015.44	1782.46	0.313444
b4	0.18	22			22	1	0.99984	0.402	0.516			-174.9		146.9		2.33		2.33		0		-1.41		-0.93		-1.69		10.69		-3129.13			3615.97			-1546.87			2228.11
b4	0.18	22			7	1	0.91631	0.673	0.788			-163.3		314.5		3.43		3.43		0		-1.45		-2.02		-0.62		10.58		-3305			3583.6			-1636.81			1101.85
b4	0.18	22			20	1	0.81224	0.604	0.817			-162.5		197		4.09		0.02		0		4.01		5.08		-0.93		10.73		-3771.84			2419.77			-1940.78			4160.87
b4	0.18	22			21	3	0.83682	0.276	0.345			-180.9		55.2		12.81		12.5		0		-1.21		-0.26		-1.64		11.06		-3282.08			2574.87			-3061.86			4996.64
b4	0.18	22			26	0										15.72		15.7		0		-1.19		-0.1		-1.76		11.2		-3066.2			2677.86			-3668.56			5739.92
b4	0.18	22			27	0										15.91		15.87		0		-1.19		-0.08		-1.76		11.21		-3088.04			2678.01			-3724.29			5865.24
b4	0.18	23	5	5			0.9	0.523	0.814	0.092	1.061	-168.9	12.9	67.3	106.3	36.26	29.82	33.56	29.48		0.2		0.4		0.6		0		0	-4881.76	1765.08	0.379945	562.1	533.75	0.0437479	-3373.73	861.95	0.262575	4031.02	953.89	0.313732
b4	0.18	23			23	1	0.92554	0.458	0.714			-150.7		95.3		19.46		19.46		0		0.35		1.03		0.57		12.04		-6352.76			868.18			-3989.28			3439.47
b4	0.18	23			1	1	0.84143	0.657	1.037			-163.2		254.7		21.25		21.25		0		-1.38		-1.42		-0.37		9.64		-5960.3			612.48			-2563.75			5162.41
b4	0.18	23			5	1	0.86034	0.44	0.659			-182.9		27.8		16.36		11.28		0		-1.32		-1.44		-0.75		10.3		-6073.29			760.59			-2857.08			3264.01
b4	0.18	23			6	1	0.89302	0.449	0.684			-184.4		21.7		28.89		23.9		0		-1.42		-1.51		-0.7		10.21		-4395.59			1037.92			-4768.51			5218.26
b4	0.18	23			10	1	0.81583	0.61	0.974			-163.5		-62.8		95.32		91.92		2		-1.11		-0.19		0		10.89		-1626.87			-468.65			-2690.03			3070.97
b4	0.18	24	3	3			0.96975	0.438	0.63	0.137	0.939	172.3	8	-29.9	72.6	68.29	26.77	61.43	29.8		0.5		0.6667		0.3333		0		0	-2961.13	2247.37	0.141826	360.25	258.9	0.0172545	-8186.36	5580.13	0.392094	9370.85	5550.01	0.448826
b4	0.18	24			24	1	0.9851	0.07	0.116			175.7		50		40.65		26.63		0		-1.66		-0.5		-1.32		10.46		-1201.28			486.42			-5282.58			6272.47
b4	0.18	24			9	1	0.83909	0.731	0.965			179.8		-125.7		59.71		58.26		1		-0.73		-0.98		0.36		11.15		-6133.04			594.83			-15993			17165.4
b4	0.18	24			28	1	0.80032	0.512	0.811			161.3		-14		104.51		99.41		2		-1.37		-0.66		-0.97		10.26		-1549.06			-0.49			-3283.5			4674.72
b4	0.3	3	8	8			0.92088	0.327	0.511	0.097	0.493	-66	4	-28	74.1	44.81	17.91	36.16	20.22		0.3125	0.375		0.25		0.375		0		-1992.45	773.52	0.151231	1202.78	331.79	0.0912936	-4661.11	1896.07	0.353788	5318.52	2419.27	0.403687
b4	0.3	3			3	1	0.96523	0.14	0.258			-61.8		-54.1		35.68		3.1		0		1030.42		-1.36		1031.37		10.11		-3006.72			1789.5			-7187.47			10215.6
b4	0.3	3			41	1	0.83113	0.668	0.941			-67.7		104.4		28.55		28.41		0		-1.39		-1.58		-0.59		10.33		-2063.47			621.18			-3635.45			4270.65
b4	0.3	3			61	1	0.84401	0.666	1.019			-58.6		92.3		49.79		32.55		1		4.2		5.02		-0.68		10.81		-2057.25			1066.66			-3477.51			3348.24
b4	0.3	3			64	1	0.81384	0.242	0.412			-65.3		-86.8		44.81		43.89		1		-1.37		-0.2		-0.62		10.92		-778.2			1209.7			-7547.6			7242.49
b4	0.3	3			73	1	0.89632	0.165	0.326			-69.3		-77.5		59.45		59.45		1		2.4		3.27		-1.16		10.17		-1576.25			1491.16			-2310.47			2700.07
b4	0.3	3			74	1	0.90537	0.191	0.363			-71.9		-79.4		59.65		59.65		1		1.25		2.06		-1.2		10.13		-1963.82			1380.36			-3701.88			4501.93
b4	0.3	3			75	1	0.8013	0.373	0.493			-65.5		-76.9		69.57		52.33		1		-1.45		0.01		-1.23		11.13		-1254.3			975.05			-6317.73			6946.92
b4	0.3	3			78	1	0.82221	0.176	0.276			-67.9		-45.8		10.97		9.9		0		-1.65		-0.95		-1.35		9.94		-3239.61			1088.63			-3110.8			3322.3
b4	0.3	14	3	4			0.98154	0.384	0.678	0.046	0.932	-64	3.7	-71.3	125.9	9.37	2.57	9.37	2.57		0		0.75		0.25		0		0	-2717.61	403.76	0.0781353	1004.23	85.72	0.0288731	-15445.4	1420.36	0.444078	15613.6	2189.29	0.448914
b4	0.3	14			14	2	0.9919	0.418	0.737			-63.5		-68.1		9.26		9.26		0		-1.46		-1.23		-0.38		10.68		-2322.39			997.66			-15454.9			16303.2
b4	0.3	14			15	0										12.39		12.39		0		-1.04		-1.24		-0.01		10.66		-2333.95			919.98			-15346.1			13223.9
b4	0.3	14			4	1	0.92796	0.43	0.729			-61.8		-80.9		5.37		5.37		0		-1.54		-1.23		-0.51		10.58		-2956.46			1144.84			-13483.4			14061.5
b4	0.3	14			7	1	0.97102	0.371	0.634			-70.1		-246		10.46		10.46		0		-1.35		-1.28		-0.13		10.49		-3257.64			954.43			-17497.2			18865.8
b4	0.3	29	4	5			0.98507	0.139	0.276	0.109	0.256	-74.6	3.6	63.1	3.6	5.15	5.96	0.32	0.4		0		0.8		0.2		0		0	-5403.18	1526.35	0.248609	1556.27	744.08	0.0716065	-6934.89	406.54	0.319085	7839.31	783.25	0.360699
b4	0.3	29			29	2	0.99287	0.049	0.19			-69.7		60.9		1.58		0.1		0		-1.56		-1.37		-0.78		10.24		-5932.26			1273.5			-7365.22			8525.95
b4	0.3	29			47	0										16.94		1.13		0		-1.23		-1.15		-0.55		10.43		-6904.83			1313.88			-7439.81			8599.59
b4	0.3	29			34	1	0.94545	0.143	0.292			-80.7		62.1		2.25		0.11		0		-1.67		-1.44		-0.91		10.27		-5729.57			907.09			-6569.45			7555.65
b4	0.3	29			35	1	0.93082	0.275	0.404			-75.8		59.6		1.2		0.17		0		-1.9		-1.76		-1.13		9.93		-5989.45			1272.06			-6862.54			8051.68
b4	0.3	29			46	1	0.86028	0.175	0.316			-73.6		69.9		3.79		0.11		0		-1.1		-1.33		-0.69		10.35		-2459.78			3014.82			-6437.43			6463.68
b4	0.3	50	14	15			0.87829	0.501	0.729	0.112	0.966	-65.8	10	-52.2	121.4	70.48	34.29	52.48	27.43		0.5		1		0		0		0	-3187.71	1434.59	0.157875	593.82	187.44	0.0294096	-7909.99	4853.01	0.391751	8499.83	5154.85	0.420964
b4	0.3	50			50	1	0.868	0.517	0.755			-62.5		-84.9		47.21		47.21		1		-1.37		-0.95		-0.39		10.52		-3683.47			851.61			-9418.07			9607.58
b4	0.3	50			8	1	0.8999	0.372	0.585			-53.2		-262.7		86.6		50.38		1		3.76		4.14		4.79		15.59		-4266.69			413.31			-9513.71			10717
b4	0.3	50			9	1	0.91909	0.429	0.665			-58.3		-76.8		78.69		45.02		1		-1.1		-0.75		-0.17		10.84		-2722.97			480.51			-5620.68			5240.51
b4	0.3	50			10	1	0.90137	0.452	0.69			-54.5		-74.2		72.03		40.74		1		-1.57		-1.2		-0.75		10.26		-3865.72			544.73			-9853.59			9790.12
b4	0.3	50			18	1	0.81374	0.417	0.58			-59.3		72.5		58.94		35.78		1		-1.63		-1.48		-0.56		10.39		-2050.21			590.79			-4315.39			5321.11
b4	0.3	50			26	1	0.85354	0.346	0.553			-71.1		88.5		67.94		67.36		1		-1.26		-0.83		-0.34		10.63		-2221.34			612.36			-1805.12			1638.61
b4	0.3	50			27	1	0.86607	0.386	0.568			-55.7		66.4		124.17		83.74		2		-1.55		-1.16		-0.56		10.38		-2259.4			316.49			-2812.09			2631
b4	0.3	50			28	1	0.84251	0.354	0.55			-63.8		76.9		107.53		73.16		1		-1.43		-1		-0.42		10.52		-2637.23			451.68			-4976.67			5544.52
b4	0.3	50			37	1	0.85267	0.36	0.561			-72.6		76.8		88.05		64.96		1		-1.17		-0.71		-0.31		10.69		-3689.74			665.89			-1423.12			1189.23
b4	0.3	50			38	1	0.80696	0.479	0.748			-64.8		-79.2		27.85		19.96		0		-1.12		-1.03		0.55		11.34		-2709.72			654.56			-9926.72			10177
b4	0.3	50			42	2	0.84676	0.473	0.734			-64.9		-97.8		17.79		14.8		0		-1.64		-1.39		-0.76		10.23		-5467.51			956.75			-14912.9			16217.5
b4	0.3	50			70	0										12.54		9.6		0		-0.82		-0.05		-0.78		11.17		-6533.88			909.88			-20514.5			21104.5
b4	0.3	50			43	1	0.80685	1.119	1.383			-88.5		-240.7		112.08		98.05		2		-1.11		-0.58		0.26		11.18		-1219.65			411.38			-7269.88			8902.57
b4	0.3	50			44	1	0.81341	1.023	1.285			-85.7		-240.6		111.63		100.67		2		-0.82		-0.32		0.41		11.13		-1047.53			397.98			-8298.2			10712.5
b4	0.3	50			77	1	0.83495	0.449	0.701			-62.9		-86		44.17		35.71		1		-1.28		0.35		-1.02		11.44		-3440.53			649.45			-7989.19			8703.62
b4	0.3	51	9	9			0.9371	0.523	0.711	0.114	0.945	-58.6	12.5	133.6	100.2	127.63	27.1	102.79	27.26		0.9444		0.6667		0.2222		0.1111		0	-1150.01	519.22	0.0933724	185.87	30.38	0.0150913	-5579.83	3306.5	0.453041	5400.67	3129.19	0.438495
b4	0.3	51			51	1	0.9738	0.144	0.227			-46.6		115.5		159.88		132.98		2		-1.22		-1.17		-0.19		10.68		-714.14			181.72			-5412.71			5665.79
b4	0.3	51			22	1	0.83248	0.775	1.164			-67.4		-49.2		117.66		109.06		2		0.42		0.93		1.62		12.59		-1347.08			219.18			-5119.85			5184.02
b4	0.3	51			30	1	0.79583	0.246	0.295			-49.2		104.7		114.28		92.33		2		-1.31		-1.44		-0.27		10.73		-1268.89			180.4			-8982.67			8489.14
b4	0.3	51			36	1	0.82643	0.419	0.548			-66.7		136.1		161.75		128.46		2		-0.88		-1.01		0.15		11.11		-620.81			107.96			-2827.22			1911.23
b4	0.3	51			39	1	0.80038	0.471	0.603			-65.8		95.8		153.36		116.08		2		-1.05		-0.91		0.33		11.2		-1116.01			199.58			-3454.91			4541.26
b4	0.3	51			55	1	0.7998	0.691	0.843			-64.7		158.1		126.39		102.88		2		-1.06		-0.73		0.18		11.14		-743.1			179.43			-3207.93			2635
b4	0.3	51			62	1	0.87937	0.52	0.637			-41.4		62.6		129.43		115.43		2		-1.45		-0.54		-1		10.21		-777.7			209.67			-3122.21			3526.27
b4	0.3	51			71	1	0.86107	0.631	0.936			-45.5		285.4		115.89		92.37		2		-1.41		-0.29		-1.17		10.95		-2395.36			194.81			-13449.9			12643.5
b4	0.3	51			72	1	0.85151	0.811	1.145			-80.4		293.6		70		35.53		1		-1.14		-0.33		-1.59		11.12		-1367			200.06			-4641.07			4009.77
b4	0.3	58	4	4			0.96663	0.637	0.891	0.139	1.053	-71	19.8	21.6	70.8	139.31	13.47	119.37	4		1		1		0		0		0	-352.95	94.4	0.0810241	58.46	23.79	0.0134202	-1898.65	740.79	0.435859	2046.05	1263.61	0.469697
b4	0.3	58			58	1	0.98627	0.171	0.2			-60		-61		155.64		125.65		2		-0.99		-0.29		0.04		10.96		-259.99			87.73			-1214.47			1100.11
b4	0.3	58			1	1	0.87439	0.893	1.044			-100.6		-33.5		118.4		117.73		2		-1.27		-0.79		-0.21		10.72		-332.04			54.16			-1435.81			1257.36
b4	0.3	58			23	1	0.86436	0.708	1.084			-75.7		71.8		139.24		119.41		2		-1.6		-0.82		-0.27		10.7		-510.09			69.18			-3125.96			4210.59
b4	0.3	58			54	1	0.86304	0.777	1.234			-47.5		109.3		143.97		114.68		2		-1.14		-0.65		-0.07		10.9		-309.66			22.76			-1818.35			1616.16
b4	0.3	63	14	16			0.82367	0.475	0.633	0.138	0.827	-62.8	12.4	-110.2	76.6	81.41	44.41	62.8	36.88		0.5625		0.875		0.0625		0.0625		0	-2028.36	1184.64	0.0949305	477.64	152.31	0.0223543	-9551.76	4729.37	0.447037	9309.04	5388.81	0.435678
b4	0.3	63			63	1	0.85475	0.362	0.505			-56.8		-92.4		45.93		20.81		0		-0.49		1.16		-0.8		11.84		-1989.75			502.76			-13391.9			11110.1
b4	0.3	63			2	2	0.81912	0.347	0.489			-60.2		-31.4		33.63		19.96		0		-0.9		-0.78		0.22		11.27		-1077.26			448.55			-7628.2			5506.66
b4	0.3	63			5	0										30.28		14.64		0		-0.95		-0.78		0.02		11.13		-1150.4			481.29			-7214.62			5615.24
b4	0.3	63			16	1	0.76416	0.887	1.052			-94.7		-61.6		176.4		144.1		2		-0.82		-0.03		0.19		11.15		-968.68			295.64			-2507.83			2286.14
b4	0.3	63			17	1	0.78929	0.472	0.665			-61.7		-196.2		64.3		33.21		1		-1.17		-0.99		0.66		12.09		-3316.59			436.99			-16596.8			19705.8
b4	0.3	63			19	1	0.8262	0.461	0.679			-57.5		-254.8		38.61		35.09		1		-1.09		-0.9		0.12		10.48		-2243.17			295.76			-10778.9			10307.5
b4	0.3	63			20	1	0.77494	0.61	0.732			-40		-68.2		95.16		90.34		2		-1.51		-1.04		-0.55		10.34		-951.99			441.03			-2106.37			2063.65
b4	0.3	63			21	1	0.79394	0.335	0.498			-67.4		-76.1		73.32		72.54		1		-1.29		-0.6		0.22		11.48		-762.87			520.12			-7222.54			7958.76
b4	0.3	63			24	1	0.78846	0.4	0.526			-64.1		-84.1		111.2		87.87		2		-1.84		-1.35		-0.87		10.13		-987.35			663.39			-12845.2			14437.2
b4	0.3	63			33	1	0.77745	0.638	0.796			-82.3		-76.3		141.53		100.72		2		-0.89		-0.61		-0.01		11.22		-1418.84			590.48			-4889.74			2985.18
b4	0.3	63			48	2	0.79187	0.484	0.648			-60.1		-252.5		135.41		98.51		2		-1.51		-1.45		-0.52		10.4		-2949.82			475.85			-14417.9			13323
b4	0.3	63			49	0										134.78		98.58		2		-1.23		-1.4		-0.26		10.73		-3714.75			476.56			-12752.4			10621.6
b4	0.3	63			53	1	0.78123	0.468	0.634			-69.8		-54.8		29.99		28.93		0		-1.01		-0.8		-0.05		10.92		-2546.33			603.93			-3196.28			3014.5
b4	0.3	63			56	1	0.77062	0.403	0.528			-51.4		-80.5		58.03		34.22		1		-1.51		-1.12		-0.63		10.47		-5101.11			821.46			-17301.4			18984.5
b4	0.3	63			76	1	0.8224	0.484	0.648			-72.6		-68.6		59.07		53.9		1		-1.73		-0.12		-1.28		10.85		-1526.37			452.29			-8406.04			10127.1
b4	0.3	63			80	1	0.83158	0.362	0.525			-51.8		-83.5		74.98		71.36		1		-1.02		0.16		-0.57		11.38		-1748.54			136.11			-11572			10897.8
b4	0.3	67	8	9			0.91273	0.306	0.441	0.104	0.397	-61.8	5.8	-32.2	64.3	22.05	16.31	19.04	13.51		0.1111		0		0.3333		0.6667		0	-2796.74	694.41	0.17347	2640.24	671.23	0.163763	-4519.86	1315.74	0.280348	6165.5	2412.3	0.38242
b4	0.3	67			67	1	0.9145	0.267	0.361			-70.6		-72.6		27.02		27.02		0		2.17		2.9		-1.57		10.37		-3281.92			2007.68			-5062.99			5482.15
b4	0.3	67			31	2	0.87585	0.198	0.274			-64.9		-75.2		12.44		11.8		0		-0.9		-1.38		-0.09		11.09		-2703.79			2790.7			-2438.2			2493.11
b4	0.3	67			32	0										8.79		8.36		0		-1.02		-1.54		-0.21		11.01		-2739.73			2759.3			-2848.05			2829.89
b4	0.3	67			45	1	0.83546	0.173	0.282			-59.7		-61		34.64		18.35		0		24.29		-1.64		25.17		9.86		-4155.45			3740.5			-5158.59			6973.29
b4	0.3	67			60	1	0.843	0.659	0.903			-56.3		87.4		55.22		45.5		1		119.81		120.48		-0.51		10.91		-1557.66			1427.99			-5450.01			5809.35
b4	0.3	67			65	1	0.84916	0.28	0.416			-68.8		-38.9		22.86		22.86		0		8.06		8.45		-1.65		9.36		-2235.83			2656.35			-6225			8286.48
b4	0.3	67			66	1	0.9012	0.614	0.843			-52.2		84.8		31.97		31.97		1		0.14		0.8		-1.07		10.4		-2339.75			2197.4			-4439.23			5471
b4	0.3	67			68	1	0.93844	0.155	0.276			-60.5		-74.9		2.81		2.81		0		11.82		12.07		-1.73		10.34		-3199.14			3500.33			-3119.43			7549.68
b4	0.3	67			69	1	0.92723	0.225	0.335			-57.5		-80.7		2.7		2.7		0		7.35		7.58		-1.69		10.6		-2957.37			2681.92			-5937.26			10594.6
b4	0.3	79	9	10			0.88545	0.527	0.753	0.129	0.835	-63.2	8.7	-117.8	101.5	65.27	31.93	49.56	23.01		0.5		0.9		0.1		0		0	-1001.22	566.64	0.0820778	891.78	251.78	0.0731061	-5227.43	2488.27	0.428533	5078	2217.94	0.416283
b4	0.3	79			79	1	0.92982	0.36	0.47			-77.5		-81.9		107.91		73.65		1		-1.15		-0.11		-0.42		11.01		-934.91			883.17			-3250.38			2604.09
b4	0.3	79			6	1	0.84391	0.633	0.993			-58.9		-246.5		38.86		38.52		1		-1.43		-1.07		-0.39		10.63		-935.14			975.63			-4502.51			4294.84
b4	0.3	79			11	2	0.85914	0.416	0.553			-60.1		-56.9		38.53		38.51		1		-1.5		-1.13		-0.46		10.42		-1189.4			1152.08			-6988.07			6963.96
b4	0.3	79			12	0										38.53		38.51		1		-1.5		-1.14		-0.46		10.42		-1190.28			1152.22			-6990			6976.39
b4	0.3	79			13	1	0.79235	0.741	0.941			-56		-156.4		54.89		54.67		1		-1.24		-1.05		-0.11		10.43		-1137.84			746.28			-9566.61			9244.76
b4	0.3	79			25	1	0.83009	0.66	1.016			-56.4		-230.6		35.66		35.04		1		-1.28		-0.79		-0.26		10.69		-567.96			1332.36			-4048.26			4290.5
b4	0.3	79			40	1	0.79373	0.69	1.08			-50.9		-255.2		82		68.19		1		-1.42		-0.97		-0.37		10.55		-532.07			627.55			-2002.99			2256.86
b4	0.3	79			52	1	0.80193	0.65	0.978			-73.6		88.4		36.28		0		0		-1.33		-1.44		-0.42		10.66		-2381.89			816.42			-6094.55			6709.86
b4	0.3	79			57	1	0.78957	0.28	0.409			-62.4		-72.9		118.48		80.96		2		-1.5		-0.84		-0.53		10.26		-108.43			460.42			-1366.89			2494.12
b4	0.3	79			59	1	0.87016	0.428	0.542			-75.7		-109		101.53		67.52		1		-0.68		0.41		-0.41		11.78		-1034.31			771.71			-7464.02			4944.63
b5	0.06	3	3	3			0.92294	0.17	0.214	0.086	0.443	61	1.3	59.6	8.8	103.01	17	91.12	12.58		0.8333		1		0		1		0	-1749.15	807.6	0.177784	441.64	93.46	0.0448883	-3869.21	490.48	0.393266	3778.65	1868.42	0.384062
b5	0.06	3			3	1	0.95561	0.046	0.06			62.8		47.8		79.22		74.85		1		-0.91		-0.7		0.27		11.27		-1664.27			573.69			-4467.04			2751.83
b5	0.06	3			11	1	0.80728	0.389	0.477			60.5		69		117.87		105.48		2		-1.55		-1.16		-0.52		10.08		-2777.96			370.81			-3874.93			6400.55
b5	0.06	3			22	1	0.86591	0.075	0.104			59.8		61.8		111.95		93.03		2		-1.37		-0.95		-0.28		10.73		-805.22			380.42			-3265.66			2183.58
b5	0.06	5	3	4			0.98892	0.259	0.405	0.028	0.423	61.6	4.3	32.9	71.9	72.77	5.76	72.77	5.76		0.75		1		0		0		0	-1989.84	183.24	0.338248	559.04	54.89	0.0950299	-1402.98	492.51	0.238489	1930.92	488.12	0.328233
b5	0.06	5			5	1	0.99962	0.113	0.164			57.9		88.8		78.58		78.58		2		-1.7		-1.02		-0.73		10.16		-1943.13			479.81			-1653.71			1893.06
b5	0.06	5			4	1	0.90863	0.695	1.122			56.8		-90.6		78.48		78.48		2		-1.58		-0.86		-0.71		10.16		-1713.86			634.97			-583.66			1178.11
b5	0.06	5			6	2	0.89693	0.121	0.179			66.1		66.7		66.91		66.91		1		-2		-1.25		-0.95		9.94		-2107.06			561.84			-1494.34			2136.06
b5	0.06	5			7	0										67.1		67.1		1		-1.98		-1.25		-0.91		9.97		-2195.33			559.55			-1880.23			2516.43
b5	0.06	19	7	7			0.93451	0.504	0.695	0.192	0.77	48.3	10	-20.2	82.9	23.84	18.06	20.31	19.46		0.1429		0		0.5714		0.4286		0	-3366.99	1281.6	0.12761	1611.63	539.36	0.0610813	-9069.98	2328.84	0.343755	12336.4	3123.95	0.467553
b5	0.06	19			19	1	0.97848	0.357	0.531			43.3		69.2		49.71		49.57		1		-0.31		-0.93		1		10.62		-3905.52			1244.76			-11826			14972.5
b5	0.06	19			1	1	0.88656	0.58	0.852			26.4		-80		50.5		49.88		1		2.02		-1.59		3.92		11.1		-3627.44			1255.95			-10521.6			13500
b5	0.06	19			12	1	0.90547	0.552	0.751			58.6		-95.1		21.28		19.47		0		2228.41		-1.4		2229.58		10.41		-2678.02			1449.31			-10272.9			15084.5
b5	0.06	19			24	1	0.84893	0.41	0.618			55.1		86.8		0.22		0.22		0		146.67		-1.53		147.61		10.29		-3305.08			2840.69			-6836.64			7549.74
b5	0.06	19			34	1	0.82923	0.536	0.692			53.6		69.4		6.79		3.41		0		848.55		849.49		-1.5		9.93		-1634.46			1240.35			-4558.22			7434.62
b5	0.06	19			37	1	0.84973	0.478	0.658			48.3		-102.3		17.79		7.49		0		1.94		2.99		-1.34		10.72		-5975.69			1848.87			-9198.63			14448.8
b5	0.06	19			40	1	0.84225	0.616	0.764			53		-89.2		20.58		12.13		0		2173.88		2174.79		-1.31		10.71		-2442.74			1401.45			-10276			13364.6
b5	0.06	21	7	8			0.97229	0.437	0.568	0.202	0.885	58.9	10.6	-71.7	63.3	106.78	29.44	85.49	35.21		0.8125		1		0		0		0	-1918.11	791.7	0.0736704	194.61	40.14	0.00747454	-11432	3390.56	0.439077	12491.7	3628.34	0.479778
b5	0.06	21			21	1	0.99322	0.366	0.457			81.4		-79.2		117.02		91.12		2		-1.46		-1.01		-0.5		10.45		-1415.36			146.37			-12116.2			14292.5
b5	0.06	21			9	1	0.80112	0.498	0.602			44.1		-94.5		144.27		140.97		2		-1.43		-1.11		-0.26		10.46		-1383.61			195.58			-12021			14215.2
b5	0.06	21			10	1	0.81091	0.735	1.151			60		93.3		120.87		110.71		2		-1.54		-0.99		-0.62		10.42		-1954.98			224.39			-6431.03			6841.2
b5	0.06	21			14	1	0.84644	0.378	0.482			52.7		-104.9		129.47		99.28		2		-1.51		-1.36		-0.69		10.05		-2383.27			278.39			-12773.3			14285.5
b5	0.06	21			20	1	0.87501	0.641	0.735			54.4		-87.7		128.98		105.52		2		-1.67		-1.04		-0.62		10.19		-792.67			188.1			-8004.47			9328.35
b5	0.06	21			23	1	0.82846	0.193	0.271			68.2		-83.7		88		68.1		1		-0.91		-0.6		-0.08		11.02		-1316.62			143.93			-8129.69			7893.38
b5	0.06	21			44	2	0.85561	0.342	0.42			55.7		-108.2		63.11		34.62		1		-0.79		0.12		-0.6		11.48		-2860.74			189.19			-15727.7			16376.2
b5	0.06	21			45	0										62.54		33.63		1		-0.73		0.18		-0.57		11.57		-3237.65			190.95			-16252.5			16701.1
b5	0.06	33	5	6			0.97454	0.167	0.195	0.113	0.264	48.8	6.2	58	6.7	11.23	7.09	10.08	8.02		0		0		0.1667		0.8333		0	-2972.5	444.4	0.166518	3910.58	799.06	0.219069	-4511.14	1676.24	0.252712	6456.72	2170.61	0.361702
b5	0.06	33			33	2	0.98932	0.022	0.025			55.2		60.4		8.68		8.44		0		44.2		44.79		-1.95		9.63		-3139.61			4997.37			-4065.28			5211.53
b5	0.06	33			35	0										8.48		8.4		0		32.11		32.82		-2.13		9.73		-3225.1			4793.94			-6718.04			8856.64
b5	0.06	33			25	1	0.86409	0.13	0.163			40.1		68.1		5.96		0		0		471.26		-1.86		472.13		10.2		-2229.63			3523.68			-5098.11			8616.52
b5	0.06	33			31	1	0.86154	0.207	0.243			48.9		53.7		22.65		22.18		0		-0.62		0.16		-1.07		10.19		-2690.87			2918.66			-2361.34			3744.67
b5	0.06	33			32	1	0.86708	0.223	0.265			41.6		50		18.83		18.83		0		-0.34		0.46		-0.94		10.32		-2901.32			3085.24			-2567.64			4062.9
b5	0.06	33			42	1	0.90356	0.375	0.423			50.5		51.7		2.77		2.63		0		7.23		7.82		-1.54		10.29		-3648.49			4144.58			-6256.45			8248.08
b5	0.06	36	4	4			0.89342	0.22	0.335	0.071	0.439	57.9	6.2	-82.7	9.8	64.52	40.64	51.47	30.21		0.375		0.5		0.5		0		0	-2601.1	1067.32	0.119427	1092.12	333.68	0.0501435	-8455.07	3163.47	0.388205	9631.62	3096.94	0.442225
b5	0.06	36			36	1	0.92882	0.267	0.363			49.2		-73.8		87.13		72.24		1		-1.42		-0.08		-1.17		10.94		-2138.33			922.21			-12894.4			14237.5
b5	0.06	36			8	1	0.88316	0.304	0.402			66.7		-76		0.01		0.01		0		-1.39		-0.86		-0.45		10.41		-4431.25			1647			-4454.03			5522.35
b5	0.06	36			13	1	0.8545	0.126	0.233			58.3		-82.1		108.44		73.87		1		51.9		-0.98		53		10.61		-1746.75			1030.97			-6783.61			9648.91
b5	0.06	36			15	1	0.8057	0.183	0.341			57.5		-98.8		62.5		59.78		1		-1.26		-1.35		-0.29		10.77		-2088.08			768.29			-9688.28			9117.76
b5	0.06	38	13	13			0.84693	0.478	0.626	0.128	0.737	64.1	8.7	-60.3	109.6	65.32	30.16	56.55	28.24		0.5385		0.5385		0.2308		0.2308		0	-2520.41	1080.76	0.107674	599.62	157.98	0.0256163	-9874.81	5568.3	0.421861	10412.9	5672.08	0.444848
b5	0.06	38			38	1	0.88272	0.3	0.426			59.5		-68.8		88.25		80.34		2		-0.86		0.14		-1.12		9.77		-2188.29			649.94			-14833.8			9384.29
b5	0.06	38			2	1	0.78898	0.656	0.794			61.6		66.5		66.73		65.62		1		-1.73		-1.88		-0.43		9.73		-5844.22			526.96			-18995.5			22992.3
b5	0.06	38			16	1	0.8156	0.475	0.592			49		-85.9		4.88		0		0		-1.5		-1.53		-0.46		10.36		-3050.4			752.82			-15524.9			16268
b5	0.06	38			17	1	0.82337	0.5	0.681			72.9		-241.3		85.05		82.29		2		-0.49		0.41		0.48		11.47		-1985.04			672.91			-3847.01			4457.28
b5	0.06	38			18	1	0.82748	0.562	0.749			66		85.2		69.85		63.54		1		11.58		0.69		12.69		12.1		-1680.27			678.61			-10640.9			5392.93
b5	0.06	38			26	1	0.84127	0.474	0.647			69.1		81.6		68.09		66.63		1		-1.56		-0.72		-0.3		10.5		-1644.76			790.76			-6466.19			7821.93
b5	0.06	38			27	1	0.82885	0.492	0.599			56.9		-103.4		74		50.11		1		-2.02		-1.29		-1.01		9.41		-2013.3			516.17			-5406.38			9991.24
b5	0.06	38			28	1	0.83049	0.354	0.459			66.4		-106.9		62.48		37.92		1		-1.26		-0.84		-0.59		10.3		-3031.6			308.5			-6360.85			6287.05
b5	0.06	38			29	1	0.8255	0.555	0.73			67.5		-240.2		31.44		27.79		0		-1.16		-0.59		-0.42		10.44		-1926.58			279.18			-3921.11			5782.33
b5	0.06	38			30	1	0.78611	0.529	0.708			59.4		-115.9		65.5		64.59		1		-1.53		-1.5		-0.51		10.16		-3063.54			715.56			-17838.9			19067.7
b5	0.06	38			39	1	0.80384	0.375	0.482			60.9		-78.9		99.5		89.96		2		6.57		7.6		-0.66		10.34		-1804.38			727.96			-1572.15			4245.97
b5	0.06	38			41	1	0.81808	0.499	0.685			58.2		98.4		115.78		93.73		2		12.68		14.56		-1.36		12.2		-2565.39			688.95			-9297.81			12742.2
b5	0.06	38			43	1	0.84802	0.439	0.579			86.2		-74.2		17.59		12.61		0		-0.7		0.37		-0.52		12.44		-1967.52			486.78			-13667.3			10934.3
b5	0.18	5	5	5			0.99028	0.461	0.671	0.134	0.511	-158.2	13.6	-39.7	53.4	10.12	2.25	10.12	2.25		0		0		1		0		0	-3571.64	844.11	0.103404	1701.51	663.87	0.0492612	-12691.8	1565.33	0.367448	16575.5	3954.84	0.479887
b5	0.18	5			5	1	0.99871	0.039	0.061			-155		24.1		8.05		8.05		0		-0.02		-1.4		0.94		10.74		-2578.28			1912.01			-10280			12307.3
b5	0.18	5			1	1	0.81652	0.544	0.775			-137.3		-61.3		10.39		10.39		0		-1.36		-1.42		-0.15		10.42		-4152.62			1122.74			-13794			14436.1
b5	0.18	5			2	1	0.81176	0.9	1.256			-176.1		-85.6		13.15		13.15		0		2.47		-2.1		4.36		10.81		-4824.66			2786.48			-13362.6			22107.7
b5	0.18	5			3	1	0.8358	0.772	1.187			-169.7		-99.7		11.85		11.85		0		2.15		-1.38		3.46		11.44		-3548.13			1784.92			-11500.4			20507.6
b5	0.18	5			6	1	0.85753	0.051	0.074			-153.2		23.8		7.16		7.16		0		-1.37		-1.44		-0.33		10.67		-2754.5			901.38			-14522.1			13519
b5	0.18	7	3	3			0.99801	0.513	0.695	0.132	0.475	-176	9.9	-0.3	68.6	74.32	41.43	67.46	37.58		0.6667		1		0		0		0	-1263.39	916.25	0.0967328	648.42	222.17	0.049647	-5316.92	4020.52	0.407096	5831.89	4920.12	0.446525
b5	0.18	7			7	1	0.99801	0.001	0.001			-162.1		66.7		15.94		15.49		0		-1.28		-1.11		-0.48		10.1		-2462.4			845.43			-4307.2			3688.24
b5	0.18	7			4	1	0.99899	0.65	0.818			-184.4		27		107.71		103.11		2		-1.6		-1.02		-0.21		10.41		-238.39			761.89			-975.93			1170.92
b5	0.18	7			8	1	0.99761	0.887	1.267			-181.5		-94.6		99.32		83.77		2		-1.7		-1.39		-0.5		10.26		-1089.39			337.95			-10667.6			12636.5
b5	0.18	9	2	2			0.98343	0.099	0.13	0.048	0.222	-153.9	0.5	-114.7	6.3	57.71	0.79	57.57	0.93		0.5		1		0		0		0	-2212.02	140.96	0.112113	455.17	10.75	0.0230697	-7965.19	256.25	0.403704	9097.87	42.98	0.461113
b5	0.18	9			9	1	0.9788	0.099	0.13			-154.5		-108.3		56.92		56.63		1		-1.12		0.28		-0.51		12.05		-2071.06			444.43			-8221.44			9054.89
b5	0.18	9			10	1	0.98807	0.099	0.13			-153.4		-121		58.5		58.5		1		-0.97		0.4		-0.31		12.27		-2352.98			465.92			-7708.94			9140.85
b5	0.3	2	67	82			0.84849	0.426	0.683	0.156	0.751	-62.3	8.2	-39.6	86.4	51.59	32.26	43.64	27.05		0.378		0.7439		0.1707		0.0854		0	-2626.26	1380.25	0.111795	629.72	163.04	0.0268061	-9847.1	4627.4	0.419174	10388.6	5401.6	0.442224
b5	0.3	2			2	1	0.90013	0.382	0.542			-70		-72.4		50.28		50.23		1		-0.89		-0.47		0.11		11.29		-2640.77			527.91			-8890.18			8665.21
b5	0.3	2			11	1	0.83863	0.292	0.533			-67.8		-19.3		124.1		96.29		2		42.95		-0.95		44.17		10.78		-3572.32			777.39			-8657.3			12583.2
b5	0.3	2			12	1	0.82744	0.783	1.229			-56.3		99.6		56.84		52.76		1		-1.07		-1		-0.24		10.84		-2912.69			561.68			-16982			15112.8
b5	0.3	2			33	1	0.81315	0.365	0.613			-79.9		-17.8		70.94		69.51		1		-0.9		-0.29		0.25		11		-1105.7			659.49			-8839.52			11086.4
b5	0.3	2			35	1	0.80765	0.361	0.609			-79.6		-18.1		70.97		69.5		1		-0.86		-0.45		0.28		11.04		-1017.68			661.73			-5280.29			6154.94
b5	0.3	2			63	1	0.83675	0.458	0.633			-58.3		-80.5		40.92		40.8		1		-1.1		-1		0.25		10.91		-1632.52			605.78			-12665.3			14959
b5	0.3	2			67	1	0.80316	0.777	1.136			-74.2		48.3		90.55		76.05		1		-1.16		-0.61		-0.18		11.1		-1257.49			487.6			-11288.1			10325.1
b5	0.3	2			68	1	0.79603	0.709	1.199			-57.2		92.9		19.86		19.85		0		-1.35		-1.3		-0.25		10.62		-1862.19			966.17			-9061.08			9476.12
b5	0.3	2			78	2	0.83112	0.668	1.15			-63.4		83.9		22.18		22.18		0		-1.62		-1.66		0.02		11.15		-2172.62			717.74			-18368.7			21713.8
b5	0.3	2			79	0										23.9		23.9		0		-1.65		-1.74		0.01		11.01		-2290.26			713.6			-20201.7			24063.1
b5	0.3	2			82	1	0.80399	0.409	0.631			-69.6		-33.5		44.94		43.51		1		-1.34		-1.1		-0.55		10.49		-1467.38			854.11			-8977.62			7361.85
b5	0.3	2			89	1	0.83849	0.711	1.193			-50.5		-251.6		59.09		28.94		0		-1.04		-0.96		-0.29		10.98		-3374.67			365.43			-16518			15686.8
b5	0.3	2			90	1	0.81405	0.749	1.202			-54.6		99.1		113.04		97.6		2		-1.08		-0.73		-0.16		10.46		-871.84			378.76			-8152.84			7222.42
b5	0.3	2			91	1	0.81736	0.748	1.2			-54.7		99.3		112.83		97.62		2		-1.06		-0.91		-0.14		10.58		-1465.09			361.39			-8998.92			7901.38
b5	0.3	2			92	8	0.80528	0.206	0.37			-58		-77.4		11.92		11.92		0		-1.22		-1.25		-0.24		10.72		-1555.28			844.11			-6361.17			5643.43
b5	0.3	2			230	0										12		12		0		-1.34		-1.35		-0.35		10.53		-1564.88			854.47			-6439.48			5957.88
b5	0.3	2			338	0										13.02		13.02		0		-1.27		-1.23		-0.23		10.7		-1480.39			840.52			-6388.69			6178.22
b5	0.3	2			343	0										12.71		12.71		0		-1.36		-1.37		-0.41		10.32		-1513.17			845.65			-6471.44			6602.13
b5	0.3	2			344	0										12.92		12.92		0		-1.22		-1.23		-0.11		10.75		-1479.3			841.11			-6670.67			6508.38
b5	0.3	2			345	0										13.02		13.02		0		-1.26		-1.3		-0.18		10.76		-1546.5			878.61			-6934.72			6347.58
b5	0.3	2			346	0										12.06		12.06		0		-1.39		-1.4		-0.37		10.37		-1466.51			859.14			-6234.91			6063.13
b5	0.3	2			347	0										14.8		14.8		0		-1.44		-1.42		-0.35		10.43		-1421.86			841.37			-6150.66			6361.43
b5	0.3	2			103	1	0.82603	0.221	0.415			-53.6		-61.9		48.24		29.4		0		-0.79		-0.78		0.09		11.38		-2710			628.46			-9303.1			6568.15
b5	0.3	2			104	1	0.8319	0.68	1.082			-65.3		93.8		67.43		54.06		1		-1.02		-0.97		-0.08		10.46		-3957.64			824.88			-14730.2			13091.6
b5	0.3	2			110	1	0.83447	0.343	0.517			-79.7		-56.8		65.79		65.79		1		1.79		2.01		3.15		14.32		-1679.99			590			-9592.45			8843.39
b5	0.3	2			136	5	0.82125	0.348	0.496			-67.1		-67.5		41.85		39.7		1		-1.25		-1.07		0.07		11.1		-1883.82			632.22			-5167.62			5030.83
b5	0.3	2			137	0										41.5		39.34		1		-1.25		-1.07		0.08		11.11		-1892.23			637.23			-5261.31			5128.23
b5	0.3	2			138	0										41.85		39.76		1		-1.25		-1.07		0.07		11.1		-1895.27			638.78			-5198.06			5048.32
b5	0.3	2			139	0										41.74		39.64		1		-1.24		-1.06		0.08		11.11		-1920.4			640.37			-5212.64			5066.45
b5	0.3	2			140	0										41.92		39.72		1		-1.26		-1.07		0.07		11.1		-1886.97			634.04			-5211.6			5059.09
b5	0.3	2			143	1	0.86634	0.268	0.491			-55.5		-61.6		115.32		105.3		2		-1.26		-1.1		-0.27		10.1		-1367.61			261.27			-9905.65			10551.1
b5	0.3	2			150	2	0.84632	0.211	0.415			-56.5		-94.7		58.89		39.69		1		-1.37		-0.9		-0.51		10.5		-2239.09			691.83			-6825.65			7973.15
b5	0.3	2			151	0										56.93		35.55		1		-1.27		-0.71		-0.43		10.69		-2091.63			677.41			-7031.77			7905.46
b5	0.3	2			152	1	0.82375	0.697	1.121			-61		-238.7		54.8		54.8		1		-1.48		-1.27		-0.47		10.42		-2651.55			601.38			-10864.5			12285.3
b5	0.3	2			180	1	0.81323	0.189	0.353			-54.2		-74.2		63.94		63.94		1		-1.26		-0.93		-0.05		10.91		-1847.28			702.05			-8039.93			7783.73
b5	0.3	2			193	1	0.82003	0.453	0.605			-57.1		-77.1		88.37		86.16		2		1.77		-0.94		2.76		11.84		-6926.72			507.19			-17127.9			22712.6
b5	0.3	2			200	1	0.82893	0.246	0.465			-68.6		-93.4		30.78		30.78		0		-0.75		-0.23		0.18		11.76		-1283.85			450.63			-8275			6262.44
b5	0.3	2			213	1	0.81274	0.704	1.164			-52.5		52.8		130.78		100.6		2		15.46		-0.17		16.32		11.14		-2476.98			965.23			-8321.94			10161
b5	0.3	2			217	1	0.80507	0.711	1.137			-60.9		101.8		50.05		40.26		1		-1.41		-1.1		-0.57		10.39		-5524.33			925.91			-2604.37			3050.37
b5	0.3	2			224	1	0.8155	0.316	0.502			-68.3		-71.3		57.69		29.15		0		-0.91		-0.62		-0.15		11.13		-1623.32			690.68			-9743.99			8135.86
b5	0.3	2			225	1	0.86347	0.513	0.699			-74.8		-95.2		57.49		55.54		1		-1.62		-1.51		-0.62		9.98		-2091.54			490.22			-19466.9			22051.2
b5	0.3	2			226	1	0.8379	0.761	1.148			-75.5		83.6		87.54		72.06		1		-1.74		-1.45		-0.52		10.14		-1383.71			321.03			-7970.9			10218.8
b5	0.3	2			228	1	0.82051	0.387	0.563			-62.2		-74.5		64.23		57.55		1		-1.19		-0.98		0.39		11.18		-2194.23			700.37			-8198.85			8617.32
b5	0.3	2			234	1	0.84872	0.227	0.452			-58.6		-52.6		40.92		40.92		1		-1.42		-1.23		-0.04		11		-2462.01			635.64			-14035.1			15576
b5	0.3	2			237	2	0.83763	0.139	0.302			-62.8		-64.2		56.01		45.14		1		-0.91		-0.1		0.47		12.41		-5391.53			356.08			-22022.1			26288.3
b5	0.3	2			239	0										54.16		44.66		1		-0.76		0		0.53		12.44		-5255.64			353.57			-21737.2			25502.1
b5	0.3	2			250	1	0.82101	0.798	1.238			-58.7		95		125.6		94.55		2		-1.43		-1.22		-0.11		10.56		-2211.37			546.96			-15346			17131.7
b5	0.3	2			269	1	0.82016	0.27	0.406			-52.5		-62.9		19.38		13.33		0		-1.5		-1.49		-0.71		9.98		-3800.33			733.51			-8049.33			7774.79
b5	0.3	2			270	1	0.81373	0.459	0.619			-72.9		-66.6		42.63		42.25		1		-1.31		-1.23		-0.26		10.82		-2057.42			706.94			-9026.87			8542.27
b5	0.3	2			271	1	0.83128	0.353	0.518			-65		-61		23.3		23.3		0		-1.43		-1.08		-0.61		10.17		-1764.69			598.22			-5481.67			5659.36
b5	0.3	2			272	1	0.85305	0.208	0.399			-52.3		-72.6		30.1		30.1		0		-1.51		-1.17		-0.18		10.55		-2480.91			579.85			-11988.7			13798.8
b5	0.3	2			276	1	0.83169	0.193	0.375			-55.5		-81.3		121.15		112.68		2		-1.33		-0.85		-0.32		10.43		-1462.18			402.9			-4352.87			4714.73
b5	0.3	2			282	1	0.83933	0.24	0.424			-53.1		-66.1		28.34		18.43		0		-0.93		-0.7		0.03		10.58		-3233.23			538.96			-4351.62			5050.24
b5	0.3	2			292	1	0.82395	0.337	0.526			-57.6		-57.9		45.09		45.09		1		-1.79		-1.61		-0.94		9.89		-3790.38			782.93			-16046.3			17479.4
b5	0.3	2			297	1	0.80349	0.345	0.52			-74.9		-62		62.27		36.25		1		-1.56		-1.08		-0.8		10.34		-3918.31			595.75			-6981.85			7407.7
b5	0.3	2			301	1	0.81911	0.459	0.623			-58.9		-77.3		25.45		6.92		0		-1.5		-1.22		-0.6		10.29		-5038.77			653.59			-6134.48			7177.7
b5	0.3	2			302	1	0.82189	0.19	0.401			-69.7		-80.4		28.22		8.37		0		-1.13		-0.79		-0.17		10.67		-4209.95			604.13			-5822.39			6716.56
b5	0.3	2			305	1	0.84256	0.334	0.599			-70.9		-110.6		43.31		40.65		1		-1.21		-0.91		-0.25		11.19		-3314.51			712.49			-12707.9			11758.2
b5	0.3	2			319	1	0.81747	0.403	0.556			-50.2		-83.8		38.68		38.68		1		-1.14		-1.63		0.33		11.18		-2491.35			663.83			-13047.3			13473.5
b5	0.3	2			322	1	0.83765	0.385	0.535			-69.7		-75.9		91.82		76.46		1		-0.56		-0.07		0.38		11.28		-1952.91			536.96			-4956.15			5230.54
b5	0.3	2			324	1	0.82776	0.259	0.437			-64.6		-82		30.95		30.95		1		-1.34		-1.35		0.11		11.09		-4111.42			928.9			-7550.71			8665.9
b5	0.3	2			329	1	0.8163	0.252	0.439			-68.1		-70.1		57.67		32.5		1		-1.19		-0.85		-0.26		10.7		-4586.63			856.51			-8577.7			9171.61
b5	0.3	2			330	1	0.83558	0.674	1.056			-68.5		85		127.47		100.76		2		1.11		-1.19		2.38		10.24		-3509.83			522.52			-10471.6			15665.5
b5	0.3	2			331	1	0.82567	0.702	1.133			-62.9		88		23.51		23.44		0		-1.72		-1.64		-0.06		11.36		-1563.5			652.32			-10010.8			12405.6
b5	0.3	2			332	1	0.82622	0.713	1.145			-68.4		94.6		22.36		22.06		0		-1.75		-1.62		-0.06		11.3		-1257.19			693.62			-7867.08			10375.4
b5	0.3	2			364	1	0.87035	0.224	0.393			-64.6		-82.9		54.97		52.48		1		-1.41		0.03		-1.11		11.27		-3473			436.72			-18920			21161.3
b5	0.3	2			366	1	0.81925	0.406	0.564			-47.4		-74.1		29.81		29.15		0		-1.41		-0.24		-1.43		10.83		-1765.24			616.84			-13574.1			12678.7
b5	0.3	2			367	1	0.83464	0.685	0.969			-65.3		86.4		52.46		52.46		1		-1.32		0.4		-1.29		11.54		-1617.39			506.99			-6751.22			7286.06
b5	0.3	2			370	1	0.84255	0.269	0.437			-50.3		-76.1		65.91		50.84		1		-0.82		0.54		-0.71		11.38		-2391.09			453.25			-19580.5			18236.5
b5	0.3	2			371	1	0.82124	0.152	0.348			-60.6		-61.2		133.52		109.82		2		29.26		29.67		-1.45		10.45		-4736.19			474.33			-8056.11			12191.8
b5	0.3	2			373	1	0.83728	0.155	0.329			-63.7		-68.7		46.2		37.59		1		-1.1		-0.16		-0.81		11		-1698.25			465.18			-4310.57			2908.66
b5	0.3	2			382	1	0.82428	0.537	0.694			-58.1		-71.4		46.84		28.99		0		-1.54		-0.76		-1.5		10.41		-3599.02			640.97			-13178.5			14281.6
b5	0.3	2			385	1	0.81396	0.713	1.145			-59.6		-247.3		32.36		31.52		1		-1.81		-0.77		-1.39		10.41		-1442.19			529.95			-4293.36			5700.59
b5	0.3	2			387	2	0.80358	0.179	0.339			-56.3		-70.9		16.67		15.58		0		-1.26		-0.45		-0.92		10.89		-4792.26			694.59			-4019.44			3675.11
b5	0.3	2			412	0										21.58		17.65		0		-1.13		-0.33		-0.72		11.08		-4150.9			588.58			-4665.59			3643.11
b5	0.3	2			391	1	0.81425	0.737	1.214			-48.3		-246.9		52.97		47.97		1		-1.32		-0.57		-0.91		10.58		-937.03			543.44			-8076.77			7134.31
b5	0.3	2			397	1	0.83209	0.699	1.118			-60		-248.7		48.91		42.95		1		-1.03		-0.47		-0.95		10.84		-3153.79			437.33			-11700.9			10752.9
b5	0.3	2			408	1	0.81562	0.687	1.116			-54.3		97.8		75.04		46.58		1		0.12		0.1		-0.97		11.35		-3777.43			595.44			-9681.66			10320.9
b5	0.3	2			410	1	0.82705	0.679	1.111			-55.4		90		73		46.05		1		-0.43		0		-0.89		11.27		-7308.01			353.04			-16934.3			15394.8
b5	0.3	2			418	1	0.83392	0.716	1.143			-63.4		87.9		14.41		14.41		0		-0.98		-0.47		-1.09		10.93		-4965.61			563.36			-15463.5			15484.5
b5	0.3	2			421	1	0.80318	0.684	1.137			-85.6		72.5		8.35		8.06		0		-1.27		0.35		-1.27		11.19		-2265.92			542.38			-11370.3			10909.4
b5	0.3	2			422	1	0.79371	0.664	1.116			-83		66		8.95		8.78		0		-1.3		0.38		-1.3		11.17		-2216.79			883.46			-11732			11019.6
b5	0.3	3	22	55			0.9769	0.197	0.242	0.121	0.353	-55.8	5.8	-60.8	30.6	23.59	18.93	20.99	14.73		0.0727		0		0.9091		0.0909		0	-2254.1	667.63	0.0922461	1757.24	350.5	0.0719128	-8432.18	2327.75	0.345076	11992.2	3219.21	0.490765
b5	0.3	3			3	28	0.99116	0.135	0.148			-49.9		-69.8		13.41		13.41		0		1.16		-1.54		2.28		10.33		-1824.1			1543.71			-7945.34			11709.3
b5	0.3	3			4	0										14.71		14.71		0		36.14		-1.44		37.22		10.49		-1870.17			1508.19			-6943.26			10598.9
b5	0.3	3			17	0										17.42		17.42		0		528.76		-1.68		529.89		10.33		-1886.12			1572.41			-10267			15010.7
b5	0.3	3			18	0										13.96		13.96		0		19		-1.55		20		10.6		-2641.66			1992.2			-8489.18			12687.7
b5	0.3	3			20	0										11.44		11.44		0		32.67		-1.58		33.84		10.39		-1834.39			1532			-7401.08			11434.6
b5	0.3	3			27	0										12.85		12.85		0		10.51		-1.56		11.65		10.5		-1901.35			1570.91			-7713.07			11984.8
b5	0.3	3			41	0										13.8		13.8		0		17.34		-1.78		18.59		10.24		-2009.7			1708.18			-11189.6			16799.9
b5	0.3	3			42	0										14.33		14.33		0		0		-1.52		0.98		10.5		-1839.61			1648.44			-7525.51			11165.3
b5	0.3	3			43	0										14.7		14.7		0		3.56		-1.58		4.53		10.35		-1831.91			1614.23			-9259.7			13424
b5	0.3	3			46	0										13.31		13.31		0		0.78		-1.53		1.93		10.41		-1958.85			1494.37			-8622.47			12500.9
b5	0.3	3			48	0										13.73		13.73		0		68.69		-1.43		69.79		10.49		-1836.06			1482.65			-6922.84			10480.1
b5	0.3	3			49	0										14.44		14.44		0		94.79		-1.6		95.93		10.26		-1843.15			1575.93			-8155.66			12888.9
b5	0.3	3			51	0										22.54		22.12		0		153.23		-1.56		154.37		10.4		-1885.02			1504.23			-10245.1			14770.2
b5	0.3	3			52	0										22.97		22.55		0		148.13		-1.53		149.26		10.38		-1837.92			1557.23			-10027.3			14304.6
b5	0.3	3			53	0										22.97		22.68		0		366.87		-1.53		367.92		10.47		-1864.22			1570.4			-9940.69			14090.5
b5	0.3	3			93	0										15.54		15.54		0		447.18		-1.45		448.33		10.34		-1742.6			1423.37			-7287.62			11018.9
b5	0.3	3			116	0										12.9		12.9		0		11.31		-1.48		12.38		10.47		-1910.38			1481.21			-9512.97			13167.8
b5	0.3	3			117	0										12.4		12.4		0		3.06		-1.49		4.06		10.4		-1905.63			1624.63			-7944.99			11774.5
b5	0.3	3			118	0										11.41		11.41		0		12.4		-1.56		13.47		10.62		-1950.08			1529.22			-12296.4			16759.1
b5	0.3	3			119	0										13.09		13.09		0		1.18		-1.4		2.32		10.54		-1923.87			1474.45			-11968.5			15070.9
b5	0.3	3			169	0										17.38		17.38		0		69.98		-1.65		71.15		10.4		-2038.25			1546.74			-13412			18630.5
b5	0.3	3			170	0										14.68		14.68		0		-0.48		-1.41		0.53		10.79		-1919.18			1570			-9340.8			12555.4
b5	0.3	3			181	0										11.41		11.41		0		8.8		-1.61		9.81		10.67		-2066.88			1688.93			-12018.7			16581.5
b5	0.3	3			182	0										13.13		13.13		0		4.73		-1.66		5.85		10.5		-2030.8			1686.13			-11552.4			16304
b5	0.3	3			210	0										13.69		13.69		0		28.48		-1.65		29.66		10.26		-1964.66			1550.2			-11566.7			16350.8
b5	0.3	3			288	0										15.87		15.87		0		5.65		-1.72		6.72		10.22		-1946.68			1564.61			-11071.7			16290.4
b5	0.3	3			289	0										15.34		15.34		0		-0.95		-1.48		0.11		10.6		-1951.16			1622.21			-10073.6			13186.6
b5	0.3	3			339	0										15.41		15.41		0		378.67		-1.55		379.86		10.4		-1923.41			1486.88			-8262.28			13143
b5	0.3	3			1	1	0.85307	0.802	1.141			-67.5		96.2		62.04		57.51		1		96.05		-1.43		97.04		10.21		-2131.95			945.64			-4250.89			7247
b5	0.3	3			5	2	0.95871	0.319	0.335			-61.8		-73.1		10.71		10.71		0		5.22		-1.31		6.13		11.32		-2035.34			1564.71			-12536			15159.1
b5	0.3	3			207	0										11.38		11.38		0		216.79		-1.49		217.81		10.75		-1736.14			1595.46			-8654.32			11999.1
b5	0.3	3			19	1	0.93069	0.067	0.082			-52.3		-66.3		22.46		22.46		0		61.93		-1.49		63.07		10.34		-2065.24			1228.92			-7737.55			12072.7
b5	0.3	3			26	1	0.85556	0.278	0.366			-55.6		-55.9		10.96		10.75		0		2.79		-1		4.18		11.64		-4806.02			2209.69			-7072.82			11348.4
b5	0.3	3			31	1	0.86478	0.174	0.251			-60.6		-87.1		81.13		69.07		1		0.54		-0.83		1.53		10.55		-1320.45			1740.16			-3338.6			4967.71
b5	0.3	3			50	2	0.89444	0.343	0.396			-51.8		-68.5		9.9		9.9		0		1.32		-1.47		2.23		10.71		-2458.72			2405.42			-7457.83			10786.2
b5	0.3	3			105	0										13.38		13.38		0		-0.03		-1.47		0.89		10.53		-2386.24			2082.56			-8822.66			12393.1
b5	0.3	3			66	1	0.8492	0.786	1.12			-64.2		89.2		17.46		17.46		0		39.32		-1.64		40.35		10.38		-2927.73			2247.22			-12350.2			17877.6
b5	0.3	3			88	1	0.93084	0.129	0.178			-45.9		-65.1		18.08		18.08		0		22.69		-1.51		23.73		10.38		-2086.07			2151.75			-7657.45			10928.5
b5	0.3	3			96	1	0.94396	0.314	0.35			-40.5		-72.3		13.14		13.14		0		2.45		-1.69		3.45		10.24		-1668.88			1872.67			-8537.25			12649.8
b5	0.3	3			97	1	0.94816	0.189	0.29			-46.4		-58.6		19.28		19.28		0		73.37		-1.37		74.37		10.68		-1849.04			1671.77			-8200.47			11579.4
b5	0.3	3			126	1	0.84445	0.328	0.379			-48.8		-75.1		12.94		7.45		0		3.67		-1.79		4.82		10.76		-3727.53			2194.91			-4419.75			10360
b5	0.3	3			201	3	0.846	0.179	0.196			-66		-53.3		39.19		38.95		1		6.23		-0.9		7.24		10.7		-2665.24			2256.12			-7470.38			8586.9
b5	0.3	3			202	0										29.02		28.88		0		4.41		-1.26		5.55		10.28		-2691.51			2453.64			-7119.97			10433.5
b5	0.3	3			205	0										40.05		39.91		1		225755		-0.81		225756		10.86		-2703.79			2207.39			-8262.29			8376.08
b5	0.3	3			203	1	0.86794	0.159	0.178			-62.8		-54.5		41.66		41.42		1		4.14		-1.25		5.41		10.63		-2604.49			2090.21			-8893.84			11803
b5	0.3	3			206	1	0.94231	0.38	0.399			-61.4		-68.4		6.57		6.57		0		0.5		-1.52		1.51		11.03		-1830.35			1510.85			-6675.75			10531.2
b5	0.3	3			262	1	0.84478	0.267	0.277			-69.4		-57.3		90.48		60.28		1		7.82		-0.95		8.79		10.54		-2481.01			1475.7			-4114.96			5826.88
b5	0.3	3			266	2	0.86492	0.174	0.197			-63.1		-59.8		20.6		15.11		0		-0.35		-1.69		0.57		10.08		-3375.9			2592.39			-9037.3			12219.9
b5	0.3	3			268	0										20.64		14.83		0		-1.12		-1.5		-0.01		10.23		-3383.52			2627.08			-7177.39			9661.2
b5	0.3	3			277	1	0.86221	0.426	0.449			-62.2		-74.8		82.75		64.46		1		-1.04		-1.35		-0.14		10.39		-1920.6			1869.67			-3417.12			4064.59
b5	0.3	3			369	1	0.8925	0.127	0.167			-55.3		-66.7		58.57		56.94		1		5.98		6.5		-0.69		11.25		-2675.75			1462.19			-6619.03			7846.03
b5	0.3	3			379	2	0.87077	0.294	0.329			-57.8		-64.3		31.65		20.89		0		306.72		307.24		-1.48		10.8		-3753.48			1916.27			-7467.17			11420.5
b5	0.3	3			380	0										30.6		17.79		0		24.79		25.4		-1.35		10.94		-4221.35			2053.69			-8969.58			13034.7
b5	0.3	3			384	1	0.85599	0.255	0.294			-58.6		-72.5		29.39		29.25		0		-0.36		0.17		-1.32		10.53		-2416.86			2333.09			-6022.99			6072.86
b5	0.3	3			389	1	0.85627	0.217	0.256			-56.3		-65.1		54.7		20.74		0		2.13		2.91		-0.54		10.89		-1914.72			1765.62			-4530.07			5641.51
b5	0.3	7	43	52			0.86479	0.497	0.657	0.182	0.878	-56.7	8.3	-212.1	90.3	89.13	34.3	69.23	26.61		0.7115		0.7308		0.1346		0.1346		0	-2142.83	1305.56	0.139655	383.1	108.83	0.0249678	-6352.05	3953.93	0.413983	6465.77	3984.41	0.421394
b5	0.3	7			7	1	0.91653	0.637	0.916			-52.6		-170.8		60.45		31.96		1		-0.18		-0.1		0.36		11.46		-2706.25			456.19			-6091.71			5902.03
b5	0.3	7			8	1	0.79654	0.67	0.982			-55.7		-100		108.02		106.3		2		-1.46		-0.88		-0.33		10.59		-1239.62			316.25			-7178.87			8168.54
b5	0.3	7			25	1	0.79617	0.327	0.455			-61.3		-263.4		56.7		56.7		1		-1.18		-1.1		-0.22		10.44		-829.71			416.62			-4446.04			3538.44
b5	0.3	7			30	1	0.82592	0.43	0.553			-41.9		-257		16.7		8.86		0		-1.44		-1.8		-0.33		10.15		-2847.85			321.55			-12022.8			12858.3
b5	0.3	7			32	2	0.83785	0.333	0.475			-41.7		-275.1		114.75		78.18		2		-0.96		-0.8		-0.04		10.75		-2741.08			295.08			-6562.64			5839.94
b5	0.3	7			34	0										114.72		78.12		2		-0.96		-0.74		-0.03		10.81		-2633.37			296.25			-7467.53			6897.7
b5	0.3	7			62	1	0.80868	0.634	0.714			-69.9		-280.5		76.9		54.38		1		0.67		-0.23		2.24		12.12		-2583.06			316.18			-9815.39			12708.4
b5	0.3	7			64	1	0.80448	0.539	0.622			-54.5		-292.3		118.4		86.64		2		-0.99		-0.77		-0.17		10.87		-743.77			485.85			-4122.5			3129.9
b5	0.3	7			69	1	0.82015	0.35	0.506			-54.5		-252.1		69.01		68.98		1		-0.81		-1.08		1		11.94		-3738.93			518.76			-7642.28			8806.21
b5	0.3	7			87	1	0.80111	0.724	0.825			-74.6		-246.1		118.64		105.25		2		-0.73		-0.39		0.12		11.07		-1250.59			300.32			-1854.31			1499.47
b5	0.3	7			112	1	0.8119	0.827	0.924			-68.6		-252.9		64.32		62.3		1		-1.09		-1		-0.42		11.07		-1435.37			255.24			-8535.48			7695.88
b5	0.3	7			129	1	0.80962	0.459	0.573			-68.9		-267.9		42.35		41.23		1		-1.14		-1.26		-0.45		10.88		-1278.4			573.96			-8574.69			6900.92
b5	0.3	7			130	1	0.84488	0.415	0.523			-60.1		-256.8		78.05		63.63		1		-0.78		-0.64		0.09		11.33		-2904.8			344.83			-4509.11			2659.54
b5	0.3	7			131	1	0.80864	0.495	0.833			-58.1		-76.8		67.6		63.48		1		-1.34		-0.97		-0.28		10.66		-1222.86			484.91			-4459.65			4868.41
b5	0.3	7			142	1	0.81466	0.499	0.595			-62.5		-306.4		40.1		23.63		0		-0.94		-0.86		-0.14		11.2		-3010.04			424.88			-5852.1			4126.72
b5	0.3	7			158	3	0.80954	0.502	0.623			-42.8		-296.7		118.14		76.55		1		-1.18		-0.98		-0.22		10.81		-1990.78			371.57			-3623			2811
b5	0.3	7			164	0										130.33		92.05		2		-1.1		-0.61		-0.16		10.77		-1512.23			268.82			-1992.99			1805.54
b5	0.3	7			166	0										122.37		84.83		2		-1.1		-0.7		-0.15		10.75		-1630			257.03			-3329.92			3321.95
b5	0.3	7			160	1	0.85265	0.293	0.412			-52.7		-304.1		129.27		92.11		2		-1.14		-0.76		-0.17		10.69		-1514.03			253.44			-6270.4			6628.61
b5	0.3	7			161	3	0.82388	0.292	0.412			-53.3		-304		129.21		92.17		2		-1.2		-0.73		-0.26		10.76		-1288.2			255.67			-1874.46			1757.1
b5	0.3	7			163	0										123.05		86.12		2		-1.09		-0.68		-0.15		10.89		-1694.45			306.23			-2419.94			2306.38
b5	0.3	7			165	0										122.62		84.97		2		-1.25		-0.84		-0.31		10.63		-1629.32			256.58			-2782.77			2475.79
b5	0.3	7			162	1	0.84215	0.338	0.456			-49		-296.4		123.06		86.12		2		-1.19		-0.77		-0.21		10.76		-1732.15			305.83			-4017.44			4390.63
b5	0.3	7			167	1	0.82274	0.397	0.52			-56.6		-290		126.9		88.16		2		-1.55		-1.14		-0.44		10.24		-2264.11			303.62			-6623.95			8113.15
b5	0.3	7			168	1	0.83007	0.393	0.515			-56.7		-291.5		126.76		87.96		2		-1.31		-1.07		-0.33		10.33		-2076.72			390.69			-6942.63			8021.46
b5	0.3	7			183	1	0.81194	0.728	0.918			-58.4		-202.3		50.9		30.93		1		-0.99		-0.89		-0.04		10.85		-1780.43			472.13			-4899.43			5212.23
b5	0.3	7			187	1	0.82071	0.532	0.87			-65.8		-87.6		104.33		85.09		2		-0.71		-0.31		0.29		11.2		-1475.37			453.42			-5702.12			5442.94
b5	0.3	7			188	2	0.84283	0.312	0.442			-58.1		-263.8		100.6		80.89		2		-0.63		-0.24		0.42		11.37		-2125.03			388.55			-5681.2			5833.35
b5	0.3	7			189	0										102.92		82.27		2		-0.64		-0.16		0.42		11.34		-1749.04			389.41			-5135.21			5310.85
b5	0.3	7			212	1	0.83439	0.638	0.726			-65.1		-260.5		75.72		63.41		1		-0.96		-0.66		0.14		11.2		-1524.09			345.38			-3156.93			2821.45
b5	0.3	7			215	1	0.80794	0.468	0.575			-64.5		-253.9		62.4		40.41		1		-1		-0.56		-0.12		10.73		-1904.07			261.99			-3763.2			4763.93
b5	0.3	7			216	1	0.81281	0.566	0.873			-63.8		-73.2		63.29		48.01		1		-1.19		-0.83		-0.27		10.45		-1833.05			479.94			-2849.04			3513.74
b5	0.3	7			242	1	0.8451	0.528	0.627			-59		-260.9		123.47		104.27		2		-1.05		-1.21		-0.2		10.73		-4029.26			234.22			-14747.9			14500.7
b5	0.3	7			244	1	0.81393	0.676	0.882			-65.6		-21.5		58.83		47.05		1		-0.96		-0.52		0.1		11.02		-952.16			405.79			-3555.32			4280.67
b5	0.3	7			256	1	0.82501	0.589	0.685			-62.3		-252.9		57.39		51.65		1		-1.73		-1.27		-0.72		9.97		-1252.23			516.66			-3734.89			6174.26
b5	0.3	7			261	1	0.82316	0.56	0.72			-65.9		-223.5		123.69		96.97		2		-0.95		-0.95		0.24		10.96		-3028.97			238.3			-10625.7			11171.9
b5	0.3	7			264	1	0.83002	0.477	0.596			-45.2		-262.3		81.43		58.33		1		-0.78		-1.3		0.34		10.71		-8518.14			159.48			-24378.7			24401.8
b5	0.3	7			299	1	0.82547	0.39	0.529			-49.2		-241.3		130.78		101.89		2		-1.28		-0.99		0.22		11.22		-1960.05			309.14			-4548.8			5786.22
b5	0.3	7			300	1	0.84557	0.46	0.611			-58		-237.5		133.27		103.44		2		-1.28		-0.99		0.31		11.18		-2042.68			320.98			-8924.75			11193.9
b5	0.3	7			303	1	0.8121	0.553	0.854			-53.6		-79.5		28.36		13.12		0		-1.09		-1.22		-0.2		11.09		-4636.91			562.74			-7467.48			6378.28
b5	0.3	7			317	1	0.80678	0.7	0.994			-58.6		-97.9		40.67		40.67		1		-1.39		-1.37		-0.14		10.29		-1264.72			374.82			-10143.9			11514.6
b5	0.3	7			328	1	0.82551	0.554	0.859			-47.1		-67.8		27.46		27.46		0		-0.92		-0.75		0.28		12.06		-2816.32			532.31			-13407.9			11882.3
b5	0.3	7			335	1	0.83273	0.328	0.471			-56.5		-263.2		56.76		50.74		1		-1.64		-1.14		-0.86		10.06		-3074.1			550.6			-7799.3			8088.37
b5	0.3	7			351	1	0.82938	0.405	0.611			-38.3		-277.9		107.53		86.84		2		-0.53		0.35		-0.6		10.86		-2113.17			379.53			-8058.14			3082.3
b5	0.3	7			353	4	0.78175	0.597	0.749			-56.4		-78.5		110.84		96.24		2		1524.59		1525.31		-0.72		10.46		-784.33			570.22			-2425.75			4823.79
b5	0.3	7			354	0										110.88		96.12		2		785.6		786.31		-0.75		10.43		-751			569.52			-2364.92			4795.67
b5	0.3	7			355	0										110.65		95.99		2		1614.45		1615.17		-0.73		10.46		-787.3			574.32			-2369.24			4799.49
b5	0.3	7			356	0										111.39		96.66		2		1248.25		1248.97		-0.73		10.45		-774.04			566.06			-2426.87			4793.21
b5	0.3	7			362	1	0.83195	0.529	0.707			-55.4		-104.6		53.44		48.75		1		-1.03		-0.55		-1.04		11.08		-1030.8			386.19			-7728.7			5209
b5	0.3	7			368	1	0.80417	0.543	0.72			-64		-61.4		57.81		32		1		-0.86		0.04		-0.87		11.19		-4592.63			369.18			-10954.2			9784.27
b5	0.3	7			372	1	0.8172	0.604	0.681			-71.3		-265.5		32.04		27.26		0		-0.99		-0.05		-0.83		11.48		-3207.54			382.22			-7468.78			6660.92
b5	0.3	7			417	1	0.7883	0.538	0.817			-60		-56.5		119.53		92.95		2		-1.1		-0.45		-0.62		10.97		-2922.1			351.85			-6975.58			6767.79
b5	0.3	107	14	14			0.85076	0.451	0.681	0.124	0.705	-64.8	5.9	170	106.9	125.13	22.07	105.89	11.88		1		0.8571		0.1429		0		0	-1058.51	382.64	0.0720042	110.65	24.71	0.00752687	-6500.49	3169.51	0.44219	7031.02	3786.22	0.478279
b5	0.3	107			107	1	0.84368	0.48	0.711			-71.9		130.5		139.17		106.42		2		-1.08		-0.41		0.12		10.98		-793.5			45.94			-5624.16			6365.52
b5	0.3	107			15	1	0.86706	0.338	0.531			-73.4		265.2		88.73		87.46		2		-0.4		0.12		0.8		11.7		-758.69			134.2			-3325.76			4052.86
b5	0.3	107			16	1	0.86627	0.338	0.531			-73.4		265		89.03		87.7		2		-0.54		-0.03		0.73		11.46		-912.23			132.41			-7354.88			9365.1
b5	0.3	107			121	1	0.82975	0.491	0.729			-68.4		101.4		139.57		107.88		2		-1.06		-0.64		0.02		10.93		-1030.11			73.12			-3679.91			4039.36
b5	0.3	107			122	1	0.82581	0.389	0.605			-64.2		292.6		130.56		100.03		2		-0.8		-0.56		0.19		11.15		-1617.71			87.97			-9438.01			8484.78
b5	0.3	107			220	1	0.83627	0.448	0.695			-66.3		110		149.81		115.89		2		-1.19		-0.72		-0.11		10.76		-1498.95			126.77			-3657.78			4456.44
b5	0.3	107			223	1	0.82773	0.641	0.928			-55.8		112.7		166.23		124.72		2		-0.22		-0.58		1.03		12.06		-690.93			114.49			-4262.74			3578.8
b5	0.3	107			236	1	0.79479	0.379	0.62			-63.2		295		104.98		92.24		2		-1.07		-1.11		0.73		11.59		-1706.35			125.83			-12753.9			15315.4
b5	0.3	107			238	1	0.79275	0.374	0.611			-62.5		292.9		104.85		92.16		2		-1		-0.99		0.61		11.63		-1475.31			119.35			-11724.1			13197.6
b5	0.3	107			240	1	0.79572	0.41	0.632			-64.2		-48.7		128.85		119.56		2		-0.03		0.73		0.99		11.97		-472.67			134.64			-1579.18			958.67
b5	0.3	107			285	1	0.86715	0.614	0.857			-64.7		61.4		119.22		116.48		2		-1.21		-0.51		-0.13		10.6		-627.78			112.73			-6414.73			6522.64
b5	0.3	107			325	1	0.87672	0.51	0.754			-55.7		95.2		148.66		115.59		2		-1.07		-0.88		0.32		11		-817.91			106.96			-8927.26			9107.27
b5	0.3	107			336	1	0.84893	0.506	0.73			-55.5		115.1		119.82		112.31		2		-1.22		-0.87		-0.16		10.86		-1190.97			108.87			-4989.12			4538.93
b5	0.3	107			352	1	0.83956	0.401	0.603			-68.2		291.9		122.38		104.06		2		-1.54		-0.23		-0.66		10.74		-1226.09			125.87			-7275.42			8451.01
b5	0.3	154	37	57			0.89797	0.453	0.663	0.141	0.739	-58.3	10.2	-24.9	94.2	18.22	16.16	12.99	15.59		0.0702		0.0526		0.5263		0.4211		0	-3462.22	922	0.161151	3028.8	761.9	0.140978	-6072.43	3434.25	0.282646	8920.81	3766.16	0.415225
b5	0.3	154			154	1	0.88424	0.331	0.551			-61.9		-59.6		10.05		10.05		0		17.15		-1.21		18.06		10.05		-3855.52			3581.83			-10615.6			13459.4
b5	0.3	154			6	2	0.87538	0.376	0.617			-66.6		-70.8		16.39		14.41		0		6.22		-1.6		7.26		9.75		-1877.67			2183.74			-4480.81			7931.46
b5	0.3	154			147	0										15.16		13.48		0		3.35		-1.37		4.37		10.06		-1539.05			2325.86			-4032.01			8082.27
b5	0.3	154			59	1	0.89736	0.347	0.527			-51.8		-64.7		11.16		11.16		0		0.56		-1.31		1.4		10.5		-3142.02			2893.7			-7342.27			9949.68
b5	0.3	154			70	4	0.8638	0.521	0.732			-55.5		83.1		0.34		0.34		0		3.03		-1.25		4.05		10.76		-3473.17			3329.84			-6984.72			10770.4
b5	0.3	154			71	0										0.73		0.73		0		-0.12		-1.26		0.85		10.63		-3131.4			3872.48			-6049.81			9287.77
b5	0.3	154			74	0										0.4		0.4		0		13.47		-1.22		14.33		10.66		-2986.19			3612.21			-7989.86			11469.4
b5	0.3	154			75	0										0.51		0.51		0		10.49		-1.18		11.36		10.68		-3092.07			3555.57			-7339.13			10774.9
b5	0.3	154			72	1	0.82395	0.407	0.581			-68.6		-10.5		73.88		63.42		1		0.24		-0.33		0.97		11.9		-2201.73			2576.69			-9699.69			8210.62
b5	0.3	154			98	1	0.84109	0.643	0.882			-74.3		-179.7		26.13		26.13		0		1.2		-1.6		2.36		9.93		-2107.91			2344.63			-6185.42			10008.7
b5	0.3	154			102	1	0.90558	0.485	0.718			-47.7		97.2		12.08		2.59		0		-0.92		-0.91		-0.44		10.89		-3508.26			3802.51			-3630.95			4375.21
b5	0.3	154			111	1	0.88273	0.331	0.553			-62.1		-55		32.62		13.77		0		0.34		-1.56		1.2		9.94		-4921.31			3213.4			-6372.16			8829.02
b5	0.3	154			127	2	0.8424	0.402	0.601			-55.2		-82.1		10.75		7.98		0		1.36		-1.74		2.31		10.72		-3406.7			2145.71			-6416.95			13239.8
b5	0.3	154			128	0										13.5		9.05		0		7.75		-1.61		8.89		10.96		-3706.87			2076.52			-6823.73			12917.3
b5	0.3	154			134	1	0.86087	0.478	0.684			-51.8		-72.8		5.65		0.34		0		98.17		-1.22		99.04		10.55		-4164.55			3879.48			-4097.48			6531.06
b5	0.3	154			135	1	0.85471	0.518	0.728			-54.2		-65.9		7.44		0.83		0		339.88		-1.34		340.74		10.51		-4160.28			4533.06			-3221.16			5696.4
b5	0.3	154			144	1	0.81371	0.453	0.681			-75.3		-65.2		24.91		24.91		0		-0.97		-0.17		0.43		12.54		-4260.77			1120.68			-19271.2			21161.5
b5	0.3	154			146	1	0.85109	0.488	0.673			-69.4		92.4		2.34		0.37		0		6.81		-1.53		7.75		10.21		-2726.49			3731.87			-1589.42			4444.14
b5	0.3	154			176	2	0.79905	0.508	0.734			-51.7		107.9		60.23		50.97		1		135.15		-1.77		136.01		10.38		-5634.13			2262.26			-7932.44			11843.4
b5	0.3	154			177	0										53.23		49.8		1		133.34		-1.61		134.17		10.27		-4243.73			2075.28			-7057.62			10611
b5	0.3	154			191	1	0.87141	0.486	0.69			-57.9		-64.1		8.14		8.14		0		117.87		-1.55		119		10.46		-3037.28			2925.15			-6720.12			10408.1
b5	0.3	154			243	1	0.86707	0.483	0.695			-62.1		99.7		13.27		13.24		0		-0.61		-0.85		0.05		10.5		-3034.22			3130.23			-5328.98			5764.26
b5	0.3	154			245	1	0.86022	0.431	0.645			-54.4		-68.2		6.37		6.35		0		1.59		0.83		2.43		12.32		-2458.83			3054.4			-2184.46			5258.34
b5	0.3	154			252	4	0.91268	0.422	0.61			-65.4		79.4		10.75		1.84		0		134.59		-1.35		135.42		10.51		-4288.31			3674.75			-3266.05			5319.25
b5	0.3	154			253	0										24.32		10.68		0		39.18		-1.32		40.03		10.49		-4356.31			3893.94			-3100.25			5082.96
b5	0.3	154			254	0										6.6		2.82		0		70.76		-1.38		71.56		10.46		-4666.75			3889.95			-3753.7			5807.2
b5	0.3	154			255	0										11.11		3.18		0		33.33		-1.43		34.08		10.44		-4971.43			4066.41			-3969.17			5780.33
b5	0.3	154			258	2	0.87538	0.459	0.641			-61.1		77.7		21.77		20.01		0		329.78		-1.36		330.94		10.08		-4362.9			2602.44			-15229.1			19139.5
b5	0.3	154			260	0										21.97		20.08		0		702.82		-1.26		703.92		10.21		-4180.01			2599.68			-13591.5			16790.5
b5	0.3	154			291	1	0.88431	0.464	0.708			-52.7		119.1		41.62		41.48		1		0.37		-1.64		1.25		12.18		-3376.32			2830.79			-13923.3			16755.5
b5	0.3	154			333	2	0.85848	0.382	0.577			-52.6		-61.6		5.56		1.34		0		59.97		-1.33		60.81		10.49		-5358.35			4376.47			-3845.15			6478.26
b5	0.3	154			334	0										6.53		1.72		0		131.06		-1.33		131.94		10.5		-5529.05			4246.53			-3947.89			6744.2
b5	0.3	154			357	1	0.83818	0.873	0.996			-84.4		-67.6		11.64		11.41		0		225.91		226.57		-1.3		10.66		-2799.07			2227.42			-4864.41			7566.51
b5	0.3	154			359	1	0.85811	0.527	0.711			-56.2		-65.8		19.71		18.96		0		308.83		309.47		-1.21		10.64		-3509.29			2743.36			-7509.59			9357.28
b5	0.3	154			361	1	0.85427	0.506	0.755			-42.8		84.6		51.41		44.99		1		14.46		15.22		-1.02		10.44		-2460.24			2280.78			-3043.46			3279.69
b5	0.3	154			374	9	0.92157	0.349	0.548			-44.9		-91.5		11.45		0.99		0		78.54		79.35		-1.13		10.68		-3075.9			2678.38			-2813.38			5797.51
b5	0.3	154			376	0										10.12		1.95		0		8.67		9.62		-1.45		10.38		-2787.63			3399.23			-2918.76			6047.04
b5	0.3	154			377	0										10.11		1.51		0		5.71		6.7		-1.44		10.52		-2877.21			3627.28			-2971.74			6134.03
b5	0.3	154			378	0										10.43		0.99		0		8.98		9.81		-1.39		10.3		-2978.98			4038.36			-2961.53			6110.62
b5	0.3	154			395	0										9.42		0.68		0		16.56		17.54		-1.5		10.39		-2871.68			3656.11			-2881.73			6288.22
b5	0.3	154			396	0										13.27		1.55		0		32.03		32.95		-1.31		10.55		-2839.52			3387.22			-3041.36			6196.2
b5	0.3	154			398	0										10.56		2.26		0		10.8		11.78		-1.58		10.25		-2813.86			3568.53			-3064.74			6403
b5	0.3	154			399	0										9.39		1.22		0		34.11		35.16		-1.64		10.32		-3885.94			3446.44			-3866.17			7587.67
b5	0.3	154			429	0										11.73		1.81		0		0.25		0.98		-1.32		9.98		-3392.9			3176.49			-3349.01			6238.84
b5	0.3	154			375	1	0.88258	0.388	0.623			-69.3		-64.6		37.62		30.94		1		1.16		1.61		-1.4		10.64		-4065.94			2157.07			-6376.73			8845.8
b5	0.3	154			386	1	0.85414	0.511	0.764			-47.1		-237.9		28.96		10.18		0		1585.73		1586.4		-0.97		10.43		-4257.99			2191.4			-10996			13018.4
b5	0.3	154			392	1	0.85627	0.614	0.849			-53.9		104.1		54.38		49.28		1		190.01		190.75		-1.24		10.19		-3014.49			1931.71			-3362.27			3946.92
b5	0.3	154			393	1	0.86003	0.364	0.573			-58		-53.6		41.15		38.83		1		1066.86		1067.47		-1.3		10.25		-2712.18			2296.64			-5466.45			7494.14
b5	0.3	154			394	1	0.80751	0.475	0.711			-55.3		-220.1		19.82		19.62		0		182.61		183.11		-1.4		10.29		-2669.76			2116.96			-5344.41			7208.2
b5	0.3	154			400	1	0.83563	0.69	0.945			-66		-218.2		21.41		1.44		0		9.04		9.6		-1.25		10.66		-1845.66			2788.84			-5585.47			7508.86
b5	0.3	154			401	1	0.86005	0.418	0.651			-62.5		82.2		4.62		1.17		0		130.74		131.05		-1.3		11.65		-4538.19			2766.57			-9783.44			13314.5
b5	0.3	154			404	1	0.86905	0.489	0.717			-64.2		-77.9		7.75		5.57		0		14.25		14.75		-1.54		10.06		-3639.95			3577.28			-7960.22			11739.1
b5	0.3	154			407	1	0.84556	0.394	0.612			-68.4		-68.6		24.15		23.84		0		3.28		4.44		-0.79		11.51		-4105.65			1804.54			-6598.05			9716.14
b5	0.3	154			416	1	0.88394	0.336	0.538			-63		-63.3		38.58		22.8		0		18.13		18.44		-1.25		11.23		-3928.13			3551.07			-7242.08			10704.6
b5	0.3	154			419	2	0.86141	0.526	0.715			-78.3		62.8		8.66		8.53		0		21.72		21.72		-1.49		10.72		-2749.18			2269.75			-7623.29			12492.8
b5	0.3	154			420	0										7.81		7.66		0		35.24		35.22		-1.5		10.77		-2308.77			2584.89			-6606.96			11085.4
b5	0.3	154			430	1	0.91611	0.442	0.659			-50.2		-126.5		8.9		0.35		0		-1.15		-0.21		-1.12		10.73		-3458.73			3967.39			-3904.88			5483.5
b5	0.3	194	18	18			0.92345	0.5	0.71	0.165	1.094	-65.5	11.9	4.9	71.7	147.3	12.61	126.55	11.31		1		1		0		0		0	-541.01	264.74	0.0744418	71.46	40.7	0.00983274	-3379.78	2211.22	0.46505	3275.31	2134.44	0.450675
b5	0.3	194			194	1	0.93483	0.59	0.703			-83.1		52.2		147.21		124.65		2		-1.07		-0.56		-0.02		10.92		-562.25			67			-1521.53			1797.39
b5	0.3	194			21	1	0.8823	0.693	0.941			-53.8		-75.5		154.92		131.59		2		-1.37		-0.95		-0.36		10.59		-1173.5			37.55			-8990.76			9104.43
b5	0.3	194			22	1	0.92687	0.726	0.95			-45.7		103.3		155.53		132.1		2		-1.17		-0.79		-0.25		10.83		-438.69			14.29			-3819.96			2453.28
b5	0.3	194			23	1	0.89345	0.579	0.87			-64.3		-83.8		157.78		134.73		2		-1.26		-0.88		-0.3		10.69		-916.17			35.46			-7931.84			7323.81
b5	0.3	194			24	1	0.89972	0.626	0.919			-63.2		-90.3		158.13		134.94		2		-1.53		-1.12		-0.52		10.47		-752.17			38.24			-5074.05			4651.14
b5	0.3	194			73	1	0.90316	0.604	0.784			-89.9		67.9		118.01		112.96		2		-0.38		0.34		0.62		11.47		-223.6			40.79			-2244.99			3000.68
b5	0.3	194			100	1	0.92635	0.544	0.76			-61.7		108.8		159.12		134.45		2		-1.24		-0.78		-0.25		10.74		-430.7			34.58			-4298.88			3776.63
b5	0.3	194			101	1	0.91963	0.469	0.717			-68.6		111.9		148.91		115.04		2		-0.38		0.1		0.58		11.72		-456.24			73.41			-3036.19			2132.72
b5	0.3	194			179	1	0.90092	0.396	0.572			-84.2		85.3		175.54		149.11		2		-1.13		-0.37		-0.12		10.84		-115.59			180.01			-953.78			807.93
b5	0.3	194			195	1	0.91322	0.41	0.532			-76.7		0.5		150.04		138.39		2		-1.41		-0.66		-0.34		10.59		-198.81			54.34			-987.25			1438.44
b5	0.3	194			196	1	0.92328	0.316	0.44			-67		-1.5		146.68		125.18		2		-1.24		-0.66		-0.13		10.81		-666.21			81.91			-1366.34			2053.94
b5	0.3	194			197	1	0.9219	0.45	0.694			-53.2		-57.6		143.57		122.4		2		-1.23		-0.53		-0.24		10.67		-522.1			71.59			-1922.73			2154.24
b5	0.3	194			198	1	0.93012	0.412	0.643			-58.1		-48.9		144.55		132.7		2		-1.45		-0.83		-0.39		10.39		-464.37			64.34			-3477.09			4215.35
b5	0.3	194			199	1	0.91662	0.423	0.649			-64.3		-50		146.05		135.87		2		-1.37		-0.64		-0.37		10.58		-263.23			55.56			-1640.92			1569.01
b5	0.3	194			307	1	0.92149	0.437	0.651			-49.2		-43.4		134.47		123.96		2		-1.35		-0.85		-0.38		10.62		-489.27			99.14			-1736.96			1255.22
b5	0.3	194			326	1	0.91099	0.5	0.719			-55.5		94.3		148.48		115.49		2		-1.08		-0.66		0.23		11.26		-633.22			105.98			-2992.5			3087.35
b5	0.3	194			349	1	0.89736	0.383	0.602			-70.4		-44.6		131.28		112.32		2		-1.4		-0.32		-0.45		10.72		-910.38			82.5			-5196.45			5459.09
b5	0.3	194			428	1	0.91267	0.431	0.633			-69.8		-39.8		131.18		102.01		2		-0.64		0.47		0		11.6		-521.69			149.59			-3643.79			2674.89
b5	0.3	222	36	37			0.85767	0.576	0.801	0.176	1.237	-56.7	14.9	9.3	88.6	118.37	32.15	98.18	29.58		0.9054		0.9459		0.0541		0		0	-1231.13	749.18	0.110613	216.87	80.09	0.0194851	-4830.33	3209.73	0.43399	4851.71	3574.98	0.435911
b5	0.3	222			222	1	0.86787	0.829	0.981			-80.5		-32.2		112.74		85.03		2		-0.77		-0.43		0.08		11.3		-901.55			266.54			-4924.41			3152.44
b5	0.3	222			44	1	0.83866	0.607	0.947			-41.3		107.1		102.35		100.83		2		-1.54		-1.01		-0.49		10.29		-380.16			233.3			-4088.82			5294.81
b5	0.3	222			58	1	0.8095	0.43	0.591			-72.3		-14.5		146.64		116.56		2		-0.94		-0.63		0.11		11.19		-586.63			245.29			-3594.7			2603.02
b5	0.3	222			65	1	0.82335	0.64	0.954			-52.1		104.4		130.29		99.1		2		-1.13		-0.73		-0.2		10.76		-577.05			246.97			-1605.77			1232.1
b5	0.3	222			80	1	0.78566	0.647	0.794			-54.2		-18.4		170.94		141.97		2		-0.81		0		0.27		11.18		-731.25			131.76			-4217.59			4910.75
b5	0.3	222			108	1	0.90722	0.565	0.886			-55		107.6		136.15		105.72		2		-0.74		-0.59		0.28		11.5		-1186.47			184.59			-8078.43			7243.55
b5	0.3	222			115	1	0.84693	0.377	0.508			-58.8		-48.2		138.42		122.06		2		-0.9		-0.55		0.05		10.99		-741.09			313.3			-1071.05			1061.13
b5	0.3	222			149	1	0.86883	0.788	1.064			-61.4		96.8		141.15		116.22		2		-1.97		-1.2		-0.34		10.23		-2496.19			166.84			-15495.3			18554.2
b5	0.3	222			173	1	0.80814	0.561	0.689			-42		-55.6		159.85		115.65		2		51.29		52.32		52.22		63.24		-852.76			-0.89			-1025.18			1471.23
b5	0.3	222			178	1	0.89568	0.587	0.898			-56.5		88.7		145.11		123.31		2		-1.3		-0.6		-0.26		10.61		-217.26			110.37			-2277.14			3418.76
b5	0.3	222			208	1	0.78335	0.48	0.613			-65		-61.3		58.1		45.5		1		-1.06		-0.55		0.13		11.06		-1222.1			214.96			-8495.93			8935.94
b5	0.3	222			219	1	0.78533	0.637	0.791			-72.8		-38.6		167.52		130.07		2		-1.04		-0.2		-0.11		10.85		-1774.76			230.54			-2117.73			2174.47
b5	0.3	222			229	1	0.81413	0.6	0.907			-40.3		92.3		39.61		0		0		-1.09		-0.56		-0.05		10.9		-1623.27			229.06			-1566.82			1828.66
b5	0.3	222			231	1	0.78561	0.366	0.511			-67.2		-33.4		113.07		100.07		2		-0.89		-0.28		0.08		11.04		-1696.07			167.83			-5687.22			5732.72
b5	0.3	222			232	1	0.8686	0.607	0.757			-64.2		-79.4		138.5		110.27		2		-1.78		-1.01		-0.81		10.13		-714.11			219.93			-1270.38			1185.44
b5	0.3	222			235	1	0.78448	0.35	0.477			-60		-76		93.54		82.64		2		-1.07		-0.93		0.66		11.64		-1178.7			143.88			-8602.47			10514.5
b5	0.3	222			251	1	0.86962	0.901	1.059			-17.5		-73.6		136.84		135.89		2		-0.38		-0.1		0.72		11.55		-456.36			116.78			-3604.53			4017.6
b5	0.3	222			257	1	0.85407	0.631	0.921			-66.1		96.7		102.02		75.85		1		-1.07		-0.68		-0.04		10.97		-2200.52			194.74			-5853.61			5870.45
b5	0.3	222			259	1	0.86572	0.692	0.96			-70		74.2		109.84		85.22		2		-0.82		-0.45		0.22		10.98		-2215.24			220.96			-7648.8			7839.52
b5	0.3	222			274	1	0.79386	0.578	0.897			-55.1		115.7		105.41		72.18		1		-1.21		-0.84		-0.15		10.98		-3253.91			349.02			-3819.13			3612.49
b5	0.3	222			280	1	0.80352	0.776	1.046			-41.3		85		114.01		112.25		2		-1.25		-0.56		0.08		11.06		-567.46			163.54			-3180.27			3438.49
b5	0.3	222			286	1	0.84156	0.517	0.809			-66		79.2		91.27		81.63		2		-1.55		-1		-0.52		10.28		-550.46			286.32			-2231.76			3062.09
b5	0.3	222			287	1	0.8277	0.532	0.812			-63.2		71.7		90.31		81.69		2		-1.64		-1.05		-0.58		10.17		-729.42			273.7			-3190.75			4512.67
b5	0.3	222			293	1	0.82687	0.651	0.935			-54.2		134.8		116.11		94.41		2		-0.51		-0.56		0.26		11.7		-1260.45			286.97			-6228.8			4231.09
b5	0.3	222			294	1	0.81679	0.654	0.933			-55.1		135.3		115.89		94.05		2		-0.53		-0.61		0.2		11.61		-1732.66			293.62			-7189.12			5882.19
b5	0.3	222			309	1	0.83071	0.453	0.66			-71.1		-81.1		115.8		103.02		2		-1.23		-0.66		-0.25		10.74		-1429.61			279.55			-4657.27			5191.72
b5	0.3	222			310	1	0.82208	0.428	0.605			-60.3		-87		120.21		103		2		-1.1		-0.65		-0.29		11.09		-2520.1			309.37			-5178.21			5144.3
b5	0.3	222			314	1	0.90294	0.526	0.827			-53.8		89.1		90.07		85.22		2		-1.69		-1.28		-0.68		10.3		-652.64			175.55			-2810.15			2632.27
b5	0.3	222			315	1	0.85501	0.355	0.495			-44.4		-76.4		85.07		80.62		2		-1.79		-1.63		-0.92		10.04		-1514.48			306.83			-12504.6			12236.9
b5	0.3	222			316	1	0.80173	0.764	1.024			-95.8		-71.9		54.05		53.35		1		-0.79		-0.43		0.17		11.12		-735.71			366.55			-5891.76			4877.18
b5	0.3	222			318	1	0.77982	0.439	0.608			-71.6		-57.9		136.41		118.79		2		-0.66		-0.14		0.3		11.29		-2918.67			221.74			-1780.81			1534.74
b5	0.3	222			323	1	0.8087	0.728	1.022			-36.7		-209.1		119.87		94.51		2		-1.05		-0.79		0.2		11.24		-748.58			218.7			-4563.43			3239.48
b5	0.3	222			337	1	0.90403	0.539	0.85			-62.5		87.2		187.11		157.62		2		-1.37		-0.82		0.02		10.86		-619.67			103.94			-8672.05			10216.5
b5	0.3	222			365	1	0.819	0.545	0.86			-54.3		119.7		106.15		81.47		2		-1.05		-0.3		-0.69		10.73		-1763.94			73.21			-2224.53			1786.31
b5	0.3	222			414	2	0.90549	0.396	0.499			-45.4		-64.2		161.6		141.07		2		-1.1		-0.14		-0.49		10.97		-726.03			178.36			-2886.51			2160.47
b5	0.3	222			415	0										142.97		124.57		2		-1.16		-0.18		-0.38		10.88		-561.24			165.28			-2134.47			1817.71
b5	0.3	222			426	1	0.86528	0.774	0.989			-21.6		-92.5		84.62		61.24		1		-1		-0.03		-0.89		11.54		-1515.09			335.26			-8352.86			6895.6
b5	0.3	306	2	2			0.95296	0.174	0.207	0.058	0.383	-57.6	4.9	104.5	3.4	135.46	4.62	118.05	3.13		1		1		0		0		0	-1809.49	1091.84	0.180064	66.26	16.62	0.0065936	-3663.52	2109.77	0.364561	4509.87	2562.32	0.448782
b5	0.3	306			306	1	0.91943	0.174	0.207			-52.7		101.1		140.09		121.18		2		-1.9		-1.28		-0.87		10.05		-717.65			49.64			-1553.75			1947.55
b5	0.3	306			424	1	0.98648	0.174	0.207			-62.6		107.9		130.84		114.92		2		-0.94		-0.14		-0.43		10.79		-2901.33			82.87			-5773.29			7072.19
b5	0.3	308	28	31			0.85368	0.393	0.525	0.15	0.822	-58.5	9.1	104.3	63	82.82	27.36	65.82	20.83		0.5806		1		0		0		0	-1509.34	961.09	0.186077	609.67	139.94	0.0751625	-3003.57	1770.98	0.370292	2988.78	1619.55	0.368468
b5	0.3	308			308	1	0.87396	0.138	0.198			-65.3		103.3		51.89		39.19		1		-1.13		-0.74		-0.19		10.75		-795.37			677.31			-2926.39			3058.14
b5	0.3	308			9	1	0.86287	0.216	0.321			-45.8		84.7		74.78		50.95		1		-0.58		-0.5		0.06		11.63		-3932.91			549.61			-6274.85			3521
b5	0.3	308			28	1	0.85756	0.493	0.594			-73		73.7		108.19		81.03		2		-1.08		-0.8		0.01		11.01		-2105.18			566.89			-2005.66			2564.07
b5	0.3	308			36	1	0.82043	0.711	1.079			-56.7		-41.8		87.97		72.77		1		-1.36		-0.99		-0.46		10.47		-1162.04			736.91			-2249.11			2023.03
b5	0.3	308			39	1	0.83149	0.391	0.513			-76.4		133.9		18		16.86		0		-1.33		-0.94		-0.42		10.43		-573.75			715.73			-2392.18			2961.24
b5	0.3	308			40	1	0.85061	0.13	0.164			-59.3		103.6		107.87		77.39		2		-1.15		-0.65		-0.17		10.75		-617.01			625.55			-2289.78			2595.23
b5	0.3	308			56	1	0.86706	0.393	0.447			-64.6		88.5		74.09		69.61		1		-1.55		-1.1		-0.48		10.41		-607.61			612.77			-1954.71			2827.14
b5	0.3	308			57	1	0.84067	0.262	0.354			-52.5		77.2		122.83		102.68		2		-1.12		-0.48		-0.2		10.78		-1228.05			334.71			-1190.36			994.81
b5	0.3	308			83	1	0.83261	0.452	0.576			-46.7		71.9		64.7		53.63		1		-0.93		-0.48		-0.07		10.71		-1628.02			903.91			-8327.59			8192.8
b5	0.3	308			84	1	0.82307	0.663	0.785			-42.7		78.3		51.34		38.98		1		-1.05		-0.57		-0.22		10.71		-1514.51			872.13			-5150.64			5393.45
b5	0.3	308			85	1	0.86256	0.193	0.259			-58.8		102.8		91.68		61.43		1		-1.1		-0.78		-0.24		10.78		-3107.55			525.63			-1926.04			1705.43
b5	0.3	308			86	1	0.81871	0.398	0.472			-63.5		76		80.27		53.2		1		-1.09		-0.7		-0.14		10.9		-1820.79			573.57			-2167.88			2115.35
b5	0.3	308			109	1	0.8636	0.172	0.256			-57.8		111.5		81.69		76.62		1		-1.43		-0.93		-0.45		10.48		-1642.99			568.87			-2225.43			2492.6
b5	0.3	308			114	1	0.84127	0.167	0.234			-64.4		112.3		97.75		64.19		1		-0.37		0.1		0.53		11.8		-810.22			619.94			-5581.61			3920.9
b5	0.3	308			145	1	0.84404	0.55	0.662			-48.6		77.3		114.71		75.82		1		-1.13		-0.77		-0.11		10.93		-2084.04			446.57			-2449.21			2381.7
b5	0.3	308			159	1	0.79092	0.528	0.834			-62.8		-1.5		46.39		44.88		1		-1.58		-1.16		-0.5		10.26		-1587.67			732.29			-2308.71			3450.42
b5	0.3	308			174	1	0.82677	0.37	0.44			-72.2		103.7		77.44		75.69		1		-1.1		-0.77		-0.12		10.81		-1007.89			636.83			-1531.58			1657.22
b5	0.3	308			184	3	0.83495	0.256	0.353			-56.9		118.2		78.25		74.1		1		-1.47		-0.97		-0.49		10.45		-1076.48			659.31			-1909.67			1976.69
b5	0.3	308			185	0										80.02		74.27		1		-1.67		-1.14		-0.67		10.26		-1035.97			615.32			-1912.64			2090.67
b5	0.3	308			186	0										79.6		75.08		1		-1.44		-0.93		-0.46		10.48		-1020.69			618.83			-1867.77			1944.55
b5	0.3	308			192	1	0.84576	0.161	0.21			-61.5		97.9		83.47		71.6		1		-1.32		-0.89		-0.27		10.62		-696.78			679.11			-2933.61			3920.91
b5	0.3	308			218	1	0.82336	0.708	1.101			-48		259.5		76.06		52.21		1		-1.38		-0.95		-0.46		10.34		-926.04			572.19			-5172.62			5795.52
b5	0.3	308			248	1	0.86028	0.583	0.667			-43.6		116.8		131.21		97.53		2		-1.17		-0.73		-0.23		10.75		-1755.96			280.57			-1546.15			1181.8
b5	0.3	308			249	1	0.86811	0.312	0.378			-51.3		85		129.3		95.94		2		-1.15		-0.71		-0.13		10.78		-1768.47			372.2			-1787.65			1786.38
b5	0.3	308			263	2	0.8272	0.517	0.591			-69.6		80.2		100.13		75.6		1		-1.24		-0.91		-0.11		10.89		-866.62			774.06			-2803.09			3016.72
b5	0.3	308			265	0										103.06		75.88		1		-1.23		-0.78		-0.14		10.77		-594.54			718.07			-1559.02			2077.92
b5	0.3	308			273	1	0.84519	0.219	0.282			-69		86.2		100.45		65.57		1		-1.25		-0.74		-0.3		10.75		-818.67			469.88			-4052.13			3950.19
b5	0.3	308			275	1	0.8126	0.714	1.114			-57.1		280.3		117.26		108.83		2		-1.32		-0.73		-0.38		10.56		-1242.71			414.2			-1125.05			1051.37
b5	0.3	308			298	1	0.82135	0.691	1.103			-56.2		263.5		46.87		46.68		1		-1		-0.58		-0.03		11.04		-1115.26			673.31			-4203.04			3011.13
b5	0.3	308			304	1	0.85529	0.216	0.303			-57.6		105		51.41		35.65		1		-1.12		-0.86		-0.32		10.59		-4535.23			713.51			-2510.06			2197.69
[truncated: 13,874 more rows]
